# Supplementary material for: Levels of detail analysis of microwave scattering from human head models for brain stroke detection
Source: PeerJ. 2017 Nov 21;5:e4061. doi: 10.7717/peerj.4061 (PMC5701549; doi:10.7717/peerj.4061)
Supplement: Supplemental Information 1 [file peerj-05-4061-s001.zip]

Archive with 16 entries (16 files):
- PeerJ_Raw_Data/a_dielectric_prop_assign.txt
- PeerJ_Raw_Data/a_IDs_output_Slice_36.txt
- PeerJ_Raw_Data/det_head_u2.med
- PeerJ_Raw_Data/det_head_u2med.dat
- PeerJ_Raw_Data/dielectric_prop_freq_dispersive.m
- PeerJ_Raw_Data/Matlab_2D_Plot.m
- PeerJ_Raw_Data/Zubal Conductivity Normal brain at mesh points.txt
- PeerJ_Raw_Data/Zubal Enorm incident at source points.txt
- PeerJ_Raw_Data/Zubal Enorm Total minus Incident at mesh points.txt
- PeerJ_Raw_Data/Zubal Enorm Total minus Incident at source points.txt
- PeerJ_Raw_Data/Zubal Enorm_Diff_Normal_Hem.txt
- PeerJ_Raw_Data/Zubal Enorm_Diff_Normal_Isch.txt
- PeerJ_Raw_Data/Zubal Head Phatom IDs.xlsx
- PeerJ_Raw_Data/Zubal Permittivity Normal brain at mesh points.txt
- PeerJ_Raw_Data/Zubal_2D_Slice_36.mphtxt
- PeerJ_Raw_Data/Zubal_2D_Slice_36_Nastran.nas
