# Supplementary material for: Levels of detail analysis of microwave scattering from human head models for brain stroke detection
Source: PeerJ. 2017 Nov 21;5:e4061. doi: 10.7717/peerj.4061 (PMC5701549; doi:10.7717/peerj.4061)
Supplement: Supplemental Information 1 [file peerj-05-4061-s001.zip › PeerJ_Raw_Data/a_dielectric_prop_assign.txt]

% x		y		a_dielectric_prop_assign
0.000000	0.000000	0.000000
0.000000	1.100000	0.000000
0.000000	2.200000	0.000000
0.000000	3.300000	0.000000
0.000000	4.400000	0.000000
0.000000	5.500000	0.000000
0.000000	6.600000	0.000000
0.000000	7.700000	0.000000
0.000000	8.800000	0.000000
0.000000	9.900000	0.000000
0.000000	11.000000	0.000000
0.000000	12.100000	0.000000
0.000000	13.200000	0.000000
0.000000	14.300000	0.000000
0.000000	15.400000	0.000000
0.000000	16.500000	0.000000
0.000000	17.600000	0.000000
0.000000	18.700000	0.000000
0.000000	19.800000	0.000000
0.000000	20.900000	0.000000
0.000000	22.000000	0.000000
0.000000	23.100000	0.000000
0.000000	24.200000	0.000000
0.000000	25.300000	0.000000
0.000000	26.400000	0.000000
0.000000	27.500000	0.000000
0.000000	28.600000	0.000000
0.000000	29.700000	0.000000
0.000000	30.800000	0.000000
0.000000	31.900000	0.000000
0.000000	33.000000	0.000000
0.000000	34.100000	0.000000
0.000000	35.200000	0.000000
0.000000	36.300000	0.000000
0.000000	37.400000	0.000000
0.000000	38.500000	0.000000
0.000000	39.600000	0.000000
0.000000	40.700000	0.000000
0.000000	41.800000	0.000000
0.000000	42.900000	0.000000
0.000000	44.000000	0.000000
0.000000	45.100000	0.000000
0.000000	46.200000	0.000000
0.000000	47.300000	0.000000
0.000000	48.400000	0.000000
0.000000	49.500000	0.000000
0.000000	50.600000	0.000000
0.000000	51.700000	0.000000
0.000000	52.800000	0.000000
0.000000	53.900000	0.000000
0.000000	55.000000	0.000000
0.000000	56.100000	0.000000
0.000000	57.200000	0.000000
0.000000	58.300000	0.000000
0.000000	59.400000	0.000000
0.000000	60.500000	0.000000
0.000000	61.600000	0.000000
0.000000	62.700000	0.000000
0.000000	63.800000	0.000000
0.000000	64.900000	0.000000
0.000000	66.000000	0.000000
0.000000	67.100000	0.000000
0.000000	68.200000	0.000000
0.000000	69.300000	0.000000
0.000000	70.400000	0.000000
0.000000	71.500000	0.000000
0.000000	72.600000	0.000000
0.000000	73.700000	0.000000
0.000000	74.800000	0.000000
0.000000	75.900000	0.000000
0.000000	77.000000	0.000000
0.000000	78.100000	0.000000
0.000000	79.200000	0.000000
0.000000	80.300000	0.000000
0.000000	81.400000	0.000000
0.000000	82.500000	0.000000
0.000000	83.600000	0.000000
0.000000	84.700000	0.000000
0.000000	85.800000	0.000000
0.000000	86.900000	0.000000
0.000000	88.000000	0.000000
0.000000	89.100000	0.000000
0.000000	90.200000	0.000000
0.000000	91.300000	0.000000
0.000000	92.400000	0.000000
0.000000	93.500000	0.000000
0.000000	94.600000	0.000000
0.000000	95.700000	0.000000
0.000000	96.800000	0.000000
0.000000	97.900000	0.000000
0.000000	99.000000	0.000000
0.000000	100.100000	0.000000
0.000000	101.200000	0.000000
0.000000	102.300000	0.000000
0.000000	103.400000	0.000000
0.000000	104.500000	0.000000
0.000000	105.600000	0.000000
0.000000	106.700000	0.000000
0.000000	107.800000	0.000000
0.000000	108.900000	0.000000
0.000000	110.000000	0.000000
0.000000	111.100000	0.000000
0.000000	112.200000	0.000000
0.000000	113.300000	0.000000
0.000000	114.400000	0.000000
0.000000	115.500000	0.000000
0.000000	116.600000	0.000000
0.000000	117.700000	0.000000
0.000000	118.800000	0.000000
0.000000	119.900000	0.000000
0.000000	121.000000	0.000000
0.000000	122.100000	0.000000
0.000000	123.200000	0.000000
0.000000	124.300000	0.000000
0.000000	125.400000	0.000000
0.000000	126.500000	0.000000
0.000000	127.600000	0.000000
0.000000	128.700000	0.000000
0.000000	129.800000	0.000000
0.000000	130.900000	0.000000
0.000000	132.000000	0.000000
0.000000	133.100000	0.000000
0.000000	134.200000	0.000000
0.000000	135.300000	0.000000
0.000000	136.400000	0.000000
0.000000	137.500000	0.000000
0.000000	138.600000	0.000000
0.000000	139.700000	0.000000
0.000000	140.800000	0.000000
0.000000	141.900000	0.000000
0.000000	143.000000	0.000000
0.000000	144.100000	0.000000
0.000000	145.200000	0.000000
0.000000	146.300000	0.000000
0.000000	147.400000	0.000000
0.000000	148.500000	0.000000
0.000000	149.600000	0.000000
0.000000	150.700000	0.000000
0.000000	151.800000	0.000000
0.000000	152.900000	0.000000
0.000000	154.000000	0.000000
0.000000	155.100000	0.000000
0.000000	156.200000	0.000000
0.000000	157.300000	0.000000
0.000000	158.400000	0.000000
0.000000	159.500000	0.000000
0.000000	160.600000	0.000000
0.000000	161.700000	0.000000
0.000000	162.800000	0.000000
0.000000	163.900000	0.000000
0.000000	165.000000	0.000000
0.000000	166.100000	0.000000
0.000000	167.200000	0.000000
0.000000	168.300000	0.000000
0.000000	169.400000	0.000000
0.000000	170.500000	0.000000
0.000000	171.600000	0.000000
0.000000	172.700000	0.000000
0.000000	173.800000	0.000000
0.000000	174.900000	0.000000
0.000000	176.000000	0.000000
0.000000	177.100000	0.000000
0.000000	178.200000	0.000000
0.000000	179.300000	0.000000
0.000000	180.400000	0.000000
0.000000	181.500000	0.000000
0.000000	182.600000	0.000000
0.000000	183.700000	0.000000
0.000000	184.800000	0.000000
0.000000	185.900000	0.000000
0.000000	187.000000	0.000000
0.000000	188.100000	0.000000
0.000000	189.200000	0.000000
0.000000	190.300000	0.000000
0.000000	191.400000	0.000000
0.000000	192.500000	0.000000
0.000000	193.600000	0.000000
0.000000	194.700000	0.000000
0.000000	195.800000	0.000000
0.000000	196.900000	0.000000
0.000000	198.000000	0.000000
0.000000	199.100000	0.000000
0.000000	200.200000	0.000000
0.000000	201.300000	0.000000
0.000000	202.400000	0.000000
0.000000	203.500000	0.000000
0.000000	204.600000	0.000000
0.000000	205.700000	0.000000
0.000000	206.800000	0.000000
0.000000	207.900000	0.000000
0.000000	209.000000	0.000000
0.000000	210.100000	0.000000
0.000000	211.200000	0.000000
0.000000	212.300000	0.000000
0.000000	213.400000	0.000000
0.000000	214.500000	0.000000
0.000000	215.600000	0.000000
0.000000	216.700000	0.000000
0.000000	217.800000	0.000000
0.000000	218.900000	0.000000
0.000000	220.000000	0.000000
0.000000	221.100000	0.000000
0.000000	222.200000	0.000000
0.000000	223.300000	0.000000
0.000000	224.400000	0.000000
0.000000	225.500000	0.000000
0.000000	226.600000	0.000000
0.000000	227.700000	0.000000
0.000000	228.800000	0.000000
0.000000	229.900000	0.000000
0.000000	231.000000	0.000000
0.000000	232.100000	0.000000
0.000000	233.200000	0.000000
0.000000	234.300000	0.000000
0.000000	235.400000	0.000000
0.000000	236.500000	0.000000
0.000000	237.600000	0.000000
0.000000	238.700000	0.000000
0.000000	239.800000	0.000000
0.000000	240.900000	0.000000
0.000000	242.000000	0.000000
0.000000	243.100000	0.000000
0.000000	244.200000	0.000000
0.000000	245.300000	0.000000
0.000000	246.400000	0.000000
0.000000	247.500000	0.000000
0.000000	248.600000	0.000000
0.000000	249.700000	0.000000
0.000000	250.800000	0.000000
0.000000	251.900000	0.000000
0.000000	253.000000	0.000000
0.000000	254.100000	0.000000
0.000000	255.200000	0.000000
0.000000	256.300000	0.000000
0.000000	257.400000	0.000000
0.000000	258.500000	0.000000
0.000000	259.600000	0.000000
0.000000	260.700000	0.000000
0.000000	261.800000	0.000000
0.000000	262.900000	0.000000
0.000000	264.000000	0.000000
0.000000	265.100000	0.000000
0.000000	266.200000	0.000000
0.000000	267.300000	0.000000
0.000000	268.400000	0.000000
0.000000	269.500000	0.000000
0.000000	270.600000	0.000000
0.000000	271.700000	0.000000
0.000000	272.800000	0.000000
0.000000	273.900000	0.000000
0.000000	275.000000	0.000000
0.000000	276.100000	0.000000
0.000000	277.200000	0.000000
0.000000	278.300000	0.000000
0.000000	279.400000	0.000000
0.000000	280.500000	0.000000
1.100000	0.000000	0.000000
1.100000	1.100000	0.000000
1.100000	2.200000	0.000000
1.100000	3.300000	0.000000
1.100000	4.400000	0.000000
1.100000	5.500000	0.000000
1.100000	6.600000	0.000000
1.100000	7.700000	0.000000
1.100000	8.800000	0.000000
1.100000	9.900000	0.000000
1.100000	11.000000	0.000000
1.100000	12.100000	0.000000
1.100000	13.200000	0.000000
1.100000	14.300000	0.000000
1.100000	15.400000	0.000000
1.100000	16.500000	0.000000
1.100000	17.600000	0.000000
1.100000	18.700000	0.000000
1.100000	19.800000	0.000000
1.100000	20.900000	0.000000
1.100000	22.000000	0.000000
1.100000	23.100000	0.000000
1.100000	24.200000	0.000000
1.100000	25.300000	0.000000
1.100000	26.400000	0.000000
1.100000	27.500000	0.000000
1.100000	28.600000	0.000000
1.100000	29.700000	0.000000
1.100000	30.800000	0.000000
1.100000	31.900000	0.000000
1.100000	33.000000	0.000000
1.100000	34.100000	0.000000
1.100000	35.200000	0.000000
1.100000	36.300000	0.000000
1.100000	37.400000	0.000000
1.100000	38.500000	0.000000
1.100000	39.600000	0.000000
1.100000	40.700000	0.000000
1.100000	41.800000	0.000000
1.100000	42.900000	0.000000
1.100000	44.000000	0.000000
1.100000	45.100000	0.000000
1.100000	46.200000	0.000000
1.100000	47.300000	0.000000
1.100000	48.400000	0.000000
1.100000	49.500000	0.000000
1.100000	50.600000	0.000000
1.100000	51.700000	0.000000
1.100000	52.800000	0.000000
1.100000	53.900000	0.000000
1.100000	55.000000	0.000000
1.100000	56.100000	0.000000
1.100000	57.200000	0.000000
1.100000	58.300000	0.000000
1.100000	59.400000	0.000000
1.100000	60.500000	0.000000
1.100000	61.600000	0.000000
1.100000	62.700000	0.000000
1.100000	63.800000	0.000000
1.100000	64.900000	0.000000
1.100000	66.000000	0.000000
1.100000	67.100000	0.000000
1.100000	68.200000	0.000000
1.100000	69.300000	0.000000
1.100000	70.400000	0.000000
1.100000	71.500000	0.000000
1.100000	72.600000	0.000000
1.100000	73.700000	0.000000
1.100000	74.800000	0.000000
1.100000	75.900000	0.000000
1.100000	77.000000	0.000000
1.100000	78.100000	0.000000
1.100000	79.200000	0.000000
1.100000	80.300000	0.000000
1.100000	81.400000	0.000000
1.100000	82.500000	0.000000
1.100000	83.600000	0.000000
1.100000	84.700000	0.000000
1.100000	85.800000	0.000000
1.100000	86.900000	0.000000
1.100000	88.000000	0.000000
1.100000	89.100000	0.000000
1.100000	90.200000	0.000000
1.100000	91.300000	0.000000
1.100000	92.400000	0.000000
1.100000	93.500000	0.000000
1.100000	94.600000	0.000000
1.100000	95.700000	0.000000
1.100000	96.800000	0.000000
1.100000	97.900000	0.000000
1.100000	99.000000	0.000000
1.100000	100.100000	0.000000
1.100000	101.200000	0.000000
1.100000	102.300000	0.000000
1.100000	103.400000	0.000000
1.100000	104.500000	0.000000
1.100000	105.600000	0.000000
1.100000	106.700000	0.000000
1.100000	107.800000	0.000000
1.100000	108.900000	0.000000
1.100000	110.000000	0.000000
1.100000	111.100000	0.000000
1.100000	112.200000	0.000000
1.100000	113.300000	0.000000
1.100000	114.400000	0.000000
1.100000	115.500000	0.000000
1.100000	116.600000	0.000000
1.100000	117.700000	0.000000
1.100000	118.800000	0.000000
1.100000	119.900000	0.000000
1.100000	121.000000	0.000000
1.100000	122.100000	0.000000
1.100000	123.200000	0.000000
1.100000	124.300000	0.000000
1.100000	125.400000	0.000000
1.100000	126.500000	0.000000
1.100000	127.600000	0.000000
1.100000	128.700000	0.000000
1.100000	129.800000	0.000000
1.100000	130.900000	0.000000
1.100000	132.000000	0.000000
1.100000	133.100000	0.000000
1.100000	134.200000	0.000000
1.100000	135.300000	0.000000
1.100000	136.400000	0.000000
1.100000	137.500000	0.000000
1.100000	138.600000	0.000000
1.100000	139.700000	0.000000
1.100000	140.800000	0.000000
1.100000	141.900000	0.000000
1.100000	143.000000	0.000000
1.100000	144.100000	0.000000
1.100000	145.200000	0.000000
1.100000	146.300000	0.000000
1.100000	147.400000	0.000000
1.100000	148.500000	0.000000
1.100000	149.600000	0.000000
1.100000	150.700000	0.000000
1.100000	151.800000	0.000000
1.100000	152.900000	0.000000
1.100000	154.000000	0.000000
1.100000	155.100000	0.000000
1.100000	156.200000	0.000000
1.100000	157.300000	0.000000
1.100000	158.400000	0.000000
1.100000	159.500000	0.000000
1.100000	160.600000	0.000000
1.100000	161.700000	0.000000
1.100000	162.800000	0.000000
1.100000	163.900000	0.000000
1.100000	165.000000	0.000000
1.100000	166.100000	0.000000
1.100000	167.200000	0.000000
1.100000	168.300000	0.000000
1.100000	169.400000	0.000000
1.100000	170.500000	0.000000
1.100000	171.600000	0.000000
1.100000	172.700000	0.000000
1.100000	173.800000	0.000000
1.100000	174.900000	0.000000
1.100000	176.000000	0.000000
1.100000	177.100000	0.000000
1.100000	178.200000	0.000000
1.100000	179.300000	0.000000
1.100000	180.400000	0.000000
1.100000	181.500000	0.000000
1.100000	182.600000	0.000000
1.100000	183.700000	0.000000
1.100000	184.800000	0.000000
1.100000	185.900000	0.000000
1.100000	187.000000	0.000000
1.100000	188.100000	0.000000
1.100000	189.200000	0.000000
1.100000	190.300000	0.000000
1.100000	191.400000	0.000000
1.100000	192.500000	0.000000
1.100000	193.600000	0.000000
1.100000	194.700000	0.000000
1.100000	195.800000	0.000000
1.100000	196.900000	0.000000
1.100000	198.000000	0.000000
1.100000	199.100000	0.000000
1.100000	200.200000	0.000000
1.100000	201.300000	0.000000
1.100000	202.400000	0.000000
1.100000	203.500000	0.000000
1.100000	204.600000	0.000000
1.100000	205.700000	0.000000
1.100000	206.800000	0.000000
1.100000	207.900000	0.000000
1.100000	209.000000	0.000000
1.100000	210.100000	0.000000
1.100000	211.200000	0.000000
1.100000	212.300000	0.000000
1.100000	213.400000	0.000000
1.100000	214.500000	0.000000
1.100000	215.600000	0.000000
1.100000	216.700000	0.000000
1.100000	217.800000	0.000000
1.100000	218.900000	0.000000
1.100000	220.000000	0.000000
1.100000	221.100000	0.000000
1.100000	222.200000	0.000000
1.100000	223.300000	0.000000
1.100000	224.400000	0.000000
1.100000	225.500000	0.000000
1.100000	226.600000	0.000000
1.100000	227.700000	0.000000
1.100000	228.800000	0.000000
1.100000	229.900000	0.000000
1.100000	231.000000	0.000000
1.100000	232.100000	0.000000
1.100000	233.200000	0.000000
1.100000	234.300000	0.000000
1.100000	235.400000	0.000000
1.100000	236.500000	0.000000
1.100000	237.600000	0.000000
1.100000	238.700000	0.000000
1.100000	239.800000	0.000000
1.100000	240.900000	0.000000
1.100000	242.000000	0.000000
1.100000	243.100000	0.000000
1.100000	244.200000	0.000000
1.100000	245.300000	0.000000
1.100000	246.400000	0.000000
1.100000	247.500000	0.000000
1.100000	248.600000	0.000000
1.100000	249.700000	0.000000
1.100000	250.800000	0.000000
1.100000	251.900000	0.000000
1.100000	253.000000	0.000000
1.100000	254.100000	0.000000
1.100000	255.200000	0.000000
1.100000	256.300000	0.000000
1.100000	257.400000	0.000000
1.100000	258.500000	0.000000
1.100000	259.600000	0.000000
1.100000	260.700000	0.000000
1.100000	261.800000	0.000000
1.100000	262.900000	0.000000
1.100000	264.000000	0.000000
1.100000	265.100000	0.000000
1.100000	266.200000	0.000000
1.100000	267.300000	0.000000
1.100000	268.400000	0.000000
1.100000	269.500000	0.000000
1.100000	270.600000	0.000000
1.100000	271.700000	0.000000
1.100000	272.800000	0.000000
1.100000	273.900000	0.000000
1.100000	275.000000	0.000000
1.100000	276.100000	0.000000
1.100000	277.200000	0.000000
1.100000	278.300000	0.000000
1.100000	279.400000	0.000000
1.100000	280.500000	0.000000
2.200000	0.000000	0.000000
2.200000	1.100000	0.000000
2.200000	2.200000	0.000000
2.200000	3.300000	0.000000
2.200000	4.400000	0.000000
2.200000	5.500000	0.000000
2.200000	6.600000	0.000000
2.200000	7.700000	0.000000
2.200000	8.800000	0.000000
2.200000	9.900000	0.000000
2.200000	11.000000	0.000000
2.200000	12.100000	0.000000
2.200000	13.200000	0.000000
2.200000	14.300000	0.000000
2.200000	15.400000	0.000000
2.200000	16.500000	0.000000
2.200000	17.600000	0.000000
2.200000	18.700000	0.000000
2.200000	19.800000	0.000000
2.200000	20.900000	0.000000
2.200000	22.000000	0.000000
2.200000	23.100000	0.000000
2.200000	24.200000	0.000000
2.200000	25.300000	0.000000
2.200000	26.400000	0.000000
2.200000	27.500000	0.000000
2.200000	28.600000	0.000000
2.200000	29.700000	0.000000
2.200000	30.800000	0.000000
2.200000	31.900000	0.000000
2.200000	33.000000	0.000000
2.200000	34.100000	0.000000
2.200000	35.200000	0.000000
2.200000	36.300000	0.000000
2.200000	37.400000	0.000000
2.200000	38.500000	0.000000
2.200000	39.600000	0.000000
2.200000	40.700000	0.000000
2.200000	41.800000	0.000000
2.200000	42.900000	0.000000
2.200000	44.000000	0.000000
2.200000	45.100000	0.000000
2.200000	46.200000	0.000000
2.200000	47.300000	0.000000
2.200000	48.400000	0.000000
2.200000	49.500000	0.000000
2.200000	50.600000	0.000000
2.200000	51.700000	0.000000
2.200000	52.800000	0.000000
2.200000	53.900000	0.000000
2.200000	55.000000	0.000000
2.200000	56.100000	0.000000
2.200000	57.200000	0.000000
2.200000	58.300000	0.000000
2.200000	59.400000	0.000000
2.200000	60.500000	0.000000
2.200000	61.600000	0.000000
2.200000	62.700000	0.000000
2.200000	63.800000	0.000000
2.200000	64.900000	0.000000
2.200000	66.000000	0.000000
2.200000	67.100000	0.000000
2.200000	68.200000	0.000000
2.200000	69.300000	0.000000
2.200000	70.400000	0.000000
2.200000	71.500000	0.000000
2.200000	72.600000	0.000000
2.200000	73.700000	0.000000
2.200000	74.800000	0.000000
2.200000	75.900000	0.000000
2.200000	77.000000	0.000000
2.200000	78.100000	0.000000
2.200000	79.200000	0.000000
2.200000	80.300000	0.000000
2.200000	81.400000	0.000000
2.200000	82.500000	0.000000
2.200000	83.600000	0.000000
2.200000	84.700000	0.000000
2.200000	85.800000	0.000000
2.200000	86.900000	0.000000
2.200000	88.000000	0.000000
2.200000	89.100000	0.000000
2.200000	90.200000	0.000000
2.200000	91.300000	0.000000
2.200000	92.400000	0.000000
2.200000	93.500000	0.000000
2.200000	94.600000	0.000000
2.200000	95.700000	0.000000
2.200000	96.800000	0.000000
2.200000	97.900000	0.000000
2.200000	99.000000	0.000000
2.200000	100.100000	0.000000
2.200000	101.200000	0.000000
2.200000	102.300000	0.000000
2.200000	103.400000	0.000000
2.200000	104.500000	0.000000
2.200000	105.600000	0.000000
2.200000	106.700000	0.000000
2.200000	107.800000	0.000000
2.200000	108.900000	0.000000
2.200000	110.000000	0.000000
2.200000	111.100000	0.000000
2.200000	112.200000	0.000000
2.200000	113.300000	0.000000
2.200000	114.400000	0.000000
2.200000	115.500000	0.000000
2.200000	116.600000	0.000000
2.200000	117.700000	0.000000
2.200000	118.800000	0.000000
2.200000	119.900000	0.000000
2.200000	121.000000	0.000000
2.200000	122.100000	0.000000
2.200000	123.200000	0.000000
2.200000	124.300000	0.000000
2.200000	125.400000	0.000000
2.200000	126.500000	0.000000
2.200000	127.600000	0.000000
2.200000	128.700000	0.000000
2.200000	129.800000	0.000000
2.200000	130.900000	0.000000
2.200000	132.000000	0.000000
2.200000	133.100000	0.000000
2.200000	134.200000	0.000000
2.200000	135.300000	0.000000
2.200000	136.400000	0.000000
2.200000	137.500000	0.000000
2.200000	138.600000	0.000000
2.200000	139.700000	0.000000
2.200000	140.800000	0.000000
2.200000	141.900000	0.000000
2.200000	143.000000	0.000000
2.200000	144.100000	0.000000
2.200000	145.200000	0.000000
2.200000	146.300000	0.000000
2.200000	147.400000	0.000000
2.200000	148.500000	0.000000
2.200000	149.600000	0.000000
2.200000	150.700000	0.000000
2.200000	151.800000	0.000000
2.200000	152.900000	0.000000
2.200000	154.000000	0.000000
2.200000	155.100000	0.000000
2.200000	156.200000	0.000000
2.200000	157.300000	0.000000
2.200000	158.400000	0.000000
2.200000	159.500000	0.000000
2.200000	160.600000	0.000000
2.200000	161.700000	0.000000
2.200000	162.800000	0.000000
2.200000	163.900000	0.000000
2.200000	165.000000	0.000000
2.200000	166.100000	0.000000
2.200000	167.200000	0.000000
2.200000	168.300000	0.000000
2.200000	169.400000	0.000000
2.200000	170.500000	0.000000
2.200000	171.600000	0.000000
2.200000	172.700000	0.000000
2.200000	173.800000	0.000000
2.200000	174.900000	0.000000
2.200000	176.000000	0.000000
2.200000	177.100000	0.000000
2.200000	178.200000	0.000000
2.200000	179.300000	0.000000
2.200000	180.400000	0.000000
2.200000	181.500000	0.000000
2.200000	182.600000	0.000000
2.200000	183.700000	0.000000
2.200000	184.800000	0.000000
2.200000	185.900000	0.000000
2.200000	187.000000	0.000000
2.200000	188.100000	0.000000
2.200000	189.200000	0.000000
2.200000	190.300000	0.000000
2.200000	191.400000	0.000000
2.200000	192.500000	0.000000
2.200000	193.600000	0.000000
2.200000	194.700000	0.000000
2.200000	195.800000	0.000000
2.200000	196.900000	0.000000
2.200000	198.000000	0.000000
2.200000	199.100000	0.000000
2.200000	200.200000	0.000000
2.200000	201.300000	0.000000
2.200000	202.400000	0.000000
2.200000	203.500000	0.000000
2.200000	204.600000	0.000000
2.200000	205.700000	0.000000
2.200000	206.800000	0.000000
2.200000	207.900000	0.000000
2.200000	209.000000	0.000000
2.200000	210.100000	0.000000
2.200000	211.200000	0.000000
2.200000	212.300000	0.000000
2.200000	213.400000	0.000000
2.200000	214.500000	0.000000
2.200000	215.600000	0.000000
2.200000	216.700000	0.000000
2.200000	217.800000	0.000000
2.200000	218.900000	0.000000
2.200000	220.000000	0.000000
2.200000	221.100000	0.000000
2.200000	222.200000	0.000000
2.200000	223.300000	0.000000
2.200000	224.400000	0.000000
2.200000	225.500000	0.000000
2.200000	226.600000	0.000000
2.200000	227.700000	0.000000
2.200000	228.800000	0.000000
2.200000	229.900000	0.000000
2.200000	231.000000	0.000000
2.200000	232.100000	0.000000
2.200000	233.200000	0.000000
2.200000	234.300000	0.000000
2.200000	235.400000	0.000000
2.200000	236.500000	0.000000
2.200000	237.600000	0.000000
2.200000	238.700000	0.000000
2.200000	239.800000	0.000000
2.200000	240.900000	0.000000
2.200000	242.000000	0.000000
2.200000	243.100000	0.000000
2.200000	244.200000	0.000000
2.200000	245.300000	0.000000
2.200000	246.400000	0.000000
2.200000	247.500000	0.000000
2.200000	248.600000	0.000000
2.200000	249.700000	0.000000
2.200000	250.800000	0.000000
2.200000	251.900000	0.000000
2.200000	253.000000	0.000000
2.200000	254.100000	0.000000
2.200000	255.200000	0.000000
2.200000	256.300000	0.000000
2.200000	257.400000	0.000000
2.200000	258.500000	0.000000
2.200000	259.600000	0.000000
2.200000	260.700000	0.000000
2.200000	261.800000	0.000000
2.200000	262.900000	0.000000
2.200000	264.000000	0.000000
2.200000	265.100000	0.000000
2.200000	266.200000	0.000000
2.200000	267.300000	0.000000
2.200000	268.400000	0.000000
2.200000	269.500000	0.000000
2.200000	270.600000	0.000000
2.200000	271.700000	0.000000
2.200000	272.800000	0.000000
2.200000	273.900000	0.000000
2.200000	275.000000	0.000000
2.200000	276.100000	0.000000
2.200000	277.200000	0.000000
2.200000	278.300000	0.000000
2.200000	279.400000	0.000000
2.200000	280.500000	0.000000
3.300000	0.000000	0.000000
3.300000	1.100000	0.000000
3.300000	2.200000	0.000000
3.300000	3.300000	0.000000
3.300000	4.400000	0.000000
3.300000	5.500000	0.000000
3.300000	6.600000	0.000000
3.300000	7.700000	0.000000
3.300000	8.800000	0.000000
3.300000	9.900000	0.000000
3.300000	11.000000	0.000000
3.300000	12.100000	0.000000
3.300000	13.200000	0.000000
3.300000	14.300000	0.000000
3.300000	15.400000	0.000000
3.300000	16.500000	0.000000
3.300000	17.600000	0.000000
3.300000	18.700000	0.000000
3.300000	19.800000	0.000000
3.300000	20.900000	0.000000
3.300000	22.000000	0.000000
3.300000	23.100000	0.000000
3.300000	24.200000	0.000000
3.300000	25.300000	0.000000
3.300000	26.400000	0.000000
3.300000	27.500000	0.000000
3.300000	28.600000	0.000000
3.300000	29.700000	0.000000
3.300000	30.800000	0.000000
3.300000	31.900000	0.000000
3.300000	33.000000	0.000000
3.300000	34.100000	0.000000
3.300000	35.200000	0.000000
3.300000	36.300000	0.000000
3.300000	37.400000	0.000000
3.300000	38.500000	0.000000
3.300000	39.600000	0.000000
3.300000	40.700000	0.000000
3.300000	41.800000	0.000000
3.300000	42.900000	0.000000
3.300000	44.000000	0.000000
3.300000	45.100000	0.000000
3.300000	46.200000	0.000000
3.300000	47.300000	0.000000
3.300000	48.400000	0.000000
3.300000	49.500000	0.000000
3.300000	50.600000	0.000000
3.300000	51.700000	0.000000
3.300000	52.800000	0.000000
3.300000	53.900000	0.000000
3.300000	55.000000	0.000000
3.300000	56.100000	0.000000
3.300000	57.200000	0.000000
3.300000	58.300000	0.000000
3.300000	59.400000	0.000000
3.300000	60.500000	0.000000
3.300000	61.600000	0.000000
3.300000	62.700000	0.000000
3.300000	63.800000	0.000000
3.300000	64.900000	0.000000
3.300000	66.000000	0.000000
3.300000	67.100000	0.000000
3.300000	68.200000	0.000000
3.300000	69.300000	0.000000
3.300000	70.400000	0.000000
3.300000	71.500000	0.000000
3.300000	72.600000	0.000000
3.300000	73.700000	0.000000
3.300000	74.800000	0.000000
3.300000	75.900000	0.000000
3.300000	77.000000	0.000000
3.300000	78.100000	0.000000
3.300000	79.200000	0.000000
3.300000	80.300000	0.000000
3.300000	81.400000	0.000000
3.300000	82.500000	0.000000
3.300000	83.600000	0.000000
3.300000	84.700000	0.000000
3.300000	85.800000	0.000000
3.300000	86.900000	0.000000
3.300000	88.000000	0.000000
3.300000	89.100000	0.000000
3.300000	90.200000	0.000000
3.300000	91.300000	0.000000
3.300000	92.400000	0.000000
3.300000	93.500000	0.000000
3.300000	94.600000	0.000000
3.300000	95.700000	0.000000
3.300000	96.800000	0.000000
3.300000	97.900000	0.000000
3.300000	99.000000	0.000000
3.300000	100.100000	0.000000
3.300000	101.200000	0.000000
3.300000	102.300000	0.000000
3.300000	103.400000	0.000000
3.300000	104.500000	0.000000
3.300000	105.600000	0.000000
3.300000	106.700000	0.000000
3.300000	107.800000	0.000000
3.300000	108.900000	0.000000
3.300000	110.000000	0.000000
3.300000	111.100000	0.000000
3.300000	112.200000	0.000000
3.300000	113.300000	0.000000
3.300000	114.400000	0.000000
3.300000	115.500000	0.000000
3.300000	116.600000	0.000000
3.300000	117.700000	0.000000
3.300000	118.800000	0.000000
3.300000	119.900000	0.000000
3.300000	121.000000	0.000000
3.300000	122.100000	0.000000
3.300000	123.200000	0.000000
3.300000	124.300000	0.000000
3.300000	125.400000	0.000000
3.300000	126.500000	0.000000
3.300000	127.600000	0.000000
3.300000	128.700000	0.000000
3.300000	129.800000	0.000000
3.300000	130.900000	0.000000
3.300000	132.000000	0.000000
3.300000	133.100000	0.000000
3.300000	134.200000	0.000000
3.300000	135.300000	0.000000
3.300000	136.400000	0.000000
3.300000	137.500000	0.000000
3.300000	138.600000	0.000000
3.300000	139.700000	0.000000
3.300000	140.800000	0.000000
3.300000	141.900000	0.000000
3.300000	143.000000	0.000000
3.300000	144.100000	0.000000
3.300000	145.200000	0.000000
3.300000	146.300000	0.000000
3.300000	147.400000	0.000000
3.300000	148.500000	0.000000
3.300000	149.600000	0.000000
3.300000	150.700000	0.000000
3.300000	151.800000	0.000000
3.300000	152.900000	0.000000
3.300000	154.000000	0.000000
3.300000	155.100000	0.000000
3.300000	156.200000	0.000000
3.300000	157.300000	0.000000
3.300000	158.400000	0.000000
3.300000	159.500000	0.000000
3.300000	160.600000	0.000000
3.300000	161.700000	0.000000
3.300000	162.800000	0.000000
3.300000	163.900000	0.000000
3.300000	165.000000	0.000000
3.300000	166.100000	0.000000
3.300000	167.200000	0.000000
3.300000	168.300000	0.000000
3.300000	169.400000	0.000000
3.300000	170.500000	0.000000
3.300000	171.600000	0.000000
3.300000	172.700000	0.000000
3.300000	173.800000	0.000000
3.300000	174.900000	0.000000
3.300000	176.000000	0.000000
3.300000	177.100000	0.000000
3.300000	178.200000	0.000000
3.300000	179.300000	0.000000
3.300000	180.400000	0.000000
3.300000	181.500000	0.000000
3.300000	182.600000	0.000000
3.300000	183.700000	0.000000
3.300000	184.800000	0.000000
3.300000	185.900000	0.000000
3.300000	187.000000	0.000000
3.300000	188.100000	0.000000
3.300000	189.200000	0.000000
3.300000	190.300000	0.000000
3.300000	191.400000	0.000000
3.300000	192.500000	0.000000
3.300000	193.600000	0.000000
3.300000	194.700000	0.000000
3.300000	195.800000	0.000000
3.300000	196.900000	0.000000
3.300000	198.000000	0.000000
3.300000	199.100000	0.000000
3.300000	200.200000	0.000000
3.300000	201.300000	0.000000
3.300000	202.400000	0.000000
3.300000	203.500000	0.000000
3.300000	204.600000	0.000000
3.300000	205.700000	0.000000
3.300000	206.800000	0.000000
3.300000	207.900000	0.000000
3.300000	209.000000	0.000000
3.300000	210.100000	0.000000
3.300000	211.200000	0.000000
3.300000	212.300000	0.000000
3.300000	213.400000	0.000000
3.300000	214.500000	0.000000
3.300000	215.600000	0.000000
3.300000	216.700000	0.000000
3.300000	217.800000	0.000000
3.300000	218.900000	0.000000
3.300000	220.000000	0.000000
3.300000	221.100000	0.000000
3.300000	222.200000	0.000000
3.300000	223.300000	0.000000
3.300000	224.400000	0.000000
3.300000	225.500000	0.000000
3.300000	226.600000	0.000000
3.300000	227.700000	0.000000
3.300000	228.800000	0.000000
3.300000	229.900000	0.000000
3.300000	231.000000	0.000000
3.300000	232.100000	0.000000
3.300000	233.200000	0.000000
3.300000	234.300000	0.000000
3.300000	235.400000	0.000000
3.300000	236.500000	0.000000
3.300000	237.600000	0.000000
3.300000	238.700000	0.000000
3.300000	239.800000	0.000000
3.300000	240.900000	0.000000
3.300000	242.000000	0.000000
3.300000	243.100000	0.000000
3.300000	244.200000	0.000000
3.300000	245.300000	0.000000
3.300000	246.400000	0.000000
3.300000	247.500000	0.000000
3.300000	248.600000	0.000000
3.300000	249.700000	0.000000
3.300000	250.800000	0.000000
3.300000	251.900000	0.000000
3.300000	253.000000	0.000000
3.300000	254.100000	0.000000
3.300000	255.200000	0.000000
3.300000	256.300000	0.000000
3.300000	257.400000	0.000000
3.300000	258.500000	0.000000
3.300000	259.600000	0.000000
3.300000	260.700000	0.000000
3.300000	261.800000	0.000000
3.300000	262.900000	0.000000
3.300000	264.000000	0.000000
3.300000	265.100000	0.000000
3.300000	266.200000	0.000000
3.300000	267.300000	0.000000
3.300000	268.400000	0.000000
3.300000	269.500000	0.000000
3.300000	270.600000	0.000000
3.300000	271.700000	0.000000
3.300000	272.800000	0.000000
3.300000	273.900000	0.000000
3.300000	275.000000	0.000000
3.300000	276.100000	0.000000
3.300000	277.200000	0.000000
3.300000	278.300000	0.000000
3.300000	279.400000	0.000000
3.300000	280.500000	0.000000
4.400000	0.000000	0.000000
4.400000	1.100000	0.000000
4.400000	2.200000	0.000000
4.400000	3.300000	0.000000
4.400000	4.400000	0.000000
4.400000	5.500000	0.000000
4.400000	6.600000	0.000000
4.400000	7.700000	0.000000
4.400000	8.800000	0.000000
4.400000	9.900000	0.000000
4.400000	11.000000	0.000000
4.400000	12.100000	0.000000
4.400000	13.200000	0.000000
4.400000	14.300000	0.000000
4.400000	15.400000	0.000000
4.400000	16.500000	0.000000
4.400000	17.600000	0.000000
4.400000	18.700000	0.000000
4.400000	19.800000	0.000000
4.400000	20.900000	0.000000
4.400000	22.000000	0.000000
4.400000	23.100000	0.000000
4.400000	24.200000	0.000000
4.400000	25.300000	0.000000
4.400000	26.400000	0.000000
4.400000	27.500000	0.000000
4.400000	28.600000	0.000000
4.400000	29.700000	0.000000
4.400000	30.800000	0.000000
4.400000	31.900000	0.000000
4.400000	33.000000	0.000000
4.400000	34.100000	0.000000
4.400000	35.200000	0.000000
4.400000	36.300000	0.000000
4.400000	37.400000	0.000000
4.400000	38.500000	0.000000
4.400000	39.600000	0.000000
4.400000	40.700000	0.000000
4.400000	41.800000	0.000000
4.400000	42.900000	0.000000
4.400000	44.000000	0.000000
4.400000	45.100000	0.000000
4.400000	46.200000	0.000000
4.400000	47.300000	0.000000
4.400000	48.400000	0.000000
4.400000	49.500000	0.000000
4.400000	50.600000	0.000000
4.400000	51.700000	0.000000
4.400000	52.800000	0.000000
4.400000	53.900000	0.000000
4.400000	55.000000	0.000000
4.400000	56.100000	0.000000
4.400000	57.200000	0.000000
4.400000	58.300000	0.000000
4.400000	59.400000	0.000000
4.400000	60.500000	0.000000
4.400000	61.600000	0.000000
4.400000	62.700000	0.000000
4.400000	63.800000	0.000000
4.400000	64.900000	0.000000
4.400000	66.000000	0.000000
4.400000	67.100000	0.000000
4.400000	68.200000	0.000000
4.400000	69.300000	0.000000
4.400000	70.400000	0.000000
4.400000	71.500000	0.000000
4.400000	72.600000	0.000000
4.400000	73.700000	0.000000
4.400000	74.800000	0.000000
4.400000	75.900000	0.000000
4.400000	77.000000	0.000000
4.400000	78.100000	0.000000
4.400000	79.200000	0.000000
4.400000	80.300000	0.000000
4.400000	81.400000	0.000000
4.400000	82.500000	0.000000
4.400000	83.600000	0.000000
4.400000	84.700000	0.000000
4.400000	85.800000	0.000000
4.400000	86.900000	0.000000
4.400000	88.000000	0.000000
4.400000	89.100000	0.000000
4.400000	90.200000	0.000000
4.400000	91.300000	0.000000
4.400000	92.400000	0.000000
4.400000	93.500000	0.000000
4.400000	94.600000	0.000000
4.400000	95.700000	0.000000
4.400000	96.800000	0.000000
4.400000	97.900000	0.000000
4.400000	99.000000	0.000000
4.400000	100.100000	0.000000
4.400000	101.200000	0.000000
4.400000	102.300000	0.000000
4.400000	103.400000	0.000000
4.400000	104.500000	0.000000
4.400000	105.600000	0.000000
4.400000	106.700000	0.000000
4.400000	107.800000	0.000000
4.400000	108.900000	0.000000
4.400000	110.000000	0.000000
4.400000	111.100000	0.000000
4.400000	112.200000	0.000000
4.400000	113.300000	0.000000
4.400000	114.400000	0.000000
4.400000	115.500000	0.000000
4.400000	116.600000	0.000000
4.400000	117.700000	0.000000
4.400000	118.800000	0.000000
4.400000	119.900000	0.000000
4.400000	121.000000	0.000000
4.400000	122.100000	0.000000
4.400000	123.200000	0.000000
4.400000	124.300000	0.000000
4.400000	125.400000	0.000000
4.400000	126.500000	0.000000
4.400000	127.600000	0.000000
4.400000	128.700000	0.000000
4.400000	129.800000	0.000000
4.400000	130.900000	0.000000
4.400000	132.000000	0.000000
4.400000	133.100000	0.000000
4.400000	134.200000	0.000000
4.400000	135.300000	0.000000
4.400000	136.400000	0.000000
4.400000	137.500000	0.000000
4.400000	138.600000	0.000000
4.400000	139.700000	0.000000
4.400000	140.800000	0.000000
4.400000	141.900000	0.000000
4.400000	143.000000	0.000000
4.400000	144.100000	0.000000
4.400000	145.200000	0.000000
4.400000	146.300000	0.000000
4.400000	147.400000	0.000000
4.400000	148.500000	0.000000
4.400000	149.600000	0.000000
4.400000	150.700000	0.000000
4.400000	151.800000	0.000000
4.400000	152.900000	0.000000
4.400000	154.000000	0.000000
4.400000	155.100000	0.000000
4.400000	156.200000	0.000000
4.400000	157.300000	0.000000
4.400000	158.400000	0.000000
4.400000	159.500000	0.000000
4.400000	160.600000	0.000000
4.400000	161.700000	0.000000
4.400000	162.800000	0.000000
4.400000	163.900000	0.000000
4.400000	165.000000	0.000000
4.400000	166.100000	0.000000
4.400000	167.200000	0.000000
4.400000	168.300000	0.000000
4.400000	169.400000	0.000000
4.400000	170.500000	0.000000
4.400000	171.600000	0.000000
4.400000	172.700000	0.000000
4.400000	173.800000	0.000000
4.400000	174.900000	0.000000
4.400000	176.000000	0.000000
4.400000	177.100000	0.000000
4.400000	178.200000	0.000000
4.400000	179.300000	0.000000
4.400000	180.400000	0.000000
4.400000	181.500000	0.000000
4.400000	182.600000	0.000000
4.400000	183.700000	0.000000
4.400000	184.800000	0.000000
4.400000	185.900000	0.000000
4.400000	187.000000	0.000000
4.400000	188.100000	0.000000
4.400000	189.200000	0.000000
4.400000	190.300000	0.000000
4.400000	191.400000	0.000000
4.400000	192.500000	0.000000
4.400000	193.600000	0.000000
4.400000	194.700000	0.000000
4.400000	195.800000	0.000000
4.400000	196.900000	0.000000
4.400000	198.000000	0.000000
4.400000	199.100000	0.000000
4.400000	200.200000	0.000000
4.400000	201.300000	0.000000
4.400000	202.400000	0.000000
4.400000	203.500000	0.000000
4.400000	204.600000	0.000000
4.400000	205.700000	0.000000
4.400000	206.800000	0.000000
4.400000	207.900000	0.000000
4.400000	209.000000	0.000000
4.400000	210.100000	0.000000
4.400000	211.200000	0.000000
4.400000	212.300000	0.000000
4.400000	213.400000	0.000000
4.400000	214.500000	0.000000
4.400000	215.600000	0.000000
4.400000	216.700000	0.000000
4.400000	217.800000	0.000000
4.400000	218.900000	0.000000
4.400000	220.000000	0.000000
4.400000	221.100000	0.000000
4.400000	222.200000	0.000000
4.400000	223.300000	0.000000
4.400000	224.400000	0.000000
4.400000	225.500000	0.000000
4.400000	226.600000	0.000000
4.400000	227.700000	0.000000
4.400000	228.800000	0.000000
4.400000	229.900000	0.000000
4.400000	231.000000	0.000000
4.400000	232.100000	0.000000
4.400000	233.200000	0.000000
4.400000	234.300000	0.000000
4.400000	235.400000	0.000000
4.400000	236.500000	0.000000
4.400000	237.600000	0.000000
4.400000	238.700000	0.000000
4.400000	239.800000	0.000000
4.400000	240.900000	0.000000
4.400000	242.000000	0.000000
4.400000	243.100000	0.000000
4.400000	244.200000	0.000000
4.400000	245.300000	0.000000
4.400000	246.400000	0.000000
4.400000	247.500000	0.000000
4.400000	248.600000	0.000000
4.400000	249.700000	0.000000
4.400000	250.800000	0.000000
4.400000	251.900000	0.000000
4.400000	253.000000	0.000000
4.400000	254.100000	0.000000
4.400000	255.200000	0.000000
4.400000	256.300000	0.000000
4.400000	257.400000	0.000000
4.400000	258.500000	0.000000
4.400000	259.600000	0.000000
4.400000	260.700000	0.000000
4.400000	261.800000	0.000000
4.400000	262.900000	0.000000
4.400000	264.000000	0.000000
4.400000	265.100000	0.000000
4.400000	266.200000	0.000000
4.400000	267.300000	0.000000
4.400000	268.400000	0.000000
4.400000	269.500000	0.000000
4.400000	270.600000	0.000000
4.400000	271.700000	0.000000
4.400000	272.800000	0.000000
4.400000	273.900000	0.000000
4.400000	275.000000	0.000000
4.400000	276.100000	0.000000
4.400000	277.200000	0.000000
4.400000	278.300000	0.000000
4.400000	279.400000	0.000000
4.400000	280.500000	0.000000
5.500000	0.000000	0.000000
5.500000	1.100000	0.000000
5.500000	2.200000	0.000000
5.500000	3.300000	0.000000
5.500000	4.400000	0.000000
5.500000	5.500000	0.000000
5.500000	6.600000	0.000000
5.500000	7.700000	0.000000
5.500000	8.800000	0.000000
5.500000	9.900000	0.000000
5.500000	11.000000	0.000000
5.500000	12.100000	0.000000
5.500000	13.200000	0.000000
5.500000	14.300000	0.000000
5.500000	15.400000	0.000000
5.500000	16.500000	0.000000
5.500000	17.600000	0.000000
5.500000	18.700000	0.000000
5.500000	19.800000	0.000000
5.500000	20.900000	0.000000
5.500000	22.000000	0.000000
5.500000	23.100000	0.000000
5.500000	24.200000	0.000000
5.500000	25.300000	0.000000
5.500000	26.400000	0.000000
5.500000	27.500000	0.000000
5.500000	28.600000	0.000000
5.500000	29.700000	0.000000
5.500000	30.800000	0.000000
5.500000	31.900000	0.000000
5.500000	33.000000	0.000000
5.500000	34.100000	0.000000
5.500000	35.200000	0.000000
5.500000	36.300000	0.000000
5.500000	37.400000	0.000000
5.500000	38.500000	0.000000
5.500000	39.600000	0.000000
5.500000	40.700000	0.000000
5.500000	41.800000	0.000000
5.500000	42.900000	0.000000
5.500000	44.000000	0.000000
5.500000	45.100000	0.000000
5.500000	46.200000	0.000000
5.500000	47.300000	0.000000
5.500000	48.400000	0.000000
5.500000	49.500000	0.000000
5.500000	50.600000	0.000000
5.500000	51.700000	0.000000
5.500000	52.800000	0.000000
5.500000	53.900000	0.000000
5.500000	55.000000	0.000000
5.500000	56.100000	0.000000
5.500000	57.200000	0.000000
5.500000	58.300000	0.000000
5.500000	59.400000	0.000000
5.500000	60.500000	0.000000
5.500000	61.600000	0.000000
5.500000	62.700000	0.000000
5.500000	63.800000	0.000000
5.500000	64.900000	0.000000
5.500000	66.000000	0.000000
5.500000	67.100000	0.000000
5.500000	68.200000	0.000000
5.500000	69.300000	0.000000
5.500000	70.400000	0.000000
5.500000	71.500000	0.000000
5.500000	72.600000	0.000000
5.500000	73.700000	0.000000
5.500000	74.800000	0.000000
5.500000	75.900000	0.000000
5.500000	77.000000	0.000000
5.500000	78.100000	0.000000
5.500000	79.200000	0.000000
5.500000	80.300000	0.000000
5.500000	81.400000	0.000000
5.500000	82.500000	0.000000
5.500000	83.600000	0.000000
5.500000	84.700000	0.000000
5.500000	85.800000	0.000000
5.500000	86.900000	0.000000
5.500000	88.000000	0.000000
5.500000	89.100000	0.000000
5.500000	90.200000	0.000000
5.500000	91.300000	0.000000
5.500000	92.400000	0.000000
5.500000	93.500000	0.000000
5.500000	94.600000	0.000000
5.500000	95.700000	0.000000
5.500000	96.800000	0.000000
5.500000	97.900000	0.000000
5.500000	99.000000	0.000000
5.500000	100.100000	0.000000
5.500000	101.200000	0.000000
5.500000	102.300000	0.000000
5.500000	103.400000	0.000000
5.500000	104.500000	0.000000
5.500000	105.600000	0.000000
5.500000	106.700000	0.000000
5.500000	107.800000	0.000000
5.500000	108.900000	0.000000
5.500000	110.000000	0.000000
5.500000	111.100000	0.000000
5.500000	112.200000	0.000000
5.500000	113.300000	0.000000
5.500000	114.400000	0.000000
5.500000	115.500000	0.000000
5.500000	116.600000	0.000000
5.500000	117.700000	0.000000
5.500000	118.800000	0.000000
5.500000	119.900000	0.000000
5.500000	121.000000	0.000000
5.500000	122.100000	0.000000
5.500000	123.200000	0.000000
5.500000	124.300000	0.000000
5.500000	125.400000	0.000000
5.500000	126.500000	0.000000
5.500000	127.600000	0.000000
5.500000	128.700000	0.000000
5.500000	129.800000	0.000000
5.500000	130.900000	0.000000
5.500000	132.000000	0.000000
5.500000	133.100000	0.000000
5.500000	134.200000	0.000000
5.500000	135.300000	0.000000
5.500000	136.400000	0.000000
5.500000	137.500000	0.000000
5.500000	138.600000	0.000000
5.500000	139.700000	0.000000
5.500000	140.800000	0.000000
5.500000	141.900000	0.000000
5.500000	143.000000	0.000000
5.500000	144.100000	0.000000
5.500000	145.200000	0.000000
5.500000	146.300000	0.000000
5.500000	147.400000	0.000000
5.500000	148.500000	0.000000
5.500000	149.600000	0.000000
5.500000	150.700000	0.000000
5.500000	151.800000	0.000000
5.500000	152.900000	0.000000
5.500000	154.000000	0.000000
5.500000	155.100000	0.000000
5.500000	156.200000	0.000000
5.500000	157.300000	0.000000
5.500000	158.400000	0.000000
5.500000	159.500000	0.000000
5.500000	160.600000	0.000000
5.500000	161.700000	0.000000
5.500000	162.800000	0.000000
5.500000	163.900000	0.000000
5.500000	165.000000	0.000000
5.500000	166.100000	0.000000
5.500000	167.200000	0.000000
5.500000	168.300000	0.000000
5.500000	169.400000	0.000000
5.500000	170.500000	0.000000
5.500000	171.600000	0.000000
5.500000	172.700000	0.000000
5.500000	173.800000	0.000000
5.500000	174.900000	0.000000
5.500000	176.000000	0.000000
5.500000	177.100000	0.000000
5.500000	178.200000	0.000000
5.500000	179.300000	0.000000
5.500000	180.400000	0.000000
5.500000	181.500000	0.000000
5.500000	182.600000	0.000000
5.500000	183.700000	0.000000
5.500000	184.800000	0.000000
5.500000	185.900000	0.000000
5.500000	187.000000	0.000000
5.500000	188.100000	0.000000
5.500000	189.200000	0.000000
5.500000	190.300000	0.000000
5.500000	191.400000	0.000000
5.500000	192.500000	0.000000
5.500000	193.600000	0.000000
5.500000	194.700000	0.000000
5.500000	195.800000	0.000000
5.500000	196.900000	0.000000
5.500000	198.000000	0.000000
5.500000	199.100000	0.000000
5.500000	200.200000	0.000000
5.500000	201.300000	0.000000
5.500000	202.400000	0.000000
5.500000	203.500000	0.000000
5.500000	204.600000	0.000000
5.500000	205.700000	0.000000
5.500000	206.800000	0.000000
5.500000	207.900000	0.000000
5.500000	209.000000	0.000000
5.500000	210.100000	0.000000
5.500000	211.200000	0.000000
5.500000	212.300000	0.000000
5.500000	213.400000	0.000000
5.500000	214.500000	0.000000
5.500000	215.600000	0.000000
5.500000	216.700000	0.000000
5.500000	217.800000	0.000000
5.500000	218.900000	0.000000
5.500000	220.000000	0.000000
5.500000	221.100000	0.000000
5.500000	222.200000	0.000000
5.500000	223.300000	0.000000
5.500000	224.400000	0.000000
5.500000	225.500000	0.000000
5.500000	226.600000	0.000000
5.500000	227.700000	0.000000
5.500000	228.800000	0.000000
5.500000	229.900000	0.000000
5.500000	231.000000	0.000000
5.500000	232.100000	0.000000
5.500000	233.200000	0.000000
5.500000	234.300000	0.000000
5.500000	235.400000	0.000000
5.500000	236.500000	0.000000
5.500000	237.600000	0.000000
5.500000	238.700000	0.000000
5.500000	239.800000	0.000000
5.500000	240.900000	0.000000
5.500000	242.000000	0.000000
5.500000	243.100000	0.000000
5.500000	244.200000	0.000000
5.500000	245.300000	0.000000
5.500000	246.400000	0.000000
5.500000	247.500000	0.000000
5.500000	248.600000	0.000000
5.500000	249.700000	0.000000
5.500000	250.800000	0.000000
5.500000	251.900000	0.000000
5.500000	253.000000	0.000000
5.500000	254.100000	0.000000
5.500000	255.200000	0.000000
5.500000	256.300000	0.000000
5.500000	257.400000	0.000000
5.500000	258.500000	0.000000
5.500000	259.600000	0.000000
5.500000	260.700000	0.000000
5.500000	261.800000	0.000000
5.500000	262.900000	0.000000
5.500000	264.000000	0.000000
5.500000	265.100000	0.000000
5.500000	266.200000	0.000000
5.500000	267.300000	0.000000
5.500000	268.400000	0.000000
5.500000	269.500000	0.000000
5.500000	270.600000	0.000000
5.500000	271.700000	0.000000
5.500000	272.800000	0.000000
5.500000	273.900000	0.000000
5.500000	275.000000	0.000000
5.500000	276.100000	0.000000
5.500000	277.200000	0.000000
5.500000	278.300000	0.000000
5.500000	279.400000	0.000000
5.500000	280.500000	0.000000
6.600000	0.000000	0.000000
6.600000	1.100000	0.000000
6.600000	2.200000	0.000000
6.600000	3.300000	0.000000
6.600000	4.400000	0.000000
6.600000	5.500000	0.000000
6.600000	6.600000	0.000000
6.600000	7.700000	0.000000
6.600000	8.800000	0.000000
6.600000	9.900000	0.000000
6.600000	11.000000	0.000000
6.600000	12.100000	0.000000
6.600000	13.200000	0.000000
6.600000	14.300000	0.000000
6.600000	15.400000	0.000000
6.600000	16.500000	0.000000
6.600000	17.600000	0.000000
6.600000	18.700000	0.000000
6.600000	19.800000	0.000000
6.600000	20.900000	0.000000
6.600000	22.000000	0.000000
6.600000	23.100000	0.000000
6.600000	24.200000	0.000000
6.600000	25.300000	0.000000
6.600000	26.400000	0.000000
6.600000	27.500000	0.000000
6.600000	28.600000	0.000000
6.600000	29.700000	0.000000
6.600000	30.800000	0.000000
6.600000	31.900000	0.000000
6.600000	33.000000	0.000000
6.600000	34.100000	0.000000
6.600000	35.200000	0.000000
6.600000	36.300000	0.000000
6.600000	37.400000	0.000000
6.600000	38.500000	0.000000
6.600000	39.600000	0.000000
6.600000	40.700000	0.000000
6.600000	41.800000	0.000000
6.600000	42.900000	0.000000
6.600000	44.000000	0.000000
6.600000	45.100000	0.000000
6.600000	46.200000	0.000000
6.600000	47.300000	0.000000
6.600000	48.400000	0.000000
6.600000	49.500000	0.000000
6.600000	50.600000	0.000000
6.600000	51.700000	0.000000
6.600000	52.800000	0.000000
6.600000	53.900000	0.000000
6.600000	55.000000	0.000000
6.600000	56.100000	0.000000
6.600000	57.200000	0.000000
6.600000	58.300000	0.000000
6.600000	59.400000	0.000000
6.600000	60.500000	0.000000
6.600000	61.600000	0.000000
6.600000	62.700000	0.000000
6.600000	63.800000	0.000000
6.600000	64.900000	0.000000
6.600000	66.000000	0.000000
6.600000	67.100000	0.000000
6.600000	68.200000	0.000000
6.600000	69.300000	0.000000
6.600000	70.400000	0.000000
6.600000	71.500000	0.000000
6.600000	72.600000	0.000000
6.600000	73.700000	0.000000
6.600000	74.800000	0.000000
6.600000	75.900000	0.000000
6.600000	77.000000	0.000000
6.600000	78.100000	0.000000
6.600000	79.200000	0.000000
6.600000	80.300000	0.000000
6.600000	81.400000	0.000000
6.600000	82.500000	0.000000
6.600000	83.600000	0.000000
6.600000	84.700000	0.000000
6.600000	85.800000	0.000000
6.600000	86.900000	0.000000
6.600000	88.000000	0.000000
6.600000	89.100000	0.000000
6.600000	90.200000	0.000000
6.600000	91.300000	0.000000
6.600000	92.400000	0.000000
6.600000	93.500000	0.000000
6.600000	94.600000	0.000000
6.600000	95.700000	0.000000
6.600000	96.800000	0.000000
6.600000	97.900000	0.000000
6.600000	99.000000	0.000000
6.600000	100.100000	0.000000
6.600000	101.200000	0.000000
6.600000	102.300000	0.000000
6.600000	103.400000	0.000000
6.600000	104.500000	0.000000
6.600000	105.600000	0.000000
6.600000	106.700000	0.000000
6.600000	107.800000	0.000000
6.600000	108.900000	0.000000
6.600000	110.000000	0.000000
6.600000	111.100000	0.000000
6.600000	112.200000	0.000000
6.600000	113.300000	0.000000
6.600000	114.400000	0.000000
6.600000	115.500000	0.000000
6.600000	116.600000	0.000000
6.600000	117.700000	0.000000
6.600000	118.800000	0.000000
6.600000	119.900000	0.000000
6.600000	121.000000	0.000000
6.600000	122.100000	0.000000
6.600000	123.200000	0.000000
6.600000	124.300000	0.000000
6.600000	125.400000	0.000000
6.600000	126.500000	0.000000
6.600000	127.600000	0.000000
6.600000	128.700000	0.000000
6.600000	129.800000	0.000000
6.600000	130.900000	0.000000
6.600000	132.000000	0.000000
6.600000	133.100000	0.000000
6.600000	134.200000	0.000000
6.600000	135.300000	0.000000
6.600000	136.400000	0.000000
6.600000	137.500000	0.000000
6.600000	138.600000	0.000000
6.600000	139.700000	0.000000
6.600000	140.800000	0.000000
6.600000	141.900000	0.000000
6.600000	143.000000	0.000000
6.600000	144.100000	0.000000
6.600000	145.200000	0.000000
6.600000	146.300000	0.000000
6.600000	147.400000	0.000000
6.600000	148.500000	0.000000
6.600000	149.600000	0.000000
6.600000	150.700000	0.000000
6.600000	151.800000	0.000000
6.600000	152.900000	0.000000
6.600000	154.000000	0.000000
6.600000	155.100000	0.000000
6.600000	156.200000	0.000000
6.600000	157.300000	0.000000
6.600000	158.400000	0.000000
6.600000	159.500000	0.000000
6.600000	160.600000	0.000000
6.600000	161.700000	0.000000
6.600000	162.800000	0.000000
6.600000	163.900000	0.000000
6.600000	165.000000	0.000000
6.600000	166.100000	0.000000
6.600000	167.200000	0.000000
6.600000	168.300000	0.000000
6.600000	169.400000	0.000000
6.600000	170.500000	0.000000
6.600000	171.600000	0.000000
6.600000	172.700000	0.000000
6.600000	173.800000	0.000000
6.600000	174.900000	0.000000
6.600000	176.000000	0.000000
6.600000	177.100000	0.000000
6.600000	178.200000	0.000000
6.600000	179.300000	0.000000
6.600000	180.400000	0.000000
6.600000	181.500000	0.000000
6.600000	182.600000	0.000000
6.600000	183.700000	0.000000
6.600000	184.800000	0.000000
6.600000	185.900000	0.000000
6.600000	187.000000	0.000000
6.600000	188.100000	0.000000
6.600000	189.200000	0.000000
6.600000	190.300000	0.000000
6.600000	191.400000	0.000000
6.600000	192.500000	0.000000
6.600000	193.600000	0.000000
6.600000	194.700000	0.000000
6.600000	195.800000	0.000000
6.600000	196.900000	0.000000
6.600000	198.000000	0.000000
6.600000	199.100000	0.000000
6.600000	200.200000	0.000000
6.600000	201.300000	0.000000
6.600000	202.400000	0.000000
6.600000	203.500000	0.000000
6.600000	204.600000	0.000000
6.600000	205.700000	0.000000
6.600000	206.800000	0.000000
6.600000	207.900000	0.000000
6.600000	209.000000	0.000000
6.600000	210.100000	0.000000
6.600000	211.200000	0.000000
6.600000	212.300000	0.000000
6.600000	213.400000	0.000000
6.600000	214.500000	0.000000
6.600000	215.600000	0.000000
6.600000	216.700000	0.000000
6.600000	217.800000	0.000000
6.600000	218.900000	0.000000
6.600000	220.000000	0.000000
6.600000	221.100000	0.000000
6.600000	222.200000	0.000000
6.600000	223.300000	0.000000
6.600000	224.400000	0.000000
6.600000	225.500000	0.000000
6.600000	226.600000	0.000000
6.600000	227.700000	0.000000
6.600000	228.800000	0.000000
6.600000	229.900000	0.000000
6.600000	231.000000	0.000000
6.600000	232.100000	0.000000
6.600000	233.200000	0.000000
6.600000	234.300000	0.000000
6.600000	235.400000	0.000000
6.600000	236.500000	0.000000
6.600000	237.600000	0.000000
6.600000	238.700000	0.000000
6.600000	239.800000	0.000000
6.600000	240.900000	0.000000
6.600000	242.000000	0.000000
6.600000	243.100000	0.000000
6.600000	244.200000	0.000000
6.600000	245.300000	0.000000
6.600000	246.400000	0.000000
6.600000	247.500000	0.000000
6.600000	248.600000	0.000000
6.600000	249.700000	0.000000
6.600000	250.800000	0.000000
6.600000	251.900000	0.000000
6.600000	253.000000	0.000000
6.600000	254.100000	0.000000
6.600000	255.200000	0.000000
6.600000	256.300000	0.000000
6.600000	257.400000	0.000000
6.600000	258.500000	0.000000
6.600000	259.600000	0.000000
6.600000	260.700000	0.000000
6.600000	261.800000	0.000000
6.600000	262.900000	0.000000
6.600000	264.000000	0.000000
6.600000	265.100000	0.000000
6.600000	266.200000	0.000000
6.600000	267.300000	0.000000
6.600000	268.400000	0.000000
6.600000	269.500000	0.000000
6.600000	270.600000	0.000000
6.600000	271.700000	0.000000
6.600000	272.800000	0.000000
6.600000	273.900000	0.000000
6.600000	275.000000	0.000000
6.600000	276.100000	0.000000
6.600000	277.200000	0.000000
6.600000	278.300000	0.000000
6.600000	279.400000	0.000000
6.600000	280.500000	0.000000
7.700000	0.000000	0.000000
7.700000	1.100000	0.000000
7.700000	2.200000	0.000000
7.700000	3.300000	0.000000
7.700000	4.400000	0.000000
7.700000	5.500000	0.000000
7.700000	6.600000	0.000000
7.700000	7.700000	0.000000
7.700000	8.800000	0.000000
7.700000	9.900000	0.000000
7.700000	11.000000	0.000000
7.700000	12.100000	0.000000
7.700000	13.200000	0.000000
7.700000	14.300000	0.000000
7.700000	15.400000	0.000000
7.700000	16.500000	0.000000
7.700000	17.600000	0.000000
7.700000	18.700000	0.000000
7.700000	19.800000	0.000000
7.700000	20.900000	0.000000
7.700000	22.000000	0.000000
7.700000	23.100000	0.000000
7.700000	24.200000	0.000000
7.700000	25.300000	0.000000
7.700000	26.400000	0.000000
7.700000	27.500000	0.000000
7.700000	28.600000	0.000000
7.700000	29.700000	0.000000
7.700000	30.800000	0.000000
7.700000	31.900000	0.000000
7.700000	33.000000	0.000000
7.700000	34.100000	0.000000
7.700000	35.200000	0.000000
7.700000	36.300000	0.000000
7.700000	37.400000	0.000000
7.700000	38.500000	0.000000
7.700000	39.600000	0.000000
7.700000	40.700000	0.000000
7.700000	41.800000	0.000000
7.700000	42.900000	0.000000
7.700000	44.000000	0.000000
7.700000	45.100000	0.000000
7.700000	46.200000	0.000000
7.700000	47.300000	0.000000
7.700000	48.400000	0.000000
7.700000	49.500000	0.000000
7.700000	50.600000	0.000000
7.700000	51.700000	0.000000
7.700000	52.800000	0.000000
7.700000	53.900000	0.000000
7.700000	55.000000	0.000000
7.700000	56.100000	0.000000
7.700000	57.200000	0.000000
7.700000	58.300000	0.000000
7.700000	59.400000	0.000000
7.700000	60.500000	0.000000
7.700000	61.600000	0.000000
7.700000	62.700000	0.000000
7.700000	63.800000	0.000000
7.700000	64.900000	0.000000
7.700000	66.000000	0.000000
7.700000	67.100000	0.000000
7.700000	68.200000	0.000000
7.700000	69.300000	0.000000
7.700000	70.400000	0.000000
7.700000	71.500000	0.000000
7.700000	72.600000	0.000000
7.700000	73.700000	0.000000
7.700000	74.800000	0.000000
7.700000	75.900000	0.000000
7.700000	77.000000	0.000000
7.700000	78.100000	0.000000
7.700000	79.200000	0.000000
7.700000	80.300000	0.000000
7.700000	81.400000	0.000000
7.700000	82.500000	0.000000
7.700000	83.600000	0.000000
7.700000	84.700000	0.000000
7.700000	85.800000	0.000000
7.700000	86.900000	0.000000
7.700000	88.000000	0.000000
7.700000	89.100000	0.000000
7.700000	90.200000	0.000000
7.700000	91.300000	0.000000
7.700000	92.400000	0.000000
7.700000	93.500000	0.000000
7.700000	94.600000	0.000000
7.700000	95.700000	0.000000
7.700000	96.800000	0.000000
7.700000	97.900000	0.000000
7.700000	99.000000	0.000000
7.700000	100.100000	0.000000
7.700000	101.200000	0.000000
7.700000	102.300000	0.000000
7.700000	103.400000	0.000000
7.700000	104.500000	0.000000
7.700000	105.600000	0.000000
7.700000	106.700000	0.000000
7.700000	107.800000	0.000000
7.700000	108.900000	0.000000
7.700000	110.000000	0.000000
7.700000	111.100000	0.000000
7.700000	112.200000	0.000000
7.700000	113.300000	0.000000
7.700000	114.400000	0.000000
7.700000	115.500000	0.000000
7.700000	116.600000	0.000000
7.700000	117.700000	0.000000
7.700000	118.800000	0.000000
7.700000	119.900000	0.000000
7.700000	121.000000	0.000000
7.700000	122.100000	0.000000
7.700000	123.200000	0.000000
7.700000	124.300000	0.000000
7.700000	125.400000	0.000000
7.700000	126.500000	0.000000
7.700000	127.600000	0.000000
7.700000	128.700000	0.000000
7.700000	129.800000	0.000000
7.700000	130.900000	0.000000
7.700000	132.000000	0.000000
7.700000	133.100000	0.000000
7.700000	134.200000	0.000000
7.700000	135.300000	0.000000
7.700000	136.400000	0.000000
7.700000	137.500000	0.000000
7.700000	138.600000	0.000000
7.700000	139.700000	0.000000
7.700000	140.800000	0.000000
7.700000	141.900000	0.000000
7.700000	143.000000	0.000000
7.700000	144.100000	0.000000
7.700000	145.200000	0.000000
7.700000	146.300000	0.000000
7.700000	147.400000	0.000000
7.700000	148.500000	0.000000
7.700000	149.600000	0.000000
7.700000	150.700000	0.000000
7.700000	151.800000	0.000000
7.700000	152.900000	0.000000
7.700000	154.000000	0.000000
7.700000	155.100000	0.000000
7.700000	156.200000	0.000000
7.700000	157.300000	0.000000
7.700000	158.400000	0.000000
7.700000	159.500000	0.000000
7.700000	160.600000	0.000000
7.700000	161.700000	0.000000
7.700000	162.800000	0.000000
7.700000	163.900000	0.000000
7.700000	165.000000	0.000000
7.700000	166.100000	0.000000
7.700000	167.200000	0.000000
7.700000	168.300000	0.000000
7.700000	169.400000	0.000000
7.700000	170.500000	0.000000
7.700000	171.600000	0.000000
7.700000	172.700000	0.000000
7.700000	173.800000	0.000000
7.700000	174.900000	0.000000
7.700000	176.000000	0.000000
7.700000	177.100000	0.000000
7.700000	178.200000	0.000000
7.700000	179.300000	0.000000
7.700000	180.400000	0.000000
7.700000	181.500000	0.000000
7.700000	182.600000	0.000000
7.700000	183.700000	0.000000
7.700000	184.800000	0.000000
7.700000	185.900000	0.000000
7.700000	187.000000	0.000000
7.700000	188.100000	0.000000
7.700000	189.200000	0.000000
7.700000	190.300000	0.000000
7.700000	191.400000	0.000000
7.700000	192.500000	0.000000
7.700000	193.600000	0.000000
7.700000	194.700000	0.000000
7.700000	195.800000	0.000000
7.700000	196.900000	0.000000
7.700000	198.000000	0.000000
7.700000	199.100000	0.000000
7.700000	200.200000	0.000000
7.700000	201.300000	0.000000
7.700000	202.400000	0.000000
7.700000	203.500000	0.000000
7.700000	204.600000	0.000000
7.700000	205.700000	0.000000
7.700000	206.800000	0.000000
7.700000	207.900000	0.000000
7.700000	209.000000	0.000000
7.700000	210.100000	0.000000
7.700000	211.200000	0.000000
7.700000	212.300000	0.000000
7.700000	213.400000	0.000000
7.700000	214.500000	0.000000
7.700000	215.600000	0.000000
7.700000	216.700000	0.000000
7.700000	217.800000	0.000000
7.700000	218.900000	0.000000
7.700000	220.000000	0.000000
7.700000	221.100000	0.000000
7.700000	222.200000	0.000000
7.700000	223.300000	0.000000
7.700000	224.400000	0.000000
7.700000	225.500000	0.000000
7.700000	226.600000	0.000000
[truncated: 63,537 more rows]
