# Supplementary material for: Levels of detail analysis of microwave scattering from human head models for brain stroke detection
Source: PeerJ. 2017 Nov 21;5:e4061. doi: 10.7717/peerj.4061 (PMC5701549; doi:10.7717/peerj.4061)
Supplement: Supplemental Information 1 [file peerj-05-4061-s001.zip › PeerJ_Raw_Data/dielectric_prop_freq_dispersive.m]

clear all;      % clear variables window
clc;            % clear command window display
close all;      % close all figures

% fid=fopen('det_head_u2med.dat','r');
% a_read=fread(fid);
% fclose(fid);
% a=reshape(a_read,[256 256 128]);
% [m,n,p] = size(a);         % determine size of 3D volume array
% 
% % Reverse Slices to have Top Down view
% a_reverse= ones(m,n,p); % to define matrix dimensions
% q = 1;
% for k=128:-1:1
% a_reverse (1:m,1:n, q)= a(1:m,1:n, k);   % reverse matrix a only
% q = q+1;
% end
% 
% a_reverse_trans= ones(m,n,p); % to define matrix dimensions
% % Reverse Slices to have Top Down view
% % Transpose each slice daat matrix to match gray scale values as shown by difference viewers
% % ImageJ & Simpleware outer shell or transpose reverse slice while plotting
% q = 1;
% for k=128:-1:1
% a_reverse_trans (1:m,1:n, q)= a(1:m,1:n, k)';   % reverse & transpose matrix a 
% q = q+1;
% end
% 
% x=0:1:m-1;
% y=0:1:n-1;
% z=0:1:p-1;
% 
% % x=0:1.1:((1.1*256)-1.1);
% % y=0:1.1:((1.1*256)-1.1);
% % z=0:1.4:((1.4*128)-1.4);
% 
% %volume plotting 1x1x1 Resolution
% figure;
% % connects Skin pts(ids) select most useful value
% isosurface(x,y,z, a_reverse_trans, 1);  % fast but rough 3-D view
% %isosurface(x,y,z, smooth3(a_reverse_trans), 4);  % fast but rough 3-D view
% title('Zubal Head Phantom Plot','FontSize',12,'FontWeight','bold');
% xlabel('X-axis Pixels','FontSize',12,'FontWeight','bold');
% ylabel('Y-axis Pixels','FontSize',12,'FontWeight','bold');
% zlabel('Slice No','FontSize',12,'FontWeight','bold');
% %view(2);        %2-D view
% %view(90,90);        %Az: 90, Elev: 90 to match orientation with Simpleware 2-D view
% colorbar;
% %Using smooth filter
% %isosurface(1:m,1:n,1:p, smooth3(a), 1);    % slow but fine 3-D view
% % 
% %volume plotting 1x1x1 Resolution
% figure;
% % connects Skin pts(ids) select most useful value
% isosurface(x,y,z, a_reverse, 1);  % fast but rough 3-D view
% %isosurface(x,y,z, smooth3(a_reverse), 1);  % fast but rough 3-D view
% title('Zubal Head Phantom Plot','FontSize',12,'FontWeight','bold');
% xlabel('X-axis Pixels','FontSize',12,'FontWeight','bold');
% ylabel('Y-axis Pixels','FontSize',12,'FontWeight','bold');
% zlabel('Slice No','FontSize',12,'FontWeight','bold');
% %view(2);        %2-D view
% %view(90,90);        %Az: 90, Elev: 90 to match orientation with Simpleware 2-D view
% colorbar;
% %Using smooth filter
% %isosurface(1:m,1:n,1:p, smooth3(a), 1);    % slow but fine 3-D view


%Cerebro Spinal Fluid	

%Tissue Type \ Parameter	ef      del1	tau1 (ps)	alf1	del2	tau2 (ns)	alf2	sig     del3	tau3 (us)	alf3	del4	tau4 (ms)	alf4
%Cerebro Spinal Fluid       4.000	65.00	7.958       0.100	40      1.592       0.000	2.000	0.00E+0	159.155     0.000	0.00E+0	15.915      0.000
% Reorder to bring sigma at end
%                           ef	del1        tau1 (ps)	alf1	del2	tau2 (ns)	alf2	del3	tau3 (us)	alf3	del4	tau4 (ms)	alf4 sig
%                           4.000   65.00	7.958e-12	0.100	40      1.592e-9    0.000   0.00E+0 159.155e-6  0.000	0.00E+0	15.915e-3	0.000 2.000
freq= 1e9;
w= 2*pi*freq;
eps_0= 8.854*1e-12;
% better use sum function & input arrays to have frequency dependency
% search matlab Sum function????

% put correct value for tau units (ps, ns, us, ms)
% Cole-Cole 4-term
d= [4.000   65.00	7.958e-12	0.100	40      1.592e-9        0.000   0.00E+0 159.155e-6  0.000	0.00E+0	15.915e-3	0.000 2.000];
%Skin Dry
%d= [4.000	32.00	7.234e-12	0.000	1100	32.481e-9       0.200	0.00E+0	159.155e-6	0.200	0.00E+0	15.915e-3	0.200 0.000];
eps_csf_4_Cole= d(1) + ( d(2)/(1+( i*w*d(3))^(1-d(4))) ) + ( d(5)/(1+( i*w*d(6))^(1-d(7)) ) ) + ( d(8)/(1+( i*w*d(9))^(1-d(10)) ) ) + ( d(11)/(1+( i*w*d(12))^(1-d(13)) ) ) + (d(14)/(i*w*eps_0))


eps_rel_csf_4_Cole= real (eps_csf_4_Cole)               % extract relative permitivitty
sigma_csf_4_Cole= imag (eps_csf_4_Cole)*(-1*w*eps_0)    % extract conductivity

% Debye 2-term
% csf debye
b=[1 66 17 6.9e-12 1.7e-9 2.2];
%Skin Dry
%b=[20 20 23 19.6e-12 1.1e-9 0.4];
eps_csf_2_debye= b(1) + ( b(2)/(1+(w*b(4)*i)) ) + ( b(3)/(1+(w*b(5)*i)) ) + ( b(6)/(w*eps_0*i) )

eps_rel_csf_2_debye= real (eps_csf_2_debye)     % extract relative permitivitty
sigma_csf_2_debye= imag (eps_csf_2_debye)*(-1*w*eps_0)  % extract conductivity

% Debye 4-term Models
% put correct decimals for delat4 (kilo), tau (ps, ps, ns, us) and Sigma (milli)

% Freespace (Lossless)
c= [1   0   0   0   0   0   0   0   0   0]; 
eps_complex_4_debye= c(1) + ( c(2)/(1+(w*c(6)*i)) ) + ( c(3)/(1+(w*c(7)*i)) ) + ( c(4)/(1+(w*c(8)*i)) ) + ( c(5)/(1+(w*c(9)*i)) ) + ( c(10)/(w*eps_0*i) )
eps_rel_freespace_4_debye= real (eps_complex_4_debye)     % extract relative permitivitty
sigma_freespace_4_debye= imag (eps_complex_4_debye)*(-1*w*eps_0)  % extract conductivity

%Skin Dry
%c= [6.6     23.662	 9.454	 29.787	 41.33e3     4.122e-12	35.7e-12     1.332e-9     1.075e-6    24.2e-3];
c= [6.5988  23.6622 9.4543  29.7866 4.1333e+04  4.1221e-12  3.5703e-11  1.3321e-09  1.0752e-06   0.0242]; %Skin
eps_complex_4_debye= c(1) + ( c(2)/(1+(w*c(6)*i)) ) + ( c(3)/(1+(w*c(7)*i)) ) + ( c(4)/(1+(w*c(8)*i)) ) + ( c(5)/(1+(w*c(9)*i)) ) + ( c(10)/(w*eps_0*i) )
eps_rel_skin_dry_4_debye= real (eps_complex_4_debye)     % extract relative permitivitty
sigma_skin_dry_4_debye= imag (eps_complex_4_debye)*(-1*w*eps_0)  % extract conductivity

%Skin Wet
c= [2.26    33.493    11.539	 14.2	 61.365e3     4.618e-12     36.7e-12     0.553e-9     1.301e-6    109.2e-3];
%c= [6.6  23.6622 9.4543  29.7866 4.1333e+04  4.1221e-12  3.5703e-11  1.3321e-09  1.0752e-06   0.0242]; %Skin
eps_complex_4_debye= c(1) + ( c(2)/(1+(w*c(6)*i)) ) + ( c(3)/(1+(w*c(7)*i)) ) + ( c(4)/(1+(w*c(8)*i)) ) + ( c(5)/(1+(w*c(9)*i)) ) + ( c(10)/(w*eps_0*i) )
eps_rel_skin_wet_4_debye= real (eps_complex_4_debye)     % extract relative permitivitty
sigma_skin_wet_4_debye= imag (eps_complex_4_debye)*(-1*w*eps_0)  % extract conductivity

% Fat
c=[2.1647  2.3553  1.5130  16.8063 1.2582e+03  7.3855e-12  6.6691e-10  8.7830e-09  2.8814e-06  0.0076]; 
eps_complex_4_debye= c(1) + ( c(2)/(1+(w*c(6)*i)) ) + ( c(3)/(1+(w*c(7)*i)) ) + ( c(4)/(1+(w*c(8)*i)) ) + ( c(5)/(1+(w*c(9)*i)) ) + ( c(10)/(w*eps_0*i) )
eps_rel_fat_4_debye= real (eps_complex_4_debye)     % extract relative permitivitty
sigma_fat_4_debye= imag (eps_complex_4_debye)*(-1*w*eps_0)  % extract conductivity

% Skull (Bone Cortical)
c= [1.0000  10.3665 2.0000  5.7498  1.0994e+03  1.0000e-11  1.2664e-10  1.3040e-09  6.1201e-06  0.0527]; 
eps_complex_4_debye= c(1) + ( c(2)/(1+(w*c(6)*i)) ) + ( c(3)/(1+(w*c(7)*i)) ) + ( c(4)/(1+(w*c(8)*i)) ) + ( c(5)/(1+(w*c(9)*i)) ) + ( c(10)/(w*eps_0*i) )
eps_rel_bone_cortical_4_debye= real (eps_complex_4_debye)     % extract relative permitivitty
sigma_bone_cortical_4_debye= imag (eps_complex_4_debye)*(-1*w*eps_0)  % extract conductivity

% Spongy bone (Bone Cancellous)
c=[1.428	16.045	3.918	25.65	501.4e2	9.154e-12	245.1e-12	2.152e-9	7.04e-6	9.3e-3]; 
eps_complex_4_debye= c(1) + ( c(2)/(1+(w*c(6)*i)) ) + ( c(3)/(1+(w*c(7)*i)) ) + ( c(4)/(1+(w*c(8)*i)) ) + ( c(5)/(1+(w*c(9)*i)) ) + ( c(10)/(w*eps_0*i) )
eps_rel_bone_cancellous_4_debye= real (eps_complex_4_debye)     % extract relative permitivitty
sigma_bone_cancellous_4_debye= imag (eps_complex_4_debye)*(-1*w*eps_0)  % extract conductivity

% White Matter
c=[1.0000  33.0086 5.9024  45.6450 1.0280e+03  8.2606e-12  1.2737e-10  1.7947e-09  2.1134e-05  0.2686];   
eps_complex_4_debye= c(1) + ( c(2)/(1+(w*c(6)*i)) ) + ( c(3)/(1+(w*c(7)*i)) ) + ( c(4)/(1+(w*c(8)*i)) ) + ( c(5)/(1+(w*c(9)*i)) ) + ( c(10)/(w*eps_0*i) )
eps_rel_white_matter_4_debye= real (eps_complex_4_debye)     % extract relative permitivitty
sigma_white_matter_4_debye= imag (eps_complex_4_debye)*(-1*w*eps_0)  % extract conductivity

% Grey Matter
c=[1.3728 16.6423     31.4435 59.8685 1.1799e+04 1.0000e-13   2.1513e-11 1.3036e-09   1.1273e-06  0.3655];  
eps_complex_4_debye= c(1) + ( c(2)/(1+(w*c(6)*i)) ) + ( c(3)/(1+(w*c(7)*i)) ) + ( c(4)/(1+(w*c(8)*i)) ) + ( c(5)/(1+(w*c(9)*i)) ) + ( c(10)/(w*eps_0*i) )
eps_rel_grey_matter_4_debye= real (eps_complex_4_debye)     % extract relative permitivitty
sigma_grey_matter_4_debye= imag (eps_complex_4_debye)*(-1*w*eps_0)  % extract conductivity

% Blood
c= [2.5299 42.1250 11.3375 703.1670 5.0130e+03 4.2278e-12 3.6241e-11 9.6392e-09 1.0028e-06 0.9998];  
eps_complex_4_debye= c(1) + ( c(2)/(1+(w*c(6)*i)) ) + ( c(3)/(1+(w*c(7)*i)) ) + ( c(4)/(1+(w*c(8)*i)) ) + ( c(5)/(1+(w*c(9)*i)) ) + ( c(10)/(w*eps_0*i) )
eps_rel_blood_4_debye= real (eps_complex_4_debye)     % extract relative permitivitty
sigma_blood_4_debye= imag (eps_complex_4_debye)*(-1*w*eps_0)  % extract conductivity

% CSF
%c= [1.136   48.55      18.692	3055        35.094e3	2.5e-12     20.01e-12   0.276e-9    1.0e-6      999.7e-3];
%c= [1.1364   48.5481    18.6916 3.0552e+03  3.5094e+04  2.4988e-12  2.0008e-11  2.7630e-08  1.0006e-06  999.7e-3];
c= [1.1364   48.5481    18.6916 3.0552e+03  3.5094e+04  2.4988e-12  2.0008e-11  2.7630e-08  1.0006e-06  0.9997];
eps_complex_4_debye= c(1) + ( c(2)/(1+(w*c(6)*i)) ) + ( c(3)/(1+(w*c(7)*i)) ) + ( c(4)/(1+(w*c(8)*i)) ) + ( c(5)/(1+(w*c(9)*i)) ) + ( c(10)/(w*eps_0*i) )
eps_rel_csf_4_debye= real (eps_complex_4_debye)     % extract relative permitivitty
sigma_csf_4_debye= imag (eps_complex_4_debye)*(-1*w*eps_0)  % extract conductivity

% Dura 
c=[2.1639  42.4724 4.9144  16.5288 2.1286e+03  9.4680e-12  1.2211e-10  9.7133e-10  7.4308e-05  0.5998]; 
eps_complex_4_debye= c(1) + ( c(2)/(1+(w*c(6)*i)) ) + ( c(3)/(1+(w*c(7)*i)) ) + ( c(4)/(1+(w*c(8)*i)) ) + ( c(5)/(1+(w*c(9)*i)) ) + ( c(10)/(w*eps_0*i) )
eps_rel_dura_4_debye= real (eps_complex_4_debye)     % extract relative permitivitty
sigma_dura_4_debye= imag (eps_complex_4_debye)*(-1*w*eps_0)  % extract conductivity

% Bonemarrow
c=[1.8415  2.8863  1.0000  75.1316 160.2949    7.2673e-12  1.9290e-10  2.8080e-08  0.0891  1.0139e-04]; 
eps_complex_4_debye= c(1) + ( c(2)/(1+(w*c(6)*i)) ) + ( c(3)/(1+(w*c(7)*i)) ) + ( c(4)/(1+(w*c(8)*i)) ) + ( c(5)/(1+(w*c(9)*i)) ) + ( c(10)/(w*eps_0*i) )
eps_rel_bonemarrow_4_debye= real (eps_complex_4_debye)     % extract relative permitivitty
sigma_bonemarrow_4_debye= imag (eps_complex_4_debye)*(-1*w*eps_0)  % extract conductivity

% Cerebellum
c=[2.5017  44.9855 4.7681  327.7204    6.2895e+03  8.7388e-12  2.1397e-10  4.5307e-09  1.0609e-06  0.1406];
eps_complex_4_debye= c(1) + ( c(2)/(1+(w*c(6)*i)) ) + ( c(3)/(1+(w*c(7)*i)) ) + ( c(4)/(1+(w*c(8)*i)) ) + ( c(5)/(1+(w*c(9)*i)) ) + ( c(10)/(w*eps_0*i) )
eps_rel_cerebellum_4_debye= real (eps_complex_4_debye)     % extract relative permitivitty
sigma_cerebellum_4_debye= imag (eps_complex_4_debye)*(-1*w*eps_0)  % extract conductivity

% Spinal cord
c=[2.0909  29.6301 4.0300  97.8208 575.9411    8.8234e-12  2.2977e-10  3.2026e-09  0.0984  0.1664]; 
eps_complex_4_debye= c(1) + ( c(2)/(1+(w*c(6)*i)) ) + ( c(3)/(1+(w*c(7)*i)) ) + ( c(4)/(1+(w*c(8)*i)) ) + ( c(5)/(1+(w*c(9)*i)) ) + ( c(10)/(w*eps_0*i) )
eps_rel_spinal_chord_4_debye= real (eps_complex_4_debye)     % extract relative permitivitty
sigma_spinal_chord_4_debye= imag (eps_complex_4_debye)*(-1*w*eps_0)  % extract conductivity

% Eye tissue (Sclera) 4th-Debye
c=[3.9114  48.3026  6.7413  1.1459e+03  6.9026e+04  1.0000e-11  2.0890e-10  1.6345e-08  2.2689e-06  0.0025];
eps_complex_4_debye= c(1) + ( c(2)/(1+(w*c(6)*i)) ) + ( c(3)/(1+(w*c(7)*i)) ) + ( c(4)/(1+(w*c(8)*i)) ) + ( c(5)/(1+(w*c(9)*i)) ) + ( c(10)/(w*eps_0*i) )
eps_rel_eye_tissue_4_debye= real (eps_complex_4_debye)     % extract relative permitivitty
sigma_eye_tissue_4_debye= imag (eps_complex_4_debye)*(-1*w*eps_0)  % extract conductivity

% Cartilage
c=[1 36.1150    7.3201  426.4864    2.8086e+04  1.0000e-11  1.8491e-10  7.2579e-09  5.9221e-05  0.0223]; 
eps_complex_4_debye= c(1) + ( c(2)/(1+(w*c(6)*i)) ) + ( c(3)/(1+(w*c(7)*i)) ) + ( c(4)/(1+(w*c(8)*i)) ) + ( c(5)/(1+(w*c(9)*i)) ) + ( c(10)/(w*eps_0*i) )
eps_rel_cartilage_4_debye= real (eps_complex_4_debye)     % extract relative permitivitty
sigma_cartilage_4_debye= imag (eps_complex_4_debye)*(-1*w*eps_0)  % extract conductivity

% Muscle (Parallel)
c=[1.8608  51.198  9.646   33.748  8.4595E4    7.921E-12   9.761E-11   1.477E-9    1.2564E-6   0.1138]; 
eps_complex_4_debye= c(1) + ( c(2)/(1+(w*c(6)*i)) ) + ( c(3)/(1+(w*c(7)*i)) ) + ( c(4)/(1+(w*c(8)*i)) ) + ( c(5)/(1+(w*c(9)*i)) ) + ( c(10)/(w*eps_0*i) )
eps_rel_muscle_parallel_4_debye= real (eps_complex_4_debye)     % extract relative permitivitty
sigma_muscle_parallel_4_debye= imag (eps_complex_4_debye)*(-1*w*eps_0)  % extract conductivity

% 4th-Cole-Cole Models
% put correct value for tau units (ps, ns, us, ms)
      
% Stomach 4th-Cole-Cole
                %ef      del1	tau1 (ps)	alf1	del2	tau2 (ns)	alf2	sig     del3	tau3 (us)	alf3	del4	tau4 (ms)	alf4
% Stomach       4.000	 60.00	7.958       0.100	2000	79.577      0.100	0.500	1.00E+5	159.155     0.200	4.00E+7	15.915      0.000
%Reorder to bring sigma at end
                %ef     del1	tau1 (ps)	alf1	del2	tau2 (ns)	alf2	del3	tau3 (us)	alf3	del4	tau4 (ms)	alf4    sig
                %4.000	60.00	7.958       0.100	2000	79.577      0.100	1.00E+5 159.155     0.200	4.00E+7 15.915      0.000	0.500
d= [4.000	60.00	7.958e-12	0.100	2000	79.577e-9  0.100	1.00E+5 159.155e-6  0.200	4.00E+7 15.915e-3	0.000	0.500];
eps_complex_4_Cole= d(1) + ( d(2)/(1+( i*w*d(3))^(1-d(4))) ) + ( d(5)/(1+( i*w*d(6))^(1-d(7)) ) ) + ( d(8)/(1+( i*w*d(9))^(1-d(10)) ) ) + ( d(11)/(1+( i*w*d(12))^(1-d(13)) ) ) + (d(14)/(i*w*eps_0))
eps_rel_stomach_4_Cole= real (eps_complex_4_Cole)               % extract relative permitivitty
sigma_stomach_4_Cole= imag (eps_complex_4_Cole)*(-1*w*eps_0)    % extract conductivity
                
                
% Tongue 4th-Cole-Cole
                %ef      del1	tau1 (ps)	alf1	del2	tau2 (ns)	alf2	sig     del3	tau3 (us)	alf3	del4	tau4 (ms)	alf4
%Tongue          4.000	50.00	7.958       0.100	4000	159.155     0.100	0.250	1.00E+5	159.155     0.200	4.00E+7	15.915      0.000
%Reorder to bring sigma at end
                %ef     del1	tau1 (ps)	alf1	del2	tau2 (ns)	alf2	del3	tau3 (us)	alf3	del4	tau4 (ms)	alf4    sig
                %4.000	50.00	7.958       0.100	4000	159.155     0.100	1.00E+5 159.155     0.200	4.00E+7 15.915      0.000  0.250
d= [4.000   50.00	7.958e-12	0.100	4000  159.155e-9  0.100   1.00E+5  159.155e-6  0.200	4.00E+7	15.915e-3	0.000  0.250];
eps_complex_4_Cole= d(1) + ( d(2)/(1+( i*w*d(3))^(1-d(4))) ) + ( d(5)/(1+( i*w*d(6))^(1-d(7)) ) ) + ( d(8)/(1+( i*w*d(9))^(1-d(10)) ) ) + ( d(11)/(1+( i*w*d(12))^(1-d(13)) ) ) + (d(14)/(i*w*eps_0))
eps_rel_tongue_4_Cole= real (eps_complex_4_Cole)               % extract relative permitivitty
sigma_tongue_4_Cole= imag (eps_complex_4_Cole)*(-1*w*eps_0)    % extract conductivity


% Trachea 4th-Cole-Cole
                %ef      del1	tau1 (ps)	alf1	del2	tau2 (ns)	alf2	sig     del3	tau3 (us)	alf3	del4	tau4 (ms)	alf4
%Trachea        2.500	38.00	7.958       0.100	400     63.662      0.100	0.300	5.00E+4	15.915      0.200	1.00E+6	15.915      0.000
%Reorder to bring sigma at end
                %ef     del1	tau1 (ps)	alf1	del2	tau2 (ns)	alf2	del3	tau3 (us)	alf3	del4	tau4 (ms)	alf4    sig
                %2.500	38.00	7.958       0.100	400     63.662      0.100	5.00E+4	15.915      0.200	1.00E+6	15.915      0.000   0.300
d= [2.500	38.00	7.958e-12	0.100	400  63.662e-9  0.100	5.00E+4    15.915e-6  0.200	1.00E+6	15.915e-3	0.000   0.300];
eps_complex_4_Cole= d(1) + ( d(2)/(1+( i*w*d(3))^(1-d(4))) ) + ( d(5)/(1+( i*w*d(6))^(1-d(7)) ) ) + ( d(8)/(1+( i*w*d(9))^(1-d(10)) ) ) + ( d(11)/(1+( i*w*d(12))^(1-d(13)) ) ) + (d(14)/(i*w*eps_0))
eps_rel_trachea_4_Cole= real (eps_complex_4_Cole)               % extract relative permitivitty
sigma_trachea_4_Cole= imag (eps_complex_4_Cole)*(-1*w*eps_0)    % extract conductivity


% Eye tissue (Lense-Nucleus) 4th-Cole-Cole
                %ef      del1	tau1 (ps)	alf1	del2	tau2 (ns)	alf2	sig     del3	tau3 (us)	alf3	del4	tau4 (ms)	alf4
%Lens Nucleus	3.000	32.00	8.842       0.100	100     10.610      0.200	0.200	1.00E+3 15.915      0.200	5.00E+3 15.915      0.000
%Reorder to bring sigma at end
                %ef     del1	tau1 (ps)	alf1	del2	tau2 (ns)	alf2	del3	tau3 (us)	alf3	del4	tau4 (ms)	alf4    sig
                %3.000	32.00	8.842       0.100	100     10.610      0.200	1.00E+3 15.915      0.200	5.00E+3 15.915      0.000   0.200
d= [3.000   32.00	8.842e-12	0.100	100  10.610e-9  0.200   1.00E+3 15.915e-6   0.200	5.00E+3	15.915e-3	0.000 0.200];
eps_complex_4_Cole= d(1) + ( d(2)/(1+( i*w*d(3))^(1-d(4))) ) + ( d(5)/(1+( i*w*d(6))^(1-d(7)) ) ) + ( d(8)/(1+( i*w*d(9))^(1-d(10)) ) ) + ( d(11)/(1+( i*w*d(12))^(1-d(13)) ) ) + (d(14)/(i*w*eps_0))
eps_rel_eye_nucleus_4_Cole= real (eps_complex_4_Cole)               % extract relative permitivitty
sigma_eye_nucleus_4_Cole= imag (eps_complex_4_Cole)*(-1*w*eps_0)    % extract conductivity


% Eye tissue (Lense-Cortex) 4th-Cole-Cole
                %ef     del1	tau1 (ps)	alf1	del2	tau2 (ns)	alf2	sig     del3	tau3 (us)	alf3	del4	tau4 (ms)	alf4
%Lens Cortex	4.000	42.00	7.958       0.100	1500	79.577      0.100	0.300	2.00E+5	159.155     0.100	4.00E+7	15.915      0.000
%Reorder to bring sigma at end
                %ef     del1	tau1 (ps)	alf1	del2	tau2 (ns)	alf2	del3	tau3 (us)	alf3	del4	tau4 (ms)	alf4    sig
                %4.000	42.00	7.958       0.100	1500	79.577      0.100	2.00E+5	159.155     0.100	4.00E+7	15.915      0.000   0.300
d= [4.000	42.00	7.958e-12	0.100	1500	79.577e-9  0.100	2.00E+5	159.155e-6   0.100	4.00E+7	15.915e-3	0.000   0.300];
eps_complex_4_Cole= d(1) + ( d(2)/(1+( i*w*d(3))^(1-d(4))) ) + ( d(5)/(1+( i*w*d(6))^(1-d(7)) ) ) + ( d(8)/(1+( i*w*d(9))^(1-d(10)) ) ) + ( d(11)/(1+( i*w*d(12))^(1-d(13)) ) ) + (d(14)/(i*w*eps_0))
eps_rel_eye_cortex_4_Cole= real (eps_complex_4_Cole)               % extract relative permitivitty
sigma_eye_cortex_4_Cole= imag (eps_complex_4_Cole)*(-1*w*eps_0)    % extract conductivity
