# Supplementary material for: Levels of detail analysis of microwave scattering from human head models for brain stroke detection
Source: PeerJ. 2017 Nov 21;5:e4061. doi: 10.7717/peerj.4061 (PMC5701549; doi:10.7717/peerj.4061)
Supplement: Supplemental Information 1 [file peerj-05-4061-s001.zip › PeerJ_Raw_Data/Matlab_2D_Plot.m]

% x=0:.1:10;
% A=[x; exp(x)];
% fileID=fopen('exp.txt', 'w');
% fprintf(fileID,'%6s %12s\n', 'x', 'exp(x)');
% fprintf(fileID, '%0.2f %0.8f\n', A);
% fclose(fileID);
clear all;      % clear variables window
clc;            % clear command window display
close all;      % close all figures
%clf(f1);            % clear figure & reset its all properties
%clf(f2,'reset');            % clear figure & reset its all properties

fid=fopen('det_head_u2med.dat','r');
a=fread(fid);
fclose(fid);
a=reshape(a,[256 256 128]);
[m,n,p] = size(a);         % determine size of 3D volume array
% make copy of matrix for permittivity mapping for slice 36
a_per=a;
a_per_36 = a(1:m,1:n,36);
% tissues IDs to relative permitivity mapping at 1 GHz (Gabriel Database)
a_per_36 (find(a_per_36==1))=40.936;  %skin (dry)
a_per_36 (find(a_per_36==98))=5.447;  %fat
a_per_36 (find(a_per_36==4))=12.363;  %skull (Bone Cortica)
a_per_36 (find(a_per_36==2))=68.439;  %CSF

%Gray Matter (GM)
a_per_36 (find(a_per_36==89))=52.282;  %frontal lobe
a_per_36 (find(a_per_36==95))=52.282;  %occipital lobe
a_per_36 (find(a_per_36==117))=52.282;  %pareital lobe
a_per_36 (find(a_per_36==124))=52.28;  %pre-frontal lobe
%a_per_36 (find(a_per_36==114))=52.282;  %temporal lobe (Nil in slice 36)
%a_per_36 (find(a_per_36==112))=52.282;  %special region frontal lobe (Nil in slice 36)
 
a_per_36 (find(a_per_36==83))=38.577;  %White Matter (WM)
%a_per_36 (find(a_per_36==83))=46;  %White Matter (WM)

a_per_36 (find(a_per_36==84))=44.201;  %Dura (Superior Sagital Sinus)
a_per_36 (find(a_per_36==23))=61.065;  %blood (haemorhagic stroke)
%a_per_36 (find(a_per_36==??))=61.0065;  %ischemic stroke

%remove the background free space from image 
% Or you may replace by background matching medium e_mm properties.
a_per_36 (find(a_per_36==0))=NaN;  

%a(50:225,1:128,45)
% values plot only
%plot(a(128,1:256,43));
%plot3(1:256,1:256, a(1:256,1:256, 45))
% 3-D plotting for n_z=45 slice of zubal .dat file
%[X,Y,Z] = meshgrid(1:m, 1:n, 1:p);
% contour3(1:m,1:n,a(1:m,1:n, 45));  %3-D contour plot only with 10 contours
% colorbar;
% view(2);        %2-D view

% f1 = figure;
% scrsz = get(0, 'ScreenSize');
% set( f1, 'Position', [scrsz(3)/2 scrsz(4)/3 scrsz(3)/2 scrsz(4)/2] )
% %surface(1:m,1:n,a(1:m,1:n, 45));    %2-D view of 3-D plot
% %default pixel size is 1x1
% surf(1:m,1:n,a(1:m,1:n, 45));   %3-D shaded surface plot from the z components
% title('Zubal nz=45');
% view(2);        %2-D view
% colorbar;

% to set pixel size equal to 1.1x1.1
figure;
[X,Y] = meshgrid(0:1.1:280.5, 0:1.1:280.5);
surface(X,Y,a(1:m,1:n, 36));    %2-D Plot of surface only

f2 = figure;
scrsz = get(0, 'ScreenSize');
set( f2, 'Position', [scrsz(3)/2 scrsz(4)/5 scrsz(3)/2 scrsz(4)/2] )
%surface(1:m,1:n,a(1:m,1:n, 36));    %2-D view of 3-D plot
surf(1:m,1:n,a(1:m,1:n, 36));   %3-D shaded surface plot from the z components
title('Zubal nz=36');
view(2);        %2-D view
colorbar;

% to remove background blue view
a (find(a==0))=NaN; 

f3 = figure;
scrsz = get(0, 'ScreenSize');
set( f3, 'Position', [scrsz(3)/2 scrsz(4)/12 scrsz(3)/2 scrsz(4)/2] )
%surface(1:m,1:n,a(1:m,1:n, 36));    %2-D view of 3-D plot
surf(1:m,1:n,a(1:m,1:n, 36));   %3-D shaded surface plot from the z components
title('Zubal Head Phantom Slice No 36 : Tissue IDs Plot','FontSize',12,'FontWeight','bold');
xlabel('X-axis Pixels','FontSize',12,'FontWeight','bold');
ylabel('Y-axis Pixels','FontSize',12,'FontWeight','bold');
view(2);        %2-D view
% set x-axis and y-axis limits
xlim([0 256]);
ylim([0 256]);
grid off;
colorbar;

% f4 = figure;
% scrsz = get(0, 'ScreenSize');
% set( f4, 'Position', [scrsz(3)/2 scrsz(4)/21 scrsz(3)/2 scrsz(4)/2] )
% %surface(1:m,1:n,a(1:m,1:n, 36));    %2-D view of 3-D plot
% surf(1:m,1:n,a_per_36(1:m,1:n));   %3-D shaded surface plot from the z components
% title('Zubal Permitivity nz=36');
% view(2);        %2-D view
% colormap('hsv');
% colorbar;

%remove the background free space from image 
% Or you may replace by background matching medium e_mm properties.
a_per_36 (find(a_per_36==0))=NaN;  

f5 = figure;
scrsz = get(0, 'ScreenSize');
set( f5, 'Position', [scrsz(3)/2 scrsz(4)/29 scrsz(3)/2 scrsz(4)/2] );
%axes('FontWeight','bold');
%set( f5, 'FontSize',12,'FontWeight','bold');
%surface(1:m,1:n,a(1:m,1:n, 36));    %2-D view of 3-D plot
%meshgrid()
% 1 based indexing but you may have 0 based as well for plotting only
surf(1:m,1:n,a_per_36(1:m,1:n));   %3-D shaded surface plot from the z components
title('Zubal Head Phantom Slice No 36 : Tissue Permitivity Plot','FontSize',20,'FontWeight','bold');
xlabel('X-axis Pixels','FontSize',20,'FontWeight','bold');
ylabel('Y-axis Pixels','FontSize',20,'FontWeight','bold');
set(gca, 'FontSize',20,'FontWeight','bold');
view(2);        %2-D view
% set x-axis and y-axis limits
xlim([0 256]);
ylim([0 256]);
% set lower limit of color axis as 0 and upper default
[cmin, cmax] = caxis;
cmin = 0;               
caxis([cmin cmax]);
grid off;
colormap('hsv');
colorbar('FontSize',20,'FontWeight','bold');


% figure;
% contour(1:m,1:n,a(1:m,1:n, 36));  %2-D contour plot only with 10 contours
% colormap('Gray');
% colorbar;

% figure;
% imshow(a(1:m,1:n, 36), [0 125]);    % gray scale image


% figure;
% surfc(1:256,1:256,a(1:256,1:256, 45)); %Contour plot under a 3-D shaded surface plot
% view(2);        %2-D view
% figure;
% mesh(1:256,1:256,a(1:256,1:256, 45));    % draws a wireframe mesh
% view (2);       %3-D view default
%view([x,y,z]);  % cartesian co-ordinate view offset
%colorbar;

%volume plotting
%figure;
% min(a(:))         % display min value of 3-D volume data
% max(a(:))         % display max value of 3-D volume data
%[r,c,v]=find(a==125, 10, 'last')  % find last 10 indices of 125 number
%isosurface(1:m,1:n,1:p, a);    % connects same value pts(ids) via smooth surface 

figure;
% connects Skin pts(ids) select most useful value
isosurface(1:m,1:n,1:p, a, 1);  % fast but rough 3-D view
%isosurface(x,y,z, smooth3(a), 4);  % fast but rough 3-D view
%isosurface(1:m,1:n,1:p, (a), 1);    % connects skin pts(ids) select most useful value
title('Zubal Head Phantom Plot','FontSize',12,'FontWeight','bold');
xlabel('X-axis Pixels','FontSize',12,'FontWeight','bold');
ylabel('Y-axis Pixels','FontSize',12,'FontWeight','bold');
zlabel('Slice No','FontSize',12,'FontWeight','bold');
%view(2);        %2-D view
%view(90,90);        %Az: 90, Elev: 90 to match orientation with Simpleware 2-D view
colorbar;
%First, smooth the data with smooth3; then use isosurface to calculate the isodata. 
%Use patch to display this data in a figure that uses the original gray scale color map for the isocaps.
%The isonormals function to renders the isosurface using vertex normals obtained from the smoothed data, 
%improving the quality of the isosurface. The isosurface uses a single color to represent its isovalue.

% as = smooth3(a);
% hiso = patch(isosurface(as,83),'FaceColor',[1,.75,.65],'EdgeColor','none');
% isonormals(as,hiso);
% 
% %Adding Isocaps Show Cut-Away Surface
% %Use isocaps to calculate the data for another patch that is displayed at the same isovalue (5) as the isosurface. 
% %Use the unsmoothed data (D) to show details of the interior. You can see this as the sliced-away top of the head. The lower isocap is not visible in the final view.
% 
% hcap = patch(isocaps(a,83),'FaceColor','interp','EdgeColor','none');

% hiso = patch( isosurface(1:m,1:n,1:p, a, 83) );
% isonormals(a, hiso);

%isosurface(1:m,1:n,1:p, a, 2);  
%view(2);        %2-D view
%view(0,-90);       % for top view
%view(3)


% display 2-D MRI slice 
% figure;
% image_num=63;
% image(a(:,:,image_num));
% axis image


% 3-D applying Isosurace & Isocap
% Matlab built-in MRI data sets
% load mri
% D = squeeze(D);
% 
% figure
% colormap(map)
% Ds = smooth3(D);
% hiso = patch(isosurface(Ds,5),'FaceColor',[1,.75,.65],'EdgeColor','none');
% isonormals(Ds,hiso);
% 
% hcap = patch(isocaps(D,5),'FaceColor','interp','EdgeColor','none');
% 
% %Defining the View
% view(35,30) 
% axis tight 
% daspect([1,1,.4])
% 
% %Add Lighting
% lightangle(45,30);
% lighting gouraud
% hcap.AmbientStrength = 0.6;
% hiso.SpecularColorReflectance = 0;
% hiso.SpecularExponent = 50;
