# Supplementary material for: Levels of detail analysis of microwave scattering from human head models for brain stroke detection
Source: PeerJ. 2017 Nov 21;5:e4061. doi: 10.7717/peerj.4061 (PMC5701549; doi:10.7717/peerj.4061)
Supplement: Supplemental Information 1 [file peerj-05-4061-s001.zip › PeerJ_Raw_Data/Zubal Conductivity Normal brain at mesh points.txt]

% Model:              Zubal_2D_3D_shell_PML_with_Stroke_Comparison_LoD.mph
% Version:            COMSOL 5.2.0.166
% Date:               Oct 13 2016, 10:17
% Dimension:          2
% Nodes:              15244
% Expressions:        1
% Description:        Electrical conductivity, xx component
% Length unit:        mm
% x                       y                        emw.sigmaxx (S/m) @ source=962
-200                      1.224646799076922E-14    0
-195.80448228549525       40.750517995593455       0
-202.5                    2.4799097682733902E-14   0
-198.29083515498596       41.06935846821492        0
-205.00000000000006       2.510525938252074E-14    0
-200.7771880244767        41.388198940836375       0
-207.50000000000006       2.5411421082307578E-14   0
-203.26354089396744       41.70703941345784        0
-210                      2.5717582782094416E-14   0
-205.74989376345806       42.02587988607928        0
-212.5                    2.6023744481881257E-14   0
-208.23624663294885       42.34472035870077        0
-215                      2.632990618166809E-14    0
-210.72259950243952       42.6635608313222         0
-217.5                    2.6636067881454933E-14   0
-213.2089523719302        42.98240130394366        0
-220                      2.6942229581241777E-14   0
-215.69530524142098       43.30124177656511        0
-222.5                    2.7248391281028615E-14   0
-218.18165811091166       43.62008224918657        0
-225                      1.37772764910694E-14     0
-220.66801098040239       43.93892272180801        0
-183.39435989178256       79.79040518686028        0
-185.74298820846724       80.6574934981472         0
-204.53201474194492       87.59419998844263        0
-206.88064305862963       88.46128829972955        0
-163.29070959306543       115.4822244355951        0
-165.37718902727661       116.86139553071193       0
-182.06902450096604       127.89476429164608       0
-184.1555039351772        129.27393538676284       0
-136.790709922865         145.9051119008467        0
-138.51373376374673       147.71659677069607       0
-106.18041442926592       169.48663543663056       0
-107.46300083601207       171.63312983375434       0
-71.98467801434559        186.59637223475434       0
-72.77751344120249        188.96978216839565       0
-36.36531787203232        196.66612228868001       0
-36.65353438596911        199.15456254841376       0
3.061616997837708E-14     200                      0
6.199774420683478E-14     202.5                    0
-152.29792449080028       162.20847572949148       0
-154.020948331682         164.0199605993409        0
-36.94175089990593        201.64300280814751       0
6.276314845630185E-14     205.00000000000006       0
-117.7236920899817        188.80508501074405       0
-119.00627849672792       190.95157940786777       0
-37.22996741384275        204.13144306788132       0
6.352855270576895E-14     207.50000000000006       0
-79.12019685605787        207.95706163752638       0
-79.9130322829148         210.33047157116775       0
-37.51818392777954        206.61988332761493       0
6.429395695523604E-14     210                      0
-38.95926649746362        219.06208462628368       0
-39.24748301140045        221.5505248860174        0
-37.806400441716356       209.1083235873487        0
6.505936120470314E-14     212.5                    0
-38.09461695565317        211.5967638470825        0
6.582476545417023E-14     215                      0
-38.38283346958998        214.08520410681615       0
6.659016970363733E-14     217.5                    0
-38.67104998352679        216.57364436654993       0
6.735557395310443E-14     220                      0
6.812097820257153E-14     222.5                    0
3.444319122549246E-14     225                      0
-188.0916165251519        81.52458180943415        0
-190.4402448418366        82.39167012072107        0
-192.78887315852134       83.258758432008          0
-195.13750147520605       84.12584674329491        0
-197.48612979189076       84.9929350545819         0
-199.8347581085755        85.86002336586876        0
-202.18338642526015       86.7271116771557         0
-167.4636684614877        118.24056662582863       0
-169.550147895699         119.61973772094548       0
-171.63662732991014       120.99890881606225       0
-173.72310676412133       122.37807991117901       0
-175.8095861983325        123.7572510062958        0
-177.8960656325436        125.13642210141255       0
-179.98254506675482       126.51559319652928       0
-140.2367576046284        149.5280816405455        0
-141.95978144551006       151.3395665103949        0
-143.68280528639178       153.15105138024433       0
-145.4058291272735        154.9625362500938        0
-147.1288529681552        156.77402111994317       0
-148.85187680903692       158.58550598979267       0
-150.57490064991856       160.39699085964205       0
-108.7455872427583        173.779624230878         0
-73.57034886805941        191.343192102037         0
-110.02817364950448       175.9261186280018        0
-111.31076005625071       178.07261302512543       0
-112.5933464629969        180.21910742224924       0
-113.87593286974312       182.36560181937293       0
-115.15851927648929       184.51209621649662       0
-116.44110568323552       186.65859061362033       0
-74.36318429491631        193.71660203567836       0
-75.15601972177329        196.09001196931973       0
-75.94885514863019        198.46342190296102       0
-76.7416905754871         200.83683183660236       0
-77.53452600234401        203.21024177024378       0
-78.32736142920093        205.583651703885         0
-165.27161844470373       -117.01064890139628      0
-138.25451454019222       -147.95923947359185      0
-163.1861166739483        -115.62997589239787      0
-136.53450468464908       -146.14489053852532      0
-184.04113438150262       -129.43670598238253      0
-153.73460324008056       -164.28837988919062      0
-181.9556326107471        -128.05603297338396      0
-152.01459338453742       -162.47403095412412      0
-185.69425106843568       -80.76962039683629       0
-183.34572513677608       -79.90209680646528       0
-206.8309844533717        -88.57733271017536       0
-204.48245852171218       -87.70980911980435       0
-106.86650041466658       -172.00518190301577      0
-105.58751068716298       -169.85663833624008      0
-118.37740796219853       -191.34207400399748      0
-117.09841823469498       -189.1935304372217       0
-198.27856320427782       -41.128497382910076      0
-195.7919587449555        -40.810646782594084      0
-220.65800333817845       -43.98915278575419       0
-218.17139887885617       -43.67130218543816       0
-72.28946939942023        -189.15704942728755      0
-71.49669147116238        -186.78389413618464      0
-79.4244707537408         -210.5154470472135       0
-78.631692825483          -208.14229175611067      0
-200.76516766360018       -41.44634798322608       0
-203.25177212292246       -41.7641985835421        0
-205.7383765822447        -42.08204918385811       0
-208.22498104156696       -42.39989978417413       0
-210.71158550088933       -42.71775038449013       0
-213.19818996021155       -43.035600984806145      0
-215.6847944195339        -43.353451585122144      0
-36.36394745379171        -199.20765334403262      0
-36.077738093656656       -196.71908096075862      0
-38.93983169500687        -221.6048047934984       0
-38.65362233487187        -219.1162324102244       0
-3.719864652410085E-14    -202.5                   0
-1.8369701987607858E-14   -200                     0
-36.65015681392671        -201.6962257273066       0
-3.765788907378111E-14    -205.00000000000006      0
-36.936366174061746       -204.18479811058054      0
-3.8117131623461365E-14   -207.50000000000006      0
-37.22257553419676        -206.67337049385458      0
-3.857637417314162E-14    -210                     0
-37.50878489433178        -209.16194287712855      0
-3.9035616722821885E-14   -212.5                   0
-37.79499425446681        -211.65051526040259      0
-3.9494859272502136E-14   -215                     0
-38.08120361460183        -214.1390876436765       0
-3.99541018221824E-14     -217.5                   0
-38.367412974736844       -216.62766002695042      0
-4.0413344371862656E-14   -220                     0
-4.087258692154291E-14    -222.5                   0
-2.0665914735877087E-14   -225                     0
-167.35712021545916       -118.39132191039474      0
-139.97452439573541       -149.77358840865838      0
-169.44262198621462       -119.77199491939322      0
-141.69453425127855       -151.58793734372492      0
-171.52812375697          -121.15266792839166      0
-143.4145441068217        -153.40228627879145      0
-173.61362552772545       -122.53334093739012      0
-145.13455396236483       -155.21663521385796      0
-175.6991272984809        -123.91401394638858      0
-146.85456381790803       -157.03098414892452      0
-177.78462906923633       -125.29468695538706      0
-148.5745736734511        -158.84533308399102      0
-179.87013083999173       -126.67535996438554      0
-150.29458352899425       -160.65968201905756      0
-188.04277700009527       -81.63714398720728       0
-190.39130293175486       -82.50466757757827       0
-192.73982886341437       -83.3721911679493        0
-195.0883547950739        -84.23971475832029       0
-197.43688072673348       -85.10723834869131       0
-199.78540665839313       -85.9747619390623        0
-202.13393259005258       -86.84228552943334       0
-108.14549014217012       -174.1537254697915       0
-109.42447986967368       -176.30226903656722      0
-110.70346959717722       -178.45081260334302      0
-111.98245932468076       -180.5993561701187       0
-113.26144905218436       -182.74789973689445      0
-114.54043877968789       -184.8964433036702       0
-115.81942850719142       -187.04498687044597      0
-73.08224732767808        -191.53020471839048      0
-73.8750252559359         -193.90336000949333      0
-74.66780318419377        -196.2765153005962       0
-75.4605811124516         -198.64967059169905      0
-76.25335904070946        -201.02282588280195      0
-77.0461369689673         -203.39598117390486      0
-77.83891489722512        -205.7691364650077       0
36.40868988392106         -199.19949277987132      0
36.12017006045029         -196.7112943244595       0
36.69720970739186         -201.68769123528313      0
36.985729530862656        -204.17588969069496      0
37.27424935433344         -206.6640881461067       0
37.562769177804235        -209.15228660151857      0
37.85128900127505         -211.64048505693037      0
38.13980882474584         -214.1286835123422       0
38.42832864821662         -216.61688196775398      0
38.71684847168741         -219.1050804231658       0
39.00536829515823         -221.59327887857756      0
72.67659728420189         -189.00862451829087      0
71.88355837684713         -186.63535044327054      0
107.57394443503667        -171.5636174349947       0
106.28942693962541        -169.41829216718614      0
138.76899779944296        -147.47682133550688      0
137.0432974142954         -145.66789156782963      0
165.57132259289307        -116.58618153308142      0
163.48263039168765        -115.2103708882792       0
185.83237433525443        -80.45133561781728       0
183.482755888292          -79.5869228682543        0
198.31347344449614        -40.959925755054755      0
195.82705419756851        -40.641909948999185      0
202.5                     -4.9598195365467804E-14  0
200                       -2.4492935982992468E-14  0
79.81394745039489         -210.3680911934736       0
79.02090854304012         -207.99481711845334      0
200.79989269142368        -41.2779415611103        0
205.00000000000006        -5.021051876504148E-14   0
119.13460189373782        -190.87154484527184      0
117.85008439832657        -188.72621957746327      0
203.28631193835128        -41.595957367165866      0
207.50000000000006        -5.0822842164615156E-14  0
154.30030126577046        -163.75718924460224      0
152.57460088062297        -161.948259476925        0
205.77273118527887        -41.91397317322139       0
210                       -5.143516556418883E-14   0
184.36955240374172        -128.96847733630077      0
182.28086020253633        -127.59266669149864      0
208.25915043220647        -42.231988979276956      0
212.5                     -5.2047488963762514E-14  0
206.97894035791623        -88.23105036388367       0
204.62932191095382        -87.36663761432075       0
210.74556967913406        -42.5500047853325        0
215                       -5.265981236333618E-14   0
220.6912466668444         -43.822068009554684      0
218.20482741991688        -43.50405220349916       0
213.23198892606158        -42.86802059138806       0
217.5                     -5.3272135762909865E-14  0
215.71840817298914        -43.186036397443615      0
220                       -5.3884459162483554E-14  0
222.5                     -5.449678256205723E-14   0
225                       -2.7554552980684773E-14  0
73.46963619155666         -191.38189859331118      0
74.26267509891147         -193.75517266833143      0
75.0557140062662          -196.1284467433518       0
75.848752913621           -198.50172081837206      0
76.64179182097581         -200.87499489339234      0
77.43483072833057         -203.24826896841267      0
78.22786963568532         -205.62154304343295      0
108.8584619304479         -173.70894270280326      0
140.49469818459048        -149.28575110318414      0
167.66001479409846        -117.96199217788353      0
188.1819927822169         -81.31574836738024       0
110.14297942585912        -175.85426797061186      0
111.42749692127039        -177.99959323842043      0
112.71201441668161        -180.144918506229        0
113.99653191209283        -182.29024377403755      0
115.28104940750407        -184.43556904184612      0
116.56556690291531        -186.58089430965467      0
142.2203985697379         -151.09468087086142      0
169.74870699530393        -119.33780282268569      0
190.53161122917922        -82.18016111694314       0
143.94609895488546        -152.90361063853868      0
145.6717993400329         -154.71254040621596      0
147.39749972518044        -156.52147017389325      0
149.12320011032796        -158.3303999415705       0
150.84890049547548        -160.13932970924773      0
171.83739919650935        -120.71361346748786      0
192.8812296761417         -83.04457386650606       0
173.92609139771474        -122.08942411229003      0
176.01478359892008        -123.46523475709213      0
178.10347580012552        -124.8410454018943       0
180.1921680013309         -126.21685604669649      0
195.23084812310412        -83.908986616069         0
197.5804665700666         -84.77339936563195       0
199.93008501702894        -85.63781211519488       0
202.27970346399138        -86.5022248647578        0
36.07161156377716         196.7202044508697        0
36.35855866696665         199.20864250426084       0
71.63398539750595         186.7312832282526        0
72.43087997133516         189.1029579110602        0
183.71495066322424        79.04945858643869        0
195.88623192624235        40.3557200621967         0
186.0669550243272         79.90730745787384        0
198.37302363725559        40.67055686806148        0
106.25802605755804        169.43798835665902       0
107.54547797269916        171.58147237425257       0
137.64009409178706        145.10411606292914       0
139.37006137528914        146.90893311720563       0
163.98791605971354        114.49001435231087       0
166.08145165380802        115.85833848545413       0
36.645505770156085        201.69708055765196       0
200.8598153482687         40.985393673926275       0
36.932452873345554        204.18551861104314       0
203.34660705928195        41.30023047979107        0
37.219399976535           206.67395666443426       0
205.8333987702951         41.615067285655876       0
37.50634707972444         209.1623947178254        0
208.32019048130837        41.92990409152065        0
37.79329418291389         211.6508327712166        0
210.8069821923216         42.24474089738545        0
38.080241286103345        214.13927082460773       0
38.3671883892928          216.62770887799888       0
38.65413549248224         219.11614693139003       0
38.94108259567166         221.60458498478116       0
213.2937739033348         42.559577703250234       0
78.80603656196864         208.07635537352107       0
79.60293113579782         210.44803005632866       0
215.78056561434795        42.87441450911504        0
218.26735732536122        43.18925131497984        0
220.7541490363744         43.50408812084465        0
117.84509329382763        188.7293445150006        0
119.13254520896866        190.872828532594         0
204.8829899131506         86.7700984293552         0
207.23499427425355        87.62794730079042        0
153.20979964330542        161.34746955141767       0
154.93976692680744        163.1522866056942        0
182.82973640656434        126.80493155060057       0
184.92327200065876        128.1732556837439        0
73.22777454516437         191.47463259386782       0
108.83292988784022        173.72495639184598       0
168.17498724790252        117.22666261859743       0
188.41895938543016        80.76515632930904        0
141.10002865879127        148.71375017148216       0
74.02466911899351         193.84630727667545       0
110.12038180298126        175.86844040943947       0
142.82999594229327        150.51856722575866       0
190.77096374653314        81.62300520074419        0
170.26852284199705        118.59498675174079       0
74.82156369282272         196.21798195948307       0
111.40783371812233        178.01192442703305       0
144.55996322579526        152.32338428003516       0
193.12296810763596        82.48085407217934        0
172.36205843609162        119.96331088488404       0
75.61845826665191         198.5896566422906        0
112.69528563326337        180.15540844462646       0
146.2899305092973         154.12820133431165       0
195.4749724687389         83.33870294361455        0
174.4555940301862         121.33163501802737       0
76.41535284048109         200.96133132509834       0
113.98273754840447        182.29889246222004       0
148.01989779279933        155.93301838858824       0
197.8269768298418         84.19655181504972        0
176.54912962428068        122.69995915117066       0
77.21224741431033         203.33300600790585       0
115.27018946354552        184.4423764798135        0
149.7498650763014         157.73783544286468       0
200.17898119094474        85.05440068648485        0
178.64266521837524        124.068283284314         0
78.00914198813948         205.70468069071347       0
116.55764137868655        186.58586049740703       0
151.4798323598034         159.5426524971412        0
202.5309855520477         85.91224955792003        0
180.73620081246975        125.4366074174573        0
60.16285254915248         84.90007717862086        0
64.17514421272202         80.31727983645295        0
66.29180194588551         86.44685131547887        0
55.745255822676604        89.37691637406303        0
61.79600573565426         91.18669537398564        0
50.89852364189544         93.69959940388493        0
56.784387840064404        95.73853046284103        0
77.6251904891141          59.82311920111078        0
80.27784428735231         54.338408523339176       0
83.92364675384941         59.25496511285087        0
82.65889017242247         48.72824622776113        0
86.35660475927435         53.597863073409265       0
67.97878388873825         75.43601190637145        0
70.38108008544685         81.15520077045825        0
74.69941900622011         65.16830616365391        0
81.07866172402073         64.91342886066553        0
71.48603542048025         70.37826645648713        0
77.98157339376996         70.56673715260911        0
74.49282068339608         75.97665542263331        0
45.55536629943777         97.8443208857949         0
51.503404541218316        100.32706693359471       0
84.76855558857224         43.008594721985325       0
88.44462325922017         47.74101889293365        0
86.61777584463653         37.1585517060466         0
90.47589664033296         41.70318437541352        0
88.2158849979029          31.133997901192814       0
92.36413059255926         35.54025621453867        0
89.55078476910158         24.9446104134628         0
94.0936635836649          29.23464918518404        0
39.70542603121982         101.72545564574928       0
45.628837728657345        104.78645822736262       0
33.35492607468355         105.24614623879798       0
39.24579542869252         109.3729528124419        0
26.28530545300975         108.39950925757485       0
32.43629357294591         113.11433210218873       0
90.61056939211325         18.596372175890625       0
95.65064871575339         22.776166870693633       0
91.37795003212315         12.13867520013851        0
96.84067450704013         16.118683487618128       0
91.84332743370108         5.601891496289926        0
97.61740881631515         9.334162715065277        0
19.085102656087912        110.84927926606962       0
24.723075219212834        115.46229186916763       0
11.810449277192918        112.59388667270957       0
17.046694601704818        117.96424261985817       0
92                        -1                       0
97.97964735080143         2.419525424525445        0
91.83497622286481         -7.77541049932079        0
98.06342534850232         -4.686974724949436       0
4.434970530543357         113.64726732561094       0
9.212183615813055         119.94552182355143       0
-2.9999999999999973       114.00000000000001       0
1.0341464893870003        120.97236936966732       0
91.31059618247738         -14.829247163489388      0
97.85026712884446         -12.022647996885928      0
97.67906473874748         133.430400818997         0
-10.676383331380366       113.62395086630258       0
-7.262487106292702        121.01345890910244       0
-18.201161075421105       112.51822882325988       0
-15.406967827719571       120.03816879331767       0
-25.51343418811103        110.72407212745566       0
-23.393272615278878       118.14936337691553       0
-32.57905212039071        108.28364259380206       0
-31.261508740596835       115.36265398386378       0
72.14993385321921         149.40029096606648       0
90.37920052207541         -22.152190728561703      0
97.28571356533868         -19.563536538573093      0
88.98958835778251         -29.720757512351483      0
96.19682706126908         -27.314641023389626      0
87.12778717977606         -37.35575475990965       0
94.36652936150224         -35.174027404054385      0
121.47515107445864        110.57727191424624       0
-56.424282160301395       94.09257151826573        0
-51.16507946708683        98.12373962607846        0
-57.30062288165068        100.25561439495489       0
-45.47668795065916        101.8643337612506        0
-51.602544453656904       104.59757974663577       0
-39.354926074683526       105.24614623879798       0
-38.55686564555365        112.06544286926888       0
-45.513408677062834       108.67850282385426       0
-61.32623538920134        89.77373761958734        0
-62.4457279835589         95.72069459633018        0
42.88561918979349         159.63424869816626       0
84.76855558857221         -45.008594721985396      0
92.49612437009435         -43.3464837045978        0
82.04093896906602         -52.25887456190092       0
90.07381676286373         -51.204209757149         0
78.99096962071668         -59.08610468970278       0
75.65751410678982         -65.4881746558859        0
83.0520695037585          -64.82309112341845       0
86.66713749982546         -58.09905770150054       0
141.66728317169506        83.05192337793837        0
-65.91082457485163        85.17066895694859        0
-67.40222216802053        91.19672442901643        0
-70.175144212722          80.31727983645297        0
-72.15677849292595        86.58009341342101        0
-74.07672349676733        75.30253188681189        0
-76.4703403343088         81.50158363778728        0
11.625717861060982        166.3164547513953        0
72.08723940227821         -71.4491629711051        0
79.00756210791202         -71.445028924612         0
155.27814652774396        52.75789269506619        0
-77.63186805938398        70.15469431475333        0
-80.29599300179068        75.9922359148915         0
-80.85255944353274        64.90400314661163        0
-83.89039504131816        70.23601134430281        0
-83.75420678002914        59.571791341861065       0
-87.04993722902378        64.58142263728536        0
-86.36944870797889        54.135919354468314       0
-89.81049202959757        58.96941485000581        0
-88.70598347710863        48.60919977682001        0
-92.40325609762169        53.27000372877105        0
-90.76855558857224        43.008594721985354       0
-94.75279542148458        47.46583843354891        0
-92.57565944924889        37.303188099478156       0
-96.66627549928027        41.47459559213407        0
-18.44991373166913        165.39859234989834       0
68.25221480828378         -77.06231002192531       0
74.84817165890661         -77.85703319107844       0
64.175144212722           -82.31727983645298       0
70.67445788353037         -83.76927232466316       0
59.83034943225951         -87.25666562426494       0
66.01291252771917         -89.06522973550632       0
55.18664626882526         -91.9049183594073        0
61.11822235075994         -93.97321033697578       0
161.99321847230593        19.95686236351722        0
-94.1799606663763         31.28305451796174        0
-98.60236283206275        35.306800766301386       0
-95.5508732087561         24.9441481042624         0
-100.6849097925427        28.977409489986954       0
-96.64839585936119        18.329719422814843       0
-102.10363658393504       22.491261310314766       0
-49.14574745666931        159.07937806945506       0
50.253394291045204        -96.23292922749953       0
56.09322095315005         -98.65667588170062       0
44.99824505300873         -100.24225545394778      0
50.840673802226405        -103.07969681960164      0
163.0146744449069         -13.464446855092367      0
-97.41318918892331        11.762283756979283       0
-102.7881179966788        15.664356538411594       0
-97.85666170490715        5.314926098054461        0
-103.31428894682635       8.894734683052883        0
-98                       -0.9999999999999931      0
-103.54430020078307       2.2270964314233823       0
-76.78630279951874        147.76815573016685       0
39.36392096177911         -103.93245705421522      0
45.210269547262435        -107.2180903680316       0
156.70728747193124        -46.8016012009887        0
-97.85636374254327        -7.321481259819752       0
-103.39728805262025       -4.419073452485162       0
-103.64576424952111       129.46673343762484       0
33.35492607468356         -107.24614623879796      0
39.197415531610034        -111.07619351169028      0
26.61128045306876         -110.27085239351608      0
32.47082906712271         -114.3350866529683       0
143.21356662267195        -79.61327738669989       0
-97.42074168355623        -13.68014267829807       0
-103.11282179335865       -11.141610290348561      0
-126.79623259426492       106.0806166524221        0
-96.68580930646203        -20.0622011588088        0
-102.89847656189971       -17.795290383035304      0
20.269466679421093        -112.4968464818806       0
25.453659458485344        -116.78709090218088      0
125.29929252633698        -107.8578872330202       0
-145.3090518694565        77.98207974539898        0
-95.64527384639003        -26.445632703423687      0
-102.11799464429846       -24.306082663929146      0
14.354622767256997        -114.06482377278962      0
18.642784653102463        -118.5030022406061       0
101.85913391609584        -131.09892443078658      0
-157.9576742260275        46.83982534156307        0
-94.30799858381403        -32.74833211546206       0
-100.89524511646268       -30.782723962433092      0
8.569991404147446         -115.14393611880297      0
12.053721285827319        -119.9934541609931       0
74.77526309877803         -146.97754714577366      0
-164.06994570906133       13.396161350557504       0
-92.68087361052653        -38.9407009461705        0
-99.40689130018136        -37.35359242608064       0
2.7744505312131778        -115.78736063648066      0
6.011661071694029         -120.83745907620147      0
48.799493664192106        -167.4607563196395       0
-163.44510969184026       -20.800170207540532      0
-90.76855558857226        -45.008594721985304      0
-97.55400159101583        -43.899559498986584      0
-3.0000000000000084       -116                     0
-0.1571423162200378       -121.0131257329205       0
13.244220716360148        -173.33734627874986      0
-156.1308934109184        -53.533061398732684      0
-88.55045762884184        -51.00102648622895       0
-95.4257924559762         -50.29149439127665       0
-8.935417697159165        -115.77532867391612      0
-6.54874808414811         -120.97754388943167      0
-14.320082982778056       -168.9729636307171       0
-142.11158634885825       -84.01167744806985       0
-86.06462263960617        -56.80603076993241       0
-92.87123925417848        -56.42921452239717       0
-15.24988261264624        -115.03993394563814      0
-13.213845710335153       -120.74435844910079      0
-43.87566698387354        -162.34217203455165      0
-122.6414230436957        -111.10363799615143      0
-72.21871808105925        -151.71010868443557      0
-99.24366769110338        -133.80633032469825      0
-83.32052493831331        -62.410958935927084      0
-89.96506720234174        -62.13600721969944       0
-21.91498599482843        -113.69748598325353      0
-19.935640534421243       -120.09605731136942      0
-80.33459750411654        -67.79166051904039       0
-86.59959150379821        -67.69771068994804       0
-28.333268060023414       -111.83573612245414      0
-26.6980369609016         -118.58204515317765      0
-77.13914861079482        -72.90553464202206       0
-83.2035400411912         -73.01245875334645       0
-34.1329126682251         -109.64931751734235      0
-33.03945298091484        -116.15786185693163      0
-73.74745627081772        -77.74963508100642       0
-79.70678049592719        -78.10165050485367       0
-39.35492607468358        -107.24614623879795      0
-38.74922242624729        -113.22937173534372      0
-70.17514421272203        -82.31727983645295       0
-76.07038104521236        -82.94169982039116       0
-44.10692557144622        -104.67661920464685      0
-44.06512071164619        -110.3019105956331       0
-66.29809785112084        -86.75407047443704       0
-72.24070765363922        -87.6082950662389        0
-48.79778107563037        -101.75450758710367      0
-49.20576211103361        -107.35579511254447      0
-62.20240215239872        -90.93872924381196       0
-68.12583031067207        -92.0960692804556        0
-57.89802135500705        -94.85449686377565       0
-63.68426357279718        -96.32911124339647       0
-53.40526041144177        -98.47788787386328       0
-54.196714408362276       -104.08785928835653      0
-59.013740414753734       -100.32777847307598      0
72.71933232497403         87.89629856427766        0
68.5163967673634          93.22555616907789        0
63.275679376600976        97.43257292860281        0
57.648894756427396        102.70198471905805       0
87.70274430230118         64.30774169690855        0
90.50241413268814         58.55167533877307        0
92.33277809533422         52.973795934030356       0
77.38456512091955         81.8517746129246         0
84.6541873879876          70.71685301337612        0
81.74488619102166         76.47194163694941        0
91.33456904065858         69.45126877655083        0
76.93756037980336         95.49034481965914        0
79.36300725351794         88.17246565560532        0
71.16520527323635         100.86006765177332       0
63.92431633522551         103.85285499250178       0
52.504416980827564        107.19150790262681       0
60.34175963480605         110.5153183002489        0
94.30525695969982         46.57879930709339        0
96.3663610235472          40.20866916696004        0
98.41520146527102         33.80248495243506        0
100.69290293588534        27.3401756953786         0
94.85993358733312         63.25253001957437        0
97.83877729803653         57.92315619586505        0
97.5929133639205          51.09046734291375        0
85.86843123000276         84.47176172254892        0
88.83359756875994         77.16262678268134        0
97.60481128125195         68.65592154964088        0
96.02834299123121         74.79902832409553        0
81.03455254023235         104.68332118681693       0
88.11204143941043         94.70571770015033        0
70.85509358272898         111.66273106742901       0
82.73543816698438         115.39731131273707       0
45.91780713666688         112.85083083671277       0
53.79655108417802         113.81824354615975       0
61.72074009816342         118.59349681089802       0
39.731090712073296        118.4985343298187        0
31.553587520292137        120.82402934399646       0
102.29803845765377        20.46175155100529        0
103.51233495063254        13.403489546180573       0
104.17581988741128        6.320062582914084        0
101.1138943130673         45.30497391181086        0
101.95570286891038        38.58271088171134        0
106.09518581839257        32.40803332966356        0
107.887701493664          25.46764445587259        0
103.06133387252336        64.04639327304244        0
106.30053003517457        53.52149914734393        0
97.66861475934776         84.171588695145          0
105.35050506776825        74.36638747442977        0
96.4019763992306          109.98375456915262       0
102.5158717574023         95.75016410495168        0
22.830352891335835        123.0537395974436        0
28.677387975128337        128.06024959924792       0
74.98498421342904         127.8040199259634        0
50.15496169669392         123.12959572024171       0
60.714769787873806        129.30423873516116       0
38.310685470275544        129.38196878367557       0
14.909528993940542        126.24016011695389       0
104.24032777484689        -1.0500382325523443      0
104.47533361365628        -8.693277045463          0
109.25433841455012        17.66369323152781        0
110.89938244715084        10.521159845343133       0
110.80875302645498        3.291813525905259        0
110.15782477384668        41.83694680188295        0
115.40854419166273        31.036400603371114       0
114.13328108142879        22.686977630300525       0
114.38345550497017        63.22023935909943        0
119.95551111985732        51.228317146793046       0
115.71167287604784        88.44136620313317        0
120.65725491599551        73.06929628647302        0
21.546009886756785        132.34818874383907       0
29.86964234579481         135.35365266625274       0
50.89308758762655         139.4598569992661        0
37.5909979764064          141.14100568523054       0
6.0373118021097           128.25520483650857       0
12.788117881548946        135.87810837788922       0
-3.2131056265466023       128.97788547824604       0
110.82356420337995        -5.069036832488587       0
104.43234471976469        -16.532005228602134      0
111.54054658371109        -12.786080494677714      0
118.14281600697589        15.544165962589867       0
119.5022323968802         6.903734222941203        0
116.6003437969833         -0.7367396268859705      0
123.81254322556858        38.38954895415719        0
124.89587758917949        24.5489936660576         0
130.97559792050157        63.08954271678675        0
132.53605813512397        47.19245316521701        0
23.515203273038445        146.11333179822535       0
1.8431714694472239        137.50572509448904       0
8.912377002909379         144.78248586017747       0
-12.31055711816447        128.47115211806621       0
-20.596517997359452       126.45762349881667       0
-8.620219295766367        137.64940254164281       0
-29.379909871659553       123.7999745632597        0
-37.3764813751866         120.13316722862402       0
103.95588690254353        -24.606144869976973      0
102.10115594860429        -32.404665002119756      0
100.26599593014095        -41.35938126937751       0
118.97701483928228        -8.382049498294885       0
111.82906245462321        -21.565907345262087      0
118.70802982911368        -16.474040253353174      0
129.129495934194          11.69592392981164        0
127.87624380743756        -1.1189152704177001      0
139.92144354374136        34.49418234162145        0
139.06654040488397        18.483415411430588       0
-63.66912311567351        101.95023983736432       0
-58.379801986231676       106.6414035167209        0
-3.6544413200168733       149.9207650079691        0
-18.75025476055822        136.21552624454745       0
-26.722228034763937       131.98718466892674       0
-15.622153526255987       144.8601775161255        0
-36.93121525253392        130.71217440611883       0
-52.30548954534213        112.02689026691706       0
-45.890717369468156       116.366429699832         0
-44.25805225437097        123.86816615990918       0
-68.52330185345471        97.07846874986726        0
86.26968651606495         -71.00804006003449       0
98.42841154652504         -50.00235202885639       0
95.31152325676182         -58.118145939646425      0
91.0652490900107          -64.49833730157735       0
112.10401163206893        -30.43371732040548       0
106.98715310292872        -38.39888045694014       0
107.54049866263375        -47.94228690360603       0
128.31336081506822        -14.107484511946156      0
123.05397738214307        -26.445060362723012      0
145.30325446804753        5.814806469688732        0
139.47770236734897        -8.877887411393207       0
-69.73836965962509        103.36183228246824       0
-65.62691432951989        108.6434254838444        0
-59.71723770171663        113.21105499443944       0
-29.84077811435266        145.18872159086396       0
-43.61019213365838        138.9993088224557        0
-47.31272983290576        130.90414499027446       0
-55.10843984702978        122.81486305395174       0
-73.81513811290705        92.98989917382929        0
-73.37697632603081        98.94242246226435        0
-75.80001159076241        103.47718963040604       0
-79.1670015547457         88.30440444649156        0
-82.94790395681432        82.51414870823925        0
82.161051394026           -78.0637168795894        0
90.20237190472757         -77.93950321128611       0
93.21902386501472         -71.20843620498499       0
104.49537455592287        -57.9158384513253        0
99.8419786351652          -66.48599002432952       0
118.86689895487658        -41.7876417411649        0
115.76800409400086        -56.18776794247448       0
141.79420413714604        -23.70139825747143       0
133.64058482623736        -38.566085926343256      0
-73.2424337535015         110.40355744546217       0
-67.04145424611724        118.04789075422197       0
-56.7661382015864         138.21720189705945       0
-67.575699624731          129.8771256689606        0
-80.35408885480048        97.19980399506754        0
-82.2404576803556         107.41777195183657       0
-86.86850902340619        76.2096771652117         0
-90.76715719112626        70.03628019886348        0
-93.28214073793036        64.07844366464045        0
-87.03543127095281        89.77308954270175        0
-89.43434317719964        82.47998339516496        0
-96.00396262500158        58.17890837300868        0
-98.97055942903972        62.72330064222606        0
-98.76174847635168        52.34707621255308        0
-100.85774350074911       46.15756798893628        0
-102.43661164923937       39.60638362499782        0
77.8579009720681          -85.22798016219801       0
85.21204585053256         -85.17535994036598       0
72.90040312148261         -91.08580100081792       0
67.38932900232464         -96.04141581026828       0
62.19695147245199         -100.91518808260177      0
93.1874000228634          -84.66598614635281       0
89.21343037196013         -91.45546258876684       0
100.66979429052843        -77.86970242029842       0
109.88954307830548        -68.64828224202122       0
132.97406298412344        -54.5396932756619        0
122.37763709012609        -68.05666625865592       0
-82.22319451160068        122.41336028837472       0
-90.74109348449376        99.3738072624086         0
-90.82955444055834        111.3217387738276        0
-95.46488520591234        77.05582549294432        0
-98.34957367267162        69.44850833715233        0
-97.73316747329156        88.56455386178385        0
-102.86157794404667       57.79243015409817        0
-105.59153102583556       65.36415198632065        0
-105.22906953033846       33.35785839110509        0
-105.70577238517764       51.2144728393445         0
-106.89385038122441       44.48390428963232        0
-107.80482962973493       38.72058492432535        0
-107.7724281052187        27.132959524666273       0
-108.46791658402078       19.966974799005587       0
56.963437533591474        -105.83411246411774      0
51.576350335241415        -110.36693170573206      0
82.05316721895703         -94.73595579259275       0
73.747037558086           -98.10149791999683       0
68.61975618427178         -103.89981473929785      0
63.1007622767447          -107.37780625263967      0
100.5517594592871         -90.94576541279169       0
91.01125345120427         -101.6358232338502       0
118.09082444831456        -85.28211342854307       0
109.9961254572726         -97.27001448313818       0
-104.69475846508914       103.66217971252468       0
-106.480417254267         76.86969757413405        0
-110.28124337554041       90.73729388112312        0
-110.31076575112732       57.368668072437515       0
-115.31406421527198       66.80631015578881        0
-113.29968256026098       33.588636226587255       0
-113.86381894611404       48.87838455252826        0
-112.65131269441817       41.37689778816093        0
-108.91940977131358       12.702422721302984       0
-114.43791618811053       24.78472612000449        0
-114.78599085886815       17.026122579333386       0
-109.38109092833217       5.702385324945285        0
-109.3164942017052        -1.1303923047827298      0
59.06470355681152         -113.96966355309222      0
45.36550696458622         -114.8246284877062       0
52.013514408019475        -117.27540186619463      0
79.44782791307829         -107.26023673968335      0
68.66344120372568         -112.3291929949826       0
64.12271962519971         -121.04266467948248      0
102.13647818483247        -108.81697398870385      0
90.4543552514615          -114.71395812253908      0
-122.62845581134526       80.11123930382544        0
-121.38975815698419       54.95008123216318        0
-125.56829669163876       65.70272843473367        0
-120.19901092229898       29.649236722583566       0
-122.15565063953248       41.54811083452142        0
-115.22725352046336       9.252946574602824        0
-121.60123149768307       21.608784180115613       0
-120.1172758804415        13.825854541559623       0
-108.7161198734151        -8.087649511840445       0
-115.96479892890147       2.2675038440723663       0
-115.0345372916387        -4.538535662792629       0
39.419040574226166        -118.90075226842234      0
31.44851121151241         -122.24002003332915      0
23.53076755421401         -123.20245555960311      0
57.01269951515824         -123.56153490849647      0
47.100869705044595        -123.75524097016128      0
77.81708279209661         -124.7578322196714       0
64.70466621247057         -130.28491203554424      0
-136.12829486120606       53.341359739869986       0
-129.49658127733758       29.69553784861878        0
-135.82197481961995       38.62592757753432        0
-123.25482507783869       6.403462659191058        0
-130.12729919649752       15.491380528659985       0
-109.08620434909983       -15.34611074173037       0
-113.96113539469735       -11.037039736352435      0
-108.96728759462306       -22.235594765096895      0
-123.18785411540725       -2.1453057740503856      0
-119.53790254309268       -9.688671912952563       0
-107.6615121039488        -28.41674614712128       0
16.194470173410018        -124.4733425661892       0
39.202682669742664        -129.839280207296        0
28.614087945283522        -130.37545460950417      0
20.382343680371747        -129.1775518371801       0
52.55470516632755         -138.91486343916554      0
9.636935167001706         -126.57112340955254      0
-143.80095432754723       25.387430692316926       0
-132.4360364183909        1.5345493614890398       0
-140.15390889719666       10.011384969662334       0
-118.01658076418207       -18.16181215565919       0
-116.01851009977362       -26.105132774555223      0
-129.47427264471025       -12.394793270841182      0
3.344023173160169         -126.3032585590862       0
-106.2411780275016        -35.42122071874495       0
-112.49200798749536       -32.598929676508384      0
-119.08881289112033       -32.824782550930856      0
-104.85236411661741       -42.31280651414498       0
13.854350579615287        -132.2343953171269       0
36.871454470809006        -144.8854098581034       0
20.7688261901314          -138.05646028323932      0
6.156768421993715         -133.53264592847552      0
-0.43213641328411323      -131.14946269274046      0
-145.69276866445838       -5.698183233673696       0
-127.08198005748176       -26.18978415314953       0
-140.64212835864043       -20.42590059179337       0
-3.5293867344024314       -126.19855900830709      0
-113.9337816958925        -40.178500319524304      0
-125.91778461495853       -39.051565830916864      0
-102.58214589952205       -49.33376190450829       0
-109.5566550069968        -47.69636095396872       0
29.5344072509392          -157.9860873627622       0
31.67157253553775         -170.4752654938508       0
9.98675984964914          -141.59524809974297      0
18.011294677671412        -150.635120600219        0
-7.088145146836939        -132.35110193725194      0
-1.2755811730854474       -139.89566953379116      0
-142.5653971188749        -35.96050218286936       0
-133.42979875856068       -47.81364320515756       0
-10.456696046771867       -126.13389147234547      0
-119.41962697995167       -51.34138982594605       0
-100.263985940077         -56.06386768883698       0
-108.64318588226229       -55.511096765872885      0
2.4049004015684683        -155.21719693560618      0
-13.823521381685838       -131.23399552773486      0
-13.011549131791938       -139.49503338859282      0
-10.228830054982488       -149.59838207137784      0
-132.18030389558206       -63.540862604826444      0
-97.10465018929936        -61.89882828669284       0
-17.768133818177244       -126.37390716640428      0
-115.54335227040227       -63.11537073556689       0
-104.99241327688222       -62.90601835201977       0
-99.20960489767072        -67.4467546776971        0
-120.3767681121053        -73.73153503142653       0
-21.048759679108656       -133.8779327621505       0
-24.854396200845102       -148.7963015669477       0
-93.18494575214379        -67.71946795679608       0
-24.60519733255794        -126.10373962461635      0
-107.27697184531179       -73.38156814678847       0
-96.61670184135957        -74.07358511719747       0
-116.83820035290353       -89.27454969318696       0
-31.757344312471993       -133.736327462988        0
-37.901196879422315       -142.28543505570303      0
-89.58887358468266        -73.11571075487875       0
-91.54530214189917        -78.61419122817594       0
-32.35999928180426        -123.6009804592901       0
-98.89451282644916        -84.16381793884848       0
-103.2987435940017        -96.75550335054342       0
-39.77224419207357        -127.14699936130205      0
-50.986955783345245       -142.07050965201256      0
-42.121168838899855       -134.42281151703355      0
-61.861407892458104       -133.24053636317922      0
-97.45813790992824        -111.4835975099875       0
-93.3092830534199         -101.06030147370612      0
-75.61321449821351        -129.0858462698478       0
-85.02732468939307        -117.65282050749929      0
-88.68079574614922        -84.61123531428099       0
-85.82553726050021        -78.4921320050377        0
-38.287719911905576       -119.87890929672487      0
-43.959164443158485       -121.72417368476428      0
-90.35371460878623        -93.4332960969894        0
-50.24284758823074        -126.8370492676984       0
-62.81854588470944        -123.23296169087479      0
-83.43656507631268        -104.48896611888244      0
-72.69852442144497        -114.6179696158466       0
-83.79641865793103        -88.5000984179037        0
-82.22793155315198        -83.49754547469048       0
-48.37255529705634        -119.11276850329853      0
-43.71699458989058        -116.21225445467542      0
-81.05968330723992        -94.45315006476045       0
-75.98885051103585        -98.74109275498196       0
-54.82566404366693        -117.88178953333554      0
-61.61777353926882        -113.99188864787439      0
-71.77469173882504        -104.46742213202272      0
-65.99330281398403        -107.97107531474799      0
-78.29593693369729        -88.38883448059288       0
-49.2515737775004         -113.11979795438901      0
-74.48661423253287        -93.1666124835416        0
-69.8373691436935         -97.80403166721868       0
-54.838944825339496       -110.43195435098716      0
-59.902422854727654       -106.21929615089336      0
-64.96396449629805        -102.02388210891372      0
67.64785826841647         13.29731002025084        0.89977
67.66125762617689         12.363904644903739       0.89977
68.58660232475985         12.854629244571587       0
68.26768709167685         9.053590657747458        0.89977
68.61403199999998         8.15652799999998         0.89977
69.30035646227584         8.917675379156497        0
67.83105799999998         10.184496999999993       0.89977
69.08533909065923         9.882761407762313        0
67.71315065777324         11.389835433432458       0.89977
68.59755673462185         11.905490570392073       0
68.7570400240788          10.91369797018147        0
68.60984151605234         7.349243265202507        0.89977
69.20778327378476         7.572862122501097        0
62.27984688197667         45.80493240543564        0.89977
62.727490673282105        44.60791216840395        0.89977
63.39801424381278         45.65818288006377        0
67.6518383646299          14.4670923895057         0.89977
68.76366795154146         13.911465256539955       0
68.60491291553424         6.399762486391684        0.89977
69.32044525135663         6.84909995798062         0
64.61270106785422         36.30447381917828        0
65.25903599999998         34.87690999999998        0
66.09435880008134         36.225983519130054       0
62.059391075448865        47.133361961684045       0.89977
63.390355410262295        46.70001389781633        0
61.80841513212676         48.793992847681444       0.89977
63.300772527171254        48.318280166475816       0
63.10990529282012         43.18589833724943        0.89977
64.11603593827255         44.01531544081713        0
63.40472881693386         41.3904543236678         0
64.36769813090936         42.09435629534837        0
64.32282838024966         37.74428080441056        0
65.85717212361239         37.39923915935509        0
64.05521833391906         39.496995904702274       0
64.93072923413868         40.73450085237859        0
65.5950437240484          39.01236168759944        0
61.153107110450584        50.74066966664657        0.89977
63.06391106798942         50.14947981572281        0
57.95346435638113         56.21313568896801        0.89977
59.273772186353675        54.454583331671415       0.89977
60.29829520007557         56.12435074257974        0
60.35363226532102         52.69574377350696        0.89977
62.40316959695234         52.2851960040459         0
61.44600019501791         54.294219582739366       0
54.6569058395658          61.684726240519524       0.89977
55.755912939205594        60.236421900287326       0.89977
56.20799480160417         61.85339972866952        0
56.96522132633412         58.36763188426809        0
57.85794058024783         59.79005664530641        0
59.34713906525747         58.19408506245484        0
53.808410348312016        63.395271222287136       0.89977
55.753299834430855        63.423805509582074       0
67.65100966578802         15.95006511836117        0.89977
68.98870579690902         15.31607269109306        0
68.17425797862391         2.661152787613782        0.89977
67.78486899999999         1.5952789999999766       0.89977
69.16923840492345         1.842534706886165        0
68.59143399999999         3.8030880000000025       0.89977
69.4751677287238          2.9417410480349955       0
68.59879582705854         5.221322905289613        0.89977
69.58631440793832         5.786080701728848        0
65.50766851413427         32.68844705529035        0
67.31784258833432         33.75491197630524        0
67.65027337361957         17.839795680580675       0.89977
69.21318797267399         17.038870594888284       0
48.2046703762429          70.06743831328663        0.89977
50.938663000000005        68.05148599999998        0.89977
51.68638307317286         71.08276705134189        0
52.72355175824416         65.57498847325222        0.89977
55.134561818001806        65.45576773320573        0
53.87362235140923         67.29585206440849        0
45.82639859560709         72.51112538777622        0
49.466012084353395        73.69814185412459        0
43.18268736062106         74.4398518357982         0
46.327700010638           75.59675989999866        0
35.98206373675704         79.97537585356665        0.89977
38.12807816644281         78.57917337927617        0.89977
37.80101917709304         81.36720826797936        0
33.68919691398569         81.06972763333698        0.89977
35.58794465185771         82.43510553032414        0
67.62356491865732         -0.1521600388199703      0
68.9985916056765          0.6051739474150386       0
66.36334499999998         -6.327786000000003       0
65.608463                 -8.210767000000004       0
67.23504007558778         -7.867159633034257       0
65.279651                 -11.706693000000005      0
64.8901935962172          -12.723467955358508      0
66.289532832429           -12.525072068732948      0
64.504031                 -13.731641000000025      0
65.88547268556303         -13.515094503198034      0
64.33441871720733         -15.476305759056206      0
65.74941075424805         -14.625979073965265      0
69.86094233982698         4.316852028264478        0
66.37942799999999         30.38423499999999        0
67.91870957604917         32.14319589964305        0
66.66678182782903         28.048056682145347       0.89977
68.34443084202404         29.0439912627536         0
67.53027599999999         25.684221999999977       0.89977
69.15842173924698         27.466104410191782       0
67.64715028529217         20.20911880535826        0.89977
69.49544921123379         19.01831247484167        0
67.65991250778042         23.004819287338496       0.89977
69.75765993223881         21.312166925099337       0
69.81579893733677         23.54658094925424        0
40.498796833758895        76.65024573482611        0.89977
43.723165284225594        77.5711233503987         0
41.63515701079325         79.0437348262869         0
30.813720229757294        82.29198501399213        0.89977
33.104657606485134        84.24431539137996        0
9.187700999999976         89.54796100000002        0
11.347155999999988        88.75348199999999        0
11.005341791507995        90.63169652926936        0
64.18043799999998         -17.197896000000014      0
63.56815711655206         -18.588361457489437      0
64.77916175355054         -18.69877180014594       0
62.323509793563474        -23.53774413415539       0.89977
61.80722279632879         -25.24811840081305       0.89977
63.16033548350433         -24.854198365514126      0
60.41809209465367         -29.269239380925214      0
59.901468139672446        -31.13752226100505       0
61.53786094015951         -30.858730135542476      0
59.441583336292176        -32.68908457302455       0
60.98435090796367         -32.42611762973779       0
59.00857972468539         -34.170709476500406      0
60.73151599528514         -33.74669224101294       0
66.49467833714321         -4.736123808434173       0
67.81116143370791         -5.4825197336422065      0
66.89456006768998         -3.201864354422622       0
67.72767729293041         -4.2112411376181855      0
67.459933                 -1.9248170000000187      0
68.71467115139767         -1.65663853198854        0
68.40261619402233         -3.126486281763674       0
65.44653830596215         -9.932348779038243       0
67.07198805505813         -9.54553806121281        0
66.95230975376658         -11.172764494991217      0
65.5132715888096          -16.807820929467606      0
27.353705529411847        83.80878386345148        0.89977
30.324278123689158        86.14028294078558        0
23.70398264713433         85.28282876088537        0
26.670320518451117        87.27629083006453        0
13.6565530093727          88.64752596712104        0
12.63308764558423         90.65019292876718        0
16.46424409864212         87.96521448018775        0
16.337864460970273        90.35637973280781        0
19.866491555132953        86.71950063698335        0
19.538502622499838        89.68206473621319        0
22.996068445333606        88.39378664115492        0
6.989519918714546         89.6314713412516         0
7.8896084283495735        91.68679061896796        0
4.546342911324812         89.67126074778739        0
5.898732627206173         91.72080878086831        0
2.186676592528592         89.9251863301291         0
3.7823077941827403        91.54768882146752        0
-0.2500430000000051       90.72452099999998        0
2.0304046185719784        91.8822911511512         0
-9.955838                 91.468616                0
-8.02406000000002         90.88377699999998        0.89977
-8.412334199251688        92.90235061908281        0
63.2422134501784          -20.21952757944218       0.89977
64.47128905238966         -19.93946422546227       0
62.95874437860918         -22.026642135842675      0.89977
64.36969583512051         -21.58072840225292       0
64.13974375603844         -23.582631988925634      0
61.24905640235748         -27.284790006014223      0.89977
63.199190202885795        -26.613457254303462      0
62.91939425301156         -29.3229490024963        0
58.75611829147669         -35.758668057149265      0
60.47330885844931         -35.17794511962696       0
58.17794992496939         -37.5381968641103        0
59.652844105903654        -37.657212606212866      0
54.208233229927316        83.80265696066874        0
-3.2042588185379146       90.73526451725456        0
-1.8291394594868091       93.00888547409936        0
-5.895412548167533        90.79814514132794        0
-4.465827656610614        92.89562504582577        0
-6.452102494700409        92.86301779155966        0
-12.068559240860957       90.83500385572424        0
-11.779934624257411       93.11318969739746        0
57.4459684348441          -39.65153186037745       0
59.05500519648142         -39.41417993638636       0
56.70484521199055         -41.616179777670624      0
58.56701131901755         -41.28037028492024       0
56.095461954872775        -43.42895726370949       0.89977
57.94247582789308         -43.00159723021172       0
55.55584073937605         -45.15013207681658       0.89977
57.346316563452255        -44.80269262224633       0
58.0115769555149          79.73967566979266        0
73.41646127394318         55.13200053609532        0
71.61939435014226         60.45474727476324        0
68.67135030465106         65.11475454640326        0
64.752850789562           69.68049971818873        0
60.82023732461327         74.89785045261576        0
49.773545454353695        87.68565210768601        0
-14.70378933220282        89.96748356347035        0
-14.08617524918042        92.52537785563311        0
-17.38029812533812        88.9307210683136         0
-16.592871617754543       91.66861945237216        0
-19.70682835706478        88.45480485385158        0
-18.935106436314186       90.95508777995605        0
-21.751876550369655       88.0859075694913         0
-21.31239030175432        90.37421426974065        0
-23.967816690523467       87.25788605585977        0
-23.552948454084213       89.90682178848499        0
-66.36884                 49.13333399999999        0
-65.86494520676692        50.27715957512397        0
-67.03203289698818        50.36475218119356        0
-66.56490090190826        47.849020296693865       0
-67.58360429457356        48.58288589920624        0
-66.80205990000002        46.29549                 0
-67.92822240249117        47.41078576210977        0
-67.54158999343662        44.8250807660594         0
-68.4160638699687         46.12618205704097        0
-68.141427828391          43.64433392287386        0
-69.0885440967176         44.80021274412583        0
-71.26667019858074        33.16975878184201        0
-70.83767293133529        34.12492880235845        0
-72.08289521122504        33.966832092898414       0
-70.46223076119945        35.20662876680601        0
-71.80290029844774        35.04696465175483        0
-70.18664587549536        36.60909135016531        0.89977
-71.5470046919478         36.288608730082366       0
-71.54333582087219        32.07331939485617        0
-72.49481174873655        32.897661768741045       0
43.35221132530788         -70.57415644512193       0
42.65592457463417         -71.43200495718558       0
43.85212112953031         -71.57006814279379       0
42.11978569628631         -72.440754601634         0.89977
43.25210068656958         -72.3025671050462        0
54.96478917270933         -46.860661566979275      0.89977
57.01889136493694         -46.58791613620559       0
54.41737593974689         -48.490399690966896      0.89977
56.419793515825575        -48.251858499975526      0
54.252978999999996        -50.33240970000003       0.89977
55.829888891995054        -49.65418847358503       0
47.20607066861205         -63.51114232661931       0.89977
46.54129094943365         -64.73835564851555       0.89977
47.74622272703171         -64.77304229181397       0
48.10611518032681         -62.44551985912598       0.89977
48.779125287193736        -63.92293066412966       0
48.99273073132203         -60.970996630262995      0.89977
49.79437973437319         -62.629846920886564      0
49.86491951898802         -59.153335636016266      0
50.89943489729719         -61.045417475669275      0
76.0232285486417          49.83927431674548        0
79.14730055914062         44.14766240527471        0
80.89642579006048         38.26476533543334        0
82.12985382493827         32.38156092416317        0
44.87655392971919         91.63601954392983        0
39.48683792437302         95.41722863354485        0
33.54836471523701         98.58951296671022        0
-26.809727959907114       86.26025220484009        0
-26.84053231459535        89.35127480676289        0
-30.458557569918447       85.08343234517629        0
-29.95178984874906        88.55760876612575        0
-34.82083558369881        83.10898003446118        0.89977
-33.49923389157448        87.24301920043268        0
-39.51361555857886        81.20341404732095        0.89977
-37.202018286389475       85.51538960105697        0
-47.97585555984696        74.65993438382365        0
-45.956556662677          76.6934842194165         0
-48.250802839332756       76.96327197025909        0
-49.63564723246136        73.0377105414828         0
-49.45528648567922        75.37744315706495        0
-50.85088792540355        71.56594234002284        0
-51.49316205246396        73.7538567663803         0
-51.740925600000025       69.87598                 0.89977
-53.05285123603395        71.62325104984203        0
-69.67048858200903        38.33724094569547        0.89977
-71.2950652293863         37.899303715058444       0
-65.22331609254651        51.64534954196094        0
-66.64193200460505        51.616051551964425       0
-64.35847992532698        53.34202432536382        0
-66.1173045706754         53.27689793879799        0
-68.63559829008969        42.22834042494763        0
-69.81811268032907        43.39397153468439        0
-69.04829155264684        40.390827369553016       0.89977
-70.49180928953568        41.752625285826696       0
-70.9857553707753         39.78105937670612        0
-71.83533265557092        30.708028127240652       0
-73.00961910359922        31.65051634385659        0
45.80270085335615         -66.26752254573094       0.89977
47.27687029491446         -66.09169657935912       0
44.92070081119297         -67.90433045174429       0.89977
46.55830610217953         -67.71078310130491       0
44.19138294521965         -69.4550404565802        0.89977
44.73774447229371         -70.59720531257375       0
45.64314952133427         -69.32786634665288       0
40.59166299999998         -75.36163020000004       0
39.52617631824973         -76.13243460924956       0
40.41807818841359         -76.71536064112324       0
41.502101127301586        -73.75565397073731       0.89977
43.194459605773226        -73.46479279012597       0
53.2724975782398          -52.420295821769216      0.89977
55.13642101730697         -52.794816315680094      0
52.04482236685648         -54.82090733987297       0.89977
54.28724224270327         -54.70867526797905       0
50.85429413687361         -57.21622512745624       0
53.546919646227636        -57.256037300639605      0
52.239198419839276        -59.21157871913022       0
83.41962843522182         27.061299069358228       0
84.9724701137947          21.037484574970573       0
84.98747724557319         14.983738878755537       0
26.766020660338565        101.67201401475813       0
20.428737225631608        103.99494546828618       0
-43.411808800000024       79.15153799999999        0
-46.92474316457227        79.61886196727127        0
-42.986395189038454       83.48639769067687        0
-53.379128130950726       68.177671929893          0.89977
-54.27081812234503        70.17688483505768        0
-63.3175887100664         55.43879461478653        0
-65.45273484318042        55.34656625160557        0
-72.34567967483044        29.020212028431633       0
-73.61074632347555        30.098847298716297       0
38.48378299999999         -76.88653260000001       0
39.708522630841514        -77.44598738689595       0
41.93980104079539         -75.47287745537022       0
86.09513092365536         8.679851157961537        0
86.3388539404839          2.4914633152101904       0
13.915883314282988        105.76803196724819       0
7.192128115884821         107.00520811983851       0
-55.42445549660391        66.11881012716971        0.89977
-56.162085719415295       68.78329791822675        0
-57.96093311613349        63.60979416171729        0
-58.634499970688644       67.03891175174489        0
-62.07042346082801        57.9759302779377         0
-64.64975105161052        57.858407619240374       0
-60.617237900000006       60.752078000000004       0
-60.943527040389064       64.79575810575506        0
-63.75147904594922        60.47396590309492        0
-72.79619064375736        26.841208469371733       0.89977
-74.30236501869953        28.377994705262328       0
-75.16328120000001        2.487093999999985        0.89977
-75.27118429884638        3.593240900742841        0.89977
-76.22822699587734        3.1921932210047483       0
37.254534999999976        -78.44429470000003       0
38.93695286353523         -78.52954153225409       0
35.86534040688746         -79.21500096019021       0
37.086954255085764        -80.24741291367211       0
86.16245196978264         -3.877531386167948       0
0.3347063606917454        107.6490696499473        0
-6.573102500616842        107.45317003830957       0
-13.43726754908129        106.125702410362         0
-20.670319375855623       105.76837295356583       0
-73.55685599440604        24.164612813553997       0.89977
-75.2942450722245         25.972380303690933       0
-74.16155514106165        21.148196035132113       0.89977
-76.19323899338936        23.11266210125339        0
-74.42673190000004        17.948825                0.89977
-76.65639443060725        20.10591556619939        0
-75.41982645192252        15.37605936189934        0.89977
-77.11958390983212        17.337247012444163       0
-74.80431405792085        1.5359086126450265       0.89977
-75.88116375839373        1.6988256925574259       0
-74.36913760000004        0.38278499999998417      0.89977
-75.61422820574111        0.7935057347101095       0
-75.6145716116864         6.563487494783375        0.89977
-76.30711060000002        8.311388999999991        0.89977
-77.51897254337676        6.8002136211474955       0
-75.37374294275143        4.987127741502772        0.89977
-76.50115295032123        4.261841347428319        0
-76.94808177029788        5.532658723243945        0
-74.23299459907146        -3.2165611060065284      0
-74.29333888678707        -2.203176574732241       0
-75.26002913405402        -2.710855575254732       0
-76.03124103489004        12.799806173625733       0.89977
-77.4108195591526         14.815214288537257       0
-76.30059668645458        10.37684148752791        0.89977
-78.28731899121176        9.536471975758174        0
-77.84557948209729        12.547919303095943       0
34.66872898569775         -80.24349665264381       0.89977
35.89797612891674         -81.02590150043983       0
33.364835240272456        -81.58381824713558       0.89977
34.830280943801284        -81.98798146156494       0
85.58999977812725         -10.471334131657926      0
84.55761239209146         -17.23115521891391       0
82.68611982062671         -24.178110261528985      0
-27.622050003249008       103.99551747872948       0
-46.05851867111005        95.51007560762041        0
-33.79835542619088        101.4947497233101        0
-39.960507117322315       98.50618606423717        0
-51.21253492722652        92.14330124100347        0
-74.34128223041542        -1.0406989588616722      0
-75.43729491287422        -1.6590477546460054      0
-75.73775850227044        -0.435057574005419       0
-74.15630706260451        -4.218281509486282       0
-75.13249783111566        -3.689603313900134       0
-74.06354980000002        -5.210950000000027       0
-74.98802238492047        -4.589106320699087       0
30.329302999999985        -83.61070710000001       0.89977
29.12231812374314         -84.73928903787237       0
30.770112922125385        -85.38490980663128       0
31.95405045108353         -82.76022342605944       0.89977
31.676968840509552        -84.35092415583902       0
33.785937944766985        -83.20098057278581       0
82.2939631639558          -31.92055813009682       0
79.12816740199955         -38.39262662847494       0
74.92404609400815         -52.722810307305814      0
77.33513113348104         -46.11204159882303       0
-55.8425977203403         87.91043233592936        0
-60.08892626706916        83.64284242449575        0
-64.4169343559414         79.14830606596875        0
-73.7007658368819         -6.1890859395103455      0
-74.73975405787908        -6.035824032554139       0
-73.25258330000001        -7.39747300000002        0
-74.46748238745701        -6.969042511164924       0
-73.14228083201667        -9.91959707453075        0
-73.19602584113632        -8.786408736224002       0
-74.26772725624097        -9.431146788344773       0
-74.60130578964494        -8.177921464901116       0
-73.0902974800313         -10.899426199441738      0
-74.033951754091          -10.48762292365773       0
-73.03342756679481        -11.87548446996691       0
-73.83911083790002        -11.402245164412985      0
-72.97135620000002        -12.853368000000003      0
-73.70680056373108        -12.186186384004534      0
-72.60899854237763        -13.83539766029295       0
-73.65917159542157        -13.62090657409775       0
-72.16506650000001        -15.038502999999992      0
-73.4128760470279         -14.553676452797566      0
27.945664522026068        -85.90811559241207       0
29.571312569122302        -86.51227181439994       0
26.722120040857455        -87.09292967177768       0
28.367109003826947        -87.68076205590927       0
25.389376999999996        -88.2317055              0
27.169285164246148        -88.82880875344073       0
72.09648177140568         -58.990848235691416      0
-68.58821550281323        74.53884014778288        0
-72.07507238487139        69.6349101175531         0
-75.22104562637422        64.87975914249795        0
-78.22681115252492        59.91825450648389        0
-80.103794102127          53.841356381953375       0
-82.7332171558751         48.28586936420149        0
-85.32421693399311        43.49473167544956        0
-72.06979272034708        -17.406424805315897      0
-72.11264725631486        -16.35308221865789       0
-73.21839101551431        -16.91494818572077       0
-73.44772499756651        -15.693638305589886      0
-72.02331968269954        -18.528215167971485      0
-73.13973900785999        -18.047749207679303      0
23.430265245445213        -89.21500599979412       0
24.70940422016225         -90.31558703473019       0
68.85067939811756         -65.00892227277853       0
65.46849629566182         -70.68592172563334       0
61.832728718194105        -75.77769901945305       0
58.01334986118985         -80.72206259324273       0
-87.09332924923382        38.29408852385204        0
-88.52937929852669        32.78768875899565        0
-89.34903053781466        26.509998781932296       0
-71.96392715401582        -19.932598382477902      0
-73.21689383649505        -19.129951957094068      0
21.283226474428908        -90.27866027063594       0
22.86178284120456         -91.34580826709275       0
19.006612946052176        -91.41275789970543       0.89977
20.86387254939565         -92.60018455101259       0
53.88665478437671         -85.44583147173897       0
49.35310370664191         -89.75900905400856       0
-90.95619535945568        20.489061246520876       0
-91.65110407990622        14.296241135091396       0
-92.24353889501052        8.169539907032858        0
-71.89563450000001        -21.509441999999993      0
-73.35421990188058        -20.43558695893147       0
-71.29647342525857        -22.89722123244533       0
-72.82311091039674        -22.725048265368375      0
-68.56151280000002        -33.868092000000004      0.89977
-68.60846436508373        -33.016657485243854      0.89977
-69.24713803508666        -33.33218697222013       0
-68.75520099335056        -31.953576584089955      0.89977
-69.48252562457266        -32.582727876759094      0
-68.2284151328514         -34.672492120238786      0.89977
-69.1323978638543         -34.60353690066723       0
10.99520433691088         -95.13727973292306       0.89977
9.516262921255699         -95.65676453499202       0.89977
10.825027998808114        -96.81017606109971       0
12.621797042689552        -94.53462228497096       0.89977
12.476993577866935        -96.3074536384201        0
14.509323804440514        -93.67997180276676       0.89977
14.352553204924414        -95.70488694240255       0
16.706116836297685        -92.56050693398778       0.89977
18.700954822686718        -93.8943859552035        0
16.431626517097893        -94.84312049908159       0
8.13197599999998          -96.12158660000001       0.89977
9.518721965271345         -97.356537601326         0
6.790522593548584         -96.19753459172948       0.89977
5.757175993212581         -96.26434168177266       0.89977
6.19203204526245          -97.26645941773914       0
7.118056455484863         -97.38604994538508       0
4.806176554781136         -96.3322195933254        0.89977
5.278698624051025         -97.32600839044          0
44.53514523392176         -93.71924030037384       0
-91.96101054993768        1.6310388966161908       0
-70.98829218878942        -24.293433185530752      0
-72.26037633048291        -23.766324643938002      0
-69.10471057359081        -30.6261909963776        0.89977
-70.01795643637377        -31.567309315815848      0
-67.80496670000001        -35.695081000000016      0.89977
-68.77456479431383        -35.41374715940462       0
-67.71931749557872        -36.82096746040215       0.89977
-68.4744971054584         -36.176770034685546      0
-67.60167991309643        -37.72733841498656       0.89977
-68.45814340924494        -37.46988738372347       0
3.5815459999999746        -96.42866970000001       0.89977
2.5368800939381586        -96.84715282813782       0.89977
3.156893888737231         -97.53295156238137       0
4.2325424517696755        -97.64470131233706       0
1.6963679999999783        -97.1838539              0.89977
2.3557633661300406        -97.76279310381986       0
39.49792901134277         -97.3554412794312        0
34.24978669208385         -100.6117301247888       0
-92.75774741884187        -4.638149477971284       0
-70.81900397526157        -25.78615213971838       0
-72.52226691204623        -25.123211599934812      0
-70.41578227995231        -27.348130111429633      0
-72.03757676078293        -26.79485792537575       0
-69.72461551379807        -29.034092323671295      0.89977
-70.78355569969135        -30.09595633868128       0
-71.48872327966436        -28.449923747649727      0
-67.44677414377647        -38.54478126699062       0.89977
-68.32570926052088        -38.31925917905669       0
-92.35625324542588        -10.768969030318178      0
0.7333804224154142        -97.3011832282153        0.89977
1.0405166058819664        -98.0482616657444        0
27.964964254953642        -103.06796516287478      0
-67.20032927242015        -39.55828134771027       0.89977
-68.27114875606225        -39.27754805314339       0
-91.59098207407995        -16.836218419717376      0
-0.5105296435475023       -97.36070136215267       0.89977
0.009288901665930969      -98.18709201091495       0
21.73960595680191         -105.60431625740124      0
-66.89188908042037        -40.85153534796201       0.89977
-68.17230664360522        -40.518496696762114      0
-90.61249893202921        -22.90833233756078       0
-2.1099480284729597       -97.34644154961528       0.89977
-1.317081178326811        -98.43757763867606       0
16.062723195838352        -108.349954055898        0
-66.49724438075158        -42.42031769578754       0
-68.01684845721998        -41.931619207355325      0
-89.63702394549478        -28.910242757951398      0
-4.163673067517395        -97.35059777959162       0.89977
-3.120249872689           -98.89929319905156       0
10.453574103172121        -110.11123867280688      0
-66.02019757166154        -44.23349884518563       0
-67.87323396430261        -43.708867110927244      0
-64.5110643911212         -49.41691807020865       0
-65.04844877928072        -47.84560130330388       0
-66.3946923915871         -49.094257050652544      0
-65.5911703620471         -46.151582658515544      0
-67.0876630072897         -47.4230261961381        0
-67.6469263787936         -45.584732094983295      0
-63.95487209272863        -51.09145371944811       0
-65.77811051874671        -50.74529164708277       0
-88.39556292382453        -34.85695154312553       0
-6.796348191741506        -97.34985309660618       0.89977
-5.420199558242041        -99.37903967683242       0
4.926959814992009         -110.19627693163511      0
-63.158441622280804       -52.85093064326688       0.89977
-65.27588426334135        -52.51946189561901       0
-86.59805225318117        -40.716226486578826      0
-10.058238398177386       -97.34884900651704       0.89977
-8.249539074838953        -100.33013317040093      0
-13.34321068879724        -97.33939360772821       0.89977
-11.801629072694515       -100.15687751671928      0
-0.4223117976722969       -111.33618503761754      0
-16.043103000000016       -97.16335370000004       0.89977
-18.073164647529197       -96.33201008197071       0.89977
-18.14629548980007        -98.01696915842813       0
-58.74801975230104        -61.589051965100936      0
-59.23433346549502        -60.632507528207555      0
-59.89328081414203        -61.631883620654236      0
-59.8329267095048         -59.621488734629374      0
-60.44295573619121        -60.76867842773301       0
-60.6548554849524         -58.52622165861275       0
-61.12649635988398        -59.87444564163728       0
-62.290948036157026       -55.01506371689712       0.89977
-64.60974732509541        -54.41810356282214       0
-61.39036291688745        -56.99021920251801       0
-62.400449065671744       -58.076532727330104      0
-63.4860725603            -56.537951030666534      0
-58.14798157010128        -62.45158959411473       0
-59.3135215069855         -62.522741631877736      0
-84.56098237464319        -46.45406946284631       0
-14.719554859630206       -99.90432290320099       0
-5.760775343295931        -111.5292790067286       0
-20.260775653815973       -95.79189591891969       0.89977
-19.84304207771906        -97.52656190227995       0
-57.63189704646412        -63.39480602172769       0
-58.783939182409284       -63.45971664880943       0
-57.12145351846199        -64.38707688337146       0
-58.255856678610215       -64.44385402037172       0
-82.30693578815425        -52.082496172350794      0
-11.791009263835694       -110.65878767606314      0
-56.389100885169185       -65.27857956965062       0
-57.64752531983558        -65.41710634776983       0
-22.36265158193396        -95.10262561614235       0.89977
-21.80648699532899        -97.040503174581         0
-24.13449233163798        -94.36369702020768       0.89977
-23.652027577726976       -96.32948089953152       0
-79.81875805639464        -57.53022080094491       0
-17.121094474251695       -108.73933230578469      0
-55.636538498138854       -66.23937961674494       0.89977
-57.01546260185435        -66.44192656114615       0
-25.73534038858031        -93.94476677118732       0.89977
-25.376209705362776       -95.63924228928238       0
-27.165639000000013       -93.8462456              0.89977
-26.59688817208815        -95.05278469229447       0
-77.1063954664417         -62.79040494211341       0
-22.98210831104869        -107.28928463585345      0
-55.004635600000015       -67.53390960000002       0.89977
-56.34745077672649        -67.58445972694159       0
-28.59601370661688        -93.13519281489245       0
-28.807599867894684       -94.52494161182018       0
-74.20514596941644        -67.8493585930145        0
-28.808608833547105       -105.66256024398876      0
-53.927632185643745       -68.70398139532529       0.89977
-55.61568552505518        -68.95455043484455       0
-30.01883400000001        -92.42789540000001       0
-29.88826100899417        -94.01065177346767       0
-31.22179349334287        -91.4020665095419        0
-31.793771881693715       -92.71805193845702       0
-71.12392161684508        -72.65216589431074       0
-34.265844303533974       -103.59965962796         0
-53.005430371076784       -69.72719531734046       0.89977
-54.34134275646888        -69.92851853279795       0
-32.40895636574551        -90.28551060851694       0
-33.00000488019991        -91.82432802686711       0
-33.54211142221921        -89.6176659701054        0
-33.75309478263156        -90.72156685751268       0
-34.52821510559283        -89.05626537936602       0
-34.68232043769598        -90.0552768209794        0
-67.84192040121529        -77.18388316319833       0
-39.482046907822216       -101.78234435977812      0
-52.35333569386508        -70.6439401063009        0
-53.445901759786594       -70.62297659572515       0
-35.31948679661728        -88.39691441980543       0
-35.517659667545686       -89.55659840070851       0
-64.35019604638019        -81.51265951468643       0
-43.964898569174615       -99.1779948188065        0
-51.91737956761862        -71.56449843046516       0
-53.13007983930573        -71.5788788339884        0
-36.10633727598738        -87.80252340262236       0
-36.27725486300755        -89.01257077316355       0
-36.97530700068928        -87.34973538234755       0
-37.186987966096886       -88.54518207948952       0
-60.64746103751828        -85.59003614382489       0
-48.35671553572175        -96.21168355192282       0
-56.75368979127767        -89.38252258064846       0
-52.636686846178094       -92.91538226309943       0
-51.36648676134141        -72.47177439325912       0
-52.59650947770572        -72.58314889061982       0
-37.8502550525547         -86.82755606481868       0
-37.951101904377154       -88.03885490224366       0
-50.551304010449336       -73.46151094628904       0
-51.99830082812502        -73.71907727849516       0
-38.708659952725405       -86.11552874550961       0
-39.034397296519806       -86.94827292429245       0
-49.609438275136085       -74.81039746947408       0
-51.22672416739579        -74.96752969113317       0
-39.79409301180214        -85.38760861099703       0
-39.845907710237626       -86.54438883784813       0
-48.50642443359272        -76.29927638564823       0.89977
-50.27862137917174        -76.34123351746878       0
-41.23490104669978        -84.58620152608377       0
-41.154570132947946       -86.18552395922563       0
-47.248445481882996       -77.852103746307         0.89977
-49.33137836206074        -77.88660193132742       0
-42.78072077398822        -83.18148967080822       0.89977
-43.40993412440526        -84.66283705335312       0
-44.4646284569284         -81.48597207980416       0.89977
-44.994072765788644       -83.39388783638002       0
-45.97781516037605        -79.68386134303863       0.89977
-46.94778144082854        -81.90113770674608       0
-48.85173926560595        -80.15073940226964       0
69.53258012395024         8.127809351635905        0
69.97796730918374         8.628582893481273        0
63.928231774438935        45.00034114607857        0
69.32196286855368         12.364133005591176       0
69.60742230122565         13.189740041830394       0
70.14558355171941         9.404321410374155        0
69.88737996620011         10.54003059349967        0
69.55301133656849         11.547102463771104       0
70.57942284970872         8.68649034645233         0
69.96156545572629         7.385933209334317        0
70.3795250588338          8.040221056564892        0
71.14272047011508         9.189042833249935        0
64.80173806464445         44.79080285798071        0
64.59787995218272         45.929492383127204       0
64.69434431226767         43.08959360975006        0
67.232560488387           35.35884504968386        0
67.2655968636821          36.814206529510365       0
57.18651598375982         61.17783841791709        0
70.27256111426864         12.323932185591913       0
70.12172751196097         14.347663618525532       0
70.9787203776208          13.285789388063277       0
70.39054951875764         6.454507267581033        0
71.0314540146204          10.170209010413522       0
70.7895282855199          11.316847701300013       0
71.98654887389763         9.66000494638841         0
71.25296379334438         8.176820200797948        0
70.97265082108949         7.235690337687589        0
72.07737487703007         8.64797464338787         0
64.8206028966496          47.59980725847912        0
64.88795070935113         49.475794572355284       0
65.47441942017595         43.86533127684425        0
65.91216857836949         45.19281515110777        0
66.1741858594985          46.656470880385584       0
65.994198157119           42.23792467608968        0
67.32186698476343         38.34870773265167        0
67.03797839859205         40.326692933908284       0
68.58435624738816         34.6321261543237         0
68.8741724308362          35.84893211883386        0
68.94017091455136         37.302407278086186       0
64.66839761082078         51.71101947387573        0
61.26460472795696         57.524713626262844       0
62.5377023120713          56.12282551436835        0
63.89264084216054         54.09323920117371        0
53.908049389715806        69.52644858757418        0
57.68733941105881         62.744206575041595       0
58.39977534131744         61.263000237925404       0
59.91785793138119         60.330275709640524       0
61.18011467855723         59.05232537827834        0
57.96753150318616         64.98268765683173        0
39.73600794379797         80.69019990861155        0
70.02083858326381         1.031365065352355        0
69.22613928674635         -0.5166159054298142      0
67.93413025648985         -6.742259541228203       0
66.78982171966456         -13.291949744443912      0
71.57064191189036         12.202147817086585       0
70.78930970080334         15.95755119963423        0
71.86917603240836         14.508702707072288       0
72.43860515899388         13.131740028573441       0
70.3083388943018          2.0605694139466886       0
70.74679475466668         2.966249351498858        0
70.87171390196366         5.264868717873309        0
71.64640200458494         6.2016449273946925       0
72.27457234435312         10.894933516991507       0
72.90050536260796         9.916101103600552        0
72.7102816055127          9.162257101665737        0
72.33410418844127         7.390528959486866        0
73.00799450811566         8.392832676748565        0
69.20385871846351         33.403866117492036       0
68.68278839519859         30.62207092798088        0
70.58013029904342         25.582185312374513       0
71.7000426206537          24.03463754737686        0
71.45383608810705         17.791683745037925       0
66.60178710778695         48.4593391733535         0
66.87386161159743         50.613538630815825       0
67.32803147038227         43.86553592532026        0
67.38066253288994         45.64148617898416        0
67.8094214437848          47.012225437940074       0
68.8644221988632          42.16610062446496        0
69.52161018634852         39.46056183681285        0
70.21487370188066         34.716798445458075       0
70.62597726814863         37.51525382357657        0
70.1795849240415          36.15860748535393        0
66.88529907874019         53.58798879103191        0
63.077429172658874        58.30351120328759        0
65.41807197218027         56.553145994291256       0
52.719242985278115        73.44551856781143        0
51.98500738956767         75.88241187000698        0
54.74477278680099         71.94045342938854        0
56.65403316319489         67.86813585168721        0
56.467541218512395        70.40553232129488        0
60.11174912785977         62.81316641171486        0
62.2929252430146          60.91766412777659        0
59.14193951722488         66.92896714304165        0
60.37494638822237         65.29999886326937        0
41.45505299454521         81.29287768558736        0
49.46129124347015         77.39953548591114        0
46.26048524386846         78.51769176733458        0
39.75581496431674         82.56289169437234        0
37.782731474403455        83.66904893108656        0
35.81748425484976         84.64333576770773        0
70.86210569975479         1.3131938956314628       0
70.16689944046811         -0.16935914349848052     0
70.84909649994958         0.5780091441412182       0
70.19846942675605         -1.423364165834405       0
69.08241254121351         -6.31778321398082        0
68.8909225490189          -7.772036432778467       0
68.33319710059372         -8.912808222472222       0
67.48763440691478         -12.585969503602524      0
66.78687283307517         -14.20654866043163       0
67.4995958403408          -13.627063986254427      0
65.98128475792994         -15.738847229945137      0
65.63668261110801         -18.042548252386883      0
67.01265325659946         -15.364840212400162      0
72.99795832154986         11.805627034620047       0
73.67400369727766         12.799514267798443       0
73.21125644722352         16.178162419527222       0
73.69407782086499         14.150574199666123       0
71.48037642507529         3.9738071629542855       0
71.38699827942867         1.99282663293735         0
71.78161798743292         2.8035144677390633       0
72.36203485560806         4.804868029163378        0
73.2169981348079          5.9974170104111115       0
73.68454971618957         10.646674130633878       0
73.84657427308672         9.216635822323243        0
74.06648897621183         7.522487055341039        0
70.32337184383863         31.741614334232985       0
71.17430782006846         33.54874182899696        0
70.86799210809954         29.47015758345333        0
71.7725181333271          27.23717841107276        0
72.07010760025209         19.995316966026618       0
71.85754105153764         22.098853067776716       0
72.81119633307885         25.3034679143656         0
73.35764033157065         23.5251663034771         0
74.03710611947795         18.7293014248744         0
75.55032781548256         17.054400001517536       0
68.85728994568682         51.533886890752896       0
69.28138123149134         48.69067462681069        0
69.6795053124147          45.480383500167115       0
71.8826413520936          41.760603800804766       0
71.97821418742745         38.80416666419752        0
72.52770488994136         35.81788490378114        0
53.01889824895136         79.06519494825774        0
69.69591533747524         53.607401840979485       0
68.99880013282709         56.88649208084396        0
66.09204562399759         60.484902944366404       0
55.684096167722956        75.45499464213992        0
57.35990445950517         72.51616622324178        0
59.660036795610225        70.16144156068495        0
63.37835492363295         64.52180311937178        0
61.27515686920812         67.2533699853868         0
44.21441789562188         81.13592880670544        0
41.944720294106205        83.13242544905658        0
48.73489421484652         81.93201327920008        0
40.137926405891506        85.00507145091989        0
37.596199392412           86.00068087521592        0
34.55246346809652         87.82492493036168        0
14.357508193061046        91.0744194935717         0
9.867974611910661         91.80255507586418        0
11.71150924097006         92.2664417802541         0
8.940743086749677         93.1971951144991         0
65.97328361679888         -19.51500075184996       0
64.33201086870515         -25.289040049373092      0
63.01780587296354         -31.16981003162635       0
62.21455646489064         -32.15940608164817       0
62.199661720547404        -33.464657379656934      0
60.44968938351876         -36.47760023628077       0
62.03606602551718         -34.84364156466894       0
71.74525624183012         0.9031992217797014       0
69.21902967969461         -4.634042659456063       0
69.88213931477428         -2.9588494573422985      0
71.63679347032846         -0.5444186660498117      0
71.45661408317828         -2.4299555698104043      0
70.33757326642592         -5.878287463877452       0
70.3315687179996          -7.328210496573652       0
68.5514610841605          -10.28804881704622       0
69.91657373914332         -9.091258168289349       0
68.60467771160639         -11.844628551458054      0
68.62935483533613         -13.396754679019864      0
67.96471016591329         -14.643933990087639      0
67.19601972276638         -16.71006352130393       0
66.74263339587661         -18.744100765005914      0
66.66183550961681         -17.687169876506637      0
68.39762130566396         -16.263668798667403      0
74.71769493274702         11.670898957592142       0
75.39744484236294         13.165773721781118       0
75.59176569829691         15.104276570793552       0
72.79794818938186         3.259267655867973        0
72.49597228861215         1.8254215354368506       0
74.69323620610831         5.913050089732129        0
74.19972257789291         4.151923001348571        0
75.5465649383587          10.176647161698135       0
75.33217061185267         8.423534651105326        0
75.93154640904686         6.810747599208298        0
73.56129739759183         32.06944283203109        0
73.90004813996889         26.732651403627543       0
73.31732018052494         28.868503842423817       0
74.81475345635117         21.477561606025333       0
75.54354069903643         24.711606321806602       0
77.05568177111951         18.90674979017758        0
77.85582904129502         16.353509802214948       0
71.53991153468701         51.13406619777295        0
72.05963442189622         47.94950658872689        0
74.31656275013938         44.421733979925676       0
75.33936258722781         39.453680103207546       0
77.13902688433066         34.158591972465516       0
29.894535982117887        89.83494927802055        0
25.84317618166349         90.29196369950036        0
44.17781188705718         85.66670708436949        0
39.42737445068114         89.15279678179087        0
34.15924264518898         92.62582974226171        0
18.223570373039266        92.08235933117338        0
13.72957246062344         92.63176149042937        0
15.901539695593776        92.70750051979833        0
22.051659357116385        92.87845605977432        0
7.2874394737492985        93.71268145362197        0
5.0644851976284055        93.75811300448541        0
2.978894318083966         93.62144719671363        0
0.6726999269052591        93.30162969471188        0
10.674865279718606        93.79779496778116        0
12.601265730016564        94.00572333685616        0
8.98308482813335          94.9867833643229         0
-7.493647953009017        94.15228128710018        0
-9.897414295496825        93.71975659630807        0
-8.643743740336872        94.32251528966687        0
66.03162249530972         -21.10628197980905       0
67.45853305770363         -19.956297637816203      0
66.07143564576316         -23.00277657181494       0
65.7624064523838          -24.786736399098533      0
65.35347314870745         -26.661249283082842      0
64.85730494823665         -28.61388054036215       0
64.47946892912623         -30.755351083282765      0
63.904894464463446        -32.77601766752814       0
63.59924209705333         -34.541439340717524      0
61.8415372280204          -36.19142713030388       0
61.52463707416607         -37.602746670892124      0
63.368155641887924        -35.94894012885848       0
61.177978444298844        -39.2932767066117        0
72.98945325877737         0.22841561545492867      0
71.289627714788           -4.4631313279677975      0
73.01244122091198         -1.7263401492476786      0
72.72037798433578         -3.4132733089600418      0
71.86086278426            -6.420049632049957       0
71.97013108150395         -8.330653900344604       0
70.30078540201394         -11.081294282826583      0
71.71835524662919         -9.989508605195864       0
70.26673187244421         -13.006973501263346      0
69.82091476967435         -15.023859225274009      0
68.24226189108953         -18.13145651109248       0
69.96569263668675         -16.925039914696015      0
77.00922416690551         11.428220985142838       0
77.84809835688992         13.717826706800855       0
74.27463446084654         1.765817483088619        0
75.95319363983204         4.800975400730643        0
75.80587601051668         2.8685924482149163       0
77.84302333205406         8.668833634753263        0
77.49360568268993         5.813119729432549        0
77.17866424988976         28.74183370117136        0
79.46986897409971         23.274424798912154       0
80.92381125745877         18.36003088779542        0
80.18236226190962         14.962959688257325       0
27.817734955618093        94.8504035251494         0
18.156116443070864        95.04266023283316        0
14.60460621019331         95.05742288632132        0
21.53312603671653         98.30244507770358        0
6.685203286321413         95.546315131509          0
4.264979137924483         95.7027423851705         0
1.9257406224341465        95.48148786041482        0
-0.41833270731446087      94.88945357956781        0
11.70269410912185         96.56835260071591        0
8.607563733139251         97.09836091781008        0
-3.3453054230487247       95.61273838732878        0
-5.969373242145821        94.92887195566976        0
-11.06600378186503        95.26419278759158        0
-7.985600808017513        95.72102724812112        0
-9.42972144590932         95.11716069772208        0
-13.355877642660019       94.91335475885195        0
-12.114198117268405       96.77673349118768        0
-67.5237510228793         49.528250520695          0
60.73910011556253         -41.07606451930673       0
59.888836184859485        -42.82582689302248       0
58.94474364994039         -44.201000003019026      0
59.0675814507613          -46.13731811983084       0
56.29018617046267         -51.24041346392315       0
69.23180359336787         -20.415980605432523      0
68.33588281829313         -22.235932376267833      0
68.0032291998961          -24.48298798467369       0
67.19729233885877         -26.160652391790357      0
67.29072990947166         -28.11507308918165       0
66.93707165725488         -30.49994194346756       0
64.59222764633694         -35.654604220291596      0
66.32887402043428         -32.78532992062844       0
65.49444717392679         -34.56077516368252       0
63.194506747451584        -37.306966416546864      0
62.83126630920693         -38.68999666319357       0
64.51142968606223         -36.70007999111607       0
63.064104940007205        -40.49392731782295       0
74.77162187013495         -0.8531857322781088      0
73.35373716750078         -5.151647499258496       0
74.49027877972695         -3.252305682863312       0
73.85148595989429         -7.366680780230652       0
73.60040083122088         -9.780113508831242       0
72.61643547082548         -12.201226206624485      0
71.65431912668267         -14.405076572553112      0
71.86797344499341         -16.525567120630672      0
71.17061101113345         -19.2425855245246        0
80.7115746266435          11.164685091107907       0
76.68571577939412         0.507249978158394        0
77.91611359461778         3.1169963777483556       0
81.0364646985184          5.6835511096123765       0
15.536448822733357        99.38853913729508        0
5.902924535466808         98.01983957170594        0
3.031940826201036         97.789769539008          0
-0.1581303849978999       98.15633813321037        0
-3.3708980268105924       98.1978521128757         0
9.44117782826243          100.77683482629345       0
-6.379613046701381        98.19111877513657        0
-9.657983840059304        97.38095527844948        0
-11.850903268370544       98.92135619117708        0
-16.01601903734677        94.65461580598257        0
-18.687658860380324       93.62673045792265        0
-20.613037479782616       92.37219649645203        0
-22.764239318279024       92.41891728335737        0
-25.266658575612052       91.8852965611565         0
-14.757755780607638       97.80771550005859        0
-40.43382410316405        85.46206552393481        0
-50.76967619076051        74.96796222692814        0
-52.63873534106875        72.96657028030585        0
-68.05398259708603        51.41179673288216        0
-68.30789027174507        50.27975597831875        0
-68.31305836121618        49.28485820067114        0
-68.81043284959267        48.4479801902593         0
-69.43382253788486        47.3178700517056         0
-69.9617866452839         46.093995085982584       0
-70.82861738969963        44.74212357410141        0
-73.26420459089628        33.72394397908833        0
-72.97203819965779        34.79400411612957        0
-73.85352442600706        34.424543663393116       0
-72.84372812134251        35.84853195151242        0
-72.706841422104          37.125906032957666       0
-73.81939558794548        32.681592956636216       0
45.17425130405072         -71.8788679448695        0
44.237492995949125        -72.70327587381666       0
42.82653000641867         -74.63191692631173       0
58.31103724627562         -48.194374520786695      0
57.76910920195802         -49.95586026366085       0
62.340326386917624        -42.881794918527085      0
60.88932144823308         -44.59434926694161       0
61.13211067695922         -46.592979410019424      0
59.99210508141724         -47.85886355168368       0
57.823875495743074        -51.84634014752844       0
56.92884341577288         -52.85886588308449       0
52.90952151921368         -61.30940339938625       0
48.97524718044886         -65.6790350489702        0
50.39154917154673         -64.39408744330278       0
51.59732313855265         -63.00012945282865       0
71.24047738095989         -22.203722498702277      0
69.9414579368459          -24.151672291296002      0
69.72185681507301         -26.685925883999253      0
69.67738054869908         -30.068788492387753      0
68.98308180812225         -32.84611269875762       0
65.98786363275426         -36.5217864770834        0
67.62454801228142         -35.05482700929566       0
65.09001454536592         -38.7086079149171        0
65.18734617243031         -42.50617901518817       0
77.17721262017349         -2.6418435113156646      0
75.9062818153045          -5.727543896119881       0
76.48581602103052         -8.902803840787094       0
75.12193926924938         -11.683534533276502      0
74.69380700753752         -15.145110835502184      0
73.81482420533234         -18.45023968899624       0
74.12712201759203         -21.453727755265792      0
80.8569507894843          -0.1500915389271522      0
3.214830345191856         101.59649061761074       0
-3.3851508615748838       101.81661679345089       0
-9.274519622356255        101.50368050979469       0
-13.450058981561131       101.13769617639485       0
-18.545178419440443       97.15854338484006        0
-21.423740171643384       94.95131982793305        0
-25.227107227354985       94.84503164227033        0
-28.98694803250199        92.95975650258696        0
-32.529866976045845       90.50475577613514        0
-36.2445292682089         89.68100127892733        0
-39.255671469585955       87.86595963746308        0
-17.787283868641907       101.56663210159626       0
-45.66812839341916        82.05935880568569        0
-42.82162371166883        87.51192822700136        0
-54.67999341461504        71.91336915741252        0
-49.441461557422905       79.78359381262047        0
-50.78587365880022        77.10283296700293        0
-52.035878416198464       75.59027784763629        0
-53.423193673037716       74.72256957467494        0
-54.13574701277132        73.2407596862531         0
-72.94811193199506        39.000414572119645       0
-67.80945255278681        53.06791707960674        0
-67.54276584502627        54.93792790378594        0
-69.06588475200087        52.15880545714018        0
-69.46670310439016        50.98349814906928        0
-69.33961336729035        49.5854184148764         0
-71.37688098179892        46.06772345846173        0
-70.25228566822187        48.638385451923234       0
-70.95919526455535        47.26563543422389        0
-71.79993277205274        43.32722725646761        0
-72.51980530997098        45.144832851746024       0
-72.61985253837815        41.37948527595281        0
-74.4227587412163         33.61915329623377        0
-73.95724874577289        35.36748152015281        0
-74.67474271439164        34.5972794255099         0
-74.0763353701247         36.468226657997285       0
-74.00594502976236        37.64495512458913        0
-75.04540188444145        32.751152086099765       0
-74.69081306909558        31.4327018690728         0
48.22590527532731         -67.54121299212224       0
49.72670485550432         -67.2933930727669        0
47.28374041212367         -69.22795887252438       0
46.21124586625293         -70.77969949960938       0
46.537262172041885        -72.3694371791753        0
41.51569101946923         -76.58545353801162       0
40.96973821464185         -77.7847234739406        0
45.469050703728115        -73.25396347815979       0
44.451966219108286        -73.754217640395         0
43.897757859468435        -74.72972211531557       0
43.16655312566183         -75.52981051625838       0
46.53697287321683         -73.75525917877403       0
59.894938414927054        -49.67725805897874       0
59.39661354646594         -51.51912693567256       0
63.43048606547993         -45.744785000829275      0
62.28105933890456         -48.62958111081169       0
58.71697325210747         -53.636502738700614      0
56.62237802086923         -54.63706550925879       0
55.974288480425834        -57.18089728205607       0
54.99303982008077         -59.93903134605469       0
54.56006078915309         -62.0915956886663        0
53.36443832153827         -63.524422890324644      0
50.87358853509987         -66.22598398424057       0
52.33523183440938         -64.91948423591344       0
50.96624333229424         -68.00283259270356       0
73.0648217408433          -25.18465848326807       0
73.13801920842384         -29.366876820302167      0
72.18141682217818         -32.86376693341138       0
70.64458419117328         -35.886655527348054      0
68.25529679498516         -38.07060343199846       0
68.38606768732998         -41.99175596694464       0
66.69712105115347         -45.1088007631964        0
80.35393108773555         -6.359815462312006       0
79.32041128472726         -12.75485058236722       0
77.99268205162356         -19.005090049119453      0
76.7722408739875          -23.796016866074634      0
-22.873873821023523       99.48988889621543        0
-28.84294050678388        98.15470016440362        0
-34.429712732971126       94.7778699531125         0
-40.64484180374406        92.14394016218719        0
-48.064450701297424       82.68879826329089        0
-46.06937056739981        85.5300815401185         0
-46.51722510542628        90.37871584966604        0
-55.6660877294557         73.10086909575598        0
-56.39934581591581        71.1674542563603         0
-63.10703739815103        62.976884118891824       0
-51.00749815339351        82.01101972895779        0
-51.746310923358074       79.63134197446135        0
-53.801699198849626       77.40593978004996        0
-55.576830276044504       74.95038196615144        0
-67.19770934077188        57.4888909129833         0
-74.917632455594          38.8076875515311         0
-74.6568814566486         40.74540766507532        0
-69.04654735106496        56.321628912749034       0
-69.63434644112826        54.1296569250848         0
-70.64921887232413        52.16791057477107        0
-70.85126632894013        50.23761013317367        0
-72.62291468684003        47.086215508249076       0
-72.29302392385841        48.820451983775534       0
-74.10727602587762        46.091114606930816       0
-74.52139942440296        43.55032501649433        0
-75.84959004495174        33.94637015858583        0
-75.4445722162935         35.65463016528416        0
-75.30240046624161        37.225950991660625       0
-76.48334228868741        32.05114582000637        0
-75.64368713795965        30.01432380523745        0
49.53456280679303         -69.24441127780801       0
47.88995627462655         -71.27803599810666       0
47.94137268318733         -73.2709303089383        0
40.325922150195815        -78.84974799553892       0
42.883452200601035        -76.64837745043823       0
42.35855778850435         -78.01145544377772       0
41.56333266590383         -78.89128278769167       0
45.454334652298385        -74.83402088517505       0
44.28139717227333         -76.16615914647048       0
47.28284415482845         -75.04794404242172       0
61.873144283844695        -51.408617373640524      0
60.7316863478163          -53.22461330902169       0
60.600559016761444        -55.14619876258147       0
65.90576664075076         -48.41556441244945       0
64.13947081645247         -51.209418516426354      0
58.79068697516548         -56.77793597805365       0
57.605464177508644        -59.76663829035067       0
56.446145596790096        -62.13102759322945       0
55.08715868814265         -63.55409321433648       0
54.345221128300935        -65.57230138404303       0
52.90923129637028         -67.49931813682358       0
51.78712916770369         -69.75105649187878       0
77.49980581937034         -28.442784829391446      0
76.68283350437919         -32.9553362993551        0
74.1907464738766          -36.1021624109592        0
72.62129767098136         -40.43988109599461       0
70.77967520489622         -46.75279702122451       0
-51.16598685506162        85.92403442756861        0
-58.00700497294094        73.70780405092978        0
-58.99173611749948        70.4155082328736         0
-62.324262334090704       68.51030196472685        0
-66.69895380402161        60.31161899863622        0
-64.87818861703703        65.87370830127529        0
-65.36547066108416        62.96887640386345        0
-54.619280729827594       82.02733016684762        0
-58.41768290542857        77.82658034115782        0
-69.77396587291618        59.20147561755586        0
-76.37322171617096        38.22853402641868        0
-76.55579637697026        39.91032290447263        0
-76.38535364085837        41.823130585006254       0
-71.31645382024789        56.468735911680255       0
-71.72887927459841        53.749785433017834       0
-73.32509190723235        51.5460050482329         0
-74.64223930997642        48.50495537392999        0
-76.43244425731822        46.10884352508259        0
-77.61569125755514        43.77131712314946        0
-77.47229510778345        33.38720094653908        0
-77.58409348293357        35.0475376413911         0
-77.13643090426197        36.7754367749194         0
-78.17593658929654        32.18445570540865        0
-77.93636033913725        30.223005914911692       0
-76.83849578866263        27.90224722345523        0
-76.27529101520386        2.350322196772218        0
-77.45404801238597        3.5659336047429813       0
-77.18040030023433        2.6724058785809395       0
-78.6183899256949         8.062893500708547        0
-79.26452678929344        6.913511540882432        0
-78.58696910434983        11.012487365489779       0
38.51488164836547         -80.00484415201699       0
39.730993277181845        -79.94359656726024       0
37.077377733104534        -81.46129232983145       0
37.94733810862944         -81.10329859630278       0
50.12940796649281         -72.2871945282238        0
49.25260420244325         -74.88843856872029       0
41.23490986462016         -80.1056108845478        0
44.030482288086205        -78.12400947092671       0
42.65903340993566         -79.48251747377994       0
46.25580290752415         -77.13101444070895       0
48.23018778719008         -76.64661375564793       0
45.60855961652729         -79.0911753981529        0
63.40320999580709         -54.336071791888315      0
61.652586640785856        -56.95702382487451       0
68.10678736761778         -53.04800406220844       0
60.99321123324027         -59.861223219197704      0
58.948189772986645        -62.280843322559555      0
57.40078757135555         -65.11427331780743       0
55.42485071805694         -67.56091632746714       0
54.80259516659296         -70.31633419824325       0
52.57737618187398         -72.41480100561091       0
-62.413104537326774       73.9034579336614         0
-67.137141622917          69.47200983200669        0
-69.21692008033098        64.24230720812045        0
-73.33645210276804        60.40308167619039        0
-78.33934087500555        38.635080612043346       0
-78.66234811754403        41.22209698676108        0
-75.05950738491578        55.20348667189788        0
-76.1549269437476         51.72979242424348        0
-78.31098931140274        49.237633504478936       0
-79.06789701628173        46.21958680038813        0
-81.2449655757408         43.90505285782979        0
-78.24370763686345        25.2573023243832         0
-79.27205553085761        33.69597776801233        0
-79.47528268716032        36.38640110117323        0
-80.4748675621211         31.253327404738894       0
-80.01769367332271        27.932652515345662       0
-79.0722259661587         21.94991521304684        0
-78.96503048600522        19.138648343521307       0
-79.76428643369462        16.7957682340956         0
-76.30901422586194        -2.296663818533165       0
-76.95133101921601        1.8528532853486606       0
-76.44055081530375        0.35031534080744864      0
-76.47853705228052        1.1732703258685555       0
-78.56235006887816        5.770268055568052        0
-78.05364280502192        4.755862819874592        0
-78.56400785828839        3.84428082242516         0
-78.35839000009592        2.988615226538861        0
-77.81511475862683        2.0845177370781673       0
-76.1544364249265         -3.20730926642075        0
-79.76390683487438        9.006157513768123        0
-80.28405612653171        7.871121966434311        0
-79.9237251211554         5.8658585576162405       0
-80.80305964543747        6.670926524290999        0
-80.21803222459148        14.359079509482896       0
-80.14530335278383        10.38498704338252        0
-80.36837659802015        12.196527581212315       0
32.89683455498823         -84.19336608878737       0
36.46570989918734         -82.50494524855925       0
35.44279101674898         -83.73299423918651       0
40.63234139538128         -81.47374350220609       0
39.081130385552285        -81.39207992628401       0
37.97634652103914         -82.41086365970939       0
51.922854448821724        -75.16268804650353       0
49.96652171178005         -76.97246375157178       0
42.428180365673924        -81.21569712163054       0
44.15527467935871         -80.35886513246083       0
41.60801927920745         -82.77423485664171       0
48.39316595937457         -79.19320797481689       0
46.1155216170137          -81.08278718666524       0
65.4990045265312          -58.90837185614291       0
62.29534028603873         -64.53105419221255       0
59.01073747164226         -69.8204903225004        0
55.83523483815332         -74.80401862982235       0
-81.83297755909147        39.287698745698805       0
-82.09152041224678        24.595397382202986       0
-82.9942723940027         34.42100896171892        0
-84.45288684610979        29.062863563036117       0
-85.41186977982939        25.47429971747525        0
-82.21266168973341        19.504395691820548       0
-82.227556153017          15.999637718163754       0
-76.68234649785643        -1.2678340264888042      0
-76.91529061518337        -0.36243220390684333     0
-77.12343887266469        -2.878687460581182       0
-77.26403651337327        -1.973652448912973       0
-77.74437020426772        0.7653279226749409       0
-79.64663099451482        4.614296725541963        0
-79.29509475016219        3.3052157360344987       0
-79.466496644736          1.8931403485125538       0
-75.10880628565663        -5.362528101217501       0
-76.01986065268589        -4.151265806307111       0
-76.82981217424856        -3.7130941271620985      0
-75.93291950360243        -5.063715376228978       0
-74.10287306803997        -12.880479157446386      0
-75.08479354063228        -10.070401361087889      0
-74.4767505322893         -13.430242456510328      0
-81.51479404884603        9.195988809187114        0
-81.70633564407757        7.599749266486265        0
-81.38580221156398        5.287248171445693        0
-82.25391198000271        6.488069642881047        0
-83.2874923976212         13.362964850163749       0
-82.64472575705831        10.68477108383364        0
31.21663349363571         -87.07114032726189       0
32.621580174669205        -85.84600461284681       0
34.208760618738694        -84.9493075927449        0
35.77925943136849         -85.33199268863657       0
32.70596220427254         -87.56979468363723       0
26.279718024915056        -89.96711425626077       0
37.56948705151332         -84.4106383006235        0
39.68634280287884         -83.41652469985473       0
36.941300490292235        -86.38347943171173       0
52.5967937765131          -79.38836877679306       0
44.0898707789155          -83.15700414360973       0
41.62800648244466         -84.73354236645304       0
48.33968566083064         -83.64396442271722       0
-86.3260687463339         22.08838516884893        0
-86.14643703724815        16.461805643650077       0
-77.93548155198229        -3.649793227562556       0
-77.9863409305938         -0.9507829341144454      0
-78.24785234559562        -2.4316118748955518      0
-79.93924780555521        0.07323367855147152      0
-81.29169488551014        3.2583962225976792       0
-81.12684248799737        1.2252472818200624       0
-75.78851044189729        -5.905412728540495       0
-75.28418457153222        -7.363096885256735       0
-75.30940959538154        -6.577924914891539       0
-77.10443416313889        -4.723309079668863       0
-76.65396131781627        -5.707047663496596       0
-75.45691719352067        -9.039077619561613       0
-75.73942779013754        -8.024535080652534       0
-78.70609172943952        -4.707400399654845       0
-74.85430976684148        -11.07764014562754       0
-74.62016630469289        -11.95671642587811       0
-75.00744058327345        -12.783477884948212      0
-75.68238201932036        -10.711818755356411      0
-76.20298150946778        -9.84591081068959        0
-74.38217518279451        -14.172275717539257      0
-74.18926692787686        -14.95324611873401       0
-75.18250695388859        -13.685594758327195      0
-83.65253443242872        7.862971902116718        0
-83.70942741192826        5.020306991751481        0
-86.6705732168587         10.861277342350219       0
30.00374205762029         -88.2885999936401        0
28.741406375366026        -89.43873833547576       0
31.626401646870654        -88.82499114632184       0
34.733957979549196        -87.18354387891617       0
33.33123772663793         -88.92329345283932       0
27.514824673464183        -90.56124827968569       0
26.228205811320297        -91.54785153958476       0
39.50127998745642         -86.7484173249527        0
37.101669751914926        -88.26826986028996       0
43.81915214686204         -87.56073836406583       0
-79.56597476775063        -3.1906655855887314      0
-80.02511590063473        -1.620596071305432       0
-82.18665201090103        -0.6489638959802142      0
-84.07143737027431        1.9191454921985127       0
-76.52774020104118        -6.978971161010653       0
-77.89422127652684        -5.937420790696518       0
-76.78077439748616        -8.569350679875061       0
-80.06760115651771        -4.660273220347763       0
-79.34425676670477        -5.77245199073517        0
-75.73439105675303        -11.81066137050866       0
-76.05193561947848        -12.990707865953151      0
-76.8060347339114         -10.928224098681943      0
-77.73579528219531        -9.791476354939809       0
-73.95857276961938        -17.46206400322673       0
-74.28961211829281        -16.574294609123744      0
-74.54198434620487        -15.64138467586488       0
-75.2281873392072         -14.790037075801024      0
-76.05888026793747        -13.953564377266156      0
-74.27624093926664        -18.34707238208037       0
-87.06797296822947        5.190640178327258        0
30.499589256900112        -90.20369628247187       0
28.842831452217453        -91.03595513544124       0
32.41811163406773         -90.84061036673802       0
35.173698136096284        -90.19733486493111       0
24.686827726482697        -92.70578040780595       0
27.858670343187597        -92.43516880965112       0
26.319789879710026        -93.30221044937485       0
39.28697317782337         -91.1639909363457        0
-81.79317106161251        -3.2014265626460126      0
-84.73892044328451        -1.390376867649881       0
-87.16722727760265        0.8701990691239235       0
-79.0217844085544         -7.736133052396168       0
-81.38667655852593        -6.107747087222083       0
-77.11846836975299        -12.226044417115245      0
-77.09743581468693        -13.56518754831682       0
-78.36853437452454        -11.18448415378912       0
-79.41396775339878        -9.877364989051776       0
-75.10023967470123        -17.319570216131005      0
-75.47290740401546        -16.068564249504494      0
-76.76959029173263        -15.05562963337117       0
-75.69763060456138        -18.435081526762282      0
-74.58223912796583        -19.447464320896657      0
-73.46769099009657        -21.675372888588125      0
-69.48482828241247        -33.938276126154406      0
30.33404731440477         -93.03055689347225       0
34.50241785877776         -94.38775787588101       0
22.927876068291194        -93.8987283186353        0
25.17260547198171         -94.91119373563843       0
27.717831040711626        -94.8358012691878        0
20.787340294390347        -95.36871752467772       0
-84.58125659367293        -4.791363210427981       0
-88.63378025802922        -2.489888547388814       0
-81.33992373751711        -9.052965237972245       0
-83.5587440974879         -7.539652785250545       0
-78.55059164804476        -12.871641372779115      0
-78.01617675014965        -14.307342269667208      0
-80.59674189173666        -11.622554748944719      0
-76.90647421245183        -17.03034452608843       0
-78.20334948715637        -15.645152231840688      0
-77.35002343086502        -18.668490166802957      0
-75.96329673361456        -19.540241734669294      0
-75.00630170163751        -20.917504048735236      0
-74.44336179581732        -22.521113471262453      0
-73.67173821592364        -23.792708936410754      0
-69.91884021131213        -34.46297456272132       0
-70.09835910336446        -33.2551813729433        0
-70.27096510097346        -33.91634253468165       0
-70.63877455064844        -32.543786979394774      0
-69.88644397324477        -35.22550844333265       0
-68.70178740260279        -36.8068323055014        0
12.068658102610529        -98.04351855688145       0
10.540949892983418        -98.5097399841987        0
30.469059837855703        -97.48383611665994       0
23.202429715361717        -96.8530540401147        0
26.15281339712997         -97.8518416103302        0
13.998720781258115        -97.61423825224284       0
16.076887524990862        -97.25000903151337       0
18.417670012024317        -96.59205571447175       0
20.611238598582474        -98.37389656862861       0
8.25721876705413          -97.97493953552038       0
9.198776008982092         -98.89140766524748       0
5.710887784112229         -98.08794490834704       0
6.460070770197697         -98.33018823323985       0
7.318079171406909         -98.51536012166937       0
4.973376915168078         -98.36038342911866       0
-87.36140867872533        -8.069100072241916       0
-83.77158410735325        -10.38406033186839       0
-79.99490979916949        -14.627227054128156      0
-82.68727944498582        -13.023398656294788      0
-79.32959638227831        -17.205217675948454      0
-78.93396314724706        -19.2281341248995        0
-74.1718957587982         -25.077031391219617      0
-77.26917950503703        -20.571921412449786      0
-75.99810678659762        -22.116776026195424      0
-75.69322217025194        -23.899270662276813      0
-71.6116900927565         -31.494549055162732      0
-70.79527134148172        -34.658196783432395      0
-70.9901652344412         -33.58082606679589       0
-72.01850957685103        -32.87293685170368       0
-69.43829848510921        -36.19339934210337       0
-70.65059125249451        -35.80449612235702       0
-69.39533691086139        -37.201482048408934      0
-69.00502947280948        -37.94344489398508       0
13.162465122420674        -99.2554033540577        0
11.58212899872553         -99.8893471483448        0
10.052386283502916        -100.06745287229283      0
23.417349618640497        -100.75338849047803      0
15.191138177562348        -99.61006577723263       0
17.89727052564925         -99.39540858378405       0
19.991905321362893        -101.1592877033689       0
1.7834040318732416        -98.13684343321283       0
2.781344571841068         -98.24359494237372       0
3.4532873560918476        -98.2707973061869        0
2.204441436727696         -98.63420822284209       0
4.060930435294358         -98.75470267084877       0
7.96553353717196          -99.33086240662395       0
8.842134371938094         -100.09077615837572      0
5.681013663520497         -99.15514451859946       0
6.78953592406693          -99.554612912289         0
4.664614877236858         -99.67982764085518       0
-73.86009797699239        -26.43673808705718       0
-73.4631163804695         -28.176973253238717      0
-73.00233501195311        -29.89510652404741       0
-86.57873844970368        -13.524530119562908      0
-82.74001437115697        -16.11252363408161       0
-81.18187806457183        -19.117888644095725      0
-79.48575568291773        -20.69649924776165       0
-75.62785672498535        -25.817760165389366      0
-78.16611779433282        -22.819103994834222      0
-77.47757569405384        -24.884137958296535      0
-73.43005329688599        -31.936531789912266      0
-71.67563590152142        -35.34544764639709       0
-72.17425771638455        -34.27178210774114       0
-73.34426797620137        -33.45489621441688       0
-70.53582368508651        -36.85844080985534       0
-71.82453302806087        -36.368168516696684      0
-70.18838878735104        -38.042763476121266      0
-69.20404830219798        -38.787040289179394      0
9.211911116655216         -101.20918832136428      0
13.25445882064872         -101.42683773647438      0
10.819902825785862        -101.78485456714425      0
16.701373273733303        -103.11057765775739      0
1.3781869667524145        -98.86961040166292       0
0.5638448919779016        -98.8305622379248        0
3.0347254328169067        -99.17803604299368       0
1.7992666012401128        -99.58839386216124       0
3.567726437574098         -100.07660363696444      0
7.628170971612074         -101.10157413571127      0
5.637477181658762         -100.89665099538603      0
4.247464633062696         -100.81818848044617      0
-75.58582920862767        -27.642126312786502      0
-75.10342020559074        -29.48146916041755       0
-74.55987363947418        -30.891755941004387      0
-85.54364722619859        -19.477440692418092      0
-81.62647192866652        -22.282675274439782      0
-77.84308030520245        -26.800121686362537      0
-80.05760147549671        -25.084433282619703      0
-74.4725810191457         -32.99167604439939       0
-75.00039264760917        -31.955967605122073      0
-72.8951691353682         -35.550917063134804      0
-74.46663009458962        -34.08421760613048       0
-73.56462269894759        -34.62650526936113       0
-71.86850255038705        -37.72293875578066       0
-73.06889927618994        -36.745651231633765      0
-70.09661818006788        -39.13653615649173       0
-71.11268115975469        -38.87086069778573       0
-69.33739535637629        -40.002689976278184      0
8.748746590582822         -103.20527320350222      0
12.06978514459997         -104.91102812088698      0
-0.437023747963307        -99.35551594584106       0
0.6548608301611092        -99.68460657688678       0
2.3789330863116094        -100.52486217846902      0
1.2423717317789822        -100.52180455242006      0
3.0196900914427256        -101.50400475274118      0
6.1631153883020655        -103.58248559036541      0
4.288252108478666         -102.38481997810652      0
-77.62419948799224        -29.138435930946812      0
-76.29145318017294        -31.229149030642137      0
-84.54911198350808        -25.486359723183604      0
-80.68705289913413        -28.23353669279573       0
-76.12156085828745        -33.526767364543204      0
-74.830117920366          -35.82124313793179       0
-72.53564526262205        -39.268310096542294      0
-73.86979747478527        -37.78915993757061       0
-70.93408050282288        -40.21796446027381       0
-69.51622616336047        -41.264660453889995      0
7.927926644569783         -106.74326938400259      0
-1.8716035276780756       -100.06745567942814      0
-0.24181446488583772      -101.02095055444397      0
1.398715865040495         -101.7887321689216       0
2.2370484181887895        -103.43082207353926      0
4.976400733062545         -106.29351601482534      0
3.9348334881497977        -104.45229542102388      0
-79.27703660167086        -32.187876806851264      0
-84.3116974034028         -31.015848124952715      0
-77.78670376882016        -35.68438785471727       0
-75.90163381672834        -37.53938495599641       0
-72.87594208068774        -41.0371265288841        0
-75.01398602241827        -39.63743144753874       0
-69.57271037660657        -42.971607636147304      0
-71.06405531689107        -41.945567312044645      0
-72.62876828020948        -42.67254551924155       0
-3.8699206137894357       -100.97092041666666      0
-2.149295158700705        -101.96551938935313      0
-0.5767581222627242       -103.7563321503453       0
1.798153270016025         -106.5602371195912       0
-5.865166107275355        -101.53909451576028      0
-82.11658861388635        -36.48701264936104       0
-78.01279862048963        -38.76063192481403       0
-74.55380807286946        -42.14384180087622       0
-76.7762668436743         -41.19490194995261       0
-69.58595558466664        -45.05486688794506       0
-71.38423517095231        -43.92299984745572       0
-73.57218449601768        -44.28842854110094       0
-67.5082266580301         -50.393278968050936      0
-68.41114411704066        -48.754420884232175      0
-69.35853149252135        -47.138024130610304      0
-67.02392331567194        -51.95638017851735       0
-4.186379064887447        -104.01193814588156      0
-2.9248696135438945       -107.4999390729997       0
-7.3170639443050325       -103.1759006588953       0
-61.95446404037593        -59.26097055118328       0
-80.43426306331695        -42.18717892248343       0
-76.4557007142092         -44.0326168185393        0
-71.89522678736094        -46.60345300522489       0
-74.72791559017976        -46.31930153604602       0
-69.03870949132572        -50.3622474963211        0
-68.39702743070644        -51.46091492884171       0
-70.82834099729692        -49.36060009100464       0
-68.38667743147307        -52.70469375630482       0
-67.09274651272213        -53.99260510095742       0
-60.47098395351621        -62.5358619309308        0
-7.79610760204886         -106.63701951034602      0
-10.488127872474548       -103.36131795208782      0
-13.62090879487636        -102.82807016627326      0
-17.011945139915674       -99.70198636531384       0
-19.227612963723946       -99.5391975159707        0
-61.14886887118562        -61.72596068360821       0
-61.48474388335326        -60.80641246079413       0
-62.38829278123715        -60.259163715676706      0
-63.03511824603353        -59.25433314290508       0
-78.5194520231347         -47.66479316529185       0
-74.4353872284911         -49.22429298181684       0
-70.10753182955881        -51.96363633887873       0
-72.55185603477995        -51.47812579994834       0
-69.31215806870607        -54.14993223432892       0
-65.90225991889955        -55.805247070176684      0
-67.91948687663525        -55.48486422875829       0
-64.17141551201738        -58.46765709861639       0
-65.59434033756528        -57.534227928647596      0
-59.95051979733987        -63.4683033003467        0
-60.93777583711726        -63.40758042240843       0
-61.64350924380542        -62.706773385758346      0
-59.47273934406947        -64.48528304777939       0
-12.754714318640879       -106.36180991344924      0
-16.496532461497456       -102.23625606317138      0
-15.814712924185063       -104.7746078372817       0
-18.470262771019613       -101.44274164681575      0
-21.315038786760766       -99.2133888466905        0
-20.57626636086285        -101.47438001627772      0
-23.451017952667595       -98.54354651294427       0
-25.21574361044604        -97.61928716237101       0
-62.57138253463951        -61.626498992620455      0
-64.13060325367542        -60.43654900388454       0
-76.28945768195968        -52.98215768076419       0
-72.19127130397624        -54.34238523448117       0
-70.13079154300507        -56.4121994026971        0
-67.66378558745642        -57.33093688658926       0
-66.36741248751952        -59.52505897603993       0
-60.72459557157759        -64.39886917862098       0
-61.90062656309498        -63.929493410255304      0
-62.831417703278895       -63.01524487472691       0
-58.895817558297026       -65.5195204618519        0
-58.218542521573696       -66.42446999647791       0
-60.22707847001376        -65.62193450839163       0
-26.9187341114266         -96.54186948499144       0
-27.780799299313344       -95.3117489910302        0
-28.31796230481698        -96.29303259736587       0
-28.875998220412082       -95.61375968964762       0
-19.036182616874843       -104.4000985368787       0
-22.84246282735301        -100.94533921140192      0
-21.92049547872738        -103.23510681144451      0
-26.836197406303754       -98.20597499439418       0
-25.539598153666674       -99.91771897489652       0
-57.64855977015318        -67.49637338364265       0
-64.35314949019774        -62.52057286277281       0
-66.00048195020703        -61.488763868845126      0
-73.82219296707453        -58.106830369910185      0
-69.65595229334073        -59.277387050939296      0
-67.8879588321708         -61.401192254962034      0
-61.861006073223564       -65.4815574928867        0
-63.720364168832795       -64.54857750203708       0
-59.55463120632745        -66.72478275395525       0
-58.71418762875463        -67.4700233407299        0
-61.057328758817796       -66.94697724518636       0
-29.83802886516724        -95.35968693741106       0
-28.307135428188563       -97.6715017576278        0
-29.451789957607083       -96.64374958644443       0
-24.739785340672547       -103.28590151290965      0
-28.06889804052234        -99.68287459855821       0
-27.412978766556762       -101.86394351426391      0
-57.21747718712425        -68.68326618394742       0
-58.37204013210788        -68.3678565540936        0
-56.822567846031646       -69.82485593968032       0
-31.06216196139317        -94.9059210995925        0
-31.030892643059087       -93.73193404509989       0
-66.86471530432468        -64.00809694485912       0
-71.1330969765774         -63.04786668568914       0
-63.033543717763514       -66.65853879106973       0
-65.19809032994617        -66.22653813768899       0
-59.77713281132203        -68.34296359901616       0
-61.828077659798396       -68.52309918165705       0
-32.26178739519394        -94.27759790201053       0
-33.34460803321582        -93.40886176222477       0
-31.024180638062663       -96.58501958043692       0
-30.249230748454618       -98.6615092840125        0
-32.50582586487226        -95.94177575278755       0
-34.20924454395063        -91.56080733651206       0
-34.6759310459781         -90.98581238209522       0
-35.1340426372971         -91.79205188668323       0
-34.250685218534386       -92.6142500960986        0
-35.609217436584906       -92.84347771295522       0
-30.06804488649716        -101.7770851555801       0
-58.51651415295834        -69.87363525505181       0
-57.100794384232145       -71.16081746449399       0
-55.64248363174974        -70.39859497237683       0
-55.66239598697859        -71.58093855573571       0
-35.68771752049413        -90.77720980068868       0
-68.38768019571384        -67.89974393418237       0
-64.41438490363541        -68.74866392192453       0
-60.39367777301987        -70.47609379887585       0
-62.47713695518859        -70.39957945521773       0
-33.83346398692958        -94.95904281390138       0
-34.8837348526554         -93.90184389481624       0
-32.5951041440924         -98.0038471256255        0
-32.51359734123453        -100.12384602149547      0
-33.99046179510517        -96.5673352700016        0
-36.408543143603296       -91.95021555635635       0
-36.84856344801786        -91.03878796885726       0
-36.77001653324975        -92.93579856219131       0
-36.208282234169495       -93.86670628158565       0
-58.636911988223474       -72.30711623563555       0
-56.25567966230078        -72.83241219170121       0
-54.39932013821646        -71.23635018819805       0
-54.947533661709976       -72.29733676029313       0
-36.54687548998063        -90.06179264167925       0
-37.61374103923632        -90.48070914709996       0
-38.55886900648801        -90.58711622006172       0
-38.66604065493526        -89.82743080792088       0
-39.21322462697532        -90.17281219880968       0
-38.08083212238816        -89.87637906744382       0
-37.33451371821722        -89.50550605496665       0
-65.41772649225929        -72.31783111856569       0
-61.4432391416137         -72.78930213424157       0
-59.49031248526394        -74.5256136553528        0
-36.00214278006912        -95.60135092530325       0
-35.50568532514257        -98.95056033683306       0
-37.984175171783235       -91.92460899817499       0
-37.8042062248717         -94.04952929483153       0
-57.33551356729525        -74.47084479454317       0
-55.73212080778788        -74.30095373584682       0
-54.78086088667622        -73.40680962650815       0
-53.86910357045624        -72.4650330999945        0
-39.72877161741086        -91.0584777264538        0
-39.84892923882799        -89.98054153540372       0
-39.15435340591096        -89.42994260597814       0
-38.29962595360206        -89.05699892063666       0
-62.23540023827512        -76.55077130916575       0
-58.23537369948909        -76.89844840615245       0
-39.479826381794          -96.67357522968197       0
-40.03706432957162        -93.18700677627761       0
-55.94095781403759        -75.91517174069233       0
-54.44893409063013        -74.85647959173444       0
-53.431793527172346       -73.68864237947884       0
-41.66242224055077        -91.44960314679949       0
-40.77088230490445        -90.09078670288842       0
-41.833591546196864       -89.82872609689312       0
-40.02112726281203        -89.09620777666879       0
-38.96447290188998        -88.4973425810438        0
-38.67522314105799        -87.6487611802665        0
-55.981487649670036       -78.25832026028802       0
-58.86903340170436        -80.62766117196301       0
-43.561754131363244       -93.96544299949723       0
-53.95752990644319        -76.70347668390284       0
-52.8991360187839         -75.10131654916937       0
-43.77159361070824        -90.17919974531856       0
-40.98840702693546        -88.77937125897087       0
-42.449919769366346       -88.7071463145771        0
-39.814791428217966       -87.86232576827875       0
-53.90366872937551        -78.75466689925992       0
-54.981898359405534       -80.68833471630892       0
-55.4086727314744         -84.32355686359521       0
-47.656683998206084       -90.87639684274848       0
-51.72889462508954        -87.67293410578364       0
-52.64278818282044        -77.71176606784707       0
-52.04251920143621        -76.37293664847701       0
-43.661901134771284       -88.19756757801478       0
-45.57488245450314        -88.22951523869969       0
-41.174004658072874       -87.52193581886084       0
-42.46993210458481        -87.19022093271909       0
-52.94490304112823        -80.09126678967175       0
-52.12660611649168        -78.96254293760259       0
-52.81230257640319        -81.96501848713797       0
-51.766237929048515       -84.1277487755483        0
-47.96236347564263        -86.95718382704348       0
-49.59514125880782        -84.91896704259898       0
-51.16541003666845        -77.70148519671801       0
-44.022083479806646       -86.65407675556003       0
-45.600128251645486       -85.71129720084703       0
-42.40983760321108        -85.88297614735148       0
-51.197278225588356       -80.44116956208761       0
-50.570546978029896       -78.93383007758511       0
-49.87757137587114        -82.54361967825855       0
-47.52086162040109        -84.14874590072543       0
18.06698909720258         19.212154244109804       0.98541
17.348592278139677        20.68770613871367        0.98541
16.530634306766           19.233067239965038       0.6219
18.75849546827356         17.740430022952157       0.98541
17.06822112204567         17.86347156831149        0.6219
20.016421999999977        19.833621                0.98541
20.993808                 19.256380999999976       0.98541
21.00235584497525         20.16520879452709        0.6219
16.49231639507447         22.00296607196465        0.98541
15.857636535507362        20.55260743399938        0.6219
19.394691802522033        20.789682841836846       0.98541
20.460980761902704        20.970961861774114       0.6219
18.535785251402423        21.928883952051766       0.98541
19.73186307637896         22.085996941280527       0.6219
4.1354546030239785        17.16917967877992        0.98541
4.014406999999979         16.168184999999994       0.98541
5.012430865039156         16.58897215553218        0.6219
19.652657485894196        16.201959601579347       0.98541
17.769219664940834        16.3149362995969         0.6219
21.82552986931805         19.83526218316108        0.98541
15.633074999999993        23.022098                0.98541
15.063371250061852        21.602079578964272       0.6219
17.510721751244553        23.08141184695876        0.98541
18.950044051330984        23.250598246059106       0.6219
4.269824                  18.280338                0.6219
5.378808119661385         17.554227495371816       0.6219
3.445179567021282         14.731403525034807       0.98541
4.579077762595869         15.132638614880229       0.6219
20.804857999999996        14.68269699999999        0.98541
18.673142899193873        14.700815255251023       0.6219
22.789585710682555        20.614158469925354       0.98541
21.616784903912734        20.945173781980742       0.6219
16.536913999999996        24.017764                0.98541
15.183570054843056        24.38975967420614        0.6219
17.97497475410376         24.36008174673221        0.6219
11.175463999999977        33.223483                0.98541
10.295013182454703        33.57990901109003        0.98541
10.376057772820001        32.54066657414981        0.6219
3.302930255469347         19.606197275500513       0.6219
4.824216365679646         19.804660988028957       0.6219
9.299990968643721         33.98271606350826        0.98541
9.453891355532202         32.944979486816855       0.6219
2.84611799999999          13.219317999999987       0.98541
4.004594939811422         13.536700024421094       0.6219
3.595616292304658         12.382347545945159       0.98541
4.427599999999984         11.453264999999991       0.98541
4.522142312196151         12.85100385205661        0.6219
6.497576999999978         10.846453999999994       0.98541
6.0501164301693215        12.634137656167297       0.6219
23.004137999999983        14.461580999999995       0.98541
21.863865229145844        13.062292324835509       0.6219
24.238724433580927        15.300583876615425       0.98541
24.27448343293143         13.901749495806287       0.6219
23.825213999999995        21.607195999999988       0.98541
22.34381472584543         22.0420737912944         0.6219
25.463077000000006        16.132632                0.98541
25.187517832726776        14.742173339444536       0.6219
11.665519338866151        34.04184202293204        0.98541
12.109011726958068        33.22741491703996        0.6219
12.087099999999992        34.745853                0.98541
12.442294120501979        33.901608603502225       0.6219
2.254548712897398         20.95283440631081        0.6219
3.6929033735775203        20.93036674590816        0.6219
8.17544316736684          34.43795794539634        0.98541
8.496246834974436         33.3890941370346         0.6219
1.3232273540863675        22.07836043068006        0.6219
2.8028073304166736        21.761177104317913       0.6219
8.140613000000002         9.444094999999976        0.6219
8.858007703275735         11.159675665255595       0.6219
25.3730984293607          22.28736589678608        0.98541
24.228449332789236        23.196552139527594       0.6219
27.325878968666373        16.701255868149044       0.98541
26.62741391543745         14.90399354786377        0.6219
12.014147999999977        36.006778                0.98541
12.049481316881055        35.396065989523755       0.98541
12.50481239003205         35.599688518479226       0.6219
12.614453169263733        35.09705944373974        0.6219
11.7081919562402          36.700509987617565       0.98541
12.489560971459065        36.59596564323444        0.6219
7.10737899999998          34.870333999999986       0.98541
7.5257616811331465        33.83033329477963        0.6219
0.5371889999999837        22.98147899999998        0.6219
1.7802778853421075        23.14824403267997        0.6219
8.947116048519238         7.775451000251524        0.6219
10.04863918322238         8.76509504606013         0.6219
27.096926999999994        23.044849                0.98541
25.545780879958606        24.234247763324976       0.6219
28.839236                 17.16321099999999        0.98541
28.10715528330632         15.6923275362016         0.6219
11.137321375720182        38.932983227850904       0.98541
11.222763990296583        38.30889546472417        0.98541
11.83760455659541         38.65623415998306        0.6219
11.323566                 37.57262                 0.98541
12.222188646302632        37.27806272035036        0.6219
12.030367604237236        37.964327028904016       0.6219
23.347994999999997        28.781466999999992       0.98541
22.713624146734343        30.159411961082625       0.98541
21.750932614336996        29.0359497311336         0.6219
24.666692256505716        28.18598573489243        0.98541
23.385335043429517        27.20701376377551        0.6219
6.2815937722341495        34.778134953928095       0.6219
6.662975342844849         34.09070594851027        0.6219
0.5527529999999956        24.31727899999999        0.6219
1.3264078658123626        23.824118130659187       0.6219
1.0702849999999842        25.817522999999994       0.6219
1.6748019347691157        24.604215291439623       0.6219
9.867846999999983         5.870470999999981        0.6219
10.812046229733014        7.461098547119945        0.6219
27.643770999999987        10.707019000000003       0.6219
29.003253842526664        12.528862563694805       0.98541
27.24478039830042         12.830390985496626       0.6219
29.14512750956015         23.034933404148507       0.98541
28.432608917601485        24.43862263078034        0.6219
30.470598999999996        16.640276999999998       0.98541
29.309108534171134        15.454564748540832       0.6219
30.228009918017346        14.060324450632999       0.98541
28.41995364862655         14.245077305405104       0.6219
11.057128994712766        39.518722369037604       0.98541
11.710464958484863        39.22111041638591        0.6219
25.88608099999999         27.635348999999998       0.6219
24.70403430356896         26.674662677185736       0.6219
22.076281999999992        31.543810999999984       0.98541
21.066099096044343        30.279837581171783       0.6219
5.521227999999979         34.693239999999975       0.98541
6.077450411536056         34.17274215521647        0.6219
4.779600840791165         33.93446919452148        0.98541
5.50392167991816          33.72880494467941        0.6219
1.170513775377212         27.40121348117257        0.6219
2.548883087636696         26.757219727963196       0.6219
9.790019168953341         3.550772492571121        0.6219
11.727202415703635        4.038082925766629        0.6219
27.569124999999985        8.03406099999998         0.6219
25.435797453511995        9.464932916484504        0.6219
31.307772999999997        23.024462999999997       0.98541
30.027148416156844        24.852764362313142       0.6219
31.243136999999987        15.259401999999996       0.98541
30.312713613047123        15.35364204979346        0.6219
10.963183999999984        40.204912999999976       0.98541
11.706140445794606        39.741982771674806       0.6219
22.513919328050246        33.26707592299232        0.98541
20.85593077809417         32.952502564548965       0.6219
27.32926707537934         28.496265386874043       0.98541
27.16612832430288         26.90484848877546        0.6219
3.927111999999994         33.062274                0.98541
5.0140875619735485        32.90553435454087        0.6219
3.005098743357445         32.64160629198098        0.98541
3.6245224882816163        31.766500764153548       0.6219
1.2356326764775913        29.17166290979495        0.6219
2.5552554826745073        28.3365992541234         0.6219
9.712786999999992         1.248827999999975        0.6219
11.547807027337393        2.1197834399902806       0.6219
28.589745782260444        5.904262968421026        0.98541
26.40567569671429         6.038289899981131        0.6219
32.742366688689515        22.408098843595567       0.98541
32.817827745076386        23.878575206514835       0.6219
10.457049999999981        41.199419999999975       0.98541
11.418816078274652        40.90964071929367        0.6219
22.896731704583868        34.77445908773909        0.98541
21.289508247741484        34.31102701318347        0.6219
28.48622399999999         29.18643499999999        0.98541
28.2535425406569          27.67620161770242        0.6219
32.243532999999985        27.569536999999997       0.6219
30.91869706502084         28.418407977559635       0.98541
31.029893848062905        27.15755290446028        0.6219
1.252001999999976         30.773363999999983       0.6219
2.402951174356685         29.949778699351302       0.6219
2.006991999999997         32.18622099999999        0.98541
2.898974313076076         31.695566466173386       0.6219
2.400174224006429         31.063791710360647       0.6219
9.22515548560604          -0.32870418079749597     0.6219
11.045369313111141        0.20143509598402845      0.6219
8.718791706037555         -1.9668371041233232      0.6219
10.223343755812197        -1.5889062853947806      0.6219
8.265186                  -3.434293000000025       0.6219
9.678655906401207         -2.774698930455612       0.6219
22                        0                        0.6219
24.225311537463476        -0.25074420474916886     0.6219
23.12690433019327         1.617496318843184        0.6219
19.774716455558565        -0.2507378152581117      0.6219
20.59582926202403         1.6977589730487357       0.6219
29.502164055913248        4.0073621525115595       0.98541
27.611009042476187        4.252617272668395        0.6219
26.338912654303705        -0.9903475661753112      0.6219
25.834380574760644        1.2118061160346822       0.6219
33.47801349228033         27.366693000922247       0.6219
32.75063913498023         26.439270834910072       0.6219
34.347217                 21.71858499999999        0.98541
33.99972681460884         23.338831751976805       0.6219
9.648451468318072         42.09022055525891        0.98541
10.850555153311257        42.39944212796988        0.6219
23.218784                 36.04258999999999        0.98541
21.711913784061498        35.65161048288845        0.6219
29.845202999999998        29.106234999999998       0.98541
30.159562850650246        27.839207552860586       0.6219
29.25819811197785         28.133752537350368       0.6219
8.802981999999986         -5.228757000000002       0.6219
9.848883337609594         -4.051816976374264       0.6219
17.661077825107743        -0.990352151153282       0.6219
18.035467053871763        1.100311789137625        0.6219
15.765050952726854        -2.1817258696111352      0.6219
15.807610756059344        -0.11845542580616082     0.6219
30.473527078832593        2.134849392216264        0.98541
28.21967262511548         2.108861889835517        0.6219
28.234890327747866        -2.1816790420860768      0.6219
28.047615766883276        -0.05842838734635859     0.6219
34.846103000000014        27.141894999999977       0.6219
33.81074498615242         26.11278371425452        0.6219
35.71807247393565         20.399285777086817       0.6219
36.34680600114468         22.186566155940145       0.6219
38.08093599999998         12.153307999999981       0.98541
40.05147099999999         11.175036999999975       0.98541
39.85629896068459         13.088790865797538       0.6219
38.24622206493512         14.304563489126513       0.98541
37.06556999999998         19.102465999999993       0.6219
37.75912709151315         20.90185463174011        0.6219
7.223749048377007         44.563331972712355       0.6219
8.598651742513363         43.199592644277786       0.6219
9.155320405976692         44.97484776800634        0.6219
10.098896211832113        43.68895596205104        0.6219
23.96693532771286         36.99368887874838        0.98541
22.816950907264616        37.45148100550444        0.6219
5.664187999999996         45.930667                0.6219
7.726650076349354         46.03517948486154        0.6219
8.506121999999976         -6.703900000000004       0.6219
9.856526957571221         -6.389100529216796       0.6219
7.27302899999998          -7.637723000000022       0.6219
8.537717717742982         -8.20365864272939        0.6219
14.181679043170359        -3.7651096708924827      0.6219
13.988055764400379        -1.7052102870672914      0.6219
3.5291548138827538        -6.962877059561974       0.6219
2.541292999999996         -7.057736000000005       0.6219
3.183740735843859         -7.606761763355131       0.6219
4.695087000000001         -6.850919000000005       0.6219
4.153946459919634         -7.81130347097922        0.6219
6.015614605887991         -7.253952273216828       0.6219
6.3843006817759305        -8.436807149198712       0.6219
5.2258003510416           -8.093461707139143       0.6219
31.62398099999999         0.3037599999999828       0.98541
29.657317215273682        0.660689333756491        0.6219
29.818274132609158        -3.7650509555109806      0.6219
30.39927972646159         -2.3649881588686137      0.6219
36.2412569676052          26.28004982941737        0.6219
35.014142446857576        25.617398691530713       0.6219
41.815355999999994        10.82056                 0.98541
41.243100525522124        12.414382235096378       0.6219
38.430576                 16.703707999999978       0.6219
40.05590875093547         15.130452119203753       0.6219
39.308039826602965        19.00460714223726        0.6219
24.72635199999999         37.959108999999984       0.98541
23.43525858461141         38.223788862542904       0.6219
9.27415356613527          50.55386936292496        0.6219
7.604576197272751         50.58839466673401        0.6219
8.07662080491498          49.01204143969104        0.6219
3.7873279031536695        46.39340132099628        0.6219
5.423569486882813         47.32073795773895        0.6219
5.834580744403978         50.852523813542206       0.6219
6.2939928268998395        48.90538168995518        0.6219
12.990347567254991        -5.661087343454368       0.6219
12.573172317697846        -3.353697091715039       0.6219
2.052447043898955         -7.502755937835651       0.6219
2.5752605807546405        -7.684679329912033       0.6219
33.45477599999998         -1.0635650000000116      0.6219
31.72723787783341         -1.7135276926781786      0.6219
31.009647849743462        -5.661077826969803       0.6219
31.87441574933894         -3.723798652452444       0.6219
37.70056499999998         25.378573999999986       0.6219
36.114528961896056        25.0932208662089         0.6219
40.21375959140239         25.167464902809602       0.6219
38.511200246338554        23.20092156671239        0.6219
42.91791292302233         10.263479663140615       0.98541
43.02304906078873         11.131254284836523       0.6219
25.739926270608215        38.45504174918337        0.98541
25.0043062179472          39.32262807132535        0.6219
26.74713439532591         38.94785960059879        0.98541
25.956352189490918        39.68790928112704        0.6219
10.84151958827261         50.32540918672623        0.6219
9.631212050475835         48.92400016515877        0.6219
4.248766999999987         51.368029999999976       0.6219
4.757729993885875         49.95430494003396        0.6219
2.1214629999999772        46.804126                0.6219
3.2555796755324846        47.75319126694777        0.6219
12.250744205018835        -7.774688461355113       0.6219
11.342818912960784        -6.183046898539826       0.6219
1.5235019999999793        -7.984280000000012       0.6219
2.287866409994706         -8.000643904556892       0.6219
31.749262184881403        -7.774716456169781       0.6219
33.0927935181657          -6.073765933274524       0.6219
31.749255794987462        -12.225311538617351      0.6219
31.009652432849126        -14.338912656329438      0.6219
32.968656059968566        -13.667142118403582      0.6219
29.818320965197174        -16.234890318614937      0.6219
32.08602425249585         -15.78338499019647       0.6219
33.22206399999999         -19.43591000000002       0.6219
33.29378583383521         -18.041208854191765      0.6219
32.01156226338998         -18.630363894200396      0.6219
44.06743531775776         9.76743878460887         0.98541
43.889138717818           10.758637043696549       0.6219
35.220844                 -0.8569920000000195      0.6219
34.29162248577315         -2.2364829598901785      0.6219
42.234882                 24.997698999999983       0.6219
40.837936720049434        23.536927530672134       0.6219
43.929294                 24.035250999999995       0.6219
42.54719162446392         23.811143667498104       0.6219
17.425265999999993        45.074434999999994       0.98541
16.26504799999998         45.422777999999994       0.98541
16.597490265213132        44.45690466120348        0.6219
12.539828                 49.742923000000005       0.6219
11.051038033468208        48.6690648016516         0.6219
18.19384968889988         45.27950005157121        0.98541
17.990040975379085        44.523758043234565       0.6219
27.79684799999999         39.46147499999998        0.98541
26.82825141281516         40.13835720343734        0.6219
3.356491011486839         51.05802853575205        0.6219
3.7717984923628025        50.40874742173428        0.6219
1.3617466101582565        47.5943267220717         0.6219
2.297219295238352         48.0321531370318         0.6219
0.5984829999999874        48.388217                0.6219
1.7025072304694555        48.39437409839147        0.6219
27.851782638851958        -24.220403342984998      0.6219
29.918810999999973        -24.181645000000017      0.6219
28.728538572237742        -22.278253873307076      0.6219
26.227816069454914        -24.250853942732885      0.6219
26.9106133776469          -22.698885904983328      0.6219
28.23494904729676         -17.818274130370032      0.6219
30.166069138073205        -18.796829730969847      0.6219
24.937304999999984        -24.275052000000017      0.6219
25.338820947443505        -23.309444284738213      0.6219
12                        -10                      0.6219
10.696954214676635        -8.564055434715126       0.6219
1.265088993060323         -9.269543928163726       0.6219
2.2152549722352606        -8.81682913618311        0.6219
32.576999                 -24.974942000000013      0.6219
31.94371865020821         -22.886120354422232      0.6219
35.030338                 -24.841901000000007      0.6219
33.60216498960258         -23.214059813525733      0.6219
32                        -10                      0.6219
33.82877857211937         -11.419321690908053      0.6219
33.79562029841154         -8.641695510895701       0.6219
36.57225905091333         -23.904361383433347      0.6219
35.35205699930518         -23.20335446653866       0.6219
35.103365050464404        -20.56959007465215       0.6219
33.34672868160675         -21.428100245570572      0.6219
33.365161000000015        -16.653249000000017      0.6219
32.51177190018373         -17.313893282014362      0.6219
45.104602                 9.388521999999995        0.98541
44.89291295099772         10.421992461056021       0.6219
36.726179520786744        0.3401719652014093       0.98541
36.71718371876335         -1.2457770960363963      0.6219
44.318167780861536        23.26109009939861        0.6219
43.784765886610856        23.107922032977143       0.6219
44.588155854280046        14.064331307276802       0.98541
44.131106999999986        14.778261999999987       0.98541
43.773346822222486        14.062959180944416       0.6219
44.090638259937           16.3384621918684         0.98541
43.11274498932994         15.583157456594563       0.6219
44.040528824957164        18.27074631427236        0.98541
42.65309649591176         17.1341880097185         0.6219
43.99360999999999         20.080401999999992       0.98541
42.64120939847326         19.132918343805127       0.6219
13.55044205430866         48.43726749343275        0.6219
12.28903662337615         48.06857267055033        0.6219
14.58437698232812         47.212418046025135       0.98541
13.16798878155435         47.43251245947386        0.6219
15.495310476889458        46.21404265236052        0.98541
14.962852990492083        45.18727512685826        0.6219
14.190052705519113        45.933011923371176       0.6219
18.932909999999993        45.476687999999996       0.98541
18.553776901850057        44.72901603939013        0.6219
29.187149559256532        39.39664443130026        0.98541
28.885525486070765        40.510304246253426       0.6219
30.658497117944957        39.33465375483402        0.98541
31.94435585229844         39.24901690028676        0.98541
31.360698542900987        40.23509077058533        0.6219
30.134664458097603        40.40579173337482        0.6219
1.5976212510517607        49.62810246338896        0.6219
2.5140409999999918        50.765337999999986       0.6219
3.2106755555467457        50.29390114815986        0.6219
2.699910139291418         49.65804672370506        0.6219
24.401263416460047        -24.651325316489963      0.6219
24.325293857261357        -23.78872733875433       0.6219
26.33892217509046         -19.00964784875126       0.6219
27.618006643680896        -19.844083925848214      0.6219
12.250737815608174        -12.225283545975099      0.6219
10.532730793116045        -11.485509254792087      0.6219
1.1525752267410314        -10.859312157479687      0.6219
2.5145752363896765        -10.175658127009541      0.6219
31.950092938703705        -29.25517688357606       0.6219
30.89514499999999         -29.15506400000001       0.6219
31.151854857568825        -30.205743965142492      0.6219
37.96329                  -23.058567999999994      0.98541
36.61764306177639         -22.8911626591824        0.6219
37.3420221369516          -22.30919029872548       0.98541
36.69493399999999         -21.528667999999996      0.98541
35.63780637235216         -22.108035064814786      0.6219
35.56156550397074         -16.290692562336844      0.98541
34.01735415983748         -15.027955259901805      0.6219
45.97925239087782         10.23057164298992        0.98541
46.71263399999998         10.936617999999982       0.98541
46.07285245835863         11.190891463315543       0.6219
38.530718999999976        1.7752869999999914       0.98541
38.328969418794046        -0.6417146041058807      0.6219
44.668841999999984        22.562975999999992       0.98541
43.98412939030013         22.777007102513217       0.6219
44.35898113807305         21.423734199496703       0.98541
43.45055069521497         21.284601515427852       0.6219
43.79470457103083         22.077837399433772       0.6219
46.645933875028966        11.606671042643365       0.6219
45.007114                 13.409899999999993       0.6219
44.138851856916           13.583379716381017       0.6219
45.83432150724854         12.801277765953209       0.6219
44.85182831548363         12.45298442417024        0.6219
19.77425343079776         46.337452187168836       0.98541
20.085340247036385        45.266270822675274       0.6219
33.00628999999998         39.14010900000001        0.98541
32.51994818188728         40.20303041558176        0.6219
30.051435358461717        -30.14199097855972       0.6219
29.072603999999988        -31.286984000000018      0.6219
30.479567633315817        -31.092855273936422      0.6219
23.911379999999987        -24.995198000000016      0.6219
23.885407118868812        -24.393521280703652      0.6219
24.225283544969507        -19.749262184621358      0.6219
25.58067747376034         -20.65425252857369       0.6219
12.99035215215316         -14.338922176968472      0.6219
10.839723693771473        -13.250491510047977      0.6219
29.372872021352947        -32.48144155252389       0.6219
30.114811997916615        -32.00282696679039       0.6219
6.037339992289704         -20.25209057969657       0.6219
7.721926999999994         -19.004132000000013      0.6219
5.801078158660145         -18.381196383163875      0.6219
3.933909015178317         -22.83635881034028       0.6219
4.533999999999992         -21.79161500000002       0.6219
3.305685198252769         -21.94063076052413       0.6219
4.352930881424151         -20.249543823746343      0.6219
3.401477                  -23.76331000000002       0.6219
3.1934629261272414        -22.867612933941327      0.6219
1.192116242286825         -12.636894951155119      0.6219
2.5534775959268727        -11.855303669269299      0.6219
33.113044544094834        -29.57765699784837       0.6219
32.13979061690371         -30.486296067516378      0.6219
37.47207875655767         -6.508643578208406       0.98541
37.389635999999996        -5.038205000000005       0.98541
36.15567960731243         -5.971574673432922       0.6219
37.56299740166944         -8.130257032596493       0.98541
36.38517544480889         -7.398297573219543       0.6219
37.64775399999999         -9.641964999999999       0.98541
36.508905685998926        -8.622934184767953       0.6219
38.639837763807975        -11.038424392289059      0.98541
37.119592986753055        -11.143759568664228      0.6219
39.45825068635593         -12.190424308179303      0.98541
38.31411151020577         -12.144513792568677      0.6219
40.13339499999998         -13.140759000000031      0.98541
39.10040554566489         -12.890959519225898      0.6219
40.03757341746213         -13.811063389279884      0.6219
39.553614925306576        -13.543824072826961      0.6219
37.470248                 -15.97562100000002       0.98541
36.05021075884973         -14.843513948675449      0.6219
39.939043999999996        -14.500309999999997      0.98541
39.48367158435676         -13.92056553061521       0.6219
38.82329996082702         -15.167059887060862      0.98541
37.74172494200734         -14.683964355441976      0.6219
38.82547646967381         -14.358299048758534      0.6219
41.096744                 1.8971739999999784       0.98541
39.96515710418558         0.3384391205326722       0.6219
38.42288499999998         -3.6037110000000037      0.98541
36.94896410496238         -3.6969254068636506      0.6219
42.24474527482759         1.0876422867737203       0.98541
41.39394710032665         0.38624438805038214      0.6219
46.58176000000002         12.251345999999984       0.6219
46.040964560151764        11.909402644361407       0.6219
20.660845999999992        47.24450999999999        0.98541
20.78587218524491         46.078827303242115       0.6219
33.710757                 40.19890099999998        0.98541
23.55808573132351         -25.870288481825394      0.6219
23.09272264322307         -25.150951459362286      0.6219
22                        -20                      0.6219
23.246118172124007        -21.68263882251386       0.6219
14.181725871670892        -16.234949049855967      0.6219
12.176833503960435        -16.43814053014345       0.6219
29.689745999999985        -33.74203200000001       0.6219
30.46352753822642         -32.91074094539539       0.6219
0.7432471624793207        -25.567434044334625      0.6219
1.121660999999989         -26.22366000000001       0.6219
1.4405185546706427        -25.523572299879955      0.6219
3.533373926366619         -24.740597070476714      0.98541
2.8303461011903948        -24.258898790063938      0.6219
8.319852495204302         -19.875321058908288      0.6219
8.811513843704384         -18.94865645809054       0.6219
1.2005399430042565        -14.578473197939589      0.6219
2.7769406963457026        -13.634201244335623      0.6219
0.33639800000000275       -24.861897000000013      0.6219
1.2335888361861296        -24.759734679201394      0.6219
0.5974892122561488        -23.235547167823032      0.6219
0.9422710482283043        -21.309269679974896      0.6219
1.9466150286525337        -22.42801456970711       0.6219
1.1800592811448514        -16.83687355597047       0.6219
2.975309841450819         -15.703650123251675      0.6219
1.1979621565777037        -19.156539904632307      0.6219
3.2203527897421753        -18.44867077151783       0.6219
2.799717597233233         -20.537393092266125      0.6219
34.339039371128436        -30.14675988115714       0.6219
33.13701164974642         -30.890351311276955      0.6219
39.834278274381575        -3.4466360290542895      0.98541
39.03772103030673         -2.2059643051890427      0.6219
43.360355                 0.3009519999999952       0.98541
42.130090898772636        -0.22540981372497101     0.6219
28.413756928479938        43.996523613654865       0.98541
27.737322999999982        44.00442799999999        0.6219
27.926139735642717        43.425408948594274       0.6219
17.021884                 53.86865499999999        0.98541
17.67484211358657         52.85241971101486        0.98541
17.99180816604448         53.75103906595923        0.6219
20.73480243091123         48.07909623819805        0.98541
21.480826274059762        47.493368009678505       0.6219
33.690262977610516        40.98413059778365        0.6219
33.098402707097996        40.79546861843431        0.6219
29.028765999999987        43.98933699999998        0.98541
28.683178008214835        43.215054343293495       0.6219
17.848376000000002        54.45888099999999        0.6219
23.138292999999976        -26.910092000000006      0.6219
22.597909328738282        -25.79112252344874       0.6219
19.774688460950564        -19.74925579488883       0.6219
20.340853122691332        -21.677073939401943      0.6219
15.765109664328051        -17.818320951594693      0.6219
13.530369801383268        -18.30409130065633       0.6219
17.661087342248308        -19.009652432164195      0.6219
17.472732539437573        -20.708820388557903      0.6219
15.581566394596692        -19.77422556650524       0.6219
29.248797999999994        -35.544820000000016      0.6219
30.630867453726694        -35.23755744176505       0.6219
1.6783460859026686        -26.60554955677373       0.6219
1.7232796693607075        -26.022517506390994      0.6219
3.656634999999994         -25.653897000000015      0.98541
3.009908120325582         -25.045030335169976      0.6219
2.857991433305589         -26.353810690986876      0.6219
2.6801852294359327        -25.636227493090217      0.6219
8.895235999999983         -20.71366600000001       0.6219
9.432253665441035         -19.687731090422297      0.6219
35.71594499999998         -30.771680000000025      0.6219
34.15777625918977         -31.56919894839274       0.6219
41.29386115299907         -3.2841980024509922      0.98541
40.50584446759031         -2.0741328853631518      0.6219
43.98999386976997         -0.9068194553166076      0.6219
42.92954963675457         -0.8272287786917322      0.6219
27.94474953782779         44.77268281844181        0.6219
27.011889959182113        44.54494848639054        0.6219
18.66265863595344         54.31321914618316        0.6219
18.763066045706957        51.72005176321808        0.98541
18.751280080682363        53.26202047259813        0.6219
19.993914999999987        50.45094599999999        0.98541
20.119369713844904        51.80544577425961        0.6219
20.814821999999992        48.98210399999999        0.98541
21.617468610479044        48.314534365785576       0.6219
21.37528249713192         50.362609287863634       0.6219
33.67076399999999         41.731235                0.6219
33.03987027921259         41.29552262188773        0.6219
33.13268771592283         42.823281761146205       0.98541
32.75369631761626         41.90029771831313        0.6219
29.968386046108268        44.30680938234653        0.98541
29.631424104203266        43.381120525141746       0.6219
31.039934999999986        44.668857                0.98541
30.489150427460253        43.67517601021924        0.6219
31.801276936947147        44.318411025568196       0.98541
31.29612520373022         43.79453608286356        0.6219
32.570452999999986        43.964359                0.98541
32.154925920666386        43.09827124691887        0.6219
31.82568363576866         43.685200357788986       0.6219
23.140993319367944        -28.30358446324701       0.6219
21.904157736539776        -27.58039573182072       0.6219
26.96514615000167         -35.41120934210474       0.6219
25.93751461738939         -34.55928712107903       0.6219
25.719589291457982        -35.81264159948743       0.6219
27.892229999999984        -36.17977600000002       0.6219
26.632084450622333        -36.668479983570194      0.6219
29.131654894987204        -37.29433674527048       0.6219
2.178911999999997         -26.948941000000005      0.6219
2.1961090720547274        -26.183974344155626      0.6219
9.356270880268468         -22.42495887296806       0.6219
10.40617707967547         -21.56360177358132       0.6219
42.78520499999999         -29.16760700000002       0.6219
41.93919699999998         -29.000958000000008      0.6219
42.351550014836135        -29.574903940912407      0.6219
40.26407618896169         -29.758501478355047      0.6219
39.103492993426265        -30.24722727290536       0.6219
39.946284728874396        -30.755617501578907      0.6219
37.67709699999999         -30.80869800000001       0.6219
37.05415044470272         -32.43619946470652       0.6219
42.83993799999999         -3.112133999999998       0.98541
42.01314442032511         -1.626242228130572       0.6219
44.62372099999999         -2.122433000000001       0.98541
43.22191161655704         -1.6501847046577347      0.6219
28.166262999999983        45.59311199999999        0.98541
27.101813823136016        45.27951089806926        0.6219
19.64274899999998         54.13789699999998        0.6219
24.89436599999999         -33.69450100000002       0.6219
24.68674901781867         -35.26047086387125       0.6219
23.14432099999999         -30.020825000000023      0.6219
21.645498627120638        -28.81427923845109       0.6219
9.915819999999997         -24.501942000000014      0.6219
11.152390178486867        -23.05751664322486       0.6219
41.19366874437585         -29.345843083417428      0.6219
41.70849572508302         -29.828508601822623      0.6219
40.97035733553074         -30.244771069370728      0.6219
43.11343131823202         -29.477939278668682      0.6219
42.79562172445868         -29.60442910134434       0.6219
38.85952633236251         -31.636533282093605      0.6219
36.61682399999998         -36.41631000000001       0.98541
37.3664632088387          -35.44142323898077       0.98541
36.220723738739174        -35.03325481792739       0.6219
33.42878999999999         -42.95636440000002       0.98541
35.574419999999975        -43.649807700000025      0.98541
35.16392205943819         -42.03238566152439       0.6219
27.695314199567484        47.266740611257205       0.6219
26.83772276959532         46.398268257201835       0.6219
20.7575455745282          53.62945911217689        0.6219
19.77242267582985         52.79632504465149        0.6219
22.03088241244074         52.86311309539987        0.6219
20.904508188499882        52.31301998365649        0.6219
23.325030999999996        51.83191199999999        0.6219
21.835589435552066        51.53805783032352        0.6219
24.021966368299637        -31.863168897461833      0.6219
22.812021139322365        -33.09633433785588       0.6219
22.004712480119693        -31.71435063377344       0.6219
30.889136147541727        -42.95661632917278       0.98541
31.986050955052733        -41.146149391261375      0.6219
9.865444557298733         -27.36083770056993       0.6219
11.819149865377867        -26.499265613513884      0.6219
43.40697                  -29.75547500000002       0.98541
42.99654429491865         -29.769490387840506      0.6219
38.05525499999999         -34.54566700000001       0.98541
37.119228217911356        -34.09090070877643       0.6219
39.62683068837376         -33.93457726057606       0.98541
38.26479240970956         -33.297415565703574      0.6219
37.70138899999998         -38.32330800000001       0.98541
35.82784280336847         -38.122399650848045      0.6219
36.872303496970424        -43.63527013311108       0.98541
36.34569774683873         -42.55933789288753       0.6219
27.16417199999998         49.341128999999995       0.6219
26.12117207066459         47.63750151823958        0.6219
25.421129999999977        51.09961199999998        0.6219
25.01839185564276         49.05533483771885        0.6219
23.643448412557728        50.10847831273352        0.6219
28.012209999999982        -42.95689850000001       0.98541
29.823887254514922        -40.948142148985795      0.6219
9.810793999999987         -30.46165900000001       0.6219
12.023095983919662        -29.060624760734008      0.6219
43.38249909800716         -30.338799366088217      0.98541
43.028065400081594        -30.10687625965687       0.6219
41.07506099999998         -33.37144900000001       0.98541
39.79900258725511         -32.69098601009162       0.6219
41.98875776364338         -32.42927229933663       0.98541
40.92392005392364         -32.2143061335556        0.6219
42.755226984490676        -31.63891222541195       0.98541
41.82664321762782         -31.563565296943604      0.6219
39.10807578159071         -38.91027999201387       0.98541
37.98508331630018         -39.81023471576083       0.6219
38.03195499999998         -43.62228090000001       0.98541
37.303197951228775        -42.58384713992138       0.6219
39.21767270588093         -42.83535096100225       0.98541
38.28419475231833         -42.280215120997255      0.6219
25.619218699732688        -44.06313278027421       0.98541
26.08196268857011         -41.83488485139519       0.6219
8.919423021533515         -33.226455135056696      0.6219
11.051819632819496        -33.168303690976344      0.6219
43.353853999999984        -31.02162600000002       0.98541
42.44244129515519         -31.006243996103937      0.6219
42.86432664070074         -30.496345244378638      0.6219
40.309191999999996        -39.411473000000015      0.98541
39.204278710137146        -40.16078288942322       0.6219
40.22688599999998         -42.16556240000001       0.6219
39.23700648454842         -41.80563231001139       0.6219
40.68831076278892         -41.48859116333999       0.6219
39.93850466875378         -41.43840171817527       0.6219
23.745192945650512        -44.978203134150455      0.98541
24.408483535321544        -42.75404114876761       0.6219
25.563663826582214        -56.14693053677325       0.6219
25.260683999999998        -55.28005680000001       0.98541
24.75912895539588         -56.12396601430393       0.6219
25.865862999999997        -57.01157070000001       0.98541
24.95666991375264         -56.721511045159716      0.6219
8.679125999999997         -36.16325100000002       0.6219
10.731716324361086        -35.312556140676215      0.6219
41.202045                 -40.73487500000002       0.6219
40.08932902918329         -40.732798042968426      0.6219
23.97648568467713         -54.27778375103458       0.98541
23.9233756382977          -55.48432558358609       0.6219
22.253100999999987        -46.156010400000014      0.98541
21.72399492331341         -43.989943410014085      0.6219
24.672336                 -57.84879760000002       0.98541
7.907313703024665         -37.587934629590066      0.6219
9.951755340574046         -37.24368048688846       0.6219
22.40999099999999         -53.055188000000015      0.98541
22.568586590959875        -54.81534034122204       0.6219
21.955727505168273        -48.19281702799377       0.98541
20.267223052294632        -46.92230452937532       0.6219
23.04883517179764         -57.586439296879654      0.98541
24.05512924235557         -56.68379941484474       0.6219
21.17712699999999         -57.28397060000002       0.98541
22.73214424513451         -56.241695561846846      0.6219
7.182818999999994         -38.92527500000001       0.6219
8.983061353633005         -38.94210501450947       0.6219
21.97958193152871         -50.66178832405551       0.98541
20.406821879395306        -52.19907941388894       0.6219
19.722729655132667        -49.55924475032651       0.6219
19.248644999999982        -57.62164000000001       0.98541
20.244984107577267        -55.72529840428916       0.6219
5.520963854750596         -40.25986136707732       0.98541
6.933844312778945         -40.902057701082576      0.6219
17.77237199999999         -58.665974400000025      0.6219
17.669010799717743        -56.753164272325265      0.6219
4.141726999999975         -41.36748960000001       0.98541
5.568855201561389         -41.59207784335977       0.6219
17.69746730235171         -59.86320309640639       0.6219
16.539953390848705        -58.94443203550554       0.6219
3.8823133756670174        -42.39862754606087       0.6219
4.74801977561342          -42.2560440557887        0.6219
17.619661999999977        -61.10679320000001       0.6219
16.485583990748957        -60.103905758293905      0.6219
3.6120639999999753        -43.47283630000001       0.98541
4.568159933056282         -42.988943900090256      0.6219
18.097714408625823        -62.44956883390148       0.6219
16.808837085736023        -62.25313782123526       0.6219
4.096026999999992         -45.30170140000001       0.6219
4.938108835753407         -44.11605565158183       0.6219
18.533693999999997        -63.67416840000002       0.6219
17.432017478271085        -63.20836289084888       0.6219
2.9632125443051702        -46.54244656038759       0.6219
4.683952957871946         -46.883021338312666      0.6219
18.62818623247262         -65.05738573584803       0.6219
17.32058738374522         -64.3439529523972        0.6219
1.6156218533237752        -48.03014259530207       0.6219
3.62762791018767          -48.21683425071225       0.6219
18.737734999999986        -66.66113740000002       0.6219
17.112250546408305        -66.05812782112153       0.6219
0.4145690000000002        -49.83206630000002       0.6219
2.568472323800962         -49.641572987543384      0.6219
2.5564551467663503        -56.97228679332171       0.98541
4.255816999999979         -57.78986820000002       0.98541
4.188077576131316         -56.11831308455408       0.6219
10.340218394355299        -65.20060864515388       0.6219
10.74457099999998         -65.05495150000002       0.6219
10.441358762550145        -64.73811150977427       0.6219
11.317425145685085        -65.56186475722689       0.6219
11.44674815958704         -64.88880314530937       0.6219
19.55749799999998         -68.94887240000001       0.6219
17.577483250731994        -67.99380380446375       0.6219
19.46721199999999         -70.93648990000001       0.98541
18.177872753369265        -69.82564319669925       0.6219
0.5920188152382289        -55.67892094922877       0.6219
0.9514039999999967        -56.43597110000001       0.98541
1.6168639910308658        -55.62815444402949       0.6219
0.24559299999998532       -54.949169900000015      0.6219
1.127808855704204         -55.057324816671766      0.6219
0.10940328880699798       -53.54088408219072       0.6219
1.1130550329803386        -54.12172000885678       0.6219
0.13024813304007396       -51.822362658944144      0.6219
1.9173592950128306        -51.264039723542076      0.6219
1.3529913109464045        -52.86339673862861       0.6219
4.284028979742826         -59.779519421746635      0.98541
5.998446888498603         -58.7455095082822        0.6219
18.834429999999998        -72.26169280000002       0.98541
18.130076943359303        -71.13064398074027       0.6219
9.928667999999988         -65.34885860000001       0.6219
10.046923964595686        -64.90060673316343       0.6219
12.016600382518671        -66.1805583624758        0.6219
12.112407963111453        -65.30938497999792       0.6219
12.869951999999984        -66.9356812              0.6219
12.964058074043907        -65.80061660143961       0.6219
13.507527498258202        -68.21454401018377       0.6219
14.437318679023619        -67.45801298648055       0.6219
4.317171999999999         -62.115200800000004      0.98541
6.322089990717748         -60.959995477698534      0.6219
17.52765199999999         -73.2527359              0.98541
17.383912552369782        -71.90896157365874       0.6219
9.882336344062304         -66.17488398336829       0.98541
9.332280707784015         -65.76858144940306       0.6219
14.227069000000002        -69.65782620000002       0.6219
14.982330803891886        -68.65681261916146       0.6219
3.448600799465459         -63.799805516770306      0.98541
5.100582953554012         -63.99613497521696       0.6219
15.751024999999998        -73.27663120000001       0.98541
16.585880364666984        -72.36916305225307       0.6219
9.759418102929263         -67.19206818520874       0.98541
9.058457157339319         -66.60472415820765       0.6219
14.541777982073363        -71.12247558172992       0.6219
15.37608726221433         -70.05859876949849       0.6219
14.802675999999995        -72.33668980000002       0.98541
15.542463196678401        -71.27268327737134       0.6219
15.8241025434663          -72.1946671018013        0.6219
2.580034999999981         -65.47633060000001       0.98541
4.414195824162309         -65.30606451090681       0.6219
9.506742061878128         -68.43539703981945       0.98541
8.68036603642957          -67.56241433210015       0.6219
1.4533383700550584        -66.52623314915266       0.98541
2.6758695292396517        -67.08419509501817       0.6219
9.074953999999991         -69.85270390000001       0.98541
8.067379798815077         -68.68074895886224       0.6219
0.42347999999998365       -67.48589780000002       0.98541
1.668970590252686         -67.56800656913204       0.6219
8.09327675411371          -71.25970950211304       0.98541
7.254445859038077         -69.99413217998358       0.6219
0.4833649802148484        -68.60132691339368       0.6219
1.2024137051091437        -68.28725921502539       0.6219
6.9411458202086305        -72.91102075045372       0.6219
6.270640057215292         -71.22677127180646       0.6219
0.5371119999999792        -69.60242920000002       0.6219
1.2491544687165659        -68.96306950355209       0.6219
1.0193107334267184        -71.00397527310807       0.98541
1.8852024561809175        -69.86814543182538       0.6219
1.5808439999999848        -72.63611300000002       0.98541
2.6854580143191136        -71.328665984652         0.6219
2.517521448483796         -73.65311649002666       0.98541
2.9157097296335186        -72.61180992535091       0.6219
5.820635999999979         -74.51701050000001       0.98541
5.236763341733262         -72.40235563670251       0.6219
3.529101999999996         -74.75144650000001       0.98541
3.9469009643848416        -73.2783092335372        0.6219
8.014467683507737         17.24311716406458        0.6219
6.8735157777994145        16.785325665262807       0.6219
7.400105245668183         16.156633552768913       0.6219
6.634636732378156         16.047554779618313       0.6219
14.486186878252468        20.340070178392455       0.6219
13.711852847820314        21.41172835545661        0.6219
13.340464257438786        20.345532217760393       0.6219
15.22471810474968         19.44975539599619        0.6219
5.999619247952973         16.80214354130476        0.6219
5.736898278130742         16.02381509419165        0.6219
6.690832496838787         17.747052448652866       0.6219
12.975640155482731        22.31250657779829        0.6219
12.357790026357893        21.15494628072259        0.6219
12.274660891670745        19.624283119641          0.6219
7.360464295322851         18.7159944567431         0.6219
8.945859398517925         18.761676846466365       0.6219
13.837419500396221        18.974226768672615       0.6219
10.156925042749862        17.08807842475558        0.6219
10.679648554841872        19.072707661313935       0.6219
12.169814743188397        17.973208185515343       0.6219
15.404582043350283        18.14372822348734        0.6219
6.240653867850145         15.41130246971889        0.6219
8.589320588012383         15.553387938679524       0.6219
7.169880405481545         15.213478085126367       0.6219
5.5159698489054545        15.19939862401633        0.6219
5.010822297698529         15.829052131325842       0.6219
14.206207210246717        22.497878550114255       0.6219
13.483524715606745        23.178268388217568       0.6219
12.512725847812506        23.485266562654335       0.6219
13.40652509178384         23.960997084650486       0.6219
14.316525272707928        23.63469316587046        0.6219
5.810074392891452         18.756772117812197       0.6219
10.944737837545947        20.740683729852666       0.6219
9.48247212057096          20.360143394402662       0.6219
7.9484486630425515        20.060535072904173       0.6219
11.429302641677245        22.52493451049306        0.6219
11.541796555238559        24.063141416215203       0.6219
6.386272086638992         19.994601891383994       0.6219
9.193104590355807         14.069749272832187       0.6219
10.549842844942098        15.091678391720727       0.6219
10.528731720087375        13.806398466276887       0.6219
13.916466078997695        17.05488010166067        0.6219
12.148392736520721        16.032482133689996       0.6219
15.803985736843842        16.502796429305313       0.6219
6.177898947496473         14.372050730302714       0.6219
5.178292005268851         14.548043038537855       0.6219
7.640918303381435         14.010980679488327       0.6219
5.153577510603375         13.70930074461788        0.6219
4.4649359567430755        14.326826478872132       0.6219
12.615426083538281        24.872551317812402       0.6219
13.931883917306573        24.759138013623865       0.6219
21.04088782827864         22.19091775181662        0.6219
20.312629617442038        23.477540377225335       0.6219
9.730999486161156         22.00428360327903        0.6219
8.471260270547527         21.250240577310272       0.6219
7.0374192797308535        21.392197446540926       0.6219
9.98900521822113          23.93590805199965        0.6219
11.029346473184857        25.402610842404425       0.6219
5.327996047327756         21.24271041592918        0.6219
7.990027465420752         12.573523765951437       0.6219
9.700440765342243         12.72014532196523        0.6219
11.00775898821892         12.934278230753304       0.6219
11.948715781957377        14.062691365441735       0.6219
14.148591927288871        14.924356333045925       0.6219
16.516833584439723        14.715406049729555       0.6219
9.629340154632153         32.02121470921605        0.6219
10.38575648300201         31.43715219439832        0.6219
12.028404060368313        26.42496460166062        0.6219
10.77625528977456         27.035675910272943       0.6219
19.353486328823188        24.603885496583167       0.6219
13.447479730682714        25.908822273682738       0.6219
14.6943280397034          25.66141678782843        0.6219
15.866284597990745        25.433883784246238       0.6219
21.893198713634966        23.579289711315578       0.6219
23.089573401128906        22.943588487690413       0.6219
20.90193884122548         25.147707723273918       0.6219
8.635083591549057         32.144343177426144       0.6219
9.21432856356541          30.9713476910667         0.6219
10.415347421150038        30.205468085062506       0.6219
9.346708086667558         29.408539190102726       0.6219
10.619340992791239        28.706798157677635       0.6219
8.074048796401136         22.914277790624624       0.6219
6.02797727983423          22.680236344633823       0.6219
8.291512673416353         24.619442819665796       0.6219
9.318582211206891         26.004185864864965       0.6219
9.432254742296445         27.901634773059378       0.6219
4.015137152419262         22.69673007398439        0.6219
2.5601164161262098        22.678665210533183       0.6219
2.848767693994126         23.546305494008166       0.6219
10.667037823166593        11.713118190127341       0.6219
12.193868850541026        12.369037809955326       0.6219
13.634115505210223        13.171465790801737       0.6219
19.764268867283114        13.153478901445837       0.6219
15.42865491028096         13.138116558109314       0.6219
17.53102061003229         13.136415816929647       0.6219
10.140427226150901        10.242148296666928       0.6219
23.29506946497067         13.184050394478817       0.6219
11.180653145993775        32.14217009884948        0.6219
13.124659416986706        27.081283729357693       0.6219
11.302421202165302        30.958844029826658       0.6219
12.109537790148897        28.05829079150553        0.6219
11.635942626709939        29.631180196062775       0.6219
19.586095262412627        25.91191999071021        0.6219
17.138104424618753        25.4781057388399         0.6219
18.360577968605103        25.728725151952354       0.6219
14.27982102041269         26.90723310617459        0.6219
15.408985694765596        26.644012485392604       0.6219
16.430563658079507        26.33662834927604        0.6219
11.85858009563891         32.53999164226505        0.6219
23.219799430912627        24.182766506215685       0.6219
22.343747150611645        25.07043334169265        0.6219
24.268155929704854        24.534185194384627       0.6219
20.619543398072373        26.926225863966778       0.6219
22.08971571527529         26.343417771470875       0.6219
7.634613257887824         32.67854317358852        0.6219
7.7384001248565335        31.296740789659975       0.6219
7.9446361419673925        29.90573960662397        0.6219
8.328494410199275         28.659562447608238       0.6219
6.758410483975204         24.341872636232452       0.6219
5.217715685149912         24.004409095636245       0.6219
7.317516657277397         25.900969754607303       0.6219
7.928305060814859         27.41361100496377        0.6219
2.0116627812446986        23.936425942448672       0.6219
3.738730344019488         24.484726109500986       0.6219
2.5847489429690187        24.37510398704205        0.6219
20.528835783192246        11.633656538573062       0.6219
12.101723443017963        10.853423767698908       0.6219
14.013255063226275        11.686139955907072       0.6219
18.523283215790183        11.594660941153036       0.6219
16.279940183205905        11.516017195889129       0.6219
11.842434264254623        9.105265066927704        0.6219
23.010833424023957        12.202371186040683       0.6219
22.102671382515574        11.522201883291014       0.6219
24.297529968309306        12.348567358612438       0.6219
25.6239208980009          13.373541005686507       0.6219
12.061793314990826        31.679065945268764       0.6219
13.623418655374394        28.13693669474878        0.6219
12.422031728533028        30.469063066315066       0.6219
12.946976267131884        29.388617019088112       0.6219
20.938263554049456        28.179118872070735       0.6219
19.950131775208757        28.081523938233612       0.6219
18.911850196599055        27.197582385052637       0.6219
17.436601603061863        26.795923099157335       0.6219
14.899622317834131        27.929644416748424       0.6219
16.281636478559744        27.616540255375615       0.6219
12.610506355971348        32.433576871490956       0.6219
12.87680121616227         33.21137039241255        0.6219
12.844362071964298        34.43220679506352        0.6219
13.067735540330343        33.80803259794379        0.6219
12.733999346410295        36.07692527524404        0.6219
23.54469396183719         25.63374227122069        0.6219
24.80205604302662         25.42361729163418        0.6219
20.352658860713703        29.191209936991893       0.6219
21.958808441735947        27.622310366955478       0.6219
6.826681605678234         33.21938201395532        0.6219
6.690831351177745         32.051487291184024       0.6219
6.203290971662163         33.620002274039656       0.6219
6.41690200756099          30.459298848714916       0.6219
6.990568019250123         28.668287663291352       0.6219
5.279828065056518         25.602168125975034       0.6219
6.182545748058614         27.35927403139327        0.6219
3.588951949473575         25.88017212199135        0.6219
2.6497819608176676        25.303847097812778       0.6219
21.65576101671867         10.083377939973666       0.6219
19.68654189610815         10.243648874665043       0.6219
14.353569790274479        9.624335790677394        0.6219
17.546759028427083        9.38979503660789         0.6219
13.242197944674938        7.625903811400624        0.6219
23.566237934444835        10.764610938232966       0.6219
25.52064730042158         11.389516887085726       0.6219
23.047422449271174        8.311252142913297        0.6219
13.075581041784           31.415163049887305       0.6219
14.293477022708682        29.41574888030011        0.6219
13.394337763957044        30.398550967268257       0.6219
18.92779508045821         28.91301410485636        0.6219
17.497536685850424        28.41760838940814        0.6219
15.894813750976212        29.491765606807547       0.6219
13.548268355434116        32.360834398543844       0.6219
13.044828224203892        35.460618321774064       0.6219
13.646299763182686        33.333594509426376       0.6219
13.299030603890966        34.81954811486236        0.6219
13.546112950487682        34.11115621066828        0.6219
19.502062050613258        30.33967153947879        0.6219
13.191486241565356        36.451822175995          0.6219
13.424265499486635        35.86992487869868        0.6219
13.71117350425513         36.2614440768474         0.6219
13.071913930609732        37.02873169034331        0.6219
12.292420831277667        38.997108718351875       0.6219
27.111758136767946        25.079633851679663       0.6219
25.952722342998086        25.889376013483854       0.6219
5.945425818333522         32.88837630783681        0.6219
5.586799230677864         31.76666502202828        0.6219
4.946496931648726         30.521955146697326       0.6219
5.423784725496495         29.01288306766578        0.6219
4.198603914071804         27.4988700216333         0.6219
20.091733880413354        8.051671437177175        0.6219
21.6768484711059          6.333884653651738        0.6219
12.260016493410006        5.924874407989541        0.6219
15.698107376859568        7.465453180534467        0.6219
17.809279755570934        7.103483071874888        0.6219
14.49042396962951         5.967718404583815        0.6219
25.364072411229955        7.475174253853732        0.6219
24.08059369038873         5.739280069233399        0.6219
12.232173546808538        39.479631251417196       0.6219
14.566717938575675        31.187214723329145       0.6219
17.655244678548875        30.426036427885187       0.6219
16.22079494455613         31.199312294859432       0.6219
14.536938929964384        32.73607294357195        0.6219
13.750702039673547        35.27916661694221        0.6219
14.333935049578562        33.718909761433814       0.6219
14.08520971789801         34.55342345417245        0.6219
20.25605086429332         31.54735205507151        0.6219
18.767750828260485        31.640969415075688       0.6219
13.723537419635942        36.730690714669265       0.6219
14.093096633704205        35.81722199882316        0.6219
14.128460790536641        36.36593711474208        0.6219
12.532030296548943        38.46189508658314        0.6219
12.971273768862499        37.79093911863714        0.6219
13.770548096329494        37.31325769957491        0.6219
12.659185694716781        39.27504320541333        0.6219
12.782069530515383        38.88166782950128        0.6219
28.565998351365398        26.17386121121508        0.6219
4.573727209528558         31.80181364595968        0.6219
4.023877858488101         30.888704775727888       0.6219
3.8075917323887145        29.569612694264478       0.6219
3.167050930592894         30.7836416275644         0.6219
19.444684351605183        5.6254964284788525       0.6219
21.719807983851034        3.941723190455966        0.6219
13.400677380110801        4.564096962173344        0.6219
16.746413772580453        5.081482968062184        0.6219
14.792522347142027        4.242213401465544        0.6219
25.766175258392302        4.46517423404024         0.6219
24.368580052874           3.2421838833323013       0.6219
31.683755165767796        24.809262939389644       0.6219
31.08851227384227         25.954818262755914       0.6219
32.04293346671414         25.8500345831623         0.6219
12.794519028306265        39.70965915827411        0.6219
12.251433196698336        39.91220711514238        0.6219
11.935614598935238        40.41310169663382        0.6219
15.67632777231406         32.36131887636901        0.6219
17.15096018130231         32.08611473657675        0.6219
15.125297410971054        33.29179854032448        0.6219
14.568464269947388        35.16459251677159        0.6219
15.0639821207878          34.28677066493           0.6219
19.531658633505863        32.584913315009516       0.6219
18.140469449019665        33.00724322418893        0.6219
14.446267315952904        36.84659161968756        0.6219
14.857103356449532        36.102647482740124       0.6219
13.20866140527806         38.48086081097268        0.6219
13.931952903121385        37.99902805755203        0.6219
14.467256653656026        37.475266435003405       0.6219
13.267765420985356        39.24296147708912        0.6219
13.355089065186714        39.84620478823619        0.6219
29.99731378601323         26.541481542032635       0.6219
29.271921017279205        27.2884333304159         0.6219
31.828061077827442        26.591375655022354       0.6219
18.745216126674766        3.33596161248143         0.6219
13.472798486367981        2.9090323466346053       0.6219
15.932542210567401        2.485440041434431        0.6219
26.35996351072372         3.0561286791822284       0.6219
32.818336092817134        25.29492222159168        0.6219
12.79451749938197         40.42237715561602        0.6219
12.27371103246415         41.06896095425331        0.6219
11.460837361727453        41.70411194968556        0.6219
16.45725722851483         33.66740001955231        0.6219
15.752980550788001        35.134257385104          0.6219
19.552409614789923        33.97924276458475        0.6219
18.033747854568396        34.321102022611164       0.6219
15.32331405720882         37.145574458405626       0.6219
15.970879497588301        36.18163143974303        0.6219
14.114049261025137        38.67188802885853        0.6219
14.843313133965141        38.071660842591356       0.6219
14.060727514879837        39.552426095687125       0.6219
13.808760170144813        40.46477865454025        0.6219
13.574299068713174        0.5837785997812055       0.6219
33.93293570375097         24.75705028471145        0.6219
13.314396220084943        41.241919875164065       0.6219
12.708247539531296        41.92928054351613        0.6219
12.02105041438292         42.64423188603348        0.6219
20.320283814857795        35.365001948372225       0.6219
17.176229071827386        35.53401024030388        0.6219
18.842373908690167        35.41761386442598        0.6219
16.00904590308177         38.102772225879924       0.6219
16.744770451667765        36.9916676321614         0.6219
15.186168517591174        39.18871653199974        0.6219
14.901607058803375        40.358824070547044       0.6219
14.42633949435174         41.36707701283748        0.6219
12.062005389094308        -1.4716590200493525      0.6219
10.956492653728322        -2.967219166102362       0.6219
29.948310605620275        -0.8923989854664893      0.6219
35.204113724657226        23.122788096262383       0.6219
35.13683613699348         24.299790122400157       0.6219
15.257840423850478        42.40256980590749        0.6219
13.911391318612495        42.34777662231578        0.6219
12.959074912250703        42.795044422310724       0.6219
11.56048858017823         43.64542418267848        0.6219
12.547257879254104        43.424822492441265       0.6219
19.686211483052915        36.394914722143994       0.6219
20.768112365386735        36.60447546932727        0.6219
21.866698371253893        36.85289672847129        0.6219
16.446603645810335        39.109658850998045       0.6219
18.36778454080068         37.032598360410404       0.6219
17.294576225076742        38.38364104801215        0.6219
16.192689947934884        40.1917186923172         0.6219
15.756501426383071        41.41744261333557        0.6219
16.498565530391677        42.512121874723825       0.6219
7.007179897975636         47.31957160700015        0.6219
8.72559161756893          47.65438915355413        0.6219
4.269323596467476         47.843323667176044       0.6219
4.946370629786197         48.55059585429795        0.6219
11.285098449138017        -4.561726777933884       0.6219
10.218997622482432        -5.257185287535644       0.6219
7.547620322774034         -8.945731134482287       0.6219
36.55621245298068         23.858151178445603       0.6219
41.495418730130275        14.04099404134107        0.6219
39.62916957619248         21.553240715128613       0.6219
9.632294264855522         46.491516984098574       0.6219
15.941646243155558        43.455724736248015       0.6219
16.978806964297767        43.54385363857369        0.6219
14.797299543956253        43.42802052287283        0.6219
13.594077571959616        43.644885087043114       0.6219
11.1815715505535          45.33120171069521        0.6219
12.601511789515094        44.39462865523598        0.6219
10.020841606412485        47.79130507906978        0.6219
19.845811645497005        37.624369247651686       0.6219
21.004080766431862        37.737217982158846       0.6219
21.925924389726198        37.892450488341275       0.6219
22.48091977889614         38.5439445440247         0.6219
17.460414702061087        39.784643524523815       0.6219
18.842171252574275        38.99321735825755        0.6219
17.39886596569977         41.4120600763423         0.6219
17.607801014808004        42.77184970916628        0.6219
17.829407950181032        43.71536565146601        0.6219
17.39960295193005         44.24768247216889        0.6219
3.9842020333209573        48.73446596962499        0.6219
9.66461908419235          -7.66448877154292        0.6219
10.680881923928276        -7.30413339871855        0.6219
9.525804683574156         -8.752055830259712       0.6219
8.709115835321446         -9.518069322017144       0.6219
6.572527004630426         -9.570582651065976       0.6219
3.6286064371102054        -8.534690633715034       0.6219
2.810955714035688         -8.255499043812478       0.6219
4.585171739663192         -8.972459720350901       0.6219
5.520681619002848         -9.235328629089194       0.6219
3.919388260112646         -9.357604314551574       0.6219
7.690288750150181         -10.303396646478616      0.6219
33.06266418557965         -2.540175359281498       0.6219
42.399489705575554        13.065336311176289       0.6219
42.590775792382885        11.997650730783358       0.6219
42.033358717751916        22.781747731208142       0.6219
41.252828677994614        21.64850645246775        0.6219
42.796309325433626        13.936357409214573       0.6219
42.48484786988101         14.769269662070698       0.6219
41.708905305694756        15.610107251524568       0.6219
40.451414997980045        17.002582220218844       0.6219
41.03171565919251         20.03775551524802        0.6219
41.294712539186065        18.485793813280925       0.6219
42.78324958439129         22.908450747226503       0.6219
43.223161752427536        23.280931714725043       0.6219
10.983790332272173        47.16217870840445        0.6219
12.276755605901933        46.726350253679094       0.6219
15.51644935999001         44.374492625151454       0.6219
14.534392804705252        44.29625455665915        0.6219
13.801284557128298        44.846599421370136       0.6219
12.924855665839782        45.62434596932299        0.6219
20.386730475168743        38.99976515203351        0.6219
21.460972124784462        38.87671218154712        0.6219
22.166074186990187        39.456359765980835       0.6219
23.01202825604537         39.35999302149969        0.6219
23.90900805315059         39.22660095221286        0.6219
24.429872758673365        39.98432730741745        0.6219
18.615233153534763        40.787027697810366       0.6219
19.924648025880895        40.34047647736095        0.6219
18.635001948229714        42.30220934822525        0.6219
18.40768031226591         43.20915525017769        0.6219
18.592515482405393        43.99589479547484        0.6219
3.073942225014477         48.71167750685755        0.6219
3.583548941816052         49.625984792846054       0.6219
29.938379225573843        -20.734145864918357      0.6219
30.389738676733828        -22.1162232348214        0.6219
31.577855566509584        -20.573279547601015      0.6219
31.382502562914084        -17.309893975632647      0.6219
28.91607617434238         -19.654651864630136      0.6219
28.52428655927154         -20.702314078224585      0.6219
27.566158527586186        -21.294159687216855      0.6219
10.05969492071022         -9.889035331144454       0.6219
8.893568616977085         -11.014538347008404      0.6219
5.730206044738152         -10.180507190221302      0.6219
6.525210608373233         -10.660630671963778      0.6219
3.1811801285787364        -9.243009230114996       0.6219
4.6245467324135765        -10.048900765091243      0.6219
3.577436262797518         -9.988961223485703       0.6219
7.201448568130695         -11.864487693558782      0.6219
34.54309436596023         -22.146715358319945      0.6219
34.032707342928305        -3.938472458313679       0.6219
43.41721623231942         22.68770015376982        0.6219
42.745586981860264        22.003710258176167       0.6219
43.232996200025795        12.665053957268656       0.6219
43.342810656201664        13.366981817049968       0.6219
43.83066326238516         11.8893175963223         0.6219
44.85016492657918         11.429924761006372       0.6219
42.487200797940076        20.637128216297114       0.6219
43.20263234998882         14.583607973838983       0.6219
13.37761437467895         46.51087959424105        0.6219
21.27947024542998         40.10750979632179        0.6219
22.475467352436794        40.35370876460979        0.6219
25.18362021428524         40.31721415777482        0.6219
25.959966479995476        40.79261361259875        0.6219
23.57369238567796         40.35649697474191        0.6219
24.42210162994034         40.68668038254961        0.6219
19.693067832705697        41.779159156722606       0.6219
20.720551000330673        41.34067584618045        0.6219
19.43048880220485         43.24688872202762        0.6219
19.3565462860032          44.495247051384794       0.6219
2.3825398564717415        48.89429480294972        0.6219
26.74424117950338         -20.619892686239165      0.6219
26.46403831276486         -21.43318286967318       0.6219
25.58174675861816         -22.060670130636588      0.6219
9.152686801542428         -12.533806685348857      0.6219
7.959528567574779         -13.6722275342918        0.6219
5.408064259270662         -11.387093233896312      0.6219
3.6458763791262165        -11.1085617378574        0.6219
6.032344905848197         -13.160511452243568      0.6219
6.884827484707587         -15.008374727316442      0.6219
34.886595762640205        -5.486803866449563       0.6219
34.91544622478678         -6.96067078048855        0.6219
35.4306863652036          -8.308980412051639       0.6219
35.20598542839445         -13.203496169910892      0.6219
36.77705440769071         -12.473052427516453      0.6219
35.758720937994326        -11.638472901382801      0.6219
36.77414494172028         -13.717872548632158      0.6219
38.099778178312505        -13.38512311874922       0.6219
45.467837521210235        10.959406008727326       0.6219
35.75268048508067         -2.7594364158222597      0.6219
35.81703858096093         -4.4359932947560985      0.6219
45.59049240288305         11.502679441171264       0.6219
44.145369085878826        12.868063420380764       0.6219
45.42828131527648         12.024456351900913       0.6219
26.87517616028722         41.35630522400053        0.6219
22.92131838878644         41.28745062729985        0.6219
21.88212862485262         41.5396222312895         0.6219
25.933372993760884        41.990960798810406       0.6219
25.010404427016514        41.34333839681999        0.6219
23.846050260712797        41.59671776760419        0.6219
26.175534497315702        42.74972350394655        0.6219
25.656702876840473        42.74953791536446        0.6219
25.948403219684973        43.164136375895495       0.6219
20.832484066053308        42.657676848730944       0.6219
20.42334704866875         44.081156395430156       0.6219
27.791851770553745        40.85404230171912        0.6219
27.754210520439006        41.867698646366044       0.6219
31.38890161275238         -31.054572516689042      0.6219
23.617765458323014        -23.947608515514954      0.6219
23.35240048893754         -24.539278082958447      0.6219
24.455841721596077        -22.587390083723598      0.6219
24.683257987989037        -21.507927506323153      0.6219
23.559812606140397        -23.174932419375413      0.6219
22.965913220406946        -23.84158345578295       0.6219
22.646687981070016        -24.456014593740186      0.6219
9.48912208179431          -13.915591913602572      0.6219
6.647225450598464         -16.759415244276806      0.6219
8.223323363117654         -16.297999183220128      0.6219
8.875741698209808         -15.075932897526899      0.6219
7.593767256538416         -17.6777198726614        0.6219
8.661548129110194         -17.4351671251192        0.6219
8.425499495014922         -18.23281873876298       0.6219
9.324785038598053         -18.093929140118256      0.6219
4.114509448758658         -12.621766893013755      0.6219
4.625691106646788         -14.409118631384317      0.6219
5.034003740028111         -16.27680239024817       0.6219
31.08818815142718         -31.911283570605956      0.6219
32.0814454663348          -31.545983338423262      0.6219
35.58007930081955         -9.926128898228392       0.6219
39.04052363652434         -13.59325966655421       0.6219
37.534733959651184        -2.3589214713362052      0.6219
26.98398172286104         42.49557521420236        0.6219
27.775619631405323        42.5199134801774         0.6219
27.608246500713893        42.96022969177788        0.6219
26.5506479786262          43.217669641314934       0.6219
22.90286173411326         42.247686622204604       0.6219
22.04274758681791         42.78264711367906        0.6219
24.87478138236095         42.46267321334029        0.6219
23.78229134899969         42.70219992995463        0.6219
26.0283619925534          43.736944779000424       0.6219
25.3307687530891          43.36680603985106        0.6219
21.628403938469482        43.83199987566486        0.6219
21.23911253150371         45.12825399882574        0.6219
31.94338029022981         40.93075115414478        0.6219
28.66009079507719         41.61733956450921        0.6219
28.442699771570787        42.38209880561323        0.6219
28.088165952220304        42.90670249795206        0.6219
29.72670808191738         41.5290785657245         0.6219
30.989407960495026        41.42897863155134        0.6219
22.523015990375235        -23.0608060776005        0.6219
22.17540328787664         -23.93518893223152       0.6219
22.08944646112454         -24.524279864255583      0.6219
22.3160533075694          -25.05205359705238       0.6219
10.617929647873055        -15.045500940797327      0.6219
9.953966883093617         -16.811595920591067      0.6219
10.257937035153821        -18.238318781885788      0.6219
9.642599035401346         -18.796896174968452      0.6219
3.739748050487803         -21.098421114196462      0.6219
2.6913424696211097        -23.528784972790767      0.6219
1.8668553924389695        -23.998458897149916      0.6219
2.426891882046594         -24.84218974567183       0.6219
1.807593873347793         -24.936318625852344      0.6219
31.19875224362855         -34.00771355991534       0.6219
32.00087466001709         -32.860722382401214      0.6219
32.99002062887769         -31.992037082995576      0.6219
32.53953559593764         -34.1265702736793        0.6219
39.84385206985557         -1.116796870564852       0.6219
27.19904550034013         43.30210072722505        0.6219
26.857486050943773        43.87729037298083        0.6219
26.202872883713713        44.38189499216298        0.6219
22.94784621374244         43.53537665379651        0.6219
24.339917154069013        43.66854539282761        0.6219
25.353034787203008        44.203049549498814       0.6219
21.55869750247945         45.99906170453738        0.6219
22.3424331913126          44.735858061735804       0.6219
22.073899365188662        45.566710845329254       0.6219
21.461914117345813        46.72301431397551        0.6219
32.59397536075002         40.94360620180278        0.6219
32.44726125545902         41.38186306361908        0.6219
31.97465620465171         41.76348926975785        0.6219
29.2512935653869          42.424189012098296       0.6219
30.373523990039565        42.644153880975814       0.6219
31.45750615727421         42.53261240172411        0.6219
31.022000440035264        43.185103390554204       0.6219
31.550528774871516        43.2591950408859         0.6219
21.73136158507246         -22.24278367849581       0.6219
21.75749522630507         -24.87256349425237       0.6219
21.570200706069887        -23.43703930058284       0.6219
21.552488010811924        -24.30589077344222       0.6219
21.71317874300798         -25.51772733276269       0.6219
11.493636648725904        -17.867778765917496      0.6219
10.71093879126753         -19.285202545084125      0.6219
31.91035536481266         -34.964497064143174      0.6219
2.057940014323472         -25.53679981769195       0.6219
10.230080665246586        -20.30532782190261       0.6219
33.60748773677276         -33.05857377028002       0.6219
33.74477517669724         -34.51759885674975       0.6219
32.933605131919784        -35.33847941106278       0.6219
41.01800203969195         -0.7651051818316149      0.6219
25.612849320175044        44.89798645478506        0.6219
26.353615192224964        45.03115031032218        0.6219
23.59626869160345         44.7786993022194         0.6219
24.704828115834474        44.8596391050789         0.6219
22.25106380862432         46.2965971153591         0.6219
22.978189792023258        45.67378334618823        0.6219
22.237600364012575        47.11755359565817        0.6219
22.10583810122381         47.797847258996185       0.6219
32.25693845045143         42.406394593467994       0.6219
21.84687812865966         -26.494987446716582      0.6219
20.83229623406774         -22.975090136286354      0.6219
21.11670468121013         -24.96304740548731       0.6219
20.60567770228526         -24.103225643843693      0.6219
20.944327369990962        -25.923687496822083      0.6219
18.722615202555854        -21.86210272238588       0.6219
12.126510736342869        -19.32407893951942       0.6219
11.510445856145427        -20.492302981271685      0.6219
17.334355087630613        -22.363085327225757      0.6219
31.84068014793099         -36.08543096391718       0.6219
30.568956983689297        -36.630267075323204      0.6219
34.64492473579942         -33.811416514468455      0.6219
35.1745071008905          -32.532472333273105      0.6219
35.00823148133221         -34.75705413928827       0.6219
34.22912802809061         -35.67340649574197       0.6219
33.33869966499626         -36.6628463659908        0.6219
25.23489657153201         45.490507378436845       0.6219
25.83763271853907         45.43240837383588        0.6219
26.374931264295572        45.69519839147095        0.6219
24.409408830565205        45.96574091331331        0.6219
23.19605985005607         46.69899322085102        0.6219
22.929872537604744        47.69494451430302        0.6219
22.4544883954745          48.351032750451466       0.6219
20.911239318803517        51.245719045127586       0.6219
20.859276698512797        -26.8792729839048        0.6219
19.40838364666161         -23.25980518630316       0.6219
20.25863790435842         -25.2155111149476        0.6219
19.63266679462937         -24.645266208473146      0.6219
20.05080307877367         -26.236064655561975      0.6219
17.950139062895456        -23.355762253309194      0.6219
13.387162584192216        -20.671019104667465      0.6219
11.958558363642286        -21.727937776327924      0.6219
15.625841086086654        -22.027331250425515      0.6219
16.736206740058943        -23.444042876263282      0.6219
32.022234082446225        -37.71843148712748       0.6219
25.57808284975078         -36.90703267392517       0.6219
30.419421029693858        -38.007590887165506      0.6219
35.82873969033514         -33.77065635288922       0.6219
35.38485583401771         -35.7231844676297        0.6219
34.00747531093328         -38.20983257903586       0.6219
32.968248980991234        -39.48366854562567       0.6219
34.99907528865668         -36.95149725905945       0.6219
34.8061025076537          -39.507596445446666      0.6219
33.91287108527379         -40.94967873156748       0.6219
35.62763731145465         -40.72249683915722       0.6219
36.198975562553386        -41.60320640660428       0.6219
25.609763872546267        46.2967620451711         0.6219
22.22842669527381         49.33636290389617        0.6219
24.370216555188215        47.4451843412266         0.6219
23.39201195200339         48.700807302068846       0.6219
22.47569897242645         50.62684083271726        0.6219
20.53345322391513         -27.969362714012416      0.6219
19.90232264679336         -27.14846274668792       0.6219
18.345267233727654        -24.623686356591577      0.6219
19.16657102193554         -25.598420410665057      0.6219
19.173682831050918        -26.651033180344367      0.6219
16.997853526572566        -24.706110009673214      0.6219
13.376831359874245        -23.047119643708573      0.6219
15.406973538095471        -24.082608566217772      0.6219
12.224561678316192        -24.46495875691707       0.6219
24.57201248705954         -36.52964835407357       0.6219
31.08486075127615         -39.38551557666232       0.6219
24.88637288651256         -37.8692193340257        0.6219
26.086796092983082        -37.6709911488603        0.6219
27.518757400934124        -38.070380653364545      0.6219
29.289398436070428        -39.009403551444045      0.6219
42.20156464658031         -30.07978598891584       0.6219
42.63863303182097         -29.902732299532655      0.6219
40.09001637977136         -31.69566619394361       0.6219
40.92383450984584         -31.17915458307966       0.6219
36.492539553900755        -39.557502326445764      0.6219
37.01405429974442         -40.91627281308528       0.6219
36.87880656088514         -41.88628940897342       0.6219
37.56572974509727         -41.75013149903579       0.6219
23.37301329953436         -35.93333816685303       0.6219
23.340182410256784        -34.68137609361754       0.6219
20.18657854029032         -29.036603455013385      0.6219
20.87883789091802         -30.377919416495583      0.6219
18.95302684275341         -28.01204907006777       0.6219
17.802018691698425        -26.455107938365938      0.6219
15.746515892959456        -26.275452067291496      0.6219
13.881338710709162        -25.291465114878584      0.6219
23.206795768308183        -37.533376582820715      0.6219
24.20299387341566         -38.889611899064974      0.6219
25.841348523710316        -39.31931480241314       0.6219
27.757837462147176        -40.350555095422656      0.6219
41.78578534334707         -30.60100130308549       0.6219
42.380849793164074        -30.478382132592976      0.6219
42.60915030775396         -30.212056688658354      0.6219
38.34960804801955         -41.08404849561966       0.6219
22.13372568733694         -36.34135173480578       0.6219
22.06940382807383         -34.239857120100666      0.6219
22.34447313941987         -35.283851654304         0.6219
21.084857774359296        -33.27938088250104       0.6219
19.052255565333724        -29.98855785175492       0.6219
20.086270707818834        -31.64847526832626       0.6219
16.713091186383352        -28.80075840999936       0.6219
14.075003164649411        -27.771101534521232      0.6219
22.755332196295615        -39.1851815146633        0.6219
21.029539258825814        -37.62075796514412       0.6219
24.32511999225163         -40.540967261401974      0.6219
22.91284452045128         -41.25300064165911       0.6219
39.405172732317844        -41.03021516427384       0.6219
20.714806970596477        -35.33543430490701       0.6219
19.595742380699228        -33.539240391732406      0.6219
17.49572822383839         -32.05554149062715       0.6219
14.709837431380533        -30.501103579676236      0.6219
12.659689548032802        -31.722474201281262      0.6219
19.495888686793247        -37.055504933366834      0.6219
21.313588204964166        -39.91006978576589       0.6219
19.73253646904905         -38.861261477046895      0.6219
22.846232767415827        -42.94763508955127       0.6219
21.486737815595664        -41.93096400494188       0.6219
17.974401150337094        -35.432684143611624      0.6219
15.277287515171924        -33.5949278153809        0.6219
12.997118798759352        -34.737039662761504      0.6219
18.02815958515781         -38.02738677612448       0.6219
19.993850931984582        -40.730471554626206      0.6219
18.621912884104173        -39.7887129449083        0.6219
20.129884676145696        -42.75469901524752       0.6219
15.467419470338157        -37.07146934296046       0.6219
12.602318195167308        -37.534931683623626      0.6219
10.619343257840278        -38.99122992019312       0.6219
16.896441753229396        -39.928582057474216      0.6219
18.454493340824165        -41.395849989960865      0.6219
12.112362709829945        -39.81944199766531       0.6219
20.412928631814463        -44.875916294059955      0.6219
18.707302413341914        -43.60504883788215       0.6219
21.566013968983366        -55.576428396455256      0.6219
11.043369255812625        -40.49613143879876       0.6219
9.776756740631            -40.412634879005076      0.6219
21.042982679031816        -54.22721561781743       0.6219
14.5003280285923          -40.1540237118281        0.6219
16.552869326965432        -42.22747161119197       0.6219
12.348216082760967        -41.4791196124068        0.6219
18.966652931952456        -45.475906261031994      0.6219
16.979738164477677        -44.686069581871955      0.6219
8.358052839360317         -40.408392886749446      0.6219
10.630375212949627        -41.75345237494072       0.6219
9.296915336935317         -41.683262317977906      0.6219
19.06149852727511         -53.99195915104913       0.6219
18.698171550752033        -55.8316522501861        0.6219
11.587648167468421        -43.11332599754257       0.6219
14.101980548508983        -43.6846581912363        0.6219
17.80220427797583         -47.34780589341551       0.6219
15.617076752035771        -46.33788752822575       0.6219
7.974920292183635         -41.58502240792164       0.6219
8.39213741958156          -42.485533731996924      0.6219
9.729345694089423         -43.33624000391323       0.6219
17.492779867166245        -54.99199983938829       0.6219
18.222142939678033        -51.72921603076932       0.6219
17.48668731279535         -49.84985597085281       0.6219
17.32653387766485         -53.314294121388606      0.6219
11.436694201546805        -45.35834693207788       0.6219
13.431884571053585        -46.770801799161376      0.6219
15.573985139858358        -48.60708724300383       0.6219
7.042216263939313         -42.54433740105617       0.6219
8.163128718216964         -43.54718794058502       0.6219
8.739712743661423         -45.0554513354392        0.6219
10.05345737646015         -46.86852205116886       0.6219
16.510361546051502        -57.574481367166825      0.6219
16.291734488499422        -55.83323790438094       0.6219
15.909729959088324        -54.227691336999754      0.6219
15.61239308468702         -51.76786885229684       0.6219
11.68009491776073         -47.84509603099639       0.6219
13.49366386277412         -49.56832013255279       0.6219
5.579043367782436         -42.93308138943257       0.6219
10.014434943949093        -48.81832833265908       0.6219
6.783881815385531         -44.321707282993515      0.6219
7.190583936152187         -45.913063116813895      0.6219
8.393226676381168         -47.41718566019716       0.6219
15.07169167033289         -55.31983758720513       0.6219
15.712143890115042        -59.40707821195985       0.6219
15.444731736138746        -60.22897074677386       0.6219
15.409327729344295        -58.36243424551844       0.6219
15.048501275872582        -56.72545528350096       0.6219
14.188421967349786        -53.847614495765185      0.6219
13.042271982873435        -52.150234386382465      0.6219
11.621353480411598        -50.268832483475826      0.6219
9.942886659653084         -50.705150987059895      0.6219
15.957607081117816        -61.22836146803778       0.6219
14.610755437571973        -60.93818402049143       0.6219
8.390799662342172         -49.83075109565098       0.6219
5.6757846417904405        -45.614827241486104      0.6219
6.362153305579582         -47.15341465921474       0.6219
6.903743357921895         -48.580139684322745      0.6219
13.71225797343593         -55.65248277263724       0.6219
14.457568281139945        -59.46732427508628       0.6219
13.781992073566396        -57.62378394337031       0.6219
13.168148535816584        -60.42942257078735       0.6219
12.560360536971745        -54.38255259430017       0.6219
10.98339082457954         -52.53001540784999       0.6219
8.704454386983015         -52.07782761566361       0.6219
13.715650232178003        -62.05598401914419       0.6219
15.368522275582109        -62.206881427044834      0.6219
7.0098679624002385        -51.592523525376514      0.6219
6.313709679771598         -50.04225407542296       0.6219
5.379128288550826         -48.468639341683485      0.6219
11.892550700925478        -61.767524581232585      0.6219
12.233398826248425        -56.45935544244973       0.6219
12.442823919359817        -58.643868043324616      0.6219
11.760609831631246        -60.187937814952484      0.6219
10.74861087232332         -55.22613615937552       0.6219
8.919007984476265         -54.27187394874401       0.6219
6.970652999020443         -53.55117512663357       0.6219
5.777644283473789         -52.45426656996065       0.6219
5.2055052911681825        -53.666684160264346      0.6219
11.101891651020367        -62.59191742217936       0.6219
11.74339190502212         -62.935780675525024      0.6219
10.464869818797295        -62.87311571023044       0.6219
11.04162606949081         -63.20494455771833       0.6219
10.439943829311742        -63.60159545051215       0.6219
11.487817425652361        -63.577829535034866      0.6219
12.688928383708387        -62.93229964661948       0.6219
13.520473232019135        -63.37318678212135       0.6219
14.778898681321499        -63.407200465473686      0.6219
16.33938513556735         -63.3584207678867        0.6219
5.421788658395618         -51.18466350153207       0.6219
4.490921408875581         -52.35213353927419       0.6219
3.83176111136882          -53.34830262471726       0.6219
4.5553794932733425        -49.7351826810443        0.6219
10.658208149195051        -61.92964528173694       0.6219
10.735649617735948        -60.78736648403705       0.6219
10.732027921199647        -57.39820146828164       0.6219
10.698157091908685        -59.25659176383334       0.6219
9.086353942805959         -56.41665490532706       0.6219
7.391494006984862         -55.653429478129944      0.6219
3.949749533224179         -54.65091756460261       0.6219
5.744768027981058         -55.11934086786606       0.6219
9.824150838229013         -62.48512148164866       0.6219
10.022201554529854        -63.95990412265261       0.6219
9.723398375536794         -63.42547006758714       0.6219
12.135123230525998        -63.68658267868739       0.6219
10.973714053153268        -63.88539508636376       0.6219
10.403181259662539        -64.24867064072025       0.6219
9.967232029635337         -64.31921738762838       0.6219
11.553532600141912        -64.17357689863918       0.6219
12.910071049781534        -63.91138852182409       0.6219
13.799848012761139        -64.23894807849737       0.6219
14.627551581490337        -64.65408638627008       0.6219
9.52598296772314          -64.16390279012103       0.6219
15.877990909751984        -64.70725209867803       0.6219
3.6640440013574196        -51.090256325508165      0.6219
2.7651217186622867        -55.34330450988134       0.6219
2.488355202931098         -53.86339578441486       0.6219
1.7923135523725895        -54.82636338925042       0.6219
3.022324121069632         -52.370455508216686      0.6219
9.519310539533109         -61.53188101659634       0.6219
9.331228440750245         -60.13696002162173       0.6219
9.18665978784026          -58.386320256276484      0.6219
7.5370492764872115        -57.58058173587011       0.6219
5.856554030154038         -56.8341605716528        0.6219
8.758596082805946         -62.612437876442826      0.6219
8.865815247713998         -63.768948748120685      0.6219
9.015981577012239         -64.3757654786293        0.6219
10.124374658472549        -64.58293362532248       0.6219
9.748481004925507         -64.61024191013621       0.6219
12.175915984799357        -64.49970405709642       0.6219
10.916183134660256        -64.50575343555786       0.6219
14.835371195166152        -65.58981253387036       0.6219
12.942926604675275        -64.87759312599626       0.6219
13.858884551435692        -65.23736166950843       0.6219
9.353851975148086         -64.68720147730072       0.6219
8.898013376456618         -64.83364851903565       0.6219
8.445097059409896         -64.4174931393069        0.6219
8.47930236663415          -64.96457965577981       0.6219
15.727764492305267        -66.06502277573755       0.6219
14.92438117935337         -66.55390236888702       0.6219
8.179156682841983         -61.15796455611083       0.6219
7.735142053889825         -59.52893164272508       0.6219
7.47250563703812          -62.2990559267803        0.6219
7.725835423795979         -63.618623136636884      0.6219
9.69608855658722          -64.92659270247054       0.6219
13.983551840477327        -66.2631132909769        0.6219
9.331097139695306         -65.22119460055994       0.6219
8.771394625290878         -65.34117045716599       0.6219
7.743180659501735         -64.82980553752218       0.6219
8.227346377065455         -65.38031048928275       0.6219
15.888828630846536        -67.41601905613089       0.6219
6.210712392201527         -62.86296656173528       0.6219
6.643692541564073         -64.34091604608349       0.6219
6.959834668976765         -65.33749512123825       0.6219
8.462460855700815         -65.96976409821067       0.6219
7.68382912462249          -65.7334858068137        0.6219
16.46027146607764         -69.12645087312006       0.6219
16.786957411057468        -70.7204324333434        0.6219
16.438468155986115        -71.71816817938198       0.6219
5.906501737473269         -65.40057262988056       0.6219
6.802734216854389         -66.3831691182029        0.6219
8.024014920037407         -66.67184712351118       0.6219
5.398590496322908         -66.53843715475797       0.6219
6.265142128145316         -67.4142016197033        0.6219
7.3812264424025695        -67.5861443715153        0.6219
3.9862630752792927        -66.6715533355644        0.6219
5.034414949855847         -68.02953005012994       0.6219
6.506544393142137         -68.65370192975496       0.6219
3.566929257910749         -67.96187085538604       0.6219
2.5866101455068504        -68.0587927572117        0.6219
4.209226884270631         -69.27703296034409       0.6219
5.5756997309930725        -69.69195065711713       0.6219
2.9829329348023568        -69.03477772809285       0.6219
2.038348415328806         -68.64511353842941       0.6219
3.2299433911601283        -70.07588086953892       0.6219
4.386896666227624         -70.87078224278032       0.6219
3.8410849821197646        -72.13061476157169       0.6219
22.905069098734565        -1.9810555396893632      0.6219
24.54184474667002         -2.786959311072963       0.6219
21.108370035115712        -2.3383810302645966      0.6219
19.27859517305874         -2.372454553101644       0.6219
26.463200975306805        -3.2590430159758608      0.6219
17.80984862754633         -3.4664402134631676      0.6219
16.18679913472999         -4.283136518600004       0.6219
27.63113398449384         -4.705513661164732       0.6219
15.298582963696372        -5.9146818907092715      0.6219
29.04149905986834         -5.872648893639537       0.6219
29.000944988857622        -14.532376708259578      0.6219
14.156661876491325        -7.318007015341167       0.6219
29.996496982980666        -13.029075933076076      0.6219
29.481120782723988        -7.6310758107839565      0.6219
30.30480003257971         -9.534185762087834       0.6219
30.083054036159517        -11.250289318278146      0.6219
27.56310141944129         -15.999123012664345      0.6219
14.124949103022807        -9.128250050113092       0.6219
26.08653847716894         -17.169736214207788      0.6219
13.72643065436431         -10.955135944763532      0.6219
24.775379328222883        -18.010883307675634      0.6219
14.491918747301973        -12.541019350407229      0.6219
22.922634635113965        -17.933066200461653      0.6219
14.945117400152172        -14.396836453166612      0.6219
21.070780071707023        -18.387573452368063      0.6219
19.350690703305936        -17.477501898778623      0.6219
16.389582589544098        -15.56258431623257       0.6219
17.571830972186213        -17.055623339536908      0.6219
22.64981917442362         -4.529193152360093       0.6219
25.194164278757896        -5.711088965800917       0.6219
20.04860271913674         -4.81504660875987        0.6219
23.36431725807676         -7.0332594369094235      0.6219
21.595760736286312        -6.804088242286864       0.6219
19.915921697717863        -7.642968281724811       0.6219
24.613421700815415        -8.468916555141014       0.6219
27.06851415609784         -7.470156809187985       0.6219
27.986470264569295        -10.144275348312126      0.6219
25.715479260102548        -9.902322878966402       0.6219
17.878834086510064        -6.08772494832396        0.6219
18.313452104366338        -8.347375181997311       0.6219
22                        -10                      0.6219
19.658406210314517        -9.803660833403509       0.6219
23.625166678037292        -10.850808246900222      0.6219
28.28642097916308         -12.608693721958751      0.6219
26.856592668737807        -14.30663740655137       0.6219
25.510306044093703        -12.419823169175574      0.6219
16.25222151364643         -8.21641810958581        0.6219
17.861797958693916        -9.986118091018888       0.6219
19.129983607288548        -11.16927558492734       0.6219
21.118006233707327        -11.552867776556283      0.6219
22.989584466177927        -12.562031193850109      0.6219
26.003414714118918        -15.66201635141018       0.6219
25.169241649414978        -14.719330515250647      0.6219
23.457557360524085        -14.260404614872934      0.6219
15.896180638449994        -10.805904464978127      0.6219
17.9205436780977          -11.574074371221238      0.6219
19.18438639567142         -12.759695631120442      0.6219
21.238516278461596        -13.724602945692347      0.6219
24.34159935583159         -16.115254608376745      0.6219
21.60376389376703         -16.14329647320597       0.6219
16.887900990126937        -13.244074642215846      0.6219
18.868059907606845        -15.13132694005915       0.6219
64.6452265455221          9.829428946428276        0.89977
64.14540399999998         7.980135999999987        0.89977
65.381396660167           8.391873226770828        0.89977
64.86347899472125         11.472184358827903       0.89977
65.92614601113053         10.200512925405768       0.89977
64.43138564678851         6.635740805897637        0.89977
65.48926588756642         7.234968165781384        0.89977
58.205065203786816        46.35194746941704        0.89977
58.57293999999999         44.11564899999999        0.89977
59.836281495116246        45.30086148774393        0.89977
59.418078602814845        42.39701017749033        0.89977
60.30057308000385         43.67275424575783        0.89977
60.14790609112973         40.543976543028435       0.053502
60.972956335936956        42.016545037404896       0.89977
57.59709148472998         48.70359068370108        0.89977
59.27172281628031         47.72286051808791        0.89977
64.90502271785844         13.100124334664818       0.89977
66.09727282620119         12.570640700968157       0.89977
64.74377700000002         5.167193999999995        0.89977
65.86608140204116         6.086073491430601        0.89977
66.92134135578785         9.430663865989183        0.89977
67.10128374814833         10.989710712043596       0.89977
66.9890527228428          11.879941853211529       0.89977
67.5578475717071          8.426691379901614        0.89977
64.815845                 14.739550999999977       0.89977
65.78454528307022         13.849459798702672       0.89977
61.441073999999986        37.068759                0.053502
61.648709564076015        35.0544919132918         0.053502
62.871061480169686        35.821618007123185       0.89977
60.81750534401336         38.70691996499434        0.053502
61.866544227136345        40.48936462777433        0.89977
62.70942261607345         38.42191276120137        0.89977
56.6201427472315          51.19159878907692        0.89977
59.01146356287365         50.84063258588298        0.89977
55.36049356258332         53.81922984629173        0.053502
57.30953950182384         54.07841707744271        0.89977
53.82880176442795         56.27569135968943        0.89977
56.04030930230995         56.23805124263757        0.89977
52.21987836193553         58.58957897839317        0.89977
54.75905244054286         58.163722146803885       0.89977
50.77329737095576         60.862269165083276       0.89977
52.88427593181407         60.59241563347987        0.89977
62.97588937851706         -3.7366318178350815      0.053502
62.719716732329154        -5.061831965663806       0.053502
63.65669696961229         -4.508814696945399       0.89977
67.06625182178098         12.717456726950868       0.89977
64.0271606013996          2.750756761898922        0.89977
65.82401868811229         3.390139558692259        0.89977
67.91663179391631         7.702353041630528        0.89977
61.84649999999999         33.220354999999984       0.053502
62.9482738741866          34.17261251375648        0.89977
62.64634925169258         29.784848539921533       0.053502
62.76683041210715         28.274074163834058       0.053502
63.86546054050361         29.127165187458502       0.89977
64.22511246211322         16.087804133723793       0.89977
65.26908934476337         16.006922059821083       0.89977
63.91637735708622         17.53640896615256        0.89977
64.96085735278356         16.959726367184174       0.89977
63.81894366561971         19.07944227206511        0.89977
65.09784607224185         18.15367750240138        0.89977
62.948535                 26.658846999999987       0.053502
63.71611299999999         24.638292999999976       0.89977
64.52156405193784         25.92499290080321        0.89977
61.009423997649726        46.22931457231861        0.89977
61.31481441851202         44.8237158168717         0.89977
61.730370502208956        43.39135754934425        0.89977
62.21690103500724         42.094723975088144       0.89977
63.216564438558066        37.09979917843755        0.89977
60.64044622694347         47.621028941991604       0.89977
59.735752913425536        49.15828903635575        0.89977
58.60905485608337         52.553903566010604       0.89977
49.17233518948788         63.269025969027005       0.053502
51.45120351470365         63.42954162840508        0.89977
47.08081613463504         66.10331590587657        0.053502
49.991347221105535        65.67847456387989        0.89977
54.07550609081782         59.80769878084823        0.89977
44.454293558925684        68.88838580126225        0.053502
47.08505116895972         68.86918417639754        0.89977
63.79434335913801         0.6254568190668861       0.89977
65.15439106670674         1.5866100285953548       0.89977
63.723214704584166        -1.0701201406740612      0.89977
64.99942373824308         -0.31175499127170464     0.89977
63.424461867368315        -2.4774623254048946      0.89977
64.11388654519517         -3.531217801305688       0.89977
64.86327675608833         -2.075685240990944       0.89977
62.66120825691489         -6.667892521637467       0.053502
63.97412017671332         -5.704177198045698       0.89977
61.91960035228241         -10.012363159047764      0.053502
61.67210933030677         -11.716296542336941      0.053502
62.97687823017284         -11.235952396341062      0.89977
62.528612999999986        -8.476331000000016       0.053502
63.1518402220856          -9.856134709486575       0.89977
61.29776813957903         -13.863278340751602      0.053502
63.200615323227794        -13.05506628875683       0.89977
66.7774260436403          13.727200579237014       0.89977
67.6886113318665          6.880701294000422        0.89977
62.571002                 31.367510999999972       0.053502
63.53635127653344         32.69030107294639        0.89977
63.95842882805264         35.01597394208195        0.89977
64.2355584223116          30.747562529515474       0.89977
64.54088369432648         27.639933941454483       0.89977
63.82001689258969         20.701613979043692       0.89977
65.37989620521142         19.818467375177146       0.89977
63.81861467746085         22.670768037566965       0.89977
65.71324604295293         21.803483579701126       0.89977
65.57855396857013         24.39619768989106        0.89977
66.32719237016963         15.109796732855338       0.89977
52.69579199579541         62.017805002555185       0.89977
41.92157336054428         71.18404185478619        0.89977
43.77364857227048         71.83851728343392        0.89977
33.19125921542058         77.01882538235274        0.053502
36.11664627968361         74.93666652303273        0.89977
36.2369964794191          77.5310385878343         0.89977
39.137556094045216        72.95783252334391        0.89977
38.55292588770656         75.73834264356434        0.89977
41.187322029602996        73.7899338503212         0.89977
48.581513729562445        67.64248940671848        0.89977
45.664888946575296        70.31506991462788        0.89977
7.3901811185379405        84.97220690396462        0.89977
9.987282476676551         84.68043026587556        0.89977
8.678019098674882         86.50786200615117        0.89977
5.205888284994847         85.61127570837918        0.89977
7.070097539342845         86.58254037788588        0.89977
59.578772977992           -20.615086966773084      0.89977
59.397028848175104        -22.377063009934513      0.89977
60.57857484693553         -21.611201448240635      0.89977
59.247013455563476        -23.798980004511904      0.89977
60.33730960598618         -22.82482002402789       0.89977
57.60886144290482         -29.804767709037247      0.89977
57.18521061550166         -31.163046027317066      0.89977
58.51152168721849         -30.602209750901846      0.89977
57.064035141425585        -32.32541236368445       0.89977
56.85944133804378         -33.30311806784938       0.89977
57.60645292217519         -32.99961530540128       0.89977
58.041840607376905        -32.320786083071944      0.89977
67.11124042157914         2.6204215576181733       0.89977
63.949988699541564        -7.412808439356564       0.89977
60.72071771156021         -16.258790645968215      0.89977
62.471353288820424        -15.352819025486706      0.89977
64.21689134668469         -12.821672270991801      0.89977
67.72137424660654         5.803158817821333        0.89977
67.36058068075943         3.6026752413135443       0.89977
67.65295620703353         4.7018289927160275       0.89977
64.10910484856825         33.945318339116106       0.89977
65.13768092208021         29.18940676256698        0.89977
66.29586150382553         17.013819169987986       0.89977
66.21514034892462         18.514200863841268       0.89977
65.78680390140475         26.329973360743082       0.89977
30.197244099956063        78.64134634274858        0.053502
31.93341506453682         79.9008293683614         0.89977
27.099166245317935        79.77151052255108        0.053502
28.977048717199335        81.03244104098518        0.89977
24.15425723103925         81.18797294334037        0.053502
26.708978654989238        81.75464122136113        0.89977
34.30285610146764         79.10581685717624        0.89977
13.087407496841228        84.44246955850232        0.89977
12.246592989238847        86.39843788976331        0.89977
16.666338706182582        83.48632942424219        0.053502
15.074779436450683        86.00323704100367        0.89977
20.67816929152917         82.30908748010229        0.053502
22.936979553633474        83.50105166318787        0.89977
18.3275403184266          85.07944492620535        0.89977
2.8424933321344263        85.81110631110208        0.89977
4.342645599357423         87.42249372100184        0.89977
60.12665727081071         -18.50466132933245       0.89977
61.87168924150779         -17.831669386744093      0.89977
61.23333184684761         -20.241441210226977      0.89977
58.783212853627724        -25.156521951664992      0.89977
60.16276429107003         -24.849893887633044      0.89977
58.09816536770179         -28.318565950858762      0.89977
59.113424804537246        -29.494377193590097      0.89977
58.30152311135906         -26.731883184405564      0.89977
60.14955505413276         -26.224223019955527      0.89977
59.48375309874819         -27.896267973436174      0.89977
56.436880015375685        -34.335026252274325      0.89977
57.682570336702014        -33.78380293680592       0.89977
58.59901573131232         -31.55690782902683       0.89977
56.01512338585656         -35.68032611216691       0.053502
57.260184489232415        -35.46981567343368       0.89977
65.3506694017904          -5.236261185285107       0.89977
66.4400406191428          0.6666047421068434       0.89977
66.17818205425863         -0.9986853726411439      0.89977
66.16387625543209         -2.392152992224462       0.89977
65.45958643543176         -3.7468076212636348      0.89977
64.94984001901241         -6.572146870541319       0.89977
64.06219174593093         -11.994083343991486      0.89977
64.1877570385498          -10.557561858229354      0.89977
64.14635248942291         -8.998465133814666       0.89977
63.167675809971136        -14.333470209568345      0.89977
62.85779567927463         -16.78430704579078       0.89977
24.853061097936013        82.72230401444043        0.89977
21.013996722480762        84.4248410894385         0.89977
6.011035195908364         87.84035847624853        0.89977
9.50383803981166          88.00287522029367        0.89977
7.911716921715708         88.12310896118538        0.89977
-0.14180331487319967      85.79914603992749        0.89977
0.8533540616449058        87.75805097625295        0.89977
2.931210119239007         88.1132369644248         0.89977
-3.6884712648323514       85.80474501347436        0.89977
-1.8586377285786093       88.15318585382877        0.89977
-6.99124535939416         85.81816472601824        0.89977
-4.8159091766398445       88.31676820304851        0.89977
-10.243453746224302       85.82268485465238        0.89977
-9.212552121074811        88.23590308374175        0.89977
55.841372999999976        -37.45947700000001       0.053502
57.10335980860351         -36.73182268670401       0.89977
54.96709127972208         -39.259016144362256      0.053502
56.56940982925789         -38.48445239703454       0.89977
54.24060859855041         -40.76047595058182       0.053502
55.88071652740835         -40.2666698266532        0.89977
53.825336187211434        -42.14988881677736       0.053502
55.356007631533686        -41.82855438249574       0.89977
53.43149257911648         -43.47647659368272       0.89977
54.70317085677705         -42.93053765251021       0.89977
62.007763249596074        -19.07731403275253       0.89977
61.513015860447105        -22.59371542960953       0.89977
61.86600928557295         -21.42085590482101       0.89977
60.84473113022967         -23.818439207612766      0.89977
58.356205385446344        -33.19279967496082       0.89977
57.827862686739046        -34.70154892079873       0.89977
-7.234074692690422        89.1113751563418         0.89977
-13.457197406304497       85.73040280653407        0.89977
-12.93788595015717        87.74232581296619        0.89977
-16.505318454095814       85.58343880467521        0.89977
-15.561034597829153       87.59631508121441        0.89977
-19.330036522878846       84.77163271807747        0.89977
-18.085369216103626       87.1176933055149         0.89977
-8.90602930898504         89.93297898468813        0.89977
-68.69506424301316        33.582512717708184       0.053502
-68.38209486872236        34.708097917959115       0.053502
-69.2061050945122         34.297963213442756       0.89977
-64.02273042815678        46.3965560236493         0.89977
-63.10258159486288        48.223668646910056       0.053502
-64.53998312383241        48.26528725076695        0.89977
-64.82178259104882        44.7409441237459         0.89977
-65.49856084400034        45.92365378147567        0.89977
-65.53100189658473        43.421608543523          0.89977
-66.14746178854755        44.85015626670774        0.89977
-69.20428160000002        32.54941099999999        0.053502
-69.4782288887847         33.55914129001413        0.89977
41.92709806138514         -67.38415240877102       0.053502
41.2890384878418          -68.68283304329614       0.053502
42.4322437515004          -68.51660196010444       0.89977
42.623189546215094        -66.32012301533851       0.89977
42.865501830219195        -67.4749631365804        0.89977
40.394860862137875        -70.06781613229732       0.053502
41.91355961549297         -69.81370623411198       0.89977
52.91617810063369         -44.6581062141576        0.89977
54.13068885771469         -44.62993298928157       0.89977
52.597299535464785        -45.98536102296188       0.89977
53.96033994197426         -45.815481856235316      0.89977
52.0242058457925          -47.44831117827219       0.89977
53.497931770712434        -47.2630400467192        0.89977
45.78514677097807         -61.02686231445422       0.89977
44.93545711380684         -62.40619598065032       0.89977
46.52387656927854         -62.359331711756056      0.89977
46.70981962988229         -59.88720352865123       0.89977
47.40683377575549         -61.04343361797342       0.89977
-10.085435108408499       89.81028260394777        0.89977
-22.147987764107558       83.94124838357469        0.053502
-21.962562601705372       86.0253420535413         0.89977
-20.071411746560994       86.97421275344524        0.89977
-25.058164506773316       82.94742560832934        0.053502
-24.50624633579171        85.12116484079918        0.89977
-28.520910588007105       81.77442909803761        0.053502
-27.06638468836671        84.15253928987337        0.89977
-47.93515684563442        69.78269676615625        0.053502
-46.3254367883138         71.38773150973016        0.89977
-48.19650826090499        71.6493258573523         0.89977
-62.139083025788004       50.11113904354259        0.053502
-63.697045329141375       49.814667541534156       0.89977
-68.11543859359845        35.9035303671836         0.053502
-69.4418416940635         35.361395252601625       0.89977
-65.64566957512592        48.404701382342246       0.89977
-65.50334785212466        47.16938573631297        0.89977
-65.99491845562989        42.17385515071332        0.053502
-66.76561874723211        43.15219428643828        0.89977
-66.34542441562606        40.65547503728932        0.053502
-67.48874665352163        41.33085019321333        0.89977
-67.08646168186155        38.96004947704238        0.053502
-67.7415811154357         40.02350178064084        0.89977
-67.49358837815444        37.227768503673914       0.053502
-68.8759719101164         36.99590940265023        0.89977
-68.28868472630671        38.68065294577881        0.89977
-70.03329577797726        34.27866888893072        0.89977
-69.37041214680059        31.261038976300803       0.053502
-70.08525301182797        31.972281561741784       0.89977
-70.23330999367468        33.12526081441413        0.89977
44.24131423696841         -63.953953527938204      0.89977
45.703635906192034        -63.72283617171315       0.89977
43.48386024602582         -65.27677526237036       0.89977
44.941564538440794        -65.18487694067515       0.89977
44.02786434359646         -66.84883147836817       0.89977
39.343416062154844        -71.42680723546523       0.89977
40.99918731540885         -71.38266532805302       0.89977
54.76924394698837         -43.90112745615697       0.89977
51.5134996715522          -49.08556445945838       0.89977
53.02358018858689         -48.97802496489959       0.89977
50.84608822072035         -50.82063198237942       0.89977
52.420828510587626        -50.7124281984323        0.89977
49.90913598757423         -52.71430868052424       0.89977
51.57841411867045         -52.621910372902946      0.89977
49.259157999999985        -55.05670620000001       0.89977
50.731476539978686        -54.147500669303156      0.89977
48.200475176856585        -57.025000208048475      0.89977
49.670948516396905        -56.64178734391983       0.89977
47.46240908457684         -58.61567371823043       0.89977
49.05014260675722         -58.045222151938844      0.89977
48.247809224547           -59.61931088051221       0.89977
-32.64043320741654        80.25980519256359        0.053502
-44.35831910000002        73.20692699999998        0.89977
-46.01643414618834        74.14167621931078        0.89977
-37.10247758856814        77.58690624332417        0.89977
-40.96317677253269        74.93884758347505        0.89977
-43.744789063099624       75.97228274157715        0.89977
-41.04144077782381        77.82212070543281        0.89977
-49.39478076661545        68.29031774934535        0.053502
-50.11907017778384        69.78123002673536        0.89977
-47.68486765140362        72.95203973632836        0.89977
-49.40143278671177        71.08645073306387        0.89977
-61.08903745870646        52.481027153072866       0.053502
-63.451442765836255       51.668870222632194       0.89977
-65.19158075651274        49.43409851964496        0.89977
-64.68948290130416        50.56958306136521        0.89977
-66.77238601126207        44.054873690471084       0.89977
-67.38835954429291        42.46630012461017        0.89977
-69.54802400000001        29.883684999999986       0.053502
-70.18324670608732        30.842021544654752       0.89977
-70.80614138177943        32.309451551011534       0.89977
42.61501550006417         -70.42598435673217       0.89977
43.053340944577315        -69.54271289412543       0.89977
43.585728433851585        -68.22171756930257       0.89977
38.05609417897097         -73.12434343374204       0.89977
39.87175156475918         -72.95866543587121       0.89977
41.88013106670023         -71.25450112073838       0.89977
50.24781135693847         -55.4942266480066        0.89977
-50.51148692613086        66.93070608575199        0.053502
-51.17196852388608        68.33068800845288        0.89977
-51.283581500000025       65.46654099999998        0.053502
-51.91653676484966        66.92556728004078        0.89977
-52.81402927771402        63.86197231124506        0.053502
-53.3576729595997         65.71154904565246        0.89977
-59.688245496750156       54.682757010417944       0.053502
-62.209031695029985       53.89143830473676        0.89977
-54.72152624000269        61.858313178011045       0.053502
-55.32830658747978        63.718731625566235       0.89977
-58.111688765113186       56.825828347743965       0.89977
-60.07273790941482        56.873903900806965       0.89977
-56.88551030000002        59.546863                0.89977
-57.46623406501553        61.33332981097187        0.89977
-59.1854591012031         59.14483451492751        0.89977
-70.27544100000001        28.24455599999999        0.053502
-70.84831032007172        29.984189983755094       0.89977
-70.90213788394153        31.20663720220352        0.89977
-71.55241405735515        1.7635464957487788       0.89977
-71.65424040000002        3.475878999999992        0.89977
-72.63778613361751        2.574259130035959        0.89977
-72.03013993389013        4.639780384675838        0.89977
-72.84653903464732        3.751330587526286        0.89977
-72.41875920000001        5.843065999999993        0.89977
-73.06917190674434        4.718768929658351        0.89977
-72.46036403231422        8.163083176299573        0.89977
-72.49995880000002        10.370577999999995       0.89977
-73.69533883590309        9.322219320282333        0.89977
36.824404999999985        -75.19726260000002       0.89977
38.750706594987335        -74.8665774530339        0.89977
40.767248353182154        -72.3929093143522        0.89977
39.70907676258421         -74.06046464581694       0.89977
-61.34939581349374        55.73515650214712        0.89977
-70.52877943903506        26.090280424526767       0.053502
-71.5362195362643         27.103944977649164       0.89977
-71.39513850000002        23.744463999999994       0.89977
-71.87579538506498        25.612494923068127       0.89977
-71.51678326516269        21.52463423707365        0.89977
-72.65874172880174        22.102867217854264       0.89977
-71.50526187068697        19.211148351079          0.89977
-72.67389052727354        19.933891311092843       0.89977
-71.52868338021187        16.887197115020623       0.89977
-72.71809099154177        17.81312483421401        0.89977
-71.45197624621984        0.07453146432708091      0.89977
-72.6451115525238         1.3440968475543873       0.89977
-71.3554428               -1.5488560000000011      0.89977
-72.56031287128182        -0.8575518269908979      0.89977
-73.84951138791754        7.017977086771152        0.89977
-70.76124461950096        -3.1465941151618115      0.89977
-71.98318428585942        -2.8212511064768053      0.89977
-70.484463758049          -4.848031802183488       0.89977
-71.72664542530836        -4.1217958685467035      0.89977
-70.39541067493796        -6.6375101037252895      0.89977
-71.35970457614478        -5.43290993246935        0.89977
-69.42213900000002        -10.765897000000024      0.053502
-69.84627938683596        -9.5721949630718         0.053502
-70.6517530395607         -10.49012597511488       0.89977
-71.64102605189402        14.546299303593521       0.89977
-73.26226114904387        16.11714706391153        0.89977
-71.72837520000002        12.46306199999998        0.053502
-73.60968404365376        13.903534495975306       0.89977
-73.56049072987226        12.103044639726889       0.89977
34.543184999999994        -76.84885860000001       0.053502
33.27344099999999         -78.68626480000002       0.053502
34.821138194646686        -78.69568467974646       0.89977
36.89370909029426         -76.96228168927385       0.89977
38.09575600070626         -76.00901779031146       0.89977
-74.20261998831154        2.2148692937255934       0.89977
-74.46748017383293        3.0852956693778966       0.89977
-74.05345798523193        5.626340204548884        0.89977
-74.09246252964718        4.106333857942854        0.89977
-70.26315000000001        -8.398953000000006       0.053502
-71.51170856200964        -7.244959644942828       0.89977
-70.99552743510795        -9.380137950058689       0.89977
-69.36886074591928        -12.59642176019603       0.053502
-70.69267188641894        -11.892554876102706      0.89977
-74.9560103020208         7.851120002029144        0.89977
-74.50573212694734        10.681812870810388       0.89977
-74.9467666745639         9.118387603699471        0.89977
29.807724740800584        -81.08221791857646       0.053502
28.39134116953813         -81.8534577374064        0.053502
29.585098564250824        -82.42978556532984       0.89977
31.402531927343645        -79.78999710135251       0.053502
32.889465828442894        -80.35535244258156       0.89977
31.61035301114211         -81.24495687382826       0.89977
35.87645941926505         -78.11441318180948       0.89977
-73.75535985612339        1.3112631156217935       0.89977
-73.5015829885479         -0.5598769102569829      0.89977
-73.41282638252123        -1.558913554537604       0.89977
-73.17744622069954        -2.649781952047437       0.89977
-73.40098717171303        -3.710928532689406       0.89977
-69.27872903641365        -14.41158804693249       0.053502
-70.42232236290971        -13.484257901428666      0.89977
-69.15700230000002        -16.15592699999999       0.053502
-70.28175026911985        -14.926731994195398      0.89977
27.275514547684203        -82.69851733070723       0.053502
28.750465018973532        -83.37641716637656       0.89977
26.224713582461774        -83.73609036132663       0.053502
27.661621591708194        -84.18365495180424       0.89977
30.646658891941886        -82.22612790428968       0.89977
25.04070804539518         -84.59081850270064       0.89977
26.42686954274081         -84.96963222435909       0.89977
-73.32756497887073        -4.710319913167051       0.89977
-73.22119338300128        -5.544173806936808       0.89977
-72.54817527357785        -6.527097311381319       0.89977
-72.4795582316769         -8.255172756208573       0.89977
-72.19381734162036        -9.328411839501438       0.89977
-72.34891512838023        -10.423695069167756      0.89977
-72.35127330344703        -11.365440744938134      0.89977
-72.37540095136947        -12.153243320358353      0.89977
-71.69474334900764        -12.851162239367591      0.89977
-68.75294250945484        -17.273445107404545      0.053502
-69.91993188384883        -17.077439922015344      0.89977
23.7597081966794          -85.2772312637879        0.89977
25.01266079149171         -85.73036541396843       0.89977
26.309390224774308        -86.10736765437106       0.89977
-71.21921405207479        -14.192595172188767      0.89977
-71.37955490113984        -15.91410507839746       0.89977
-68.33878020000002        -18.418904000000012      0.053502
-69.64906693910707        -18.23806462392994       0.89977
-71.12867819341152        -16.929774209619865      0.89977
-68.25140952168864        -20.443924249820565      0.053502
-69.52870328093307        -19.640445711415815      0.89977
22.394001033612703        -86.35729573399261       0.89977
23.931068322800378        -87.07120141361648       0.89977
25.459914661150485        -86.84725522163951       0.89977
11.611203560862105        -91.43314001441664       0.053502
10.311780472285292        -91.91772884769311       0.053502
11.226846873021017        -92.54228272849247       0.89977
20.433544003748022        -87.41784391709052       0.89977
21.931233835521194        -88.25914871724342       0.89977
9.317252399582577         -92.3493297853026        0.053502
10.22451915776564         -93.06810606052676       0.89977
-68.17243731174196        -22.377736027709524      0.053502
-69.42531568840015        -21.25520649261959       0.89977
-71.34459246402704        -17.896049543925223      0.89977
-65.89338989937262        -33.1940272009228        0.89977
-66.06270284237876        -31.75824051347534       0.89977
-66.87410785161752        -32.31346292632845       0.89977
17.92187251863775         -88.70601349964713       0.89977
20.11529795567761         -89.21488486086449       0.89977
13.343166814079265        -91.01265847441526       0.053502
12.78252383395415         -92.6020498609406        0.89977
15.37420152408257         -89.95083946792286       0.89977
14.80195491084837         -91.84889603010268       0.89977
16.836656108848096        -90.93985923284751       0.89977
8.32460613454166          -92.54998773606322       0.053502
9.069099433914616         -93.48192420517417       0.89977
7.225571514213658         -92.84982095990655       0.053502
7.969295629754265         -93.848427352147         0.89977
-68.0168855283512         -23.88798526802545       0.053502
-68.97714171936039        -23.250120234704916      0.89977
-66.1949203               -30.247777000000017      0.89977
-67.06434190126353        -31.270085355522017      0.89977
-67.59845040796169        -25.17517686716959       0.053502
-68.74165809083657        -25.02979571358815       0.89977
-66.75608324744844        -28.91982525968098       0.89977
-67.21057142784377        -30.139651398028914      0.89977
-67.16873482225631        -26.393629978565464      0.053502
-68.42364410950353        -26.26909036366771       0.89977
-66.97715036559738        -27.60647889002384       0.053502
-67.74752483157275        -28.143167994308556      0.89977
-67.80359991297547        -27.212530505517677      0.89977
-70.81756321495779        -18.93013242290609       0.89977
-70.68476063389178        -20.548667478094856      0.89977
-67.90384475489047        -33.30307330506779       0.89977
-65.5958936889704         -34.61131901555718       0.89977
-66.5773292808541         -33.96257969941078       0.89977
11.449025631541147        -93.79891112180442       0.89977
9.985991944196863         -94.31143862931718       0.89977
6.1456992953755645        -95.33782043112568       0.89977
6.1544219999999825        -93.37909010000001       0.053502
7.008529659683706         -93.88554320631638       0.89977
-70.47741996504395        -22.024179859149744      0.89977
-67.79790300230304        -32.26674193632756       0.89977
-67.50356520246767        -34.17081688079684       0.89977
-67.26617964947728        -35.16371088552554       0.89977
-65.05099950000002        -35.937802000000005      0.89977
-66.32755792926065        -35.53984453163174       0.89977
-67.03674531899476        -36.1519553501813        0.89977
4.256740018897894         -95.66580110489194       0.89977
5.09164564523593          -95.33575900192602       0.89977
7.30053893502348          -94.93357629341803       0.89977
8.661840183793197         -94.72564612048261       0.89977
2.7418336125034144        -95.99400993458978       0.89977
4.803856149843734         -93.4681836397113        0.053502
5.356277870368086         -94.40260984801535       0.89977
-70.0783539560912         -23.412705794722758      0.89977
-69.92182520875602        -24.711744372801082      0.89977
-68.05520374584947        -30.890350630601027      0.89977
-69.60958482078038        -26.257429555394797      0.89977
-68.90174749659016        -27.68224869827646       0.89977
-68.33534888794563        -29.30245011647351       0.89977
-64.9542477974642         -37.274865629483166      0.89977
-66.01229194517057        -36.72682303248316       0.89977
-66.85229977240016        -37.247207772800294      0.89977
2.02255146444974          -96.41023322759023       0.89977
3.196484621137919         -93.82863507132122       0.053502
4.10918771152741          -94.72663963315969       0.89977
-64.86140006781358        -38.65820594824277       0.89977
-66.05348848698728        -38.01815441926459       0.89977
-66.94766406028289        -38.04877110377107       0.89977
1.2323076284243293        -96.37330014675001       0.89977
1.64348099999998          -94.4750717              0.053502
2.8809201988658835        -95.00797504004989       0.89977
-64.75838170000002        -40.34107700000003       0.89977
-66.00731969909401        -39.39847644915419       0.89977
-66.77083727199363        -38.70820346295446       0.89977
0.06282783273701127       -96.18759821330013       0.89977
-0.054543591251900995     -94.60734718411064       0.053502
0.9733502699225614        -95.50408284673819       0.89977
-64.05970040540423        -42.132478559286064      0.89977
-65.46013284162918        -41.78657387711024       0.89977
-62.74569129438816        -47.29682893524043       0.053502
-63.03224720572996        -46.16110115149107       0.053502
-63.69886429611922        -47.173622436297094      0.89977
-63.53864750000002        -45.09129030000001       0.89977
-64.38613276416217        -46.223654029354236      0.89977
-63.70552014464949        -43.740334176346735      0.89977
-65.07021518993297        -43.1782757524447        0.89977
-64.67849579550173        -44.75645136095196       0.89977
-62.45334936351442        -48.34755509521453       0.053502
-63.59274368477881        -48.19998558305704       0.89977
-61.99223591647518        -49.33578897930071       0.053502
-63.107044614647364       -49.11498408000957       0.89977
-1.3898392767006957       -96.01463090643887       0.89977
-2.229475289266378        -94.60278337063501       0.053502
-61.61963281575995        -50.62254786308982       0.053502
-62.98582971734726        -50.2746726722669        0.89977
-3.497366940402443        -95.98291375881944       0.89977
-4.991347472395548        -94.60610748997725       0.053502
-8.199869022685368        -94.60490203547903       0.053502
-5.991022674417456        -95.99303957338071       0.89977
-61.080411568463326       -52.206957612801766      0.053502
-62.41029991780339        -51.77068413236456       0.89977
-60.207347417122804       -54.01872792043788       0.053502
-61.596795349104234       -53.525517526527906      0.89977
-8.24144240488641         -96.0174008470044        0.89977
-11.280592087164816       -94.6111072944195        0.053502
-9.963954323070968        -95.93369247580176       0.89977
-59.290187576743186       -55.86277156756334       0.053502
-60.81960336071736        -55.420288657178816      0.89977
-59.94986773480681        -57.13315046698335       0.89977
-12.20284228642636        -95.87277514044848       0.89977
-13.813991999999999       -94.50790480000003       0.053502
-14.651377969244733       -95.80961449919356       0.89977
-59.13797860577188        -58.47580708378639       0.89977
-58.82876550792821        -59.55079213805386       0.89977
-58.398983735339755       -57.52434654192249       0.89977
-58.14216376621115        -60.86640932660882       0.89977
-16.029057095217823       -93.65935241908123       0.053502
-16.978802309931886       -95.14324257834085       0.89977
-18.654980761935505       -94.87696492302177       0.89977
-57.694009563282904       -59.031639309682035      0.89977
-57.54811552817569        -61.48810220380597       0.89977
-57.207053623798465       -62.31778139981317       0.89977
-57.030501485444596       -60.38790507471726       0.89977
-58.18595475767239        -60.09385067545392       0.89977
-18.243329000000003       -93.37899860000002       0.053502
-21.216598542056893       -93.94239287200008       0.89977
-56.39236845246979        -63.57968010422539       0.89977
-56.14566069613243        -61.61946803970969       0.053502
-55.73611615891366        -64.31225092273117       0.89977
-55.402365936094654       -65.1337897322561        0.89977
-20.023969788049442       -92.61244138720251       0.053502
-19.68165207285885        -94.11053915026825       0.89977
-22.880645228937986       -93.32228585419776       0.89977
-21.791810067034692       -92.19601905061538       0.89977
-24.32295847743363        -93.14757031740919       0.89977
-55.19046465661475        -62.868808877509785      0.053502
-56.562066095681224       -62.74335724883988       0.89977
-54.464627100000016       -64.2918671              0.053502
-54.261693891306216       -66.53169239657123       0.89977
-26.6275714754466         -92.77542653729505       0.89977
-27.565340822136466       -92.58515377506713       0.89977
-23.518543626896395       -91.38371892141775       0.89977
-53.33388212453789        -65.48408265547302       0.053502
-54.61982151001553        -65.53616230020904       0.89977
-53.65808332187165        -67.61644190973136       0.89977
-28.524517228941885       -91.63167290493627       0.89977
-25.58737417185206        -90.32267190903488       0.89977
-25.45079180664766        -92.18523091242601       0.89977
-52.37092737246775        -66.53521340015581       0.053502
-53.310390723060806       -66.77196418275267       0.89977
-52.831231298085406       -68.72460468361524       0.89977
-29.689093126073605       -90.4238113680849        0.89977
-30.975936110047744       -89.970008705684         0.89977
-27.980797477568427       -89.4261323600325        0.89977
-26.91296269967696        -91.53723101821184       0.89977
-33.580874440285825       -88.78749240646856       0.89977
-51.74288250286412        -67.57754602188906       0.053502
-52.66877544981699        -67.58730606784144       0.89977
-52.2270906361658         -69.66444146573396       0.89977
-32.60496922298122        -88.95666363616233       0.89977
-30.104319213315836       -88.52204814547947       0.89977
-34.08141938421272        -88.14767133322984       0.89977
-51.228030657453814       -68.570135851462         0.053502
-52.099137480552244       -68.29806620890454       0.89977
-51.57542072984479        -70.51249453324631       0.89977
-31.851258276967062       -87.70625638739176       0.89977
-31.63694891975371        -89.07930061581237       0.89977
-33.3573662219616         -87.0680811131967        0.89977
-33.151616924019486       -88.16159703990716       0.89977
-35.425576951471974       -87.2253062279448        0.89977
-50.52704328264996        -69.45688037356855       0.053502
-51.37321117650294        -69.60212948553648       0.89977
-51.049205486032974       -71.4656589718968        0.89977
-36.33070737397243        -86.90160835012713       0.89977
-34.540512325898476       -86.32839098357742       0.89977
-34.55095681679934        -87.41567764063518       0.89977
-37.08851762712095        -86.58701244540978       0.89977
-49.754590113872545       -70.43999517604544       0.89977
-50.756391646572546       -70.46955110581247       0.89977
-50.3238857574674         -72.28157976762          0.89977
-35.731246170986545       -85.41258619497002       0.89977
-35.75972228405561        -86.43666409874481       0.89977
-37.657535675293744       -85.84775385292137       0.89977
-49.127659804594565       -71.73783582884673       0.89977
-50.28383478221133        -71.31900958595409       0.89977
-49.4515640227068         -73.37551075560873       0.89977
-37.08451874318903        -84.62397119262812       0.89977
-36.62878310450942        -86.00840854369355       0.89977
-38.59644769705134        -84.9184922177721        0.89977
-48.395143700244624       -73.19205128220194       0.89977
-48.50324517520278        -74.69497232969935       0.89977
-38.45699252055758        -83.63271940240313       0.053502
-39.90374945410765        -83.89185096465003       0.89977
-47.58678487456982        -74.4946417446604        0.89977
-47.47011574496663        -75.9979563406028        0.89977
-39.890067141643414       -82.25092147128491       0.053502
-41.35139497232856        -82.665305697541         0.89977
-46.491498347297494       -75.70000227017319       0.89977
-45.88895956537226        -77.98784858976421       0.89977
-42.91338008173963        -81.22238607849906       0.89977
-44.12340383405254        -80.20765486320543       0.89977
-41.381955000000005       -80.87056050000001       0.053502
-45.359566915986434       -77.0418197535306        0.89977
-46.498674692272644       -76.92894417843178       0.89977
-44.48758390000002        -78.6695679              0.89977
-43.06276886887574        -79.96484333307463       0.053502
65.9793858844248          9.220031323811742        0.89977
66.2951478705101          11.248124165922542       0.89977
66.54429667989469         8.508828200091745        0.89977
66.23623783555603         7.749130435026034        0.89977
66.79365292001648         10.375754445078279       0.89977
59.899145410982086        46.66757722289328        0.89977
66.0293626182294          4.969211533434985        0.89977
66.55495236730167         6.981402802972755        0.89977
67.08309626337372         7.708184525603849        0.89977
66.94701338724377         6.239788310083309        0.89977
66.83595581090276         5.375548918446942        0.89977
66.80923418160828         4.440083069227749        0.89977
64.53426199147722         -4.552506325387265       0.89977
66.41247576040006         1.8528612004713025       0.89977
10.352577720880385        86.86861747641674        0.89977
-10.98704298212502        88.46373283384267        0.89977
41.50886051238946         -70.68005498458864       0.89977
42.10009759201688         -70.76193386587185       0.89977
-73.60785285235949        3.02494029447821         0.89977
-74.06209123593615        8.244358824891735        0.89977
-73.43408523320868        2.0954942772808627       0.89977
-72.59896959392455        -1.913638869590062       0.89977
-72.63146737216735        -3.47237694664893        0.89977
-73.03904778861832        0.24548660231185052      0.89977
-72.7049756983669         -4.267186519404207       0.89977
-72.41837675753857        -5.310399110485576       0.89977
-71.77362626489005        -6.2468127774056965      0.89977
-71.65207433198935        -8.393350148750688       0.89977
-71.54233959103522        -10.140521141569604      0.89977
-71.52325776856955        -10.99166553727417       0.89977
-71.73634092553691        -11.84912987341988       0.89977
-72.26831152604865        -7.549801033976934       0.89977
-70.54879548471003        -16.0718923754005        0.89977
-71.0622624360197         -15.211446472974144      0.89977
-70.52543264349302        -17.78942552362675       0.89977
-67.09168999858424        -33.20178365814237       0.89977
-69.43716337517344        -22.49628563773857       0.89977
-69.180868425444          -24.07588844532824       0.89977
-66.6958276132892         -34.75207543030451       0.89977
6.398217958249186         -94.42125633810335       0.89977
3.5275680264855946        -95.607281179474         0.89977
1.9053679873828189        -95.65284932847351       0.89977
-51.92529010633072        -68.93927358339555       0.89977
54.50044103074486         44.13009431189305        0.053502
55.72107079682616         42.430350458111235       0.053502
56.00744869597337         44.01639426137102        0.053502
61.33053899999999         7.942965999999983        0.15566
60.96187533848134         6.993775087758505        0.15566
62.10840758499289         6.9929567529700165       0.053502
61.55758636667327         9.862540087318424        0.15566
62.81950164521458         9.195395349652266        0.053502
56.87750499999999         40.61758699999999        0.053502
57.43701163054327         42.98035041180884        0.053502
53.25934575748492         45.806017991205294       0.053502
55.37227973104675         45.56327790107731        0.053502
52.14379021862911         47.68075482472708        0.053502
54.292024661392894        47.370205827428244       0.053502
51.15835899999999         49.817507999999975       0.053502
53.32000467421617         49.06327806497312        0.053502
49.040899959097665        52.098776486082315       0.15566
51.51420961446761         51.70305908898209        0.053502
60.59518699999999         6.049669999999992        0.15566
61.724037524496936        6.169424457799907        0.053502
61.62988259360574         11.942381381699539       0.15566
63.151298804401875        11.10104893993866        0.053502
58.3062569318562          36.75275525330936        0.053502
58.976141503939346        35.46720568557633        0.053502
59.31721280157903         36.36673927863283        0.053502
61.69020400000001         13.736728                0.15566
62.79547234697859         12.695919948136074       0.053502
62.27470665339334         15.040193473705594       0.15566
62.825572357181876        13.979601727255044       0.053502
57.513612475437796        38.42134211049398        0.053502
58.34372587724704         40.09006478661773        0.053502
59.110524156367056        38.10808012710164        0.053502
57.009737410961186        44.92743379972337        0.053502
46.41347175725565         54.783309076856995       0.15566
49.15877269646727         55.5246088159428         0.053502
43.466566908282736        57.74959260192767        0.053502
46.600925278611165        58.19638636668049        0.053502
6.231771812521809         76.77039158883159        0.053502
7.748041894027776         76.30121402400191        0.053502
7.526399139009389         77.88423062403282        0.053502
60.472754826704715        4.205890250117955        0.15566
61.67852138180639         4.96683015134229         0.053502
60.32248199999999         1.9427519999999845       0.15566
59.5223873306783          -0.4126727163264307      0.053502
61.33544600935037         -0.060024421510479695    0.053502
59.17406613904649         -2.7647456252571985      0.053502
60.791030441665725        -2.0615640401980135      0.053502
63.248105061119055        6.925592831028188        0.053502
59.34731677413372         34.218458771891264       0.053502
60.094381313155324        34.80470440345663        0.053502
62.56193823498733         16.371219366194595       0.15566
63.14382751234558         15.505269968275416       0.053502
63.90406937240496         12.396941248704668       0.053502
58.52154043259126         41.29827527689865        0.053502
59.13258491196385         39.19062173349474        0.053502
59.7791166572094          37.254826223948406       0.053502
56.3556121155556          46.93075167084154        0.053502
55.30374342708129         49.213652802701795       0.053502
53.70210606397754         51.23426887000848        0.053502
51.95822693283092         53.9657108898587         0.053502
51.38937338504796         56.60021112183945        0.053502
40.1702256201253          60.8681060983343         0.053502
43.90583947206996         61.56464581804756        0.053502
32.48696444083886         66.54699574233562        0.15566
36.415891526656694        64.0933690493041         0.053502
36.157923221388536        67.89230774353746        0.053502
40.20788857179005         65.25328652937898        0.053502
9.617676591325406         75.57972651704904        0.053502
9.61464300655665          76.90776070496453        0.053502
12.030685091820681        74.7789310673932         0.053502
11.274893930001749        76.6066224574179         0.053502
14.90949504166804         73.84072487299498        0.053502
13.927026252151174        76.43049173707978        0.053502
18.0122112372313          72.83302456424592        0.053502
17.089777366507345        75.56227335864676        0.053502
21.15744655680498         71.54782515488239        0.053502
20.40665809301475         74.60361645622255        0.053502
4.633764022202769         76.93180492756952        0.053502
5.405025762209536         78.30321971948274        0.053502
2.6125058828307526        77.11348853163102        0.053502
3.8075633446097967        78.5342441741706         0.053502
61.97907747850472         3.255037090833404        0.053502
58.83787583472204         -5.001837904039379       0.053502
60.645890498536815        -4.150483942710387       0.053502
58.472132992534256        -7.317419529295233       0.053502
60.089970293308866        -6.223547437794986       0.053502
58.034495130787434        -9.767776249485037       0.053502
59.86828526320296         -8.397650695999088       0.053502
57.20165979005993         -12.049366287883087      0.053502
58.899791601656176        -11.59676745154514       0.053502
63.414720968389446        5.867516996913981        0.053502
59.781195391439496        32.78128289065283        0.053502
60.58339102313636         33.681214617329616       0.053502
60.20943930665984         36.00278775081767        0.053502
60.33954079072288         31.233874138653263       0.053502
61.04183113680985         32.11819305239882        0.053502
60.60634075459872         29.657676912774498       0.053502
61.5368200337075          30.667488533102354       0.053502
61.40600899999999         26.937472999999983       0.15566
61.54903442933958         25.573949944127268       0.15566
62.0851614951406          26.286975705158937       0.053502
60.849629596217525        28.2635723015328         0.053502
61.69704381256324         29.1145767713149         0.053502
61.75883254324983         27.957307350941704       0.053502
62.689401579156296        17.953242857653997       0.15566
61.743487999999985        22.34057899999999        0.15566
62.321183522792275        20.95061189178578        0.15566
62.75215232492083         22.020757141677105       0.053502
61.65322813564838         23.994227379527647       0.15566
62.51722506418729         25.07944724032332        0.053502
62.672098566255386        23.455842779884428       0.053502
63.80127785102709         13.620552856603302       0.053502
63.561685311738685        14.81117888085924        0.053502
49.69730397618043         58.48968572106701        0.053502
47.76171746990528         60.98282705627804        0.053502
28.458819052906566        68.60775254036186        0.15566
32.1720874376577          70.76972865870789        0.053502
24.607163112251293        70.14543474182557        0.15566
27.83083709832883         72.15629955287343        0.053502
46.41122492882987         63.51699277568075        0.053502
24.17794890143586         74.39257202298606        0.053502
0.18194899999997466       77.94031099999998        0.053502
2.1070109541180972        79.0353758683289         0.053502
-2.0769577380043738       78.02285124839939        0.15566
-1.0401467702647973       79.56796785613132        0.053502
-4.095359830418132        78.0966066314987         0.15566
-2.9538549156813514       79.54836716316173        0.053502
-6.0574460000000006       78.16830700000003        0.15566
-4.751206692320256        79.5694756754914         0.053502
56.834841820526755        -14.326480837118098      0.053502
58.51149522277339         -12.876747070259263      0.053502
55.85806523973706         -20.091268434841208      0.15566
55.37984172163328         -22.551754796519283      0.15566
56.97891802140073         -22.214879616841024      0.053502
53.92941459511878         -29.480907633053008      0.15566
53.5662274429142          -31.43286582729181       0.15566
55.018309292121906        -30.463026481153264      0.053502
54.90566598465473         -24.951580986293884      0.15566
56.684859666389244        -23.831238708967643      0.053502
54.41609886616992         -27.3463361476581        0.15566
55.652073444250064        -28.61054139146079       0.053502
55.93010599704302         -26.958712418887814      0.053502
53.22307534175883         -33.332080742963484      0.15566
54.90320098366395         -32.383521916464915      0.053502
63.01679417273452         4.593899786075628        0.053502
62.359637282691004        1.3987595266071582       0.053502
62.02468143501943         -3.009021023201071       0.053502
62.331679472460856        -1.4547683353366356      0.053502
62.69931424775332         -0.12142109064576943     0.053502
62.017706650687806        -4.351188142359749       0.053502
60.26012439097196         -10.394319917611366      0.053502
62.07173984806022         27.183091713729716       0.053502
62.653796                 19.646593999999993       0.15566
44.08285314237571         65.66095092573295        0.053502
36.102201885987114        71.7669943898196         0.053502
42.09851971988158         68.0881556439466         0.053502
39.16889721445516         69.47147615513362        0.053502
-8.295956000000018        78.87150899999997        0.15566
-6.43227595790237         79.76364397801724        0.053502
52.863665872210575        -35.35185773943186       0.15566
54.14944137366857         -34.72031982898849       0.053502
56.45215762333507         -17.08812885429606       0.053502
58.42998604620796         -15.84216687944257       0.053502
58.0273838702495          -19.147356446868503      0.053502
56.13110141561303         -31.532035845058147      0.053502
61.58590263665507         -5.641483358086752       0.053502
61.2617653207361          -8.868915877846291       0.053502
61.38092338815291         -7.3939561383541115      0.053502
60.15499096513007         -12.409953584400014      0.053502
33.6266033244815          73.79552123643346        0.053502
30.550821803658515        74.48539122825436        0.053502
27.385049528370725        76.22937576517005        0.053502
8.405674874317786         82.71586877074061        0.053502
11.181024319351085        81.55173447109748        0.053502
24.454279021527174        77.92913492160689        0.053502
14.719844482970963        81.10409135124294        0.053502
21.736368605008373        79.39803954359729        0.053502
18.199500589041584        80.1562926852427         0.053502
5.947567103134607         83.38838307696024        0.053502
-10.877689910863037       78.16207968900041        0.15566
-9.979854036060928        80.87491787774867        0.053502
-14.123189000000012       77.792056                0.053502
-12.24163585501222        80.1908657028981         0.053502
51.339925940439436        -41.78165001691023       0.15566
50.8564837490614          -42.906207790028034      0.053502
51.64209263565237         -42.97456828072974       0.053502
52.546587999999986        -37.24773100000003       0.15566
54.336429746514725        -36.10730692643024       0.053502
51.826419                 -38.85280300000001       0.15566
53.47884674116547         -38.40522304788961       0.053502
51.71330227350281         -40.418927996615025      0.15566
52.817668647494855        -40.1157955452037        0.053502
52.4278094064247          -41.701773221071015      0.053502
50.58400696813916         -44.06905614564956       0.053502
51.36102798100333         -43.665164363092636      0.053502
59.32480835795783         -14.326863541695245      0.053502
58.07323775076392         -21.049892483973025      0.053502
58.78051433951398         -17.418318860094708      0.053502
58.09285460202825         -22.80758209703288       0.053502
56.42931162304332         -30.04506806061613       0.053502
58.004045849605696        -24.22177984308631       0.053502
56.95501800529369         -28.862489783481227      0.053502
57.003459811777795        -27.52922084996456       0.053502
57.08387294501921         -25.693132370693206      0.053502
56.242815708879796        -32.63422342722543       0.053502
55.76019841388636         -33.52676290729964       0.053502
3.954347987054846         84.10139705131928        0.053502
1.3941537549735714        83.38541632459187        0.053502
-2.0314309723609663       83.25491968216289        0.053502
-5.461834245866228        83.19901807465388        0.053502
-17.472117637669317       76.34278315113691        0.053502
-17.291525671384292       79.61484203274306        0.053502
-60.028135092007744       42.079147706157705       0.15566
-58.834365846896496       44.66187985702385        0.053502
-61.63693352693438        44.28477530731609        0.053502
-61.19837526438205        39.762133091984396       0.15566
-62.562524347075446       41.69690642261895        0.053502
-62.353045083175736       37.53464875939434        0.15566
-63.36889386580403        39.61584867617259        0.053502
-63.40492600654142        35.36377013467536        0.053502
-64.11016249058           37.54472541567442        0.053502
-64.30416922786061        33.248154269179345       0.053502
-65.7738988423106         34.62926161907767        0.053502
40.279197655910224        -64.63368842446428       0.15566
39.06353043837761         -66.18738904431018       0.15566
40.59820965561662         -66.37234667882726       0.053502
55.24840168324462         -34.780483019086105      0.053502
54.25598738188699         -37.559716964565546      0.053502
53.355688234716915        -39.40350814692862       0.053502
53.000001580552365        -41.04252073962042       0.053502
50.46218457039571         -45.33085647594908       0.053502
51.3112148594733          -44.65207179475603       0.053502
-8.552522459847538        83.43199616744931        0.053502
-11.96466595017362        82.96640317154029        0.053502
-14.715410201082179       83.60519670443493        0.053502
-21.559433726540206       74.90612092771438        0.053502
-20.706470596044987       78.41869251159751        0.053502
-40.98580843035236        64.43137367214511        0.15566
-36.81931118365633        67.02841519044057        0.15566
-40.33255007808417        68.42164074394756        0.053502
-44.24116786594975        61.966761327766456       0.053502
-43.88217859387049        65.32819747795925        0.053502
-47.19385495887544        59.35844029041851        0.053502
-47.210152105837835       63.131820266639316       0.053502
-57.400413506247745       47.62285761809126        0.053502
-59.55169145348525        47.212792165578065       0.053502
-63.3097898485829         45.095587493330854       0.053502
-65.12078171245454        31.206436531726997       0.053502
-66.10975085537582        32.61564136274576        0.053502
43.809255861556714        -59.61921050087121       0.053502
42.64554605064553         -61.362879857867256      0.053502
44.36211248080636         -61.158805793266666      0.053502
41.53214266662251         -63.088842357128904      0.15566
43.446160703179906        -62.63468409990428       0.053502
42.09470534274361         -64.86343771873055       0.053502
37.69320280221929         -67.82763904776644       0.15566
39.12226109183129         -67.99696769354532       0.053502
40.290492282060626        -67.57810891773764       0.053502
52.47852532941447         -42.65424016811507       0.053502
52.1745001783431          -43.86557906550275       0.053502
50.171161900228924        -46.46754824054845       0.053502
51.3066059148108          -45.90958995752412       0.053502
49.69627851723179         -47.55464900908896       0.053502
50.768274536370846        -47.13918058217758       0.053502
52.061159717745134        -45.01414161098048       0.053502
49.33303017603847         -48.83410290183829       0.053502
50.62031515958148         -48.291597833775974      0.053502
49.20903299999998         -50.412861600000014      0.15566
50.23942473415839         -49.468447588226         0.053502
47.40580863330483         -54.20774012820323       0.15566
46.15773372788315         -56.19652921579858       0.15566
47.56538985942908         -55.99531697251227       0.053502
44.96041156521479         -57.91145825336698       0.053502
45.32403345966949         -59.732754771946496      0.053502
46.80377375910086         -57.490609110511045      0.053502
-17.08957499125382        82.63069858463977        0.053502
-19.916076538897173       81.6349418773263         0.053502
-23.003645953089062       80.61588290308543        0.053502
-26.400258359628566       72.81799702529875        0.053502
-24.44650701730283        77.38162420292512        0.053502
-31.694005901933387       69.67100045429798        0.15566
-35.67741663426393        71.08686437828388        0.053502
-55.24994860040926        50.7226134477194         0.15566
-58.157325574222654       50.13174325938035        0.053502
-50.10160039977972        56.651744375492164       0.053502
-50.95962315217694        59.93776890386885        0.053502
-52.847080165432864       53.82027766717651        0.15566
-52.62198924392138        57.6309185854942         0.053502
-62.33988398711611        46.37910357914609        0.053502
-67.40457286277324        33.66105448996779        0.053502
-63.58520766494328        43.65848217925307        0.053502
-64.35783762273778        42.33797534448499        0.053502
-65.06709269222442        41.34252440155894        0.053502
-67.31194224885735        35.032439859738545       0.053502
-66.63649466392354        36.12678884181634        0.053502
-65.24169284268355        39.08711037999564        0.053502
-65.87866485587618        37.61075116681369        0.053502
-68.20138710084083        32.73758911575282        0.053502
-65.94682404987935        29.13140955024714        0.053502
-66.80031478565625        30.990888503952824       0.053502
41.560867608852064        -65.86560539770197       0.053502
43.088974332835946        -63.99559185537929       0.053502
38.54462562726542         -69.58405850767464       0.053502
36.17522111230363         -69.60012259776624       0.15566
40.034862571000616        -68.76339039107303       0.053502
48.41104815625027         -52.1689205363765        0.15566
46.31745444957866         -58.79298824106871       0.053502
-25.885096825585798       80.21681677264158        0.053502
-33.367045949405465       74.65911812363316        0.053502
-28.519464891757927       77.92493570725117        0.053502
-43.52645668656997        69.8429320770282         0.053502
-40.90711243424461        71.74497176598743        0.053502
-45.90942172798827        68.94023086124257        0.053502
-56.47997494961018        54.116495067075135       0.053502
-61.06407413426023        48.16670513083516        0.053502
-68.27174016536445        31.59839233380162        0.053502
-66.81073332039006        26.95488764601094        0.15566
-67.38078621426266        29.199352291050626       0.053502
-68.23691071485389        4.271746159934983        0.15566
-68.17520512893016        7.12032978930284         0.15566
-69.79776611093408        5.579898093427411        0.053502
-68.18896067585843        10.146272434528969       0.15566
-69.79434496706335        8.930877314648978        0.053502
34.66099914059576         -71.51832396478753       0.053502
37.048554889210365        -71.40566645580894       0.053502
-37.81596403198588        73.55074274137138        0.053502
-47.56742503003419        67.62493685641968        0.053502
-48.898205842589206       66.56568311354188        0.053502
-49.83875973249628        65.79879105587887        0.053502
-60.17225762908697        50.50872290431622        0.053502
-51.02325268240021        63.04890274720468        0.053502
-58.24553119890801        52.42823600290092        0.053502
-52.774805606591684       61.54447478677812        0.053502
-53.85709572118614        59.566337693512736       0.053502
-55.17911978442417        56.879687706924265       0.053502
-68.33037609181032        30.224628546346          0.053502
-67.81063428701032        24.399398339180745       0.15566
-68.86795891758368        26.09191839652486        0.053502
-69.18937380000001        19.879763999999994       0.15566
-68.49971132330656        21.851763516539997       0.15566
-70.18698756078129        20.774148500259564       0.053502
-67.1985589525748         -3.5585342489644827      0.053502
-67.27805498505622        -0.8978104650777956      0.053502
-68.84157904908021        -1.8245087811749652      0.053502
-67.8272548825743         1.7438933134787065       0.15566
-68.95110334259104        -0.18479388944924013     0.053502
-69.94404515123331        2.6652090232155006       0.053502
-70.4482756576208         4.217843984486439        0.053502
-67.05336443072855        -6.179180495337319       0.053502
-68.62955141050332        -4.71902687116216        0.053502
-69.05800320000003        17.898212                0.15566
-70.30752922227708        18.55023058806057        0.053502
-68.28249820000002        15.729067999999986       0.15566
-70.09399231446308        16.371390498286075       0.053502
-68.23913225842763        13.142275153902137       0.15566
-69.74621383239551        14.61733598304175        0.053502
-70.22417797342102        11.033486113597966       0.053502
33.235076573066515        -73.37656257331824       0.053502
35.59808120035331         -73.19423644194497       0.053502
31.63621137902479         -75.02426208390428       0.053502
33.28275205925273         -75.36037760031039       0.053502
-68.61097923877803        28.414414172970158       0.053502
-69.72442250859253        23.37701824026806        0.053502
-70.80022134662093        7.1399771045525995       0.053502
-71.08257481997435        5.378306097803469        0.053502
-70.03102324481497        -2.1466387488940826      0.053502
-69.33911468753864        -3.3791047536863865      0.053502
-66.83757480000001        -8.559415000000001       0.053502
-68.63262348942428        -7.3800351285203565      0.053502
-66.07542110000001        -10.652432000000005      0.053502
-68.12639749603737        -10.011127196692678      0.053502
-70.40362693628626        13.223043392313357       0.053502
-71.21011274711327        9.209183052523313        0.053502
29.874641443402144        -76.7737997170447        0.053502
27.867201706924952        -78.1408393723055        0.15566
29.87974004261266         -79.09333704798097       0.053502
26.104781637519398        -79.3906581037572        0.15566
27.29424044219929         -80.06607012177895       0.053502
32.30258783441191         -76.75674474613405       0.053502
34.6966999665345          -74.79545956311472       0.053502
-70.08962057430968        0.9923475095927675       0.053502
-70.12012420950263        -0.7729864075997398      0.053502
-69.09846487428943        -6.002644429914438       0.053502
-68.77943413653107        -8.82489343354761        0.053502
-66.02515585375153        -13.186374292407997      0.053502
-67.79753655285718        -11.691930783536632      0.053502
24.673121225782513        -80.90854365198402       0.15566
26.35293788487034         -81.23154469633172       0.053502
31.358065590344346        -78.23046323750502       0.053502
-68.2422343844764         -13.313582429759611      0.053502
-65.92148880856178        -15.948838536876199      0.053502
-67.735088087247          -14.894803124459507      0.053502
28.62396062315205         -80.22966829102441       0.053502
27.5875989334888          -81.21585163544974       0.053502
25.65844061912246         -82.46538110049705       0.053502
23.23572442018137         -82.08145442929094       0.15566
24.33573413051622         -82.76373322423724       0.053502
-65.75490260000001        -18.401204000000007      0.053502
-67.22013532402244        -17.67010172165843       0.053502
25.088622343419708        -83.45385733839551       0.053502
21.53508078281037         -83.07714479296321       0.15566
23.096034306934435        -83.71735651115432       0.053502
-64.98449400000001        -20.489796000000013      0.053502
-66.87913376410235        -19.534244588441013      0.053502
-64.84856593453902        -24.418778225308696      0.053502
-64.92104480772707        -22.423587132209516      0.053502
-66.09641124044614        -23.176597394811626      0.053502
-64.6435287               -26.186856000000006      0.053502
-65.73650272913125        -25.484654379956975      0.053502
-67.78591814027835        -16.352508440780767      0.053502
24.262462256631768        -83.95580639149033       0.053502
19.904458590316917        -84.54031294453836       0.053502
21.76696890714322         -84.72248563380523       0.053502
-66.58257209540078        -21.800490037209606      0.053502
-63.88633420000001        -28.176640000000006      0.053502
-65.28785246800385        -27.735248981936614      0.053502
-63.764135432888615       -31.862903551260736      0.053502
-63.825224231463324       -30.012586699564196      0.053502
-64.95036089550192        -30.81690148051151       0.053502
15.391207999999978        -87.6651161              0.053502
12.980105482850187        -88.39823466338768       0.053502
13.907329172043037        -89.44708222997725       0.053502
17.680153996731633        -86.02075168741212       0.053502
19.34217279995878         -86.42930418185041       0.053502
20.725497202387054        -85.78788104685245       0.053502
12.222025931036722        -90.08071669071478       0.053502
11.020990721356037        -89.03320876651294       0.053502
10.76342592435486         -90.62562743158159       0.053502
9.66367301935572          -91.13368487436198       0.053502
8.612652540292178         -91.72685736669443       0.053502
-67.14015448449454        -23.138432764302774      0.053502
-65.30609039335518        -29.04141620876161       0.053502
-66.5087760290813         -24.43379282494055       0.053502
-66.63001010701477        -25.627854915362402      0.053502
-66.05163287502114        -26.755989934173222      0.053502
-64.85252277183973        -32.529300934129274      0.053502
-63.57677150000001        -33.690404000000015      0.053502
9.487472216565225         -89.60716994225206       0.053502
7.645872797582449         -91.92791101940507       0.053502
-66.11220051723423        -28.0553000983761        0.053502
-64.86777606089663        -33.85332885860525       0.053502
-62.78118590000001        -35.85315400000002       0.15566
-64.38730107362923        -35.15678706149632       0.053502
8.022134611304367         -90.08052014436637       0.053502
8.73205949874803          -90.78811389900875       0.053502
6.540723825245046         -92.2997552073191        0.053502
-62.63065106912322        -37.737340152224256      0.15566
-63.85859913332856        -36.537886115069085      0.053502
6.429362258870112         -90.35724265690268       0.053502
7.045540042605427         -91.2461028072084        0.053502
5.437062153641864         -92.60312608387733       0.053502
-62.441456600000016       -39.394902000000016      0.15566
-63.53762205236167        -38.583550583142255      0.053502
-60.76301039061159        -45.063575017604684      0.053502
-61.3385666               -43.865368700000005      0.053502
-61.7399974886088         -45.06606269303237       0.053502
4.683164493253624         -90.6802615529528        0.053502
5.557596717864374         -91.59769857050746       0.053502
4.1928810992810535        -92.13401001904278       0.053502
-60.43265906080019        -46.33350255871512       0.053502
-61.46530079253384        -45.886371805717985      0.053502
-62.086515884959056       -40.22852532951478       0.15566
-63.25860477573518        -40.08441179261911       0.053502
-63.96874880647317        -37.75941990487434       0.053502
-61.74322200000004        -41.03479460000001       0.15566
-63.220815975318494       -41.08966972321085       0.053502
-61.53977947159284        -42.457879901092994      0.053502
-62.68273922832938        -41.89949577481679       0.053502
-62.37991330275796        -43.52377056013447       0.053502
2.833880999999992         -91.25157240000004       0.053502
2.195801111697685         -92.72448288788313       0.053502
-60.11970368440774        -47.53949960582318       0.053502
-61.130362496844235       -46.93387296731221       0.053502
-63.78585371839833        -39.367884910369895      0.053502
-62.85017828933136        -42.78265609049396       0.053502
-62.415280653969376       -45.519057889017155      0.053502
-62.51965428166428        -44.46764738642179       0.053502
-62.09959301366251        -46.546283002919814      0.053502
-61.83424063357303        -47.6048455423992        0.053502
0.704322366871452         -93.31570152912214       0.053502
0.5863311683163915        -91.2778028006552        0.053502
-59.576123                -48.642254600000015      0.053502
-60.56470964657677        -48.418189417234885      0.053502
-61.48335557466934        -48.41628312951811       0.053502
-0.9887727171583712       -92.98129801573876       0.053502
-1.8361169431413011       -91.28978082241314       0.053502
-59.36134812654854        -49.96752749585004       0.053502
-60.28318513914583        -49.15353032059294       0.053502
-60.84281071910303        -49.958125658151445      0.053502
-60.40647938597497        -50.867123025978614      0.053502
-2.910853271482491        -92.95777936055207       0.053502
-4.618905283738472        -91.3906154763746        0.053502
-59.12819370000001        -51.58045650000001       0.053502
-59.68275712242619        -52.80258344076475       0.053502
-7.583813000000021        -92.14295650000001       0.053502
-9.799294147047362        -93.12757239913529       0.053502
-58.332241351440146       -53.34334238889879       0.053502
-58.53470307542969        -54.85455010230496       0.053502
-10.008117009154516       -91.50292559236786       0.053502
-11.877366131505765       -92.96278617217513       0.053502
-57.76224332217812        -56.11311062808556       0.053502
-57.22587361354299        -54.938952466030976      0.053502
-12.523784262640074       -91.29000106777218       0.053502
-13.838417283027816       -92.73720587935597       0.053502
-56.96689107650104        -57.59020776069502       0.053502
-56.240697712808355       -56.23128983926942       0.15566
-14.939989424636906       -91.27692588586088       0.053502
-16.968706373288917       -92.37017410654852       0.053502
-56.219954285789285       -59.070282173752474      0.053502
-55.45426518356613        -57.717303463702336      0.053502
-55.78788924221178        -60.45276835667133       0.053502
-17.11806200000001        -91.04003980000002       0.053502
-18.77771393024326        -91.89107885045303       0.053502
-54.313207776294924       -59.43418721063809       0.053502
-54.61503969168592        -61.445889380247706      0.053502
-19.474255762681544       -90.20090086263824       0.053502
-20.67468978767963        -91.20416390217042       0.053502
-22.222510833267606       -90.84290209259379       0.053502
-53.02767207416919        -61.24281703161606       0.053502
-53.22534370469246        -63.057286765341324      0.053502
-52.95742090645282        -64.45375300527475       0.053502
-21.756538591810962       -89.47719821479627       0.053502
-23.406549676778386       -90.06998413985362       0.053502
-51.672321961202286       -62.68803039771716       0.053502
-52.180759338627006       -65.38383306478983       0.053502
-23.95026829560147        -88.33306276054184       0.053502
-26.485292959653137       -88.62217241017517       0.053502
-50.70666475381747        -64.09398235529602       0.053502
-52.04322614444267        -64.00102060092763       0.053502
-51.21053098452657        -66.44563506793054       0.053502
-26.39074107369855        -87.11389408460836       0.053502
-28.401078585430987       -87.81337743851392       0.053502
-49.87849391945941        -65.56398720050106       0.053502
-51.21565540352065        -65.10472345603263       0.053502
-50.6530033131716         -67.69947843639511       0.053502
-30.330632408060943       -86.81405815492298       0.053502
-28.771612285744865       -85.93464718445237       0.053502
-48.82587913967986        -66.89881887012162       0.15566
-50.02258463634837        -66.96894157414984       0.053502
-50.278899108904994       -68.63808208144752       0.053502
-32.001317302534744       -85.93375722227462       0.053502
-30.82351934802688        -84.90861884101653       0.053502
-33.48449285506473        -85.66375071622814       0.053502
-48.005808236946216       -68.27004073349126       0.15566
-49.36507737900856        -68.03418675111914       0.053502
-49.50418814000654        -69.26883157726182       0.053502
-32.72010290882654        -83.95758037466959       0.15566
-34.499239737386574       -84.70364249471992       0.053502
-47.276750111853914       -69.42090983033407       0.15566
-48.568601611906445       -69.03966546537288       0.053502
-48.55234145951408        -70.94672483488372       0.053502
-34.577032911605194       -83.01829327958512       0.15566
-35.942051251937976       -83.84125341928922       0.053502
-46.322297011507004       -70.58680146704252       0.053502
-47.60673293829942        -70.73897019095475       0.053502
-47.92605262812749        -71.96226551887085       0.053502
-36.518567000000004       -82.03172760000001       0.15566
-37.26798574598232        -83.25145172503169       0.053502
-45.38255770000001        -72.26217350000002       0.053502
-46.97561007345204        -71.74531230556124       0.053502
-47.00628545473607        -73.00585705406331       0.053502
-38.14761646219887        -80.6330896375375        0.15566
-38.337799214227          -82.127587010838         0.053502
-43.93889244164375        -73.75597196411174       0.053502
-45.57015176976616        -74.44022583388693       0.053502
-39.4346127055836         -79.30051648771123       0.15566
-39.60996528679242        -80.81078018454416       0.053502
-42.709320254087174       -75.04001231571172       0.053502
-44.03729405502553        -75.04393775216818       0.053502
-44.745993316095216       -75.94212127722915       0.053502
-40.467849660065205       -78.28121075325511       0.15566
-40.48056573953487        -79.69339369952449       0.053502
-41.58188821029766        -79.25914164882883       0.053502
-41.86812543614116        -76.23878227815935       0.15566
-43.14469929141148        -76.0744804922373        0.053502
-43.53455909926206        -77.35502885896882       0.053502
-42.807101782569376       -78.47843262765763       0.053502
-41.249809827998          -77.34864134093037       0.15566
-41.68587623198765        -78.19876785007544       0.053502
-42.38926294088783        -76.90749761478361       0.053502
62.80635585700017         7.777852812049252        0.053502
62.58235630954337         6.29935361833826         0.053502
6.559318891375896         78.43447037291648        0.053502
62.483286071394126        5.579405002094013        0.053502
8.722310861506887         77.73063801356304        0.053502
8.54872360627564          78.86255753765158        0.053502
7.462578621734827         79.397244071207          0.053502
6.223876755331089         79.3401041734684         0.053502
10.173746240541535        78.69742719581197        0.053502
8.891465774410834         80.45302888415853        0.053502
12.983162185687906        78.76964830183073        0.053502
16.02894062551786         78.24122571082398        0.053502
19.25433287674819         77.42455683090088        0.053502
22.079794508483555        76.86149283993225        0.053502
6.62887801212014          81.01437290883777        0.053502
4.956205826800418         79.89052793100451        0.053502
3.3696713626769355        79.97412693568376        0.053502
0.6103005624173972        79.80857512836596        0.053502
4.069875186037235         81.87827779458462        0.053502
1.9025566400980898        80.91951023777686        0.053502
-0.15621466050885843      81.33417001627116        0.053502
-1.957508299105346        80.78930854946093        0.053502
-3.8019501639751967       81.24399301798854        0.053502
-5.564510637057747        80.88286135761138        0.053502
54.76932061061329         -33.7468065138444        0.053502
-7.492260460133828        81.32606685698347        0.053502
-14.562587946683673       81.10875808706464        0.053502
-64.03477916677984        41.07293968092666        0.053502
-65.24543506474426        36.356981534410544       0.053502
-42.82171206177171        67.40934976634631        0.053502
-45.872043008983574       64.79328633905162        0.053502
-44.513445438576284       67.69044703361415        0.053502
-60.8420735820755         46.09957080026955        0.053502
-64.81157659662358        40.354779635188635       0.053502
-67.3578718802926         32.32183883679245        0.053502
-38.48625906942837        70.42264713124285        0.053502
-45.9238236620661         66.70877679808441        0.053502
-47.3671460130638         65.61888711944822        0.053502
-48.735388546990784       64.86351648739505        0.053502
-59.269152459460564       48.728564215640226       0.053502
-49.19930006837362        61.804153583121625       0.053502
-49.267053108434766       63.43058607200716        0.053502
-49.831014479522906       64.63533129685484        0.053502
8.077550044766214         -91.2134892447498        0.053502
-61.05657131232169        -47.821195614861786      0.053502
-61.01793529496928        -49.01245113046858       0.053502
-48.53091734369673        -70.0041796160174        0.053502
-42.37329667195717        -77.6811714456055        0.053502
47.268969999999996        40.86386399999998        0.98541
47.42355699999999         40.628161999999975       0.98541
47.53369961092553         40.878527516848024       0.15566
47.6346626514932          40.49863907587407        2.4552
47.68144794864243         40.733296212537184       0.15566
47.201374200958625        41.10902197894745        2.4552
47.45789337630835         41.088398022398636       0.15566
47.89778360682915         40.33720239574325        2.4552
47.93606468256025         40.630782549637516       0.15566
47.11780128319172         41.412126134901484       2.4552
47.42110682618309         41.34749187140361        0.15566
47.01449565090015         41.78679734798947        2.4552
47.3878588495915          41.686983127324474       0.15566
48.22579110389613         40.13595486942251        2.4552
48.22491289106547         40.502812696841985       0.15566
46.886831390799415        42.249812985558286       0.15566
47.34060900966441         42.10243922253541        0.15566
48.627164433840456        39.88969406592044        2.4552
48.63080553381081         40.35569938882781        0.15566
46.72911399999998         42.82182599999999        0.15566
47.23787251655489         42.52440892878094        0.15566
49.048006999999984        39.63148799999999        2.4552
49.06649103910157         40.19774742293164        0.15566
49.45683439629789         39.17813053419701        0.15566
49.72346447432429         39.661367958122895       0.15566
46.251144819220805        43.52370070784574        0.15566
47.08241457116443         43.60727909453733        0.15566
49.94793999999999         38.633533                0.15566
50.16664409911656         39.32591493774618        0.15566
50.37908443964594         37.82501538564695        0.15566
50.9104580948449          38.422041267501825       0.15566
45.676010290469215        44.36823567263565        0.15566
46.75015416117305         44.468930295515065       0.15566
53.94068886724859         6.552778391056377        0.98541
53.90475799999999         5.497622999999976        0.98541
54.9523007761222          6.01720903235687         0.15566
55.57519010313899         12.193244498451755       2.4552
54.99989599999998         11.006579999999989       0.98541
56.314726580801995        11.068530165724642       0.15566
50.92251776074306         36.77999886950601        0.15566
51.496823649931315        37.73576789303868        0.15566
51.52613478911097         35.50856929897691        0.15566
52.13953710049186         36.217234840884075       0.15566
44.998978896515666        45.362392247180786       0.15566
46.360828092915916        45.49537054447188        0.15566
47.601687999999996        -27.615094000000013      0.98541
47.45450425203628         -28.106135761694         0.98541
47.998385353748596        -28.02615768221733       0.15566
53.97989199999998         7.704027999999994        0.98541
55.21579821219186         7.1003239018476085       0.15566
54.548205306626734        9.309561079214141        0.98541
55.93349182851287         9.645753444154815        0.15566
55.49433301675376         8.346164252326815        0.15566
54.3821974845664          4.357156782591455        2.4552
55.0102143512869          5.076747674290832        0.15566
52.81170999999998         -0.007886000000013382    2.4552
53.23136176494409         -0.6862018420351563      2.4552
53.67597678686665         -0.21063644610992874     0.15566
52.24722704280878         34.348756879799964       0.15566
52.783134350573945        35.38876009064045        0.15566
56.187702782374274        13.496811633952753       2.4552
57.240296367675334        12.220193899410493       0.15566
44.13026424037688         46.621274273713965       0.15566
45.82314623360584         47.01424894493482        0.15566
11.601881285383946        66.2412707494003         2.4552
13.009878914636417        65.76236369376291        2.4552
12.780897404363413        67.17110631265363        0.15566
3.5716471976265844        69.82909514630632        2.4552
5.504416815219571         68.96680163478375        2.4552
5.305097717000974         70.44375319067802        0.15566
-5.499997000000008        71.52890299999999        0.15566
-4.707445569588609        71.75795613375722        0.15566
-5.26277391172634         72.35129519605145        0.15566
-6.097096353098106        72.12558832931155        0.15566
47.30647599999999         -28.599995000000007      2.4552
47.89396450008615         -28.5774239163849        0.15566
47.969993630712516        -27.06066547327342       0.98541
48.245860059389756        -27.54150878529834       0.15566
54.812152                 3.3239619999999945       2.4552
55.33627046396933         4.207633615967848        0.15566
54.7578409103546          2.6015911240264975       2.4552
55.43662383489667         2.817256050210622        0.15566
54.69762                  1.800615999999991        2.4552
55.45053352545593         2.12290989657441         0.15566
53.772448999999995        0.6151459999999815       2.4552
53.743681571839595        -1.5143042598860068      2.4552
54.104020363146574        -0.8083550073385714      0.15566
53.24517772732316         33.137056534454835       0.15566
53.82391603386235         34.32063186403331        0.15566
54.096428724069916        31.704817064428703       0.15566
54.70710299816483         33.154136707748236       0.15566
56.58980099999999         14.971880999999996       0.15566
57.44109928399419         13.68242835351506        0.15566
56.379370806410755        18.869074927066684       0.15566
55.990725999999995        17.541674999999998       2.4552
57.18803321815314         18.062822816734162       0.15566
56.703570999999975        19.976366999999982       0.15566
57.231542293222354        19.025652195620445       0.15566
56.712917200477506        20.726377748988575       0.15566
57.36921781100493         20.38529362220114        0.15566
56.72165199999998         21.427324999999996       0.15566
57.26762052739167         20.95754960801485        0.15566
56.39607575041545         22.31916164836109        0.15566
57.26655789249861         22.201154318789534       0.15566
56.01724500000002         23.356876                2.4552
57.03739304886196         23.063777169751656       0.15566
55.92418596319413         24.3358246679445         2.4552
56.937703799958776        23.99376924712409        0.15566
55.815260407956124        25.481683585738814       2.4552
56.81898292925476         24.997463374608675       0.15566
55.693484                 26.76272899999998        2.4552
56.65251303215351         25.93418286629452        0.15566
42.89325999435427         48.12500076436921        0.15566
44.482856059846966        48.86745477350438        0.15566
40.9840730530923          49.70994859632935        2.4552
43.1762463364632          50.390973873826084       0.15566
14.178855497226024        65.49655156470195        2.4552
13.927792763080546        66.65472289105945        0.15566
15.291984839427275        65.02523303493618        2.4552
14.971964667920703        66.34292538904862        0.15566
7.874132126384459         68.12927240655708        2.4552
7.2085860744050985        70.20452061605664        0.15566
9.948692762972303         67.12251281399595        2.4552
11.452123930326215        68.08990707435034        0.15566
9.720917445399829         69.40990691584237        0.15566
1.8973222627656876        70.30531909638749        2.4552
2.9741595366917157        71.45802923528456        0.15566
0.493430267655482         70.7785016361244         0.15566
1.6327368176054877        71.52162472915657        0.15566
-3.7273024387742044       71.93258452572817        0.15566
-2.5225340000000074       71.99258699999999        0.15566
-3.232951383315012        72.88217086938097        0.15566
-4.32921138467315         72.77647173336626        0.15566
-6.600385000000017        72.62852799999999        0.15566
-5.78957995514979         72.79767206225662        0.15566
47.80236419519967         -29.105925887351496      2.4552
48.39790599999998         -26.416508000000007      2.4552
48.49332548227899         -27.12210876154624       0.15566
54.96240458735916         0.6439760346698475       0.15566
54.370395                 -2.52731                 2.4552
54.809851373829446        -1.569300413497185       0.15566
54.63419244047634         30.02400352506661        0.15566
55.731081582756914        30.946391290216212       0.15566
55.040919832461284        28.403881420127952       0.15566
56.228609888359635        29.500446811630933       0.15566
56.576596020772314        28.105447657524948       0.15566
56.27265323078977         16.33231906606825        0.15566
57.34187256369624         16.956094898679332       0.15566
57.685522606332945        15.82694645987822        0.15566
53.602972349886485        42.419560595942734       0.15566
52.480895044827555        43.865148415250616       0.15566
51.07609275722808         46.10095064790989        0.15566
38.505560309170896        51.61811140332169        2.4552
41.222927440469185        52.24157323717604        0.15566
35.817900507644474        53.72314317380902        2.4552
38.850917382387735        54.440605826830556       0.15566
32.93333831454949         55.59907994969361        2.4552
35.99340803606398         56.64580456396136        0.15566
25.129373042720903        59.531620332208654       0.15566
27.558252103810528        58.348124328300464       0.15566
27.224895199636023        60.54751764594073        0.15566
23.23787860527446         60.970115613446296       0.15566
25.35989185819332         61.24861582115946        0.15566
16.60974031316055         64.37987269151263        2.4552
16.644743597459023        65.49250482703746        0.15566
21.601097629131246        61.86988406648638        0.15566
23.178672407248254        62.82277743211107        0.15566
20.16047999999998         62.997637999999995       2.4552
21.86998812799056         63.29781038233197        0.15566
18.309030966246077        63.67714924073746        2.4552
17.945256050285344        65.19286776611762        0.15566
19.659074883353863        64.73275049148549        0.15566
-0.9846874998660702       71.44150249289791        0.15566
0.4531110940423126        72.53126227193293        0.15566
-1.2810399919283848       72.7716147472015         0.15566
-7.273750962839239        72.58296042952585        0.15566
-6.946142264014604        73.27179158800759        0.15566
48.40202599999998         -29.717732000000016      2.4552
48.504913523648526        -28.905138323963968      0.15566
52.83097944711044         -8.703887431445125       2.4552
52.32153599999998         -9.804120000000012       2.4552
53.618849015456874        -9.586811961495098       0.15566
51.42673250902621         -10.427152788795564      2.4552
50.586565999999976        -11.012143000000009      2.4552
51.53891634099894         -11.38490985312708       0.15566
50.59674496568515         -12.208879853097852      0.15566
50.605166999999994        -13.199055000000016      0.15566
51.38769080369307         -12.977526551867394      0.15566
50.789443261783184        -14.13938851745505       0.15566
51.28980675952036         -13.694109265967832      0.15566
48.70271452131834         -25.697552006483136      2.4552
49.2479396614238          -26.310773257299676      0.15566
60.31567081708411         7.583030035044537        0.15566
53.982799995569614        -3.9601362730968495      2.4552
55.34130663256251         -3.5344058384137886      0.15566
53.637792951419314        -5.669546011126793       2.4552
55.51496982434585         -5.054100991021566       0.15566
53.408251999999976        -7.457166000000002       2.4552
55.03173082857348         -6.807380643196329       0.15566
54.35038258275074         -8.425035831388877       0.15566
60.02229668014514         8.96013643413416         0.15566
59.79486849283206         11.208380692606768       0.15566
60.18406307495296         12.943183331986198       0.15566
54.645027853034264        40.97358507948806        0.15566
55.579341451276846        39.323721789670046       0.15566
56.69963167516716         36.58210825464601        0.15566
50.16454900686538         48.254208811727004       0.15566
48.46417762000483         49.47548012833326        0.15566
30.02332410934804         57.079460863480094       0.15566
32.86235720504649         58.45275146599442        0.15566
29.929617066182377        59.79547955217165        0.15566
45.91578037332957         50.969606205016895       0.15566
-8.064879635827525        72.52942369979795        0.15566
-7.664001791286775        73.30959775201714        0.15566
48.36883938887419         -30.802687419653594      2.4552
49.37066865588776         -30.49099073864742       0.15566
43.97210170437896         -44.43408215943127       0.15566
42.935901000000015        -45.06725770000001       0.15566
43.815134211383715        -45.46395364133165       0.15566
43.20483592627437         -46.2062399000516        0.15566
43.44951200000001         -47.24248200000001       0.15566
43.966076960187316        -46.571386797158944      0.15566
43.314071617851795        -47.71935491237566       0.15566
43.191576999999995        -48.150647000000006      0.15566
43.662067015744526        -48.034420975755715      0.15566
52.5253306668393          -11.036926067907528      0.15566
51.006365999999986        -15.246312000000005      0.15566
51.611947625536764        -14.42645607710533       0.15566
50.606841465013375        -16.465757583377563      0.15566
51.64805578839891         -16.280805502426695      0.15566
50.32436404738826         -18.019236204129975      0.15566
50.19740780872257         -19.777299559586673      0.15566
51.38939642655737         -19.007122518233732      0.15566
51.52493730989457         -17.481211979508945      0.15566
49.87450021374881         -21.32398769113096       0.15566
51.183507728899286        -20.61676671699663       0.15566
49.31978099999998         -22.655857999999995      0.15566
50.784312161539226        -22.071074684378875      0.15566
49.009122337416755        -24.817911413199678      2.4552
49.73439267753384         -25.47928576056605       0.15566
49.241089870764256        -23.819165223687882      0.15566
50.47597753634142         -23.350430930775236      0.15566
50.22034358855196         -24.523184916445636      0.15566
60.10050638192153         6.918260511826776        0.15566
57.75436182968792         35.68788085228114        0.15566
61.17477557656286         14.980186239189          0.15566
42.16110166083843         54.91310759544667        0.15566
39.46993858590602         57.43398956475024        0.15566
36.17741190773797         59.98672070200087        0.15566
7.959619006921338         74.4083600914008         0.15566
10.137983774821581        73.16888059206576        0.15566
12.701325114062449        71.9801968744252         0.15566
15.439586625197277        70.69172379810952        0.15566
6.442184571983758         75.25098145829818        0.15566
5.313595064065134         75.85361605191338        0.15566
-9.005170000000021        72.46579299999999        0.15566
-8.39867679115542         73.21791525442703        0.15566
37.08896800514089         -58.96193728341923       0.15566
36.30319499999999         -59.41968990000001       0.15566
37.10869664019462         -59.58488054103066       0.15566
36.13100053885797         -60.03669843080498       0.15566
36.72088004435036         -59.990299077512226      0.15566
48.280363094287665        -32.21051842948903       2.4552
49.462084340268795        -31.636911798692097      0.15566
47.87077599999998         -36.06513700000002       2.4552
47.32906635008252         -37.24261974377713       2.4552
48.79634314120563         -36.92177783806731       0.15566
46.79693899999998         -38.399274000000005      2.4552
48.36686830175354         -38.31209635444324       0.15566
45.151218                 -39.55249500000001       2.4552
44.78825107217383         -40.69817521042961       0.98541
45.73623997779639         -40.77129032308656       0.15566
44.385073573828464        -41.87315964969198       0.98541
45.48256375273598         -41.643905216941235      0.15566
44.006473                 -42.89999850000001       2.4552
45.2227549206948          -42.638371673443245      0.15566
46.832705562503335        -40.04386147855074       0.15566
45.01597899999999         -43.79621580000003       0.15566
44.88943070374824         -45.122507024560186      0.15566
43.87526198293483         -47.632512928549836      0.15566
42.83005462450786         -48.73811591711417       0.15566
43.36639973026932         -48.74198879828313       0.15566
38.40832614580529         -57.92933138390176       0.15566
37.92499099999998         -58.47491150000001       0.15566
38.6410571430311          -58.61562290934324       0.15566
59.2144473897968          5.071061284065222        0.15566
58.24014482666175         1.6600411724016664       0.15566
58.53195034149107         3.285517275084877        0.15566
57.21580308565882         -1.47747471335168        0.15566
57.001031400348424        -3.6209345455744115      0.15566
57.05810131668977         -5.9639968730425075      0.15566
56.27876215953843         -8.310728191428744       0.15566
57.998224349110444        34.53823189691886        0.15566
58.31420711200256         33.210726140789          0.15566
58.7697127890974          31.735777731243857       0.15566
59.15142812097511         30.41107455434645        0.15566
60.119047219027024        27.184338547460754       0.15566
59.50337114863551         29.100325160298553       0.15566
61.38640678660337         16.011047802851785       0.15566
60.19992511275549         26.074306976771656       0.15566
60.39688459707012         23.46049561191919        0.15566
60.34175673209755         24.741184289727546       0.15566
32.18837307856152         62.393898133572556       0.15566
29.274792709079684        64.90114628850009        0.15566
25.566353105289956        66.00130113480175        0.15566
22.003871873202364        67.70482575153844        0.15566
18.504947590625452        69.25314467576912        0.15566
4.006046315008468         75.451531022719          0.15566
0.790458640948003         75.95129871520271        0.15566
-1.4393266827102404       75.90233417310354        0.15566
-3.3053808669919276       76.44599325649875        0.15566
-10.044504724324092       71.93061279153935        0.15566
-10.18192719398281        73.20152683257965        0.15566
-54.671656564744154       34.723073395679286       2.4552
-53.89991221323226        36.32446717198692        2.4552
-55.7215465262762         35.99761254414588        0.15566
-55.47248854588258        33.13998559156471        2.4552
-56.44474791676241        34.57796036376354        0.15566
37.791517328628956        -59.39553217019716       0.15566
35.936983999999995        -60.7319                 0.15566
36.70484245265188         -60.62924749552332       0.15566
48.09739070511173         -34.01923489045729       2.4552
49.529611659001695        -33.31757919706531       0.15566
49.46484963823125         -35.34531176043883       0.15566
39.961650224180396        -52.759765547198725      0.98541
39.604861                 -53.86616210000001       0.98541
40.49285500073726         -53.5918201252135        0.15566
40.34697991585837         -51.627307538847         0.98541
40.87012590927647         -52.47965430875975       0.15566
40.698657                 -50.64313960000001       0.98541
41.10144694048836         -51.603948707777         0.15566
41.62204485930107         -49.98674353689999       2.4552
41.692313166021144        -51.08117773933206       0.15566
42.403521999999995        -49.431225600000005      0.15566
42.34617858504248         -50.59582510800385       0.15566
43.226055615389456        -49.40653159968346       0.15566
38.95291399999999         -57.31461030000001       0.15566
38.9794219828287          -58.179222134742275      0.15566
56.342057118916294        -10.218446063497149      0.15566
52.18393422668668         -28.313972027701414      0.15566
52.16977092600371         -30.19326233240609       0.15566
61.37168122077089         17.302016280751225       0.15566
60.94327283942709         21.20350397795685        0.15566
61.429980091030416        20.206139006529675       0.15566
61.18976525534161         18.969901046296073       0.15566
-4.945881318725433        76.64407386668502        0.15566
-11.295407500707215       71.29901246333385        0.15566
-11.336013836999228       72.79132200376192        0.15566
-12.898741526062262       70.50967098270756        0.15566
-12.5226494992628         72.06383804063225        0.15566
-52.79728362003047        38.12094841292617        2.4552
-54.61406798877001        38.33784564251888        0.15566
-56.43234291409011        31.625296235132023       0.15566
-57.1191335757848         33.04225031626247        0.15566
35.18489020665506         -61.55965071485373       0.15566
36.0426391065431          -61.76378670307223       0.15566
51.98297505639685         -32.00576582592845       0.15566
39.571350431686774        -55.03736354988316       2.4552
40.45920557805903         -54.75617116348051       0.15566
39.334820835228776        -56.26704766939697       0.15566
40.46010571146252         -55.88500109034277       0.15566
40.080244224965156        -56.935952526520325      0.15566
55.18321242131043         -13.154671598859334      0.15566
54.14669265186222         -20.940833277217706      0.15566
54.3843557889474          -18.27926012299757       0.15566
54.295199107193696        -15.432020319403808      0.15566
53.1330622369554          -25.33379840361956       0.15566
53.274323243039696        -23.252742468038267      0.15566
-7.427517057510442        76.7930440950149         0.15566
-9.159179719211759        76.42832569061022        0.15566
-14.94164800137783        69.47804426679889        2.4552
-14.421203431155913       72.10466903981762        0.15566
-51.103112983607936       40.16366586844086        2.4552
-52.79307706500505        40.60197275941378        0.15566
-57.526934695010226       30.146611963083643       0.15566
-57.93908138178089        31.7046683457494         0.15566
34.43285437283434         -62.61594108582745       0.98541
35.72134032202482         -62.667797485225954      0.15566
33.81553204285007         -63.79458256935172       0.98541
35.19150867065685         -63.75816141172554       0.15566
51.380387373455314        -33.83163084961506       0.15566
51.21313868950458         -36.021195366010794      0.15566
50.99361354958593         -37.57514839696411       0.15566
50.61198179797291         -39.575635612376296      0.15566
-12.50833487389109        75.89215073917585        0.15566
-17.445692450244575       68.37841481393062        2.4552
-16.965853870995414       71.33484037792691        0.15566
-37.96632100000001        57.36659499999999        0.15566
-34.97899883457066        58.829179306295984       0.15566
-37.36500574211379        60.36993071616566        0.15566
-40.24158534896569        54.69813345650078        2.4552
-41.22901821263085        57.23872770363776        0.15566
-49.316361114085076       42.718909928047815       0.15566
-51.88811477967355        42.49104778352391        0.15566
-42.578812015655785       51.866398745852585       0.15566
-43.47631392400671        55.127043053253104       0.15566
-58.778048897739076       39.98692142228061        0.15566
-60.10575812447335        37.91128931577766        0.15566
-59.21155794829235        23.527023051438462       2.4552
-58.293957500000005       24.21443499999998        2.4552
-59.31870347516484        24.339206783084894       0.15566
-58.80196142063487        25.397126133473606       0.15566
-60.21349030000002        22.599718999999993       2.4552
-60.154744948370706       23.799585248990276       0.15566
-58.46621803780395        28.50167279546375        0.15566
-58.89910541249507        30.34878752720763        0.15566
-61.31356634096316        35.850998088821754       0.15566
33.22558266139383         -64.99826757220569       0.98541
34.39545620286966         -64.80666505303728       0.15566
49.99870974895741         -41.907282084238076      0.15566
50.363875161151235        -40.75580402865653       0.15566
49.69944850072376         -43.29815758403478       0.15566
-14.674511992398658       74.93184262434431        0.15566
-20.452682315376116       67.18582906832135        2.4552
-20.159939115944233       70.92059350611132        0.15566
-32.44534083404507        60.69716191678513        0.15566
-30.125709700732468       62.60573795827391        0.15566
-32.16661605246337        63.27163677274063        0.15566
-35.03191371223504        62.60568686506463        0.15566
-40.56287488569865        60.37956472234771        0.15566
-44.87237103722436        48.68910340283415        0.15566
-45.882176115316916       52.27838719202239        0.15566
-47.37491917871556        45.69865492027018        0.15566
-50.92652608288754        45.908822672020115       0.15566
-48.41065813594638        49.158902369932434       0.15566
-57.42106068046711        42.27367439021284        0.15566
-59.053471400000014       26.91843                 0.15566
-60.21655884916284        25.986923970612033       0.15566
-61.58449645254774        18.407028916206187       2.4552
-61.104092521291086       19.755637856883705       2.4552
-62.524520474222925       19.615758502265308       0.15566
-60.530589421934124       21.22924138359369        2.4552
-61.888685785119705       21.094766777175963       0.15566
-61.21510014457391        22.136587676571484       0.15566
-60.18725010076037        28.251002091483226       0.15566
-62.27453934830809        33.62912125910275        0.15566
-61.8929700387408         16.828366382223635       2.4552
-63.02853955762855        17.99103106461372        0.15566
-62.24235230000002        14.975847999999987       2.4552
-63.22919014828686        16.490805422113148       0.15566
-60.30249480000001        5.416811999999993        2.4552
-60.991561655129104       7.4009142520245845       2.4552
-62.23729936253813        6.095875495493001        0.15566
-61.26096507859432        9.31130831667889         2.4552
-62.48541023624717        8.123113560090163        0.15566
-61.364860986360476       11.28576405232652        2.4552
-62.68608611804663        9.930845743540642        0.15566
-61.63449823640808        13.103527627612175       2.4552
-63.067948276866126       11.860970186073496       0.15566
-63.45859786876319        13.774631527950959       0.15566
29.203994590770925        -69.81081006444948       0.98541
28.600008999999996        -70.4064682              0.15566
29.44946628622629         -70.55649236589576       0.15566
28.138563960620445        -71.27141011782724       0.15566
28.98690490455344         -71.01381615548216       0.15566
32.610568                 -66.20036770000002       0.98541
33.86780842926041         -65.66318170548101       0.15566
31.68040904150244         -67.1907703439574        0.98541
30.767783071049156        -68.16970999012932       0.98541
32.02318498757455         -68.54959075870428       0.15566
29.927716202682912        -69.06817863265601       0.98541
30.998489458048006        -69.3539042447981        0.15566
30.179306654382017        -69.99317671919033       0.15566
39.652020927178064        -62.90365620077849       0.15566
40.611376941426045        -61.18661980695984       0.15566
38.42635338255463         -64.38008035366508       0.15566
49.41915230646079         -44.601427613685495      0.15566
49.486656371299446        -45.734180286852         0.15566
48.95151806028448         -46.708011694313136      0.15566
48.34575976726058         -48.05458249762371       0.15566
41.77776010906077         -59.50696984502141       0.15566
43.0115244230645          -57.83528986844972       0.15566
44.26825594946764         -56.05155406260595       0.15566
-18.495383928215226       73.40646118725078        0.15566
-23.97262945202179        65.8766579324569         2.4552
-23.494404835806165       69.40996932045556        0.15566
-27.344260031828853       64.37893506756353        2.4552
-30.001921082890615       65.36525821998424        0.15566
-27.1512466106849         67.91996967000948        0.15566
-38.28491929108661        62.66862692049514        0.15566
-56.02922213290368        44.86157156923959        0.15566
-43.86787674891108        58.61493234984971        0.15566
-46.62960242959703        55.929351116905764       0.15566
-63.26633027714763        31.620256214111144       0.15566
-60.253885820858734       2.4590535297121616       2.4552
-62.20546286290812        3.910715636443197        0.15566
-60.21652022352105        -4.576905642914931       2.4552
-60.219347911812655       -1.0908969412227167      2.4552
-62.178000107168515       -2.164305194050341       0.15566
27.499758586510808        -72.20620708272995       0.15566
28.565935099318153        -72.24097820729213       0.15566
33.43773095243158         -67.83598888728922       0.15566
36.84922710850396         -65.78684648775271       0.15566
48.294448002960415        -49.374825340730126      0.15566
47.34080417092872         -50.54284358284416       0.15566
45.339913709530585        -54.20726196021684       0.15566
46.42408861609437         -52.33746611087371       0.15566
-22.706122684431932       71.82251884717945        0.15566
-33.163204047709414       65.37485723252924        0.15566
-54.154607442886714       47.404003861476994       0.15566
-49.2804007477831         52.93334835447078        0.15566
-51.77540917060137        49.91731978629272        0.15566
-63.84006832717695        29.495766524131643       0.15566
-62.793366686925715       0.6630788764526226       0.15566
-60.02536797038156        -7.40211293727192        2.4552
-62.37541319509231        -5.719491302319462       0.15566
26.66512833300706         -73.15178018946523       0.15566
27.727006727655564        -73.45299524658246       0.15566
35.38045736752999         -67.57803083477104       0.15566
-64.52103148747835        27.3512238771812         0.15566
-65.85347748150295        5.549718092648018        0.15566
-64.84204672169457        -2.10591052766406        0.15566
-59.524380500000014       -9.600476000000015       2.4552
-61.49381809929078        -8.92246139566227        0.15566
-67.6635583030268         18.975033301827953       0.15566
-67.06537488889425        17.38586289073334        0.15566
-66.38996605658126        13.776296735005737       0.15566
-66.32215002910928        11.393115699449499       0.15566
-65.91253679168298        8.663488296195393        0.15566
25.566007026933363        -74.26211172271209       0.15566
26.515042545700858        -74.79709093373897       0.15566
34.50538924736171         -69.30587378767268       0.15566
32.30457269496975         -71.5551374782284        0.15566
-67.15388427798312        20.630249215404884       0.15566
-65.42434158548393        25.073349027529964       0.15566
-66.35781099946212        22.75750203109192        0.15566
24.33681989748714         -75.49144222096346       0.15566
25.80752757930131         -75.90169372375118       0.15566
-66.4156027789673         3.1370803736651895       0.15566
-65.53540652696425        1.0706790253868768       0.15566
-64.76510153178606        -4.92184413834055        0.15566
-64.49363825965818        -7.251416728688462       0.15566
-59.96477200000002        -11.760144000000029      0.15566
-61.258105327412764       -10.335386412401027      0.15566
30.950470336551298        -73.11055671313149       0.15566
29.486980543391184        -74.64457750411209       0.15566
23.0707406757381          -76.71650642352016       0.15566
24.723302543792432        -77.51617043700053       0.15566
-64.58270137932428        -9.273310778098072       0.15566
-59.370086459732036       -14.084610639948329      0.15566
-61.978233748089636       -13.452015186433584      0.15566
27.703217052865575        -75.78169732381511       0.15566
26.434600975506417        -77.30718106822529       0.15566
21.649586967760598        -77.77030729846743       0.15566
23.004878521114957        -78.49792507500304       0.15566
-58.88580230203219        -16.96807577328936       0.15566
-61.366837044195165       -15.887629439014495      0.15566
-64.30571247040953        -12.384960669293054      0.15566
24.284325315085084        -79.32204163875836       0.15566
19.940796761699154        -78.57601435394554       2.4552
21.418215261061572        -79.51589292489362       0.15566
-57.29288130408567        -23.384122051678006      0.15566
-58.12772635063753        -20.117258522021835      0.15566
-60.19042835392996        -22.182811745065536      0.15566
-60.934225052176544       -18.967141999360727      0.15566
-56.42005849583185        -26.651341470222683      0.15566
-59.69190948982467        -25.624825058471245      0.15566
-63.98400408328181        -14.717047025809986      0.15566
-55.862965288819694       -29.338507880649757      2.4552
-58.09163760923809        -28.37336145832706       0.15566
22.967875132063593        -80.29205303792283       0.15566
17.83520796228049         -79.64078437570649       2.4552
19.587817223530017        -80.57745877847515       0.15566
-63.274196837222945       -17.042518485438674      0.15566
-55.65638782979599        -31.49723055193913       2.4552
-57.28757187094803        -30.240953191815734      0.15566
21.369936155529924        -81.36641888774427       0.15566
15.367181726952145        -80.65222951686987       2.4552
17.469713028612407        -81.73796362755085       0.15566
-63.59310166631849        -19.073533626357925      0.15566
-63.694008072445534       -21.907150308518816      0.15566
-63.568930924390465       -23.4737922144927        0.15566
-63.24630388347728        -25.034792960667616      0.15566
-55.12300273587285        -33.29074471989156       2.4552
-57.10521353862361        -33.00896232648252       0.15566
19.56262934396958         -82.53659779418946       0.15566
13.058299720188066        -81.54799873858326       2.4552
15.079515251205           -83.04413153249592       0.15566
-62.89704306431801        -26.638947102108034      0.15566
-62.17083877576584        -29.39042117228477       0.15566
-54.607255140295344       -35.436709893944666      2.4552
-56.63679882596902        -34.88584865680589       0.15566
-54.22186690116826        -37.76357473957785       2.4552
-56.17269489667728        -36.89893421500575       0.15566
-62.1128474563169         -30.987446869767204      0.15566
13.746082320669586        -86.48684807053284       0.15566
15.593866058444677        -85.28964596871305       0.15566
17.520369478346666        -83.90510761606157       0.15566
11.991786902150237        -87.28197010814033       0.15566
11.139784661707578        -82.13540191700707       2.4552
13.02530822939425         -83.52200182694601       0.15566
-53.69838567902217        -39.87345902849553       2.4552
-55.6839385480074         -39.02389917206632       0.15566
-53.26379090000002        -41.60015560000001       2.4552
-54.77986590773385        -40.88671442316584       0.15566
-61.9132870092364         -32.5815580008804        0.15566
9.52227240883558          -87.94445277244024       0.15566
9.128774744141579         -82.35666635446103       2.4552
10.036484608093737        -84.26457898714193       0.15566
-52.62570424882611        -42.43215411641745       0.15566
-53.74743678109026        -42.529746839127796      0.15566
-52.06900480000002        -43.15803220000001       0.15566
-53.251981061180174       -43.15546881987176       0.15566
-50.47362210000002        -44.07214810000001       0.15566
-51.19831130230485        -43.65691862409735       0.15566
-50.927140031804          -44.3554446744546        0.15566
-61.51110230793378        -34.155468502475756      0.15566
8.468320286723307         -88.65591645083303       0.15566
6.600618879629048         -82.71178739558987       2.4552
7.977874009831151         -84.97172183612619       0.15566
-52.11216315967616        -44.10761895123822       0.15566
-50.54141393642672        -44.59664406451677       0.15566
-61.176786910991865       -36.95548009808107       0.15566
7.00092020483444          -88.49958140496472       0.15566
3.836844673612707         -83.1508086294022        2.4552
5.393696909190014         -85.50263966139795       0.15566
-50.60647280000002        -45.09999540000001       2.4552
-50.96458812198177        -44.7210964740221        0.15566
-61.22643988610534        -38.1985826928743        0.15566
-61.151146743545226       -39.48800848519082       0.15566
-60.852082452480516       -40.38640542522194       0.15566
-60.31435111486354        -41.66313953979747       0.15566
-60.17791787837015        -43.027028882872315      0.15566
-59.83984776288075        -44.29202005885036       0.15566
5.217108894430491         -88.96229584261872       0.15566
1.3168565865915907        -83.58063697158269       2.4552
2.6793707665751745        -85.90399504015636       0.15566
-51.09819403980488        -45.64968226410718       2.4552
-51.30224674954634        -45.10429379580663       0.15566
-59.41804237847337        -45.43440262595911       0.15566
3.6436453509023767        -89.24989880938199       0.15566
-1.0355650000000196       -84.3015259              2.4552
0.5836644852569124        -85.72402648111705       0.15566
-51.67739560000001        -46.297161900000006      0.15566
-51.891864242532236       -45.510100412200046      0.15566
-59.12205645960551        -46.63587042063053       0.15566
1.707118761329067         -89.43615724683379       0.15566
-3.393982238225217        -84.3848524582608        0.15566
-2.7358978045927183       -85.79064317075024       0.15566
-51.126616186661565       -47.20155612578919       0.15566
-52.290821701450916       -47.32329932877417       0.15566
-58.96015577612204        -47.656946564422206      0.15566
-0.503159848524263        -89.31016154008002       0.15566
-5.680030926112491        -84.45439529305436       0.15566
-4.522343504841199        -85.92710740468284       0.15566
-50.5765953329496         -48.420097680895054      0.15566
-51.93535885336795        -48.343917309631856      0.15566
-58.20847264406402        -49.4416371353316        0.15566
-3.186910718033235        -89.11992083813011       0.15566
-7.774756552697095        -84.56327253881872       0.15566
-6.613626965858639        -86.10172641744398       0.15566
-50.1611836908718         -50.05996879961282       0.15566
-51.65669195965212        -49.51610501761132       0.15566
-57.95863699608424        -50.549342143563194      0.15566
-6.094614206179703        -89.71685653429674       0.15566
-9.74326356248206         -84.50044885029779       0.15566
-8.724410890941119        -86.18353677720799       0.15566
-49.54338264394621        -51.848363667921966      0.15566
-51.47959509351225        -50.90108287399685       0.15566
-57.29331090469114        -51.812462637466155      0.15566
-8.691718594154972        -89.78850324595821       0.15566
-11.756749013980581       -84.41424496219112       0.15566
-10.84178453930144        -86.14472691809027       0.15566
-48.55018619699723        -53.40373041080561       2.4552
-50.42373832159053        -53.14328910515712       0.15566
-56.55241926812034        -53.13830908970987       0.15566
-11.091493537184629       -89.5842754571812        0.15566
-14.081738000000017       -84.16710360000002       2.4552
-12.932085495529407       -86.08742917846152       0.15566
-47.62110981973348        -54.605831460705026      2.4552
-49.05413416922298        -54.94781072296977       0.15566
-47.11562012561771        -55.70156096812827       2.4552
-48.33326163615811        -55.78435497772149       0.15566
-55.641267298975414       -54.693831790407515      0.15566
-13.392094329434125       -89.47896408121781       0.15566
-16.242809989738024       -83.25096496974558       2.4552
-16.253460879358034       -85.1647573744141        0.15566
-46.63989479420533        -56.62339348596599       0.15566
-47.74487436945195        -56.73718611874439       0.15566
-54.59124109996183        -56.02330473885374       0.15566
-15.547604124788117       -89.2520949606938        0.15566
-18.320640214582852       -82.36467107467182       2.4552
-18.08966087654119        -84.40195475641741       0.15566
-45.88585282844644        -57.547269980837825      0.15566
-47.06586632177972        -57.71835510032446       0.15566
-53.55706936184537        -57.620894969547926      0.15566
-25.30000000000002        -78.10646900000003       0.98541
-25.88133148143898        -77.92894181660796       0.98541
-25.93479894233794        -78.45171131133941       0.15566
-17.674553509452426       -88.74867755895781       0.15566
-20.268188422884986       -81.57781652450834       2.4552
-19.996556271055915       -83.67335530776131       0.15566
-21.924983304543918       -81.01518106355668       2.4552
-21.58689977538552        -82.86856910727546       0.15566
-24.840260498472656       -78.88138226820497       2.4552
-25.562423641752936       -78.91840846348191       0.15566
-23.270680000000013       -80.65288240000001       2.4552
-22.993555482229375       -82.23993348730241       0.15566
-24.325154000000012       -79.7496193              2.4552
-25.38560639624706        -79.56556907199486       0.15566
-45.14545977411434        -58.45960065177945       0.15566
-46.25464218047826        -58.43588367981695       0.15566
-52.33023335210556        -59.3096321951141        0.15566
-26.532849000000013       -77.7299812              0.98541
-26.379032605603044       -78.31246190375883       0.15566
-19.78627046205918        -87.996663828404         0.15566
-24.60473014944738        -80.83561212547282       0.15566
-44.539973165084014       -59.58858183699741       0.15566
-45.91590040417897        -59.48298234864912       0.15566
-51.05783818736325        -60.97212069126959       0.15566
-27.527992079029396       -76.85212528587006       0.98541
-27.473526460778324       -77.90903141808164       0.15566
-21.992201677535164       -87.05293053737243       0.15566
-43.749336152025116       -60.981666180666814      0.15566
-45.37287155519515        -60.761724510856936      0.15566
-49.96333417156728        -62.57427341665188       0.15566
-33.00011900000001        -72.60635070000001       0.15566
-33.53266963564417        -72.06706046402603       0.15566
-33.61496687195208        -72.67188787065356       0.15566
-28.599995000000007       -75.9064682              2.4552
-28.563799759290983       -77.05408639753172       0.15566
-24.075183644957836       -85.61183616733761       0.15566
-42.81166719441832        -62.80281748016442       0.15566
-44.72026928137105        -62.36114997059894       0.15566
-34.10217700000001        -71.49034580000003       0.15566
-34.08513738459274        -72.32721980183479       0.15566
-49.0811585158188         -64.214666080065         0.15566
-32.63708944625361        -73.26373924501141       0.15566
-33.38299184621111        -73.26408825003024       0.15566
-29.611462000000017       -76.9605453              0.15566
-26.47014991653678        -84.42312824888825       0.15566
-41.68820994791677        -65.12505650314641       2.4552
-44.18798236789825        -64.70723186229588       0.15566
-34.872186893917174       -71.481972581217         0.15566
-34.627924853693216       -72.05717367950376       0.15566
-48.12965529786484        -65.61907446479496       0.15566
-32.190593040873004       -74.09812292284994       0.15566
-33.06927368559599        -74.10901722613848       0.15566
-30.671375379017984       -76.02823760341758       0.15566
-31.144444850331855       -77.35801312883159       0.15566
-31.580493463087578       -75.05391010183362       0.15566
-32.05544520877529        -76.22767117198768       0.15566
-32.613847200064576       -75.08838456584382       0.15566
-28.90689735486644        -83.60873755290469       0.15566
-40.30570606301328        -67.4495917732148        2.4552
-42.727128739631304       -66.64557813364712       0.15566
-35.762883000000016       -71.47228700000001       0.15566
-35.308905639028076       -72.17345869809883       0.15566
-47.388846078000356       -66.8905915351876        0.15566
-30.933933960841465       -82.83669206540355       0.15566
-38.87534000000001        -69.25711520000002       2.4552
-41.00881784068335        -69.26471694584421       0.15566
-36.60441577128774        -70.880466764911         0.15566
-36.956008169289284       -71.93187459500756       0.15566
-46.71381610658362        -68.0867301349837        0.15566
-32.83281644272426        -82.04125717642792       0.15566
-37.62760148454377        -70.15383078708831       2.4552
-38.96916509030768        -70.85146121613079       0.15566
-37.89099167700532        -71.39240340675516       0.15566
-45.85009969155117        -69.00929874704589       0.15566
-34.530027961615026       -81.16306460615998       0.15566
-44.59328115267988        -70.94677386700137       0.15566
-35.87310395550003        -79.84725472777028       0.15566
-43.36805129054079        -71.9797631196848        0.15566
-37.772737812977816       -78.76181986828986       0.15566
-42.29862634207235        -73.59354332850283       0.15566
-39.14578843286816        -77.94809880630667       0.15566
-41.3316744590682         -74.89400349251049       0.15566
-40.60802568867368        -76.1970298753763        0.15566
-40.162971855929584       -77.25840875923703       0.15566
47.64869224001139         41.04114524133941        0.15566
47.721657613644766        40.916304597195094       0.15566
47.87323799838264         40.84867614873238        0.15566
47.659007302302115        41.24261994599978        0.15566
47.871210270261884        41.07987786651848        0.15566
48.15998823752609         40.88496978320396        0.15566
47.70270594474627         41.54580201884978        0.15566
47.96980071147017         41.38279165633396        0.15566
48.15828730155681         41.189294932976395       0.15566
47.730433309058846        41.927242778596415       0.15566
48.59456217918806         40.75962536608195        0.15566
48.47705688629061         41.115831738447184       0.15566
48.046632048403694        41.72031122696535        0.15566
48.31338040223527         41.483003620378334       0.15566
48.1015289110435          42.07603416535947        0.15566
47.785923956488546        42.43952566007361        0.15566
47.4253980154502          43.01822161808993        0.15566
48.94597831518612         41.089211768536124       0.15566
49.04591155577316         40.64836191176828        0.15566
49.47253638314248         40.06304227088056        0.15566
48.82210806458091         41.53021363959447        0.15566
48.45094029471371         41.90102703853357        0.15566
49.34013215503815         41.485863896158406       0.15566
48.45172156931633         42.43504944470786        0.15566
48.190463748988755        43.0056686475928         0.15566
47.910920500210096        43.59864023158871        0.15566
49.48590808174358         41.0028143721999         0.15566
49.54663463943355         40.49431347941233        0.15566
49.97609777020902         40.20962433303647        0.15566
50.34052927008645         39.86735944756817        0.15566
50.680892280508054        39.048641263637606       0.15566
49.84173978787667         41.37799318076126        0.15566
49.14695554219593         42.18588325427459        0.15566
49.766759584486266        41.85005871476751        0.15566
49.03451696246749         43.00215790241309        0.15566
48.53174881377688         43.53774325858289        0.15566
48.37122620785984         44.16147119072518        0.15566
47.67551579407811         44.46669464697574        0.15566
50.19505203715383         40.921141996562994       0.15566
50.47744535750883         40.38177058042523        0.15566
50.85166552345797         39.53989729589086        0.15566
50.866496110557605        40.10815901660456        0.15566
51.38541787309865         39.14940395437325        0.15566
51.963504013867784        38.53053371135069        0.15566
52.186606398905596        37.07776600191095        0.15566
50.4205800479354          41.6375924509808         0.15566
50.09258401514489         42.58926198644156        0.15566
49.716963238086755        43.340794848293314       0.15566
49.362895537011084        44.06601725261793        0.15566
48.59845193747138         44.97067944464074        0.15566
47.45501139918987         45.352301106624054       0.15566
55.88890205768505         6.240160081141776        0.15566
55.613668735161376        5.536052763054229        0.15566
57.07083702231563         10.087722862871138       0.15566
57.47270866888721         10.962071603590541       0.15566
51.10227282504641         40.81096075855197        0.15566
51.539528167103086        39.95720720244091        0.15566
52.37617389371347         39.42126614413298        0.15566
52.6836870148253          37.78917604499611        0.15566
52.928463556793034        38.665546964061306       0.15566
53.308798588566916        36.68754343791566        0.15566
51.52507203790432         42.27613806879947        0.15566
50.558648364609894        43.763989431523655       0.15566
50.052053497333986        44.97082432445625        0.15566
49.49260113625496         46.04552615915508        0.15566
48.29839733256086         45.932084324426775       0.15566
47.30926089198464         46.43689309380101        0.15566
48.45812800723793         -27.9710522721274        0.15566
48.33616622677472         -28.34573463296809       0.15566
56.62679245649785         7.1728653016132355       0.15566
57.257393095088936        8.727196437683576        0.15566
56.68893505442868         6.108351601631101        0.15566
56.347854201357876        5.503562227359982        0.15566
55.869072289354875        4.842584800121692        0.15566
55.728504920526326        3.502421192456875        0.15566
55.51215157153881         1.484801479854459        0.15566
54.30106875013493         -0.0846842223336487      0.15566
54.39308833106571         35.51602466977807        0.15566
57.56391658448671         19.72099308800906        0.15566
57.77263211371559         22.77631699595682        0.15566
58.40904734269343         10.03958403774284        0.15566
58.58634299984198         8.484961983576206        0.15566
58.33527251183093         11.395231327111743       0.15566
58.7594416870666          12.54592640220808        0.15566
52.52890631923267         40.81195725621779        0.15566
53.6751988652525          39.537447032795775       0.15566
53.99328011746471         38.02860496320443        0.15566
55.034336218661494        36.69548043842717        0.15566
51.44400599251595         44.792958869483996       0.15566
50.307319823091404        47.04637353249408        0.15566
48.749098372601566        47.25092757308058        0.15566
47.21591059887758         47.566235288477195       0.15566
46.263924854723214        48.75012239339454        0.15566
13.795544533497186        67.66274921836975        0.15566
12.90565785523821         68.60697816109594        0.15566
5.875926779527164         71.8915014409668         0.15566
4.364911718226455         71.32684711527665        0.15566
-5.153313175189983        73.12118084851406        0.15566
48.996612680620686        -26.932509436385693      0.15566
48.85625504067207         -27.65935211277372       0.15566
48.85397335560447         -28.28250814737949       0.15566
49.39194631126924         -27.342700923335332      0.15566
49.33789378047419         -28.747744267240314      0.15566
57.3577132581574          6.390603998809473        0.15566
58.024983276324605        7.233910107512479        0.15566
59.34950609912161         7.6176695159333265       0.15566
57.2053346011898          5.539915743843313        0.15566
56.293993996556814        4.152060368885326        0.15566
56.81686406683342         4.772171886001757        0.15566
56.443749593023064        3.411925784960528        0.15566
55.99876535535295         2.434318177871844        0.15566
56.06345332755948         2.9848541834656355       0.15566
56.25824658771913         1.770164872300245        0.15566
56.18071502672254         0.8516881926419265       0.15566
55.0762764389301          -0.573975345024548       0.15566
55.7598294323476          35.639072842220735       0.15566
55.5677649529394          34.37905721091627        0.15566
55.510142852396164        32.22826154154559        0.15566
55.998869570930765        33.15553233666525        0.15566
57.58026886720396         29.06856721842386        0.15566
58.921083554355945        13.912907032104151       0.15566
57.94573631077925         14.750152230092928       0.15566
57.56711944261185         21.53503189114035        0.15566
58.24704845280429         17.559365763369858       0.15566
58.153011623765224        18.45383087199942        0.15566
58.202427512546386        19.271818356383324       0.15566
58.15680438491423         20.064199962283375       0.15566
57.954296437710674        20.831579269473938       0.15566
57.188772885775506        26.906595741905708       0.15566
58.13570296073663         22.155155520774382       0.15566
57.86664813911062         23.592035006838792       0.15566
58.5661041869697          22.909547182491096       0.15566
57.96176771933127         24.61663926360088        0.15566
57.7172020961607          25.703212286433526       0.15566
60.21233369442817         14.332882328321599       0.15566
55.73754685269847         37.779075182928295       0.15566
43.568886025915376        52.42112670312067        0.15566
24.560616565303274        62.37360185506185        0.15566
15.99504193428522         66.14639805883715        0.15566
14.829615560839546        67.49264116781985        0.15566
15.836002229806786        67.03180636292664        0.15566
21.11813850540758         64.30677766431725        0.15566
7.8066290287308195        72.4981253458651         0.15566
9.113721779285175         71.28430987959563        0.15566
11.754696828599569        69.98766749311379        0.15566
10.694492573068542        71.14011592814825        0.15566
14.433128303126946        68.70954224227506        0.15566
13.29618046656488         69.8728648359918         0.15566
6.005198180638685         73.6512326111248         0.15566
4.220212240318259         72.63885523804355        0.15566
2.2691571736394054        72.79350338668786        0.15566
-2.344381598927805        73.0970846634896         0.15566
-3.651994824740903        73.75828199300484        0.15566
-2.8222840527740036       73.73601530069695        0.15566
-6.2683557718126615       73.32040925398037        0.15566
-5.667331718491159        73.3754069547709         0.15566
-4.601725413516244        73.69783364784864        0.15566
-5.26925666758321         73.72840549679054        0.15566
49.23446873668549         -29.43712785759548       0.15566
51.6506056646179          -12.269479674209506      0.15566
49.52936135930525         -26.89411221358376       0.15566
49.622603861169566        -27.973816342232517      0.15566
50.01793742827422         -27.301384605554986      0.15566
50.0420057611244          -28.652034528421503      0.15566
49.80541148271039         -29.20200368321888       0.15566
58.24252090234609         5.897977239447231        0.15566
59.28029265492059         6.347157920397519        0.15566
57.87186117056329         4.728641970802213        0.15566
57.22004972172252         3.80520839637088         0.15566
56.91274599875017         2.6150847836239204       0.15566
56.99515517602865         1.4384307379679562       0.15566
57.38392344028969         0.2951746688720239       0.15566
56.16066758046184         -0.26467745266964476     0.15566
55.739586447858535        -1.2750056775262097      0.15566
55.81247558915766         -2.4621277458896325      0.15566
56.79141737383014         35.09915639433858        0.15566
56.96869200372835         33.76858730904843        0.15566
56.99216128883395         32.2206656258495         0.15566
57.652423110925504        30.499383031438196       0.15566
58.02847360756158         27.876671933696798       0.15566
58.58406092625307         28.71856374992472        0.15566
58.499876088659           29.536513643484636       0.15566
59.1194015269938          15.36293785062677        0.15566
58.69332349698917         16.491185300983535       0.15566
60.39585402904321         15.461442148209017       0.15566
58.54129692574522         21.420460647548616       0.15566
58.9287971085927          18.030532551507818       0.15566
59.17481180994353         17.34476041295882        0.15566
59.11595453259063         18.768114144018853       0.15566
58.990973284043314        19.60659698586869        0.15566
58.91651355317401         20.581159155725224       0.15566
58.8176902193853          26.678579189374883       0.15566
59.08903561938933         22.117140719946697       0.15566
59.44825294315402         22.884796069372694       0.15566
59.084353345712074        23.931838782057188       0.15566
58.966013076683375        25.33031688993954        0.15566
28.93045788429199         62.09586017440097        0.15566
26.492909648458703        62.997131767185344       0.15566
24.53336021741668         63.811879450432585       0.15566
17.23051433681232         66.83952068023693        0.15566
16.137791454538295        68.32203837096182        0.15566
22.885766546955736        64.8686069846144         0.15566
19.406441901138308        66.58445764275626        0.15566
21.015101877045915        65.63761263498441        0.15566
5.254215807175013         74.86338560593825        0.15566
4.5040549041790205        74.10956688563587        0.15566
3.09706242154515          74.05786498221833        0.15566
1.3354252602766419        74.14869666158779        0.15566
-0.2932443690863743       74.26339224987453        0.15566
-1.862987139139407        74.10265866721078        0.15566
-4.133907631980996        74.41595098438839        0.15566
-3.073598491430601        74.81763455343916        0.15566
-6.610168543114954        73.83340962716674        0.15566
-5.89652346481777         74.06142789206794        0.15566
-5.0429505947777455       74.44323828301467        0.15566
-7.252221076571807        73.95417924248856        0.15566
49.956975611977995        -29.813218800305833      0.15566
43.89416965761427         -46.07741695230504       0.15566
44.42711050176507         -46.00103992490949       0.15566
43.62419900659085         -48.38718048357714       0.15566
53.275084204160656        -10.527763124228184      0.15566
55.00072423096486         -9.72400349927286        0.15566
54.174102023986464        -10.550368095371661      0.15566
52.656389790516805        -11.998243494428909      0.15566
52.122069603597325        -12.797654555921866      0.15566
52.08389024370589         -13.694873412349693      0.15566
51.89143424243012         -15.24446150531123       0.15566
50.126650729764705        -26.444672126779423      0.15566
50.632856795487186        -28.128329217161614      0.15566
51.10333060182448         -27.0654873438538        0.15566
50.75152515054094         -29.274938533899658      0.15566
59.31704545284666         27.970341813714754       0.15566
60.05173277474792         16.616129171763077       0.15566
59.634245263650335        21.275147547578477       0.15566
59.95315721658353         18.026589277169823       0.15566
59.82851630878108         19.104913616231354       0.15566
60.16833757611093         20.108643581385486       0.15566
60.14106441195399         22.204979975712988       0.15566
2.3091613659314927        75.24114730887773        0.15566
-4.299268835439485        75.36276644463462        0.15566
-6.647070574875091        74.55180299078589        0.15566
-5.699406410011606        75.27066195021723        0.15566
-7.367898350654593        74.63461045061325        0.15566
-8.150072680927593        74.15259976634722        0.15566
-9.109259847735185        73.63216205397286        0.15566
37.11511498634945         -60.227263472750316      0.15566
50.62081736189176         -30.651176633477032      0.15566
47.78069677225746         -39.29221618293252       0.15566
45.17846932344809         -46.123434683532         0.15566
44.639900345075816        -46.72921224101555       0.15566
44.18093333039437         -47.17192976467203       0.15566
44.031501285582685        -47.992636961203445      0.15566
43.93390104595703         -48.324590187114126      0.15566
43.84836341413925         -48.7021857220791        0.15566
53.73563174936507         -11.660610267886586      0.15566
55.24022091998482         -11.252651623975584      0.15566
53.40656151495409         -13.31060471861419       0.15566
52.61074522978135         -14.539591770946114      0.15566
52.58005656843367         -15.729142176078001      0.15566
52.62777511210228         -19.884732828482687      0.15566
52.90751442956148         -17.023412898420396      0.15566
52.47838655233728         -18.263487820697467      0.15566
52.26691514092834         -21.606592048112955      0.15566
51.585191388257336        -22.872812645530548      0.15566
51.17048782401683         -25.598258742180597      0.15566
51.70514720893576         -24.160490114608496      0.15566
52.28278890234388         -26.70399123051633       0.15566
-6.879678128182999        75.4793366074417         0.15566
-6.185366697084694        76.42510865816016        0.15566
-7.988054560387564        75.38844150872164        0.15566
-8.944395257853849        74.84481744240095        0.15566
-9.803690133858861        74.21170970958096        0.15566
-9.922417755006666        75.15691853974252        0.15566
-55.43793594326241        37.18812797187706        0.15566
-56.46386839736326        37.081907274957146       0.15566
-57.41115812229278        36.09013908661133        0.15566
38.35503590454358         -59.13602111088881       0.15566
37.647656774808674        -60.125352662771554      0.15566
36.57577818197534         -61.239601139146956      0.15566
37.410290063768464        -60.81205495931702       0.15566
37.104885968233646        -61.269168395964         0.15566
48.77445979925618         -39.572726253849034      0.15566
48.06121915033936         -40.15290912082468       0.15566
50.599588703084414        -32.332405699357764      0.15566
50.02972770354445         -36.775492449614916      0.15566
49.717826776190556        -37.783453061599104      0.15566
49.60899026634593         -38.952395380661734      0.15566
46.68901343202331         -41.438459344272886      0.15566
46.3694961835071          -42.37046437861752       0.15566
46.060313958557344        -43.406155863789614      0.15566
47.746744021261065        -41.165188646882825      0.15566
45.98182911050892         -44.52739132811587       0.15566
46.01924242034777         -45.58840652087322       0.15566
45.229359688007875        -46.88286750845879       0.15566
45.952300467376055        -46.64204798808974       0.15566
44.940104190345345        -47.44529414259329       0.15566
44.43571103824606         -47.77424363151769       0.15566
44.255439226381505        -48.1977024902055        0.15566
44.29392737506373         -48.623911422211286      0.15566
43.71154466527917         -49.08259607951728       0.15566
44.15815044631225         -49.04159342437747       0.15566
43.07750902515053         -50.267973038844744      0.15566
42.9257063157265          -50.88570322341505       0.15566
38.90770856829932         -59.1866239215834        0.15566
39.27085925670973         -58.787627404943166      0.15566
-10.666873258510035       75.88073133691618        0.15566
-11.03910300164353        74.42028049868478        0.15566
-56.08616731089995        38.100632983780834       0.15566
-57.697086351585014       38.07299245021369        0.15566
-58.063285688008605       34.418636935804          0.15566
-58.41214436656361        32.88558263618016        0.15566
-59.27945879292358        36.248322748078145       0.15566
38.55148797101205         -59.983630273814185      0.15566
37.94284333371952         -60.75922736209131       0.15566
36.75852942351273         -61.734403155092636      0.15566
37.813839167556736        -61.483774391934695      0.15566
37.24120998588607         -61.92319783662314       0.15566
49.675449996533516        -39.92735537778783       0.15566
49.02174161676094         -40.78748718184864       0.15566
50.48385409030401         -38.54652789053662       0.15566
47.59840726466195         -42.432013512006414      0.15566
46.834839118115596        -43.96352186772607       0.15566
46.936985418517715        -43.14097013483488       0.15566
48.87767346862634         -42.279659414397216      0.15566
47.15540034750309         -44.96537172915093       0.15566
46.95802467803106         -46.149685170159124      0.15566
45.6524130219422          -47.58975851448839       0.15566
46.61195304536144         -47.26517445080325       0.15566
41.21807954469215         -54.08775502485251       0.15566
41.47698626159209         -53.17604523379767       0.15566
41.89915871128582         -52.18846435194612       0.15566
42.483133667729824        -51.47136256583062       0.15566
43.14628033536685         -51.43523039096967       0.15566
44.947696488343084        -48.29453578340533       0.15566
44.59045663644366         -48.96358455344611       0.15566
43.94784994370033         -49.591476297625334      0.15566
44.469412592028625        -49.42040586638875       0.15566
43.69573777668495         -50.160749643071526      0.15566
43.471981950544716        -50.88906306301852       0.15566
39.76964121360494         -58.09511546612141       0.15566
39.39542424215149         -59.53024549723991       0.15566
39.87202679510434         -58.96552835784642       0.15566
40.60259592628028         -57.7744194989914        0.15566
-12.813810602022572       73.69098390317426        0.15566
-54.24458867176891        39.86716913155419        0.15566
-56.21787787351912        39.822291579337374       0.15566
-59.513952423353835       31.860216209504863       0.15566
-59.978329277990674       33.76424385558795        0.15566
39.49797626000988         -60.33076587761413       0.15566
38.879409635071866        -61.40701905522232       0.15566
36.74541147163997         -62.49320958158655       0.15566
37.92699752481529         -62.62956754772864       0.15566
48.07600947821511         -43.76112645900647       0.15566
48.276446545095055        -45.50793698580173       0.15566
47.73280526059104         -46.929173145963965      0.15566
47.19667088472582         -47.908321458816786      0.15566
46.17950395950246         -48.37206042730149       0.15566
41.77093072203872         -55.17797495700263       0.15566
42.004069797504314        -53.94576317702335       0.15566
42.309422223471216        -53.18391320468522       0.15566
43.132010651327455        -52.34173474305695       0.15566
43.709125650588334        -51.592784028361656      0.15566
45.22431019504155         -49.36288951974921       0.15566
44.56562312494063         -50.074892131217794      0.15566
44.27753237112057         -50.991938175657424      0.15566
40.629426310766604        -58.70844803136834       0.15566
40.294782952288955        -59.70620538955931       0.15566
41.45480065378447         -56.82268724635789       0.15566
41.44240822367712         -58.130135460074236      0.15566
42.775717700894           -56.0043999338198        0.15566
-16.359441792729207       73.58376348034889        0.15566
-54.61132614483084        42.09719865967838        0.15566
-59.84464350267958        29.417867896125642       0.15566
-60.47513914194781        30.530709900063044       0.15566
-61.379914959345015       31.927304992240995       0.15566
36.73073810381968         -63.816035414290134      0.15566
35.63870373492363         -64.81226879824248       0.15566
47.24361290057434         -49.029736121344456      0.15566
46.30095166106269         -49.620379647246395      0.15566
43.26577238585147         -54.144328474713895      0.15566
44.51782294458208         -52.305953769105685      0.15566
45.5165269029697          -50.794368229238636      0.15566
-53.59496936180916        44.621233014980696       0.15566
-60.126912522217765       24.91863771975367        0.15566
-60.92679325432326        24.176229299808526       0.15566
-61.13101219022604        23.236695639856094       0.15566
-60.8560472404855         29.326332291296062       0.15566
-60.59588416407294        27.083838943315705       0.15566
-62.09947041369996        30.04389587302923        0.15566
28.92337910427395         -71.60467053417165       0.15566
35.02658858876802         -65.89363562440663       0.15566
34.028100946097425        -66.6185767492517        0.15566
-64.15831090804325        19.363099079865183       0.15566
-61.282252215962345       25.062910237384685       0.15566
-61.426684901644364       26.337203774715885       0.15566
-63.38650859361013        21.09243435966542        0.15566
-62.10232984473878        23.995671785842603       0.15566
-62.25218222935401        22.48038743625181        0.15566
-62.09545556879708        27.925634879767376       0.15566
-63.69690844298773        5.188834243692092        0.15566
-64.78174932392969        17.241128085008846       0.15566
-64.14518528397146        15.40303534751386        0.15566
-64.8859404289465         14.20079325593309        0.15566
-63.9888828982751         7.088681029948636        0.15566
-63.7476650746917         8.911056491573154        0.15566
-64.43295087751008        10.562461504220646       0.15566
-64.81133640205837        12.551032529259135       0.15566
30.22115634482156         -70.80817041825621       0.15566
29.64333251229123         -71.40831986753756       0.15566
29.283767647854166        -72.09310415870333       0.15566
28.341198982278208        -72.94077814226357       0.15566
33.04032299091138         -69.13492778252896       0.15566
32.12123760661992         -69.88251373890041       0.15566
31.08127988511035         -70.49093742835133       0.15566
-65.97100509172698        19.086628600577484       0.15566
-65.2418461503763         21.230803842391975       0.15566
-63.00529083368097        25.658359711898562       0.15566
-64.01644834488602        23.35944838985594        0.15566
-64.54665574748489        3.3778250567819086       0.15566
-62.992053815659396       -3.9504892445833266      0.15566
-62.57864341491572        -7.5353084355640085      0.15566
-65.79873902094573        15.641495771490575       0.15566
30.734407371807784        -71.60141357351009       0.15566
29.990238806369984        -72.25615093830498       0.15566
29.352253831387124        -73.10505550565784       0.15566
28.581893933601407        -73.62960529214074       0.15566
33.2795756231054          -70.21058474079135       0.15566
-63.247048684822474       -8.614523815329763       0.15566
-62.82464071667743        -9.896508854541288       0.15566
28.217810363380373        -74.34471521158957       0.15566
27.365641004521887        -74.30565578103827       0.15566
-64.01788471478756        -10.665568270028917      0.15566
-62.34779943121316        -11.568540376731569      0.15566
-61.77168646204906        -24.004451735348788      0.15566
-62.465202128330816       -22.528820702791165      0.15566
-62.50419958059723        -20.590159418978736      0.15566
-61.824862038627906       -25.621960504247483      0.15566
-61.384099798860895       -26.8395780112942        0.15566
-60.349431260869885       -28.38176947503304       0.15566
-57.722380673515104       -31.612294083064715      0.15566
-59.10315696069837        -30.435549824199835      0.15566
-60.8509997681817         -30.321047367434527      0.15566
-62.146525486167164       -27.909766184308644      0.15566
-58.92581387510508        -32.45840116845785       0.15566
-60.494589276182666       -31.67380451386284       0.15566
14.000501685945618        -84.714382468975         0.15566
12.588259962537043        -85.30685816731688       0.15566
-58.6601587558867         -34.26193999042401       0.15566
-60.061430587557595       -33.25882385243723       0.15566
-60.1267071380639         -34.52108493321864       0.15566
-59.567997300934074       -35.39243649762891       0.15566
10.618575669262764        -87.24792329960397       0.15566
11.059929143415818        -85.76691514531748       0.15566
11.587300251390346        -84.32093802757183       0.15566
-58.29944162229005        -36.24483155939876       0.15566
-57.58732981396576        -38.038171478343855      0.15566
-57.556623851322556       -39.51642590912792       0.15566
-59.908783432419604       -36.39017433786959       0.15566
-60.844895556010165       -35.54415166723355       0.15566
-59.1443786686144         -39.22054366045454       0.15566
9.57801049507471          -86.20248020702606       0.15566
8.278320733774821         -87.00513002295699       0.15566
-54.45676493448727        -42.02298306092494       0.15566
-58.335976528467825       -40.49111921300869       0.15566
-56.63651645206243        -40.81443940662441       0.15566
-55.50694492150029        -41.985282642512516      0.15566
-59.66255996868722        -37.7225573740487        0.15566
-60.281392955783154       -38.8669323639536        0.15566
-60.22243951196357        -39.70496960719965       0.15566
-59.65764561373146        -40.45466244058746       0.15566
-59.07664540599894        -41.26179719784249       0.15566
6.860227548365501         -86.71289306503918       0.15566
5.71989572361074          -87.43029615463884       0.15566
-54.81509265219261        -42.6872540125907        0.15566
-53.000440518253335       -43.951481337517215      0.15566
-54.1843595447002         -43.21478065023813       0.15566
-53.67530185451923        -43.7322977221166        0.15566
-57.84488223162681        -41.7098130284786        0.15566
-58.9537059072128         -42.33364823221467       0.15566
-56.74738317577817        -42.087821458011         0.15566
-55.97793049826005        -42.80156395276745       0.15566
-51.44521603415778        -44.43861575913942       0.15566
-59.05302109754517        -43.53373823338336       0.15566
4.141069990372081         -87.42215703875512       0.15566
-52.9061806437666         -44.5943143384997        0.15566
-55.03630067457914        -43.555472456366175      0.15566
-53.766348361716986       -44.395088489429405      0.15566
-54.30097443147773        -43.828510446903095      0.15566
-57.40813895437577        -43.21452414221008       0.15566
-56.016235281532296       -43.840323524050945      0.15566
-58.403107223006          -44.54352196272737       0.15566
-52.06661061328832        -44.84541360872325       0.15566
[truncated: 479,864 more chars]
