# Supplementary material for: Levels of detail analysis of microwave scattering from human head models for brain stroke detection
Source: PeerJ. 2017 Nov 21;5:e4061. doi: 10.7717/peerj.4061 (PMC5701549; doi:10.7717/peerj.4061)
Supplement: Supplemental Information 1 [file peerj-05-4061-s001.zip › PeerJ_Raw_Data/Zubal Enorm incident at source points.txt]

% Model:              Zubal_2D_3D_shell_PML_with_Stroke_Comparison_LoD.mph
% Version:            COMSOL 5.2.0.166
% Date:               Oct 12 2016, 13:32
% Table:              Table 25 - Point Evaluation - Incident Source Pts (emw.normE)
% source                 Electric field norm (V/m), Point: 3Electric field norm (V/m), Point: 4Electric field norm (V/m), Point: 5Electric field norm (V/m), Point: 23Electric field norm (V/m), Point: 24Electric field norm (V/m), Point: 198Electric field norm (V/m), Point: 199Electric field norm (V/m), Point: 502Electric field norm (V/m), Point: 503Electric field norm (V/m), Point: 765Electric field norm (V/m), Point: 766Electric field norm (V/m), Point: 943Electric field norm (V/m), Point: 944Electric field norm (V/m), Point: 960Electric field norm (V/m), Point: 961Electric field norm (V/m), Point: 962
3                        6.60114993860846         1.5698746609099181       1.5698458585118895       1.1576807302834495       1.1576414892645996       0.9810555415634037       0.9809669724747253       0.8881645170430688       0.8880814313667824       0.8355909388578361       0.8354386485864703       0.8053928988763633       0.8051720746941252       0.7892880679072881       0.7891090030818387       0.7840652670346423
4                        1.5698746609099192       6.577494130989293        1.1446370411062006       1.6015665299451092       0.9594171397282462       1.1927169585751851       0.861311760689239        1.0161113369675334       0.8062107352499264       0.9195533930193146       0.7766896011733839       0.8597362903776049       0.7658207641009439       0.8186907772548068       0.7707460458955715       0.789182233109665
5                        1.5698458585118902       1.1446370411061995       6.691947367244126        0.9594331537611124       1.601456971993407        0.8613891021528663       1.192573155545422        0.8063330428695618       1.0160091323431024       0.7768684195714182       0.9194329535316024       0.7659598714701596       0.8595483109451975       0.7707232185426703       0.8184490563616893       0.7889896548245922
23                       1.1576807302834509       1.601566529945109        0.9594331537611134       6.715351095043952        0.8512881495094354       1.6537907460838919       0.7882342336437395       1.2342831526134508       0.7524588904743894       1.0453399431978287       0.737700426699709        0.9343495643007725       0.7424167668704712       0.8596007571825955       0.7656366238897526       0.8050845609423296
24                       1.1576414892646008       0.9594171397282453       1.6014569719934069       0.8512881495094342       6.619572598624911        0.788304406119133        1.653606432085672        0.7525692690529109       1.2341538301170427       0.7377897691180789       1.04517190582645         0.742371820226976        0.9341627244238506       0.765424300325336        0.8594104202465805       0.8048382575258266
198                      0.9810555415634047       1.1927169585751851       0.8613891021528673       1.6537907460838916       0.7883044061191343       6.724507243556379        0.7434865124285479       1.6969478681812822       0.7205841061024313       1.2538530599899245       0.7184718130024481       1.0452592292508003       0.7372264548327134       0.9193258909001516       0.7762347672212112       0.8351740575219615
199                      0.9809669724747269       0.8613117606892384       1.1925731555454255       0.7882342336437396       1.653606432085674        0.7434865124285476       6.492806278240375        0.7206062847998834       1.6968643331142808       0.7184285099234677       1.2536598433354482       0.7370482847422821       1.0450045091669637       0.7759670322014793       0.9191816492988996       0.8349898557050562
502                      0.8881645170430695       1.0161113369675325       0.8063330428695624       1.2342831526134492       0.7525692690529115       1.6969478681812828       0.7206062847998828       6.74076542698605         0.7095862856879971       1.6968618982227326       0.7198460050216836       1.2341336831725849       0.7515818906439506       1.0157745093295176       0.8056494311598992       0.8877170277928509
503                      0.8880814313667833       0.8062107352499263       1.0160091323431037       0.7524588904743892       1.2341538301170432       0.7205841061024303       1.6968643331142799       0.7095862856879971       6.386330611386734        0.7197751192154138       1.6967743297848354       0.7514145622181468       1.233886099664055        0.8054449749342337       1.0156659474786873       0.887625083688812
765                      0.8355909388578369       0.9195533930193139       0.7768684195714187       1.0453399431978276       0.7377897691180797       1.2538530599899234       0.7184285099234677       1.6968618982227326       0.7197751192154135       6.490906672994242        0.7423017186993764       1.6535821364362717       0.7873230745972224       1.192259923240217        0.8608011228214686       0.9805068229659352
766                      0.835438648586471        0.7766896011733838       0.9194329535316023       0.7377004266997084       1.0451719058264495       0.7184718130024474       1.2536598433354464       0.719846005021683        1.6967743297848343       0.7423017186993762       6.4268038815385875       0.7872556637513973       1.6534482678136955       0.8607026512186462       1.1922604967279251       0.9805237455761288
943                      0.8053928988763646       0.8597362903776049       0.7659598714701601       0.9343495643007718       0.7423718202269768       1.0452592292508          0.737048284742282        1.2341336831725849       0.7514145622181465       1.6535821364362717       0.7872556637513988       6.542101771444979        0.8506296643329639       1.6011458934137028       0.958977034640752        1.157149328513179
944                      0.8051720746941251       0.7658207641009435       0.8595483109451972       0.7424167668704705       0.9341627244238508       0.737226454832713        1.0450045091669626       0.7515818906439509       1.2338860996640537       0.7873230745972225       1.653448267813696        0.8506296643329632       6.617432801547619        0.9589212783053885       1.6011584462815873       1.157205477035448
960                      0.7892880679072883       0.8186907772548061       0.7707232185426697       0.8596007571825944       0.7654243003253364       0.919325890900151        0.7759670322014786       1.015774509329516        0.8054449749342324       1.192259923240216        0.8607026512186464       1.6011458934137008       0.9589212783053881       6.330862700095735        1.144207290986515        1.5693124616875151
961                      0.7891090030818397       0.7707460458955717       0.8184490563616897       0.765636623889752        0.8594104202465811       0.7762347672212117       0.9191816492988987       0.8056494311598993       1.0156659474786873       0.8608011228214691       1.1922604967279269       0.9589770346407513       1.6011584462815869       1.144207290986516        6.675948445572652        1.5694047103553654
962                      0.7840652670346431       0.7891822331096642       0.7889896548245927       0.805084560942329        0.804838257525827        0.8351740575219608       0.8349898557050557       0.8877170277928506       0.8876250836888113       0.9805068229659343       0.9805237455761291       1.1571493285131773       1.1572054770354474       1.5693124616875143       1.5694047103553648       6.537533653537723
