# Supplementary material for: Levels of detail analysis of microwave scattering from human head models for brain stroke detection
Source: PeerJ. 2017 Nov 21;5:e4061. doi: 10.7717/peerj.4061 (PMC5701549; doi:10.7717/peerj.4061)
Supplement: Supplemental Information 1 [file peerj-05-4061-s001.zip › PeerJ_Raw_Data/Zubal Enorm Total minus Incident at mesh points.txt]

% Model:              Zubal_2D_3D_shell_PML_with_Stroke_Comparison_LoD.mph
% Version:            COMSOL 5.2.0.166
% Date:               Oct 13 2016, 10:15
% Dimension:          2
% Nodes:              15244
% Expressions:        1
% Description:        Electric field norm
% Length unit:        mm
% x                       y                        emw.normE (V/m)
-200                      1.224646799076922E-14    0.5769382918498213
-195.80448228549525       40.750517995593455       0.5709816590609891
-202.5                    2.4799097682733902E-14   0.2880006898072724
-198.29083515498596       41.06935846821492        0.2854010282485056
-205.00000000000003       2.510525938252074E-14    0.14362661948903843
-200.7771880244767        41.388198940836375       0.14240680531772287
-207.50000000000003       2.5411421082307578E-14   0.07209390363199983
-203.26354089396744       41.70703941345784        0.07155197942340646
-210                      2.5717582782094416E-14   0.03639052814361034
-205.74989376345806       42.02587988607928        0.0361552628361649
-212.5                    2.6023744481881257E-14   0.01843334183270037
-208.23624663294885       42.34472035870076        0.018331762303930337
-215                      2.632990618166809E-14    0.009390569660707962
-210.72259950243952       42.6635608313222         0.009346632579701553
-217.5                    2.6636067881454933E-14   0.00490622389311901
-213.2089523719302        42.98240130394366        0.00488661441854423
-220                      2.6942229581241774E-14   0.0026423892147844977
-215.69530524142095       43.30124177656511        0.002632168548748108
-222.5                    2.724839128102861E-14    0.0012135669545810853
-218.18165811091166       43.62008224918657        0.0012058830141321235
-225                      1.37772764910694E-14     2.870223713490403E-18
-220.66801098040239       43.93892272180801        1.0303156516962412E-17
-183.39435989178253       79.79040518686028        0.5786057188424404
-185.74298820846724       80.6574934981472         0.29070883143324266
-204.53201474194492       87.59419998844263        0.0012603433439603929
-206.88064305862963       88.46128829972955        4.0378057172379865E-18
-163.29070959306543       115.4822244355951        0.5950448541558278
-165.37718902727661       116.86139553071192       0.29994064375296414
-182.06902450096604       127.89476429164608       0.001307874117385813
-184.1555039351772        129.27393538676284       1.1187259439102454E-18
-136.790709922865         145.90511190084666       0.6069313517554863
-138.51373376374673       147.71659677069607       0.30470676712247846
-106.18041442926592       169.48663543663056       0.6024906905531743
-107.46300083601207       171.63312983375434       0.30132882890602536
-71.98467801434559        186.59637223475434       0.5884954855955137
-72.77751344120249        188.96978216839565       0.29323240133102146
-36.36531787203232        196.66612228868001       0.5720599615749493
-36.65353438596911        199.15456254841376       0.2839751524529777
3.061616997837708E-14     200                      0.5535127352142931
6.199774420683478E-14     202.5                    0.2733429987541587
-152.29792449080028       162.20847572949148       0.0012884666431333717
-154.020948331682         164.0199605993409        5.516607398815556E-19
-36.94175089990593        201.64300280814751       0.140710849368537
6.276314845630185E-14     205.00000000000003       0.13476150096227507
-117.7236920899817        188.80508501074405       0.0012358213664225921
-119.00627849672792       190.95157940786777       1.8664320068984095E-17
-37.22996741384274        204.1314430678813        0.06996770230009108
6.352855270576895E-14     207.50000000000003       0.06669478180864499
-79.12019685605786        207.95706163752638       0.0011714505984487071
-79.9130322829148         210.33047157116775       1.3431168048699025E-17
-37.51818392777954        206.61988332761493       0.03494438707728542
6.429395695523604E-14     210                      0.03317512072165607
-38.95926649746362        219.06208462628368       0.0011037764000555992
-39.24748301140045        221.5505248860174        1.4194429989228483E-18
-37.806400441716356       209.1083235873487        0.017514929666554095
6.505936120470314E-14     212.5                    0.016572484461493817
-38.09461695565317        211.5967638470825        0.008833968541671072
6.582476545417023E-14     215                      0.008335434064041603
-38.38283346958998        214.08520410681615       0.00456508468997909
6.659016970363733E-14     217.5                    0.004296442058487246
-38.67104998352679        216.57364436654993       0.0024269292259081693
6.735557395310443E-14     220                      0.002279024193481917
6.812097820257153E-14     222.5                    0.0010369108815392657
3.444319122549246E-14     225                      0
-188.0916165251519        81.52458180943415        0.14593467233191346
-190.4402448418366        82.39167012072107        0.07370834455094795
-192.78887315852134       83.258758432008          0.03740357737487522
-195.13750147520605       84.12584674329491        0.01903056990050595
-197.48612979189076       84.99293505458189        0.009732118278713002
-199.8347581085755        85.86002336586876        0.005101317114355377
-202.18338642526015       86.7271116771557         0.0027514705938280933
-167.4636684614877        118.24056662582863       0.15100646073809387
-169.55014789569898       119.61973772094547       0.07641147741901437
-171.63662732991014       120.99890881606224       0.03881759989621162
-173.72310676412133       122.378079911179         0.01976124982014977
-175.8095861983325        123.7572510062958        0.01010866866287753
-177.8960656325436        125.13642210141255       0.0052985072962268235
-179.98254506675482       126.51559319652928       0.002856145830399269
-140.2367576046284        149.5280816405455        0.1528034379215642
-141.95978144551006       151.3395665103949        0.07697006423480088
-143.68280528639178       153.15105138024433       0.038924570550738606
-145.4058291272735        154.9625362500938        0.019731994129145555
-147.1288529681552        156.77402111994317       0.010054174558797885
-148.85187680903692       158.58550598979264       0.005249051842295162
-150.57490064991856       160.39699085964205       0.0028188101196580067
-108.7455872427583        173.779624230878         0.15053690590480528
-73.57034886805941        191.343192102037         0.14595223057516074
-110.02817364950448       175.9261186280018        0.07548808335229909
-111.31076005625071       178.07261302512543       0.038001565714278984
-112.5933464629969        180.2191074222492        0.019182928398102598
-113.87593286974312       182.36560181937293       0.009736929115148316
-115.15851927648929       184.51209621649662       0.005063668817465255
-116.44110568323552       186.65859061362033       0.002708731948133849
-74.36318429491631        193.71660203567836       0.07289530828429405
-75.15601972177328        196.09001196931973       0.03655542184905268
-75.94885514863019        198.46342190296102       0.018388792547197857
-76.7416905754871         200.83683183660236       0.009304592001065752
-77.53452600234401        203.21024177024375       0.004823488239676245
-78.32736142920093        205.583651703885         0.0025720139933289314
-165.27161844470373       -117.01064890139628      0.3053798549433465
-138.25451454019222       -147.95923947359185      0.29617358681435835
-163.1861166739483        -115.62997589239785      0.6062931566940272
-136.53450468464908       -146.14489053852532      0.5912300934743259
-184.0411343815026        -129.4367059823825       5.301707595194799E-18
-153.73460324008056       -164.28837988919062      1.811153444001185E-17
-181.9556326107471        -128.05603297338396      0.0013032759032613017
-152.01459338453742       -162.4740309541241       0.0012265125254784061
-185.69425106843568       -80.76962039683629       0.3104922790585549
-183.34572513677608       -79.90209680646528       0.6135075458313781
-206.8309844533717        -88.57733271017536       3.0912190106694294E-17
-204.48245852171218       -87.70980911980435       0.0013598824446290644
-106.86650041466656       -172.00518190301577      0.2905065935560299
-105.58751068716298       -169.85663833624005      0.5811394471010054
-118.37740796219853       -191.34207400399745      4.116257227439789E-18
-117.09841823469498       -189.1935304372217       0.001178307100015005
-198.27856320427782       -41.128497382910076      0.2996161547885019
-195.7919587449555        -40.810646782594084      0.5954468496896171
-220.65800333817845       -43.98915278575419       5.513394260883496E-17
-218.17139887885617       -43.67130218543816       0.0012843355637463588
-72.28946939942023        -189.15704942728755      0.28660784075622975
-71.49669147116238        -186.78389413618464      0.5743359766780484
-79.4244707537408         -210.5154470472135       2.283396834826398E-17
-78.631692825483          -208.14229175611064      0.0011377548321560734
-200.76516766360015       -41.44634798322608       0.1502418493828431
-203.25177212292243       -41.7641985835421        0.07575723315345534
-205.7383765822447        -42.08204918385811       0.03837537084739474
-208.22498104156696       -42.39989978417413       0.01949157388358805
-210.71158550088933       -42.71775038449013       0.00995127393449961
-213.19818996021155       -43.035600984806145      0.005207472201648748
-215.6847944195339        -43.353451585122144      0.0028049414826276766
-36.3639474537917         -199.20765334403262      0.2799962535999373
-36.077738093656656       -196.71908096075862      0.5626521392711966
-38.93983169500687        -221.6048047934984       1.9045158646838976E-17
-38.65362233487187        -219.1162324102244       0.0010774290583260406
-3.719864652410085E-14    -202.5                   0.2662261101673836
-1.8369701987607858E-14   -200                     0.5379055921794587
-36.65015681392671        -201.6962257273066       0.13876507496658796
-3.765788907378111E-14    -205.00000000000003      0.13112033127609224
-36.93636617406174        -204.18479811058054      0.06893333349306728
-3.8117131623461365E-14   -207.50000000000003      0.06473892513105092
-37.22257553419676        -206.67337049385458      0.034378629335292205
-3.857637417314162E-14    -210                     0.03211301619149172
-37.50878489433178        -209.16194287712855      0.017205098365541936
-3.9035616722821885E-14   -212.5                   0.015998678716064828
-37.79499425446681        -211.65051526040256      0.008664890494406476
-3.9494859272502136E-14   -215                     0.00802687062153955
-38.08120361460183        -214.1390876436765       0.00447041125725231
-3.99541018221824E-14     -217.5                   0.00412688362200089
-38.367412974736844       -216.62766002695042      0.0023720460994171174
-4.0413344371862656E-14   -220                     0.002183221738257127
-4.087258692154291E-14    -222.5                   9.916468256586102E-4
-2.0665914735877087E-14   -225                     1.2124002467864858E-17
-167.35712021545913       -118.39132191039474      0.15339992229644409
-139.97452439573541       -149.77358840865838      0.148114955976445
-169.44262198621462       -119.77199491939322      0.0773843713468155
-141.69453425127855       -151.58793734372492      0.074367679854534
-171.52812375697          -121.15266792839166      0.03918592962123037
-143.4145441068217        -153.40228627879145      0.03749052722996187
-173.61362552772545       -122.53334093739012      0.019888990411476334
-145.13455396236483       -155.21663521385796      0.01895147740810984
-175.6991272984809        -123.91401394638858      0.010146154960948358
-146.85456381790803       -157.03098414892452      0.009632163977007332
-177.78462906923633       -125.29468695538706      0.0053032777999812404
-148.5745736734511        -158.84533308399102      0.005016077928484858
-179.87013083999173       -126.67535996438554      0.0028506893804319615
-150.29458352899425       -160.65968201905756      0.0026871322146104944
-188.04277700009527       -81.63714398720728       0.15660629639967635
-190.39130293175484       -82.50466757757827       0.07932909216578284
-192.73982886341437       -83.3721911679493        0.040325340278389354
-195.0883547950739        -84.23971475832029       0.020538224259723105
-197.43688072673348       -85.10723834869131       0.010510264254366563
-199.7854066583931        -85.9747619390623        0.005510469005732949
-202.13393259005258       -86.84228552943334       0.002970206122625003
-108.14549014217012       -174.1537254697915       0.1449983768721184
-109.42447986967368       -176.30226903656722      0.0726002289379077
-110.70346959717722       -178.45081260334302      0.03648738593057872
-111.98245932468076       -180.5993561701187       0.018389847841727917
-113.26144905218435       -182.74789973689445      0.00932105572428497
-114.54043877968789       -184.8964433036702       0.00484013287857896
-115.81942850719142       -187.04498687044597      0.0025850600937820612
-73.08224732767808        -191.53020471839045      0.1427059119459234
-73.8750252559359         -193.90336000949333      0.07123406598332312
-74.66780318419377        -196.2765153005962       0.035689341674426826
-75.4605811124516         -198.64967059169905      0.01793522851373183
-76.25335904070946        -201.02282588280195      0.009066356563271543
-77.0461369689673         -203.39598117390486      0.004694809735689346
-77.83891489722512        -205.7691364650077       0.0025000194799776124
36.40868988392106         -199.19949277987132      0.2443397600356199
36.12017006045029         -196.7112943244595       0.4970895501718144
36.69720970739186         -201.68769123528313      0.11927509076301686
36.985729530862656        -204.17588969069496      0.05842198268737223
37.27424935433344         -206.6640881461067       0.02878717795642363
37.562769177804235        -209.15228660151857      0.01426489290080696
37.85128900127504         -211.64048505693037      0.00712555604620438
38.13980882474584         -214.1286835123422       0.003648960965781652
38.42832864821662         -216.61688196775395      0.0019238615681983443
38.71684847168741         -219.1050804231658       8.720018967453242E-4
39.00536829515823         -221.59327887857756      2.6214717614364246E-17
72.67659728420189         -189.00862451829087      0.2137850453069674
71.88355837684713         -186.63535044327054      0.44062530716977716
107.57394443503667        -171.5636174349947       0.17670816666045597
106.28942693962541        -169.41829216718614      0.3716046194911708
138.76899779944296        -147.47682133550688      0.13767457942914907
137.0432974142954         -145.66789156782963      0.2963849433381128
165.57132259289307        -116.5861815330814       0.09956265480406024
163.48263039168765        -115.2103708882792       0.22154036864944882
185.83237433525443        -80.45133561781728       0.06892301171149928
183.482755888292          -79.5869228682543        0.15939905610608385
198.31347344449614        -40.959925755054755      0.05176774492846287
195.82705419756851        -40.641909948999185      0.12351713580771517
202.5                     -4.9598195365467804E-14  0.05182049449784981
200                       -2.4492935982992468E-14  0.1235462798932776
79.81394745039489         -210.36809119347356      8.770379913702088E-18
79.02090854304012         -207.9948171184533       7.178089598744704E-4
200.79989269142368        -41.2779415611103        0.02322413806989415
205.00000000000003        -5.021051876504148E-14   0.023489787579937277
119.13460189373782        -190.8715448452718       4.3624870320825976E-17
117.85008439832657        -188.72621957746327      5.54166151751023E-4
203.28631193835128        -41.59595736716586       0.010862424715222266
207.50000000000003        -5.0822842164615156E-14  0.011102473853350656
154.30030126577046        -163.75718924460224      1.2635930539027368E-17
152.57460088062297        -161.948259476925        4.0610018389424136E-4
205.77273118527887        -41.91397317322139       0.005229480958341602
210                       -5.143516556418883E-14   0.005391363736666092
184.36955240374172        -128.96847733630077      2.8450349268292496E-18
182.28086020253633        -127.59266669149864      2.8112897965030495E-4
208.25915043220647        -42.231988979276956      0.0025632737463885426
212.5                     -5.2047488963762514E-14  0.002660190199197776
206.97894035791623        -88.23105036388367       9.947265044719538E-19
204.62932191095382        -87.36663761432075       1.9603476135951676E-4
210.74556967913406        -42.5500047853325        0.0012737837871339645
215                       -5.265981236333618E-14   0.0013287292069821162
220.6912466668444         -43.822068009554684      2.3826218728143567E-18
218.20482741991685        -43.50405220349916       1.58527046901305E-4
213.23198892606158        -42.86802059138805       6.523787563124869E-4
217.5                     -5.3272135762909865E-14  6.833414038544088E-4
215.71840817298914        -43.186036397443615      3.474932750076017E-4
220                       -5.388445916248355E-14   3.65149212511383E-4
222.5                     -5.449678256205722E-14   1.6738049533757278E-4
225                       -2.7554552980684773E-14  1.6033488692429601E-19
73.46963619155666         -191.38189859331118      0.10306835422259865
74.26267509891147         -193.75517266833143      0.04990854020791063
75.0557140062662          -196.1284467433518       0.024355805821241003
75.848752913621           -198.50172081837206      0.011973928464956398
76.64179182097581         -200.87499489339234      0.005941835485009194
77.43483072833057         -203.24826896841267      0.0030251273380111562
78.22786963568532         -205.62154304343295      0.0015877445005611605
108.8584619304479         -173.70894270280326      0.08377934026585723
140.49469818459048        -149.28575110318414      0.06411674254241881
167.66001479409846        -117.96199217788353      0.04543381759740739
188.1819927822169         -81.31574836738022       0.03097112773255717
110.14297942585912        -175.85426797061186      0.04002502188690557
111.42749692127039        -177.99959323842043      0.01932679174801811
112.7120144166816         -180.144918506229        0.009422431712074016
113.99653191209283        -182.29024377403755      0.0046437888207394255
115.28104940750407        -184.43556904184612      0.0023504577471118353
116.56556690291531        -186.58089430965467      0.0012285681884150633
142.2203985697379         -151.09468087086142      0.030218415985072272
169.7487069953039         -119.33780282268569      0.021147422071632574
190.53161122917922        -82.18016111694314       0.014348766205737482
143.94609895488546        -152.90361063853868      0.014447174666372103
145.6717993400329         -154.71254040621596      0.006992325177460117
147.39749972518044        -156.52147017389325      0.003426872769784534
149.12320011032796        -158.3303999415705       0.0017269473028929698
150.84890049547548        -160.13932970924773      9.006241645119597E-4
171.83739919650935        -120.71361346748786      0.010038887958130967
192.8812296761417         -83.04457386650606       0.006819324033727044
173.92609139771474        -122.08942411229002      0.004840181933875951
176.01478359892008        -123.46523475709213      0.0023672397041292273
178.10347580012552        -124.8410454018943       0.0011923398976530141
180.1921680013309         -126.21685604669649      6.230213403163329E-4
195.23084812310412        -83.908986616069         0.0033003603212479055
197.5804665700666         -84.77339936563195       0.0016216412410432774
199.93008501702894        -85.63781211519488       8.215642054584093E-4
202.27970346399138        -86.5022248647578        4.3272848599125576E-4
36.07161156377716         196.7202044508697        0.5294339366263728
36.35855866696665         199.20864250426084       0.2601977997988346
71.63398539750595         186.7312832282526        0.49503550712016864
72.43087997133516         189.1029579110602        0.24094048185568195
183.71495066322424        79.04945858643869        0.22694494361889972
195.88623192624235        40.3557200621967         0.16090519402289338
186.0669550243272         79.90730745787384        0.1011588516009479
198.37302363725559        40.67055686806148        0.06952917196882735
106.25802605755804        169.43798835665902       0.44617255201323064
107.54547797269916        171.58147237425254       0.21367898853107897
137.64009409178706        145.10411606292914       0.3822043463967968
139.37006137528914        146.90893311720563       0.1792859028241629
163.98791605971354        114.49001435231087       0.30593189312401114
166.08145165380802        115.85833848545413       0.1400850020324153
36.645505770156085        201.69708055765196       0.12742958214952926
200.8598153482687         40.985393673926275       0.031647425980748156
36.932452873345554        204.18551861104314       0.06270162844247348
203.34660705928195        41.30023047979107        0.014890443348845636
37.219399976535           206.67395666443426       0.031038165799957433
205.8333987702951         41.61506728565587        0.007176743387812393
37.50634707972444         209.1623947178254        0.015443787708480962
208.32019048130837        41.92990409152065        0.0035134363058533166
37.79329418291389         211.65083277121659       0.007742267817341628
210.8069821923216         42.24474089738545        0.0017422736221394813
38.080241286103345        214.13927082460773       0.003978548576747414
38.3671883892928          216.62770887799888       0.0021045117346709993
38.65413549248224         219.11614693139003       9.553586911856708E-4
38.94108259567166         221.60458498478116       4.10095271262038E-19
213.2937739033348         42.559577703250234       8.895041262696173E-4
78.80603656196864         208.07635537352107       8.450052131154539E-4
79.60293113579782         210.44803005632866       1.2875842181064822E-17
215.78056561434795        42.87441450911504        4.712454545069372E-4
218.2673573253612         43.189251314979835       2.1399517765679468E-4
220.7541490363744         43.50408812084465        5.257069844799162E-18
117.84509329382763        188.72934451500058       7.091897179508312E-4
119.13254520896866        190.872828532594         7.760398914925551E-18
204.8829899131506         86.7700984293552         3.0162080815495013E-4
207.23499427425355        87.62794730079041        6.095656400783896E-19
153.20979964330542        161.34746955141767       5.622774607205031E-4
154.93976692680744        163.1522866056942        6.628578146222173E-18
182.82973640656434        126.80493155060057       4.211314130929053E-4
184.92327200065876        128.1732556837439        5.401803185356667E-18
73.22777454516437         191.47463259386782       0.11694610265397214
108.83292988784022        173.72495639184598       0.10234204859106585
168.17498724790252        117.22666261859743       0.0650171033492335
188.41895938543016        80.76515632930904        0.04639364113041766
141.10002865879125        148.71375017148216       0.08452131378371491
74.02466911899351         193.84630727667545       0.05706392060985532
110.12038180298126        175.86844040943947       0.04939235997794924
142.82999594229327        150.51856722575866       0.04029084172871253
190.7709637465331         81.62300520074419        0.02178142578744674
170.26852284199705        118.59498675174079       0.030672028322582756
74.82156369282272         196.21798195948307       0.028044694780969968
111.40783371812233        178.01192442703305       0.024065149308080035
144.55996322579526        152.32338428003516       0.01945221029448671
193.12296810763596        82.48085407217934        0.010435180664706813
172.36205843609162        119.96331088488404       0.014709100754612452
75.61845826665191         198.5896566422906        0.01387097380518344
112.69528563326337        180.15540844462646       0.011822001243329775
146.2899305092973         154.12820133431165       0.00949205027983517
195.4749724687389         83.33870294361455        0.005073838738380777
174.4555940301862         121.33163501802736       0.007146385081375765
76.41535284048109         200.9613313250983        0.006918808033409397
113.98273754840447        182.29889246222004       0.0058643200826435544
148.01989779279933        155.9330183885882        0.00468445581578821
197.8269768298418         84.19655181504972        0.0024999800421634175
176.54912962428068        122.69995915117066       0.003516295312156359
77.21224741431031         203.33300600790585       0.0035393731229616744
115.27018946354552        184.4423764798135        0.002985844980951501
149.74986507630138        157.73783544286468       0.002375518608983527
200.17898119094474        85.05440068648485        0.0012679921646502196
178.64266521837524        124.068283284314         0.0017797493756380308
78.00914198813948         205.70468069071347       0.0018653595252549667
116.55764137868655        186.58586049740703       0.0015683361164619855
151.4798323598034         159.5426524971412        0.001244867804180175
202.5309855520477         85.91224955792003        6.66723018645214E-4
180.73620081246975        125.4366074174573        9.325365536607746E-4
60.16285254915248         84.90007717862086        0.7862050539311184
64.17514421272202         80.31727983645295        0.7899638784159952
66.29180194588551         86.44685131547887        0.7595514649865736
55.7452558226766          89.37691637406303        0.7822730042487368
61.79600573565426         91.18669537398564        0.758877728669159
50.89852364189543         93.69959940388493        0.7786643009348926
56.784387840064404        95.73853046284103        0.7580059867004836
77.6251904891141          59.82311920111077        0.7860838542496723
80.27784428735231         54.338408523339176       0.774088525045534
83.92364675384941         59.25496511285087        0.7284515880079653
82.65889017242247         48.72824622776113        0.7549611230939361
86.35660475927433         53.597863073409265       0.7092337710816026
67.97878388873825         75.43601190637145        0.7930134369303816
70.38108008544685         81.15520077045825        0.760655965951452
74.69941900622011         65.16830616365391        0.7923241039790007
81.07866172402073         64.91342886066553        0.742812647431389
71.48603542048025         70.37826645648713        0.7942079740771786
77.98157339376996         70.56673715260911        0.751324160463292
74.49282068339608         75.97665542263331        0.7566411918952778
45.55536629943777         97.84432088579489        0.7757289212617761
51.503404541218316        100.32706693359471       0.7557400190915946
84.76855558857224         43.008594721985325       0.7276555459970399
88.44462325922015         47.74101889293365        0.6842766871208611
86.61777584463653         37.1585517060466         0.6913857592296286
90.47589664033296         41.70318437541352        0.649005217207007
88.2158849979029          31.133997901192814       0.6452965177294023
92.36413059255926         35.54025621453867        0.6034798914686144
89.55078476910158         24.9446104134628         0.5886500385031508
94.0936635836649          29.23464918518404        0.5471850904221987
39.70542603121982         101.72545564574928       0.7736774207799713
45.628837728657345        104.78645822736262       0.7536878973191012
33.35492607468354         105.24614623879798       0.7724453584832027
39.24579542869252         109.3729528124419        0.7506584504412019
26.28530545300975         108.39950925757485       0.7716985681017924
32.43629357294591         113.11433210218873       0.7493457740498536
90.61056939211325         18.596372175890625       0.5200160094894373
95.65064871575339         22.776166870693633       0.47961746136607175
91.37795003212315         12.13867520013851        0.4367121104162246
96.84067450704013         16.118683487618128       0.4021722963994667
91.84332743370108         5.601891496289926        0.3324153269032908
97.61740881631515         9.334162715065277        0.3147129139128375
19.085102656087912        110.84927926606962       0.7711096359282081
24.723075219212834        115.46229186916763       0.7516149190125532
11.810449277192918        112.59388667270957       0.7703136095570562
17.046694601704818        117.96424261985817       0.7507510197058878
92                        -1                       0.14136570384761082
97.97964735080143         2.419525424525445        0.23185742733765924
91.83497622286481         -7.77541049932079        0.29972727742934513
98.06342534850232         -4.686974724949436       0.21754904349731596
4.434970530543357         113.64726732561094       0.7691299693494833
9.212183615813055         119.94552182355143       0.7490602624165779
-2.9999999999999973       114.00000000000001       0.7676207595870566
1.0341464893870003        120.97236936966732       0.7478917068391493
91.31059618247738         -14.829247163489386      0.37543923359711506
97.85026712884446         -12.022647996885928      0.2719907423988328
97.67906473874748         133.430400818997         0.5128722669860588
-10.676383331380366       113.62395086630256       0.766057338638022
-7.262487106292702        121.01345890910244       0.7472331358174571
-18.201161075421105       112.51822882325988       0.7649555355253304
-15.406967827719571       120.03816879331767       0.7474069927499867
-25.51343418811103        110.72407212745564       0.7646044755352475
-23.393272615278878       118.14936337691553       0.7483847577375198
-32.57905212039071        108.28364259380206       0.7649301057614434
-31.261508740596835       115.36265398386378       0.7501755744556027
72.14993385321921         149.40029096606648       0.5593547044991134
90.37920052207541         -22.152190728561703      0.4356303086278539
97.28571356533868         -19.563536538573093      0.33153954184147993
88.98958835778251         -29.72075751235148       0.48814865520239126
96.19682706126908         -27.314641023389626      0.3855075871507434
87.12778717977606         -37.35575475990965       0.5355104040898573
94.36652936150224         -35.174027404054385      0.43771513658412475
121.47515107445864        110.57727191424624       0.44397427018854196
-56.424282160301395       94.09257151826571        0.7642267240901258
-51.16507946708683        98.12373962607845        0.7655777975278697
-57.30062288165068        100.25561439495489       0.7539146593746374
-45.47668795065916        101.8643337612506        0.7659252461408627
-51.602544453656904       104.59757974663577       0.753992201329808
-39.354926074683526       105.24614623879798       0.7655595448985797
-38.55686564555365        112.06544286926888       0.7520807908867151
-45.513408677062834       108.67850282385426       0.7528472026109174
-61.32623538920134        89.77373761958734        0.7617773186822747
-62.445727983558896       95.72069459633018        0.752654615511424
42.88561918979349         159.63424869816626       0.596061305934693
84.76855558857221         -45.008594721985396      0.5787522311263712
92.49612437009434         -43.3464837045978        0.48134995717932716
82.04093896906602         -52.25887456190092       0.6156413468957503
90.07381676286373         -51.204209757149         0.5206844289037463
78.99096962071668         -59.08610468970278       0.6462633212391486
75.65751410678982         -65.4881746558859        0.6710346673664325
83.0520695037585          -64.82309112341845       0.5946466217803962
86.66713749982546         -58.09905770150054       0.5608884895470011
141.66728317169506        83.05192337793837        0.3485486343926666
-65.91082457485163        85.17066895694859        0.7583196124630639
-67.40222216802053        91.19672442901643        0.7495715344232521
-70.175144212722          80.31727983645297        0.7541370167466037
-72.15677849292595        86.58009341342101        0.7451415110315888
-74.07672349676733        75.30253188681189        0.749686137048756
-76.4703403343088         81.50158363778728        0.7405278257201895
11.625717861060982        166.3164547513953        0.6158712376872499
72.0872394022782          -71.4491629711051        0.6906422331226344
79.00756210791201         -71.445028924612         0.6239772406212576
155.27814652774396        52.75789269506619        0.25020844694607247
-77.63186805938398        70.15469431475333        0.7453769314932656
-80.29599300179068        75.9922359148915         0.7361934973797457
-80.85255944353274        64.90400314661163        0.7415171038406382
-83.89039504131816        70.23601134430281        0.7318886768452999
-83.75420678002914        59.571791341861065       0.7382632139061349
-87.04993722902378        64.58142263728536        0.7281729917756585
-86.36944870797889        54.135919354468314       0.7356368216391922
-89.81049202959757        58.96941485000581        0.7252049036060768
-88.70598347710863        48.609199776820006       0.7336253591588383
-92.40325609762169        53.27000372877105        0.7226366454551074
-90.76855558857224        43.00859472198535        0.7321991311057853
-94.75279542148458        47.46583843354891        0.7206700639992387
-92.57565944924889        37.303188099478156       0.731338666077271
-96.66627549928027        41.47459559213407        0.7197886894945141
-18.44991373166913        165.39859234989834       0.6310332048338856
68.25221480828378         -77.06231002192531       0.7062590258132369
74.84817165890661         -77.85703319107843       0.6461789168431418
64.175144212722           -82.31727983645298       0.7187226644123239
70.67445788353037         -83.76927232466316       0.6624809731953256
59.83034943225951         -87.25666562426494       0.7289628066317231
66.01291252771917         -89.06522973550632       0.67842395085037
55.18664626882526         -91.90491835940729       0.7377170409072482
61.11822235075994         -93.97321033697578       0.6919923953267393
161.99321847230593        19.95686236351722        0.1724421204322315
-94.1799606663763         31.28305451796174        0.7310799707160391
-98.60236283206275        35.30680076630138        0.7190066071746698
-95.5508732087561         24.9441481042624         0.7315767651268648
-100.6849097925427        28.977409489986954       0.7181032166346956
-96.64839585936119        18.329719422814843       0.7330175346966283
-102.10363658393503       22.491261310314766       0.7188613872840954
-49.14574745666931        159.07937806945503       0.6428387864620888
50.253394291045204        -96.23292922749953       0.7454146089269504
56.09322095315005         -98.65667588170062       0.7025443893434205
44.99824505300873         -100.24225545394776      0.7522974397785764
50.840673802226405        -103.07969681960164      0.711239759725395
163.0146744449069         -13.464446855092367      0.1417555273316673
-97.41318918892331        11.762283756979283       0.7354390679856028
-102.7881179966788        15.664356538411594       0.721546428630088
-97.85666170490715        5.314926098054461        0.7387496671867797
-103.31428894682635       8.894734683052883        0.7246921002755937
-98                       -0.9999999999999931      0.7427677861370948
-103.54430020078307       2.2270964314233823       0.7284844642219493
-76.78630279951874        147.76815573016685       0.6523152933693416
39.36392096177911         -103.93245705421522      0.7584104926343261
45.210269547262435        -107.2180903680316       0.718999720384015
156.70728747193124        -46.80160120098869       0.16883428782032017
-97.85636374254327        -7.321481259819752       0.7473737449246425
-103.39728805262025       -4.419073452485162       0.733025302308378
-103.64576424952111       129.4667334376248        0.6557716108771142
33.354926074683554        -107.24614623879796      0.7636315451297571
39.197415531610034        -111.07619351169028      0.7255957570444496
26.61128045306876         -110.27085239351608      0.7680596004133601
32.47082906712271         -114.3350866529683       0.7331655234710127
143.21356662267195        -79.61327738669989       0.2420046695286444
-97.42074168355623        -13.68014267829807       0.7523800884645978
-103.11282179335865       -11.141610290348561      0.7376735278607067
-126.79623259426492       106.0806166524221        0.6433302240343598
-96.68580930646203        -20.0622011588088        0.7575455296730809
-102.89847656189971       -17.795290383035304      0.7416281910971779
20.269466679421093        -112.4968464818806       0.771026671918503
25.453659458485344        -116.78709090218088      0.7406988727333663
125.29929252633698        -107.8578872330202       0.326365469744092
-145.3090518694565        77.98207974539898        0.6250452739965051
-95.64527384639003        -26.445632703423687      0.7625880981519723
-102.11799464429846       -24.306082663929146      0.7461208835772755
14.354622767256997        -114.06482377278962      0.7728909415328791
18.642784653102463        -118.5030022406061       0.746815151507412
101.85913391609584        -131.09892443078658      0.41185549197806937
-157.95767422602748       46.83982534156307        0.6144963615240826
-94.30799858381403        -32.74833211546206       0.7671268769463561
-100.89524511646268       -30.782723962433092      0.7507026192217339
8.569991404147446         -115.14393611880297      0.7739706591611103
12.053721285827319        -119.9934541609931       0.7499112336326637
74.77526309877803         -146.97754714577366      0.4909314576078514
-164.06994570906133       13.396161350557502       0.616555617273652
-92.68087361052653        -38.9407009461705        0.7707585711482073
-99.40689130018136        -37.35359242608064       0.7546079964591957
2.7744505312131778        -115.78736063648066      0.7743728600149958
6.011661071694029         -120.83745907620147      0.7521148813741815
48.799493664192106        -167.4607563196395       0.5269750725021499
-163.44510969184026       -20.800170207540532      0.630784067349077
-90.76855558857226        -45.008594721985304      0.773089969317362
-97.55400159101583        -43.899559498986584      0.7575490062248298
-3.0000000000000084       -116                     0.7741226890982672
-0.1571423162200378       -121.0131257329205       0.7544508926592076
13.244220716360148        -173.33734627874986      0.579840647632337
-156.13089341091836       -53.533061398732684      0.6507778294013951
-88.55045762884184        -51.00102648622895       0.7739547041583082
-95.4257924559762         -50.29149439127665       0.7589390711971616
-8.935417697159165        -115.7753286739161       0.7732043905310737
-6.54874808414811         -120.97754388943167      0.7549814028851101
-14.320082982778056       -168.9729636307171       0.6142896211539028
-142.11158634885825       -84.01167744806985       0.6571679328147892
-86.06462263960617        -56.806030769932406      0.773542957171583
-92.87123925417848        -56.42921452239717       0.7591781492904355
-15.24988261264624        -115.03993394563813      0.7715455022304072
-13.213845710335153       -120.74435844910077      0.7535823752452846
-43.87566698387354        -162.34217203455165      0.6289401270676718
-122.6414230436957        -111.10363799615143      0.6469153861187843
-72.21871808105924        -151.71010868443557      0.6317832745716713
-99.24366769110337        -133.80633032469825      0.6371745501228289
-83.32052493831331        -62.41095893592708       0.772278667374854
-89.96506720234173        -62.13600721969944       0.7587065003469752
-21.914985994828427       -113.69748598325353      0.7691984066473525
-19.935640534421243       -120.09605731136942      0.7511486798124891
-80.33459750411654        -67.79166051904039       0.7705301584874549
-86.59959150379821        -67.69771068994804       0.7578822503692219
-28.333268060023414       -111.83573612245414      0.7666368782037709
-26.6980369609016         -118.58204515317765      0.7492063951882372
-77.13914861079482        -72.90553464202206       0.7685689882306895
-83.2035400411912         -73.01245875334645       0.7563111184341793
-34.1329126682251         -109.64931751734235      0.7643613394798219
-33.03945298091484        -116.15786185693163      0.7484375814639128
-73.74745627081772        -77.74963508100642       0.7665803795844828
-79.70678049592719        -78.10165050485367       0.7543681792870494
-39.35492607468358        -107.24614623879795      0.7625837593910827
-38.74922242624729        -113.22937173534372      0.7483565203799595
-70.17514421272203        -82.31727983645295       0.7647081728730428
-76.07038104521236        -82.94169982039116       0.7523559469814178
-44.10692557144622        -104.67661920464685      0.76135134579018
-44.06512071164619        -110.3019105956331       0.7478071429445271
-66.29809785112084        -86.75407047443704       0.7630157513779572
-72.2407076536392         -87.6082950662389        0.7503679466476872
-48.79778107563037        -101.75450758710367      0.7606025261986347
-49.20576211103361        -107.35579511254446      0.7468723720936293
-62.20240215239871        -90.93872924381196       0.761666628018317
-68.12583031067207        -92.0960692804556        0.748664838105575
-57.89802135500705        -94.85449686377564       0.7607669465225219
-63.68426357279718        -96.32911124339647       0.7475339624257575
-53.40526041144177        -98.47788787386328       0.7604000113048255
-54.196714408362276       -104.08785928835653      0.746387510088972
-59.013740414753734       -100.32777847307598      0.7468110042048737
72.71933232497403         87.89629856427766        0.7248295534881171
68.5163967673634          93.22555616907789        0.7255788960002179
63.275679376600976        97.43257292860281        0.7311055132971334
57.648894756427396        102.70198471905805       0.7308413565999707
87.70274430230118         64.30774169690855        0.6846659580750447
90.50241413268814         58.55167533877307        0.6627786954737607
92.33277809533422         52.973795934030356       0.6428060020130338
77.38456512091953         81.8517746129246         0.7193751135466102
84.6541873879876          70.71685301337612        0.6992912166150903
81.74488619102166         76.47194163694941        0.7069385517966875
91.33456904065858         69.45126877655083        0.6460939920480774
76.93756037980336         95.49034481965913        0.6788964177936363
79.36300725351794         88.17246565560532        0.6881843377081348
71.16520527323635         100.86006765177332       0.6882882170718035
63.92431633522551         103.85285499250176       0.7062554274600634
52.504416980827564        107.19150790262681       0.729502447625091
60.341759634806046        110.5153183002489        0.6955967284351884
94.30525695969982         46.57879930709339        0.6119867240811955
96.3663610235472          40.20866916696004        0.5696269077286398
98.41520146527102         33.80248495243506        0.5167217400527271
100.69290293588534        27.340175695378598       0.4513188317823762
94.85993358733312         63.25253001957437        0.6194479725080233
97.83877729803653         57.92315619586505        0.5899084614890646
97.5929133639205          51.09046734291375        0.5839127407747149
85.86843123000276         84.47176172254892        0.658641084829063
88.83359756875994         77.16262678268134        0.6538409861995196
97.60481128125195         68.65592154964088        0.5943165804230423
96.02834299123121         74.79902832409553        0.6030938767913084
81.03455254023235         104.68332118681691       0.6335438344828569
88.11204143941042         94.70571770015033        0.6221019560479686
70.85509358272898         111.66273106742901       0.6559591357607694
82.73543816698438         115.39731131273707       0.6001940217539266
45.91780713666687         112.85083083671276       0.7258151980749981
53.79655108417801         113.81824354615975       0.7034234907340069
61.72074009816342         118.59349681089802       0.6654396147834747
39.731090712073296        118.4985343298187        0.7193031348643306
31.553587520292137        120.82402934399646       0.725176489144885
102.29803845765377        20.46175155100529        0.3826802313540183
103.51233495063254        13.403489546180573       0.31146580515786204
104.17581988741127        6.320062582914084        0.24852166777348783
101.1138943130673         45.30497391181086        0.5331262084377313
101.95570286891038        38.58271088171134        0.49945008070649277
106.09518581839257        32.40803332966356        0.4272729762672012
107.887701493664          25.46764445587259        0.36984045881966776
103.06133387252336        64.04639327304244        0.5481586315113912
106.30053003517457        53.52149914734393        0.5052365000366977
97.66861475934776         84.171588695145          0.5820965227585981
105.35050506776825        74.36638747442976        0.5348399888471758
96.4019763992306          109.98375456915261       0.5525791572537155
102.51587175740228        95.75016410495168        0.5411707926430404
22.830352891335835        123.05373959744358       0.7289265530245678
28.677387975128337        128.06024959924792       0.7055648077482745
74.98498421342904         127.8040199259634        0.5986942879781697
50.15496169669392         123.12959572024171       0.6821176305932868
60.7147697878738          129.30423873516116       0.6369755113154407
38.310685470275544        129.38196878367557       0.6864498753135502
14.909528993940542        126.24016011695389       0.7257280221687666
104.24032777484689        -1.0500382325523443      0.21041870088488857
104.47533361365626        -8.693277045463          0.22084938264294296
109.25433841455012        17.66369323152781        0.3074079258191078
110.89938244715084        10.521159845343133       0.25310079313036327
110.80875302645498        3.291813525905259        0.21775353955527832
110.15782477384668        41.83694680188295        0.43579707393745926
115.40854419166273        31.03640060337111        0.34722065688813863
114.13328108142879        22.686977630300525       0.3102492556588039
114.38345550497017        63.22023935909943        0.4611662877711282
119.95551111985732        51.228317146793046       0.3963706823741945
115.71167287604784        88.44136620313317        0.4727703633822301
120.65725491599551        73.06929628647302        0.4356043294592402
21.546009886756785        132.34818874383907       0.7003941213220717
29.86964234579481         135.35365266625274       0.6810215649800196
50.89308758762655         139.4598569992661        0.6323349684960904
37.5909979764064          141.14100568523054       0.6523477739191534
6.037311802109699         128.25520483650857       0.7242967292261286
12.788117881548944        135.87810837788922       0.6970460633050064
-3.2131056265466023       128.97788547824604       0.7241685462809907
110.82356420337995        -5.069036832488587       0.20334282400231452
104.43234471976469        -16.53200522860213       0.2569787947393487
111.54054658371109        -12.786080494677714      0.21428886077793186
118.14281600697589        15.544165962589867       0.2538214191055481
119.5022323968802         6.903734222941203        0.2143232813017646
116.6003437969833         -0.7367396268859705      0.19959111000218077
123.81254322556858        38.38954895415719        0.3299683964781386
124.89587758917948        24.5489936660576         0.2687491110327398
130.97559792050157        63.08954271678675        0.36357906885258384
132.53605813512397        47.19245316521701        0.3165636765444475
23.515203273038445        146.11333179822532       0.6572254808274212
1.8431714694472239        137.505725094489         0.6978759323452507
8.912377002909379         144.78248586017747       0.6734503639906061
-12.31055711816447        128.47115211806621       0.725066852215374
-20.596517997359452       126.45762349881667       0.7281866670069487
-8.620219295766367        137.64940254164281       0.6994812257134426
-29.379909871659553       123.7999745632597        0.7309047993447576
-37.3764813751866         120.13316722862402       0.7347213449646514
103.95588690254353        -24.606144869976973      0.2999382430522257
102.10115594860429        -32.404665002119756      0.3488313654595989
100.26599593014095        -41.35938126937751       0.39606339129421375
118.97701483928228        -8.382049498294885       0.1929791635420941
111.8290624546232         -21.565907345262083      0.2413203026340074
118.70802982911368        -16.474040253353174      0.20418697281873088
129.129495934194          11.69592392981164        0.2095274350947791
127.87624380743756        -1.1189152704177         0.18450874870334566
139.92144354374136        34.49418234162145        0.25072598973514615
139.06654040488397        18.483415411430588       0.20790284625348887
-63.66912311567351        101.95023983736431       0.7422201647614002
-58.379801986231676       106.6414035167209        0.7420543334934707
-3.6544413200168733       149.92076500796907       0.6652004785800693
-18.75025476055822        136.21552624454745       0.7026906148388583
-26.722228034763933       131.98718466892674       0.7114445149071656
-15.622153526255985       144.8601775161255        0.680262837450156
-36.93121525253392        130.71217440611883       0.7099288282105314
-52.30548954534213        112.02689026691706       0.7392114071782971
-45.890717369468156       116.36642969983198       0.7364714639386888
-44.25805225437097        123.86816615990918       0.7212457943565762
-68.52330185345471        97.07846874986726        0.7410593489329356
86.26968651606495         -71.00804006003449       0.5572387860899148
98.42841154652504         -50.002352028856386      0.4339339033753913
95.31152325676182         -58.118145939646425      0.47438371910571786
91.0652490900107          -64.49833730157735       0.5166378522735843
112.10401163206893        -30.43371732040548       0.27116673573784755
106.98715310292872        -38.39888045694014       0.33114120242565215
107.54049866263375        -47.94228690360603       0.3541903669699644
128.31336081506822        -14.107484511946156      0.1820618746888265
123.05397738214307        -26.44506036272301       0.2138449109699614
145.30325446804753        5.814806469688732        0.1720835075721927
139.47770236734897        -8.877887411393207       0.16613716027075753
-69.73836965962509        103.36183228246824       0.7312312408168722
-65.62691432951989        108.6434254838444        0.7293761522439494
-59.71723770171663        113.21105499443944       0.7288754128758573
-29.840778114352656       145.18872159086396       0.6778741452082329
-43.61019213365838        138.9993088224557        0.6874482276751442
-47.31272983290576        130.90414499027446       0.7034798086658453
-55.10843984702978        122.81486305395174       0.7149096097243146
-73.81513811290705        92.98989917382929        0.7363097439388424
-73.37697632603081        98.94242246226433        0.730901465665233
-75.80001159076241        103.47718963040604       0.7218171191686261
-79.1670015547457         88.30440444649156        0.7304026406171992
-82.94790395681432        82.51414870823923        0.7269657605738422
82.161051394026           -78.0637168795894        0.5831975127682886
90.20237190472757         -77.93950321128611       0.518118266583228
93.21902386501472         -71.20843620498499       0.497213008946243
104.49537455592287        -57.9158384513253        0.39712701144589824
99.8419786351652          -66.48599002432952       0.4428245606967628
118.86689895487658        -41.7876417411649        0.2699568512893442
115.76800409400086        -56.18776794247448       0.31970026126649476
141.79420413714604        -23.70139825747143       0.1692636419246698
133.64058482623736        -38.566085926343256      0.20749208910729156
-73.2424337535015         110.40355744546217       0.7165543762022847
-67.04145424611724        118.04789075422197       0.7121699872134039
-56.7661382015864         138.21720189705945       0.6822610108276193
-67.575699624731          129.8771256689606        0.6905859125424292
-80.35408885480048        97.19980399506754        0.7209249514262769
-82.2404576803556         107.41777195183657       0.7075333362430343
-86.86850902340619        76.20967716521169        0.7226188356727361
-90.76715719112626        70.03628019886347        0.7177151228197189
-93.28214073793036        64.07844366464045        0.715343226331721
-87.03543127095281        89.77308954270175        0.7147230672968852
-89.43434317719962        82.47998339516496        0.7143801153779056
-96.00396262500158        58.17890837300868        0.7125135512327194
-98.97055942903972        62.72330064222606        0.7044916980243322
-98.76174847635168        52.34707621255308        0.7096356787187911
-100.85774350074911       46.15756798893628        0.7083943555631572
-102.43661164923937       39.60638362499782        0.7085320985360343
77.8579009720681          -85.22798016219801       0.6026938049343878
85.21204585053256         -85.17535994036598       0.5475896039005825
72.90040312148261         -91.08580100081792       0.6233703530019657
67.38932900232464         -96.04141581026828       0.6446338318535154
62.19695147245199         -100.91518808260177      0.659064879191079
93.1874000228634          -84.66598614635281       0.49116723913996163
89.21343037196013         -91.45546258876682       0.5113440391986508
100.66979429052843        -77.86970242029842       0.4415063738785858
109.88954307830548        -68.64828224202122       0.37475100204508205
132.97406298412344        -54.5396932756619        0.2391778096567052
122.37763709012609        -68.05666625865592       0.30556027449343104
-82.22319451160068        122.4133602883747        0.6883551662264128
-90.74109348449376        99.3738072624086         0.7015887792507413
-90.82955444055834        111.3217387738276        0.6909263731211701
-95.46488520591234        77.05582549294432        0.7053687240914142
-98.34957367267162        69.44850833715232        0.702943587771799
-97.73316747329156        88.56455386178385        0.6960806318661965
-102.86157794404667       57.79243015409817        0.6989511934708147
-105.59153102583555       65.36415198632065        0.6907933094555949
-105.22906953033846       33.35785839110509        0.7061517016366206
-105.70577238517764       51.2144728393445         0.6962798233623827
-106.89385038122441       44.48390428963232        0.697079720397827
-107.80482962973493       38.720584924325344       0.6981397506578263
-107.7724281052187        27.132959524666273       0.704433932757686
-108.46791658402078       19.966974799005584       0.7071542554602507
56.963437533591474        -105.83411246411774      0.6692271387689149
51.576350335241415        -110.36693170573206      0.6777528480237777
82.05316721895703         -94.73595579259275       0.5529918092348715
73.747037558086           -98.10149791999682       0.5983639174711931
68.61975618427178         -103.89981473929785      0.6126306397773007
63.1007622767447          -107.37780625263967      0.6319504276309857
100.5517594592871         -90.94576541279169       0.44117661445412937
91.01125345120427         -101.6358232338502       0.4884443082611939
118.09082444831456        -85.28211342854307       0.3451359225215732
109.9961254572726         -97.27001448313818       0.3895169608599486
-104.69475846508914       103.66217971252468       0.6765134124071757
-106.48041725426698       76.86969757413405        0.6852131390952256
-110.28124337554041       90.73729388112311        0.6738945872974839
-110.31076575112732       57.36866807243751        0.68507152109864
-115.31406421527198       66.80631015578881        0.6730142435103486
-113.29968256026098       33.588636226587255       0.6900851988858162
-113.86381894611404       48.87838455252826        0.6819429584001504
-112.65131269441817       41.37689778816093        0.6874943584380693
-108.91940977131358       12.702422721302984       0.7105752825363996
-114.43791618811053       24.78472612000449        0.6925450618272121
-114.78599085886815       17.026122579333386       0.6961998228436012
-109.38109092833217       5.7023853249452845       0.7138783504213462
-109.3164942017052        -1.1303923047827296      0.7181330199342225
59.06470355681152         -113.96966355309222      0.6303783611385926
45.36550696458622         -114.8246284877062       0.6863741430038754
52.013514408019475        -117.27540186619463      0.6502452960431531
79.44782791307827         -107.26023673968335      0.543948372780392
68.66344120372568         -112.3291929949826       0.5886655907450646
64.12271962519971         -121.04266467948247      0.5865020546020148
102.13647818483247        -108.81697398870385      0.4248043145498117
90.4543552514615          -114.71395812253908      0.4757153530995144
-122.62845581134526       80.11123930382544        0.6574699817413396
-121.38975815698419       54.95008123216317        0.666482763622772
-125.56829669163876       65.70272843473367        0.6564633426602424
-120.19901092229898       29.649236722583563       0.6791502484057224
-122.15565063953248       41.54811083452142        0.6702428944650444
-115.22725352046336       9.252946574602824        0.6997894306229733
-121.60123149768307       21.608784180115613       0.6806731305041193
-120.1172758804415        13.825854541559623       0.6876246448702854
-108.71611987341508       -8.087649511840445       0.723438541045177
-115.96479892890147       2.2675038440723663       0.7022971805809435
-115.0345372916387        -4.538535662792629       0.7079950138661089
39.419040574226166        -118.90075226842234      0.6916965165647238
31.44851121151241         -122.24002003332915      0.7024158790108717
23.53076755421401         -123.2024555596031       0.7175617441548785
57.01269951515824         -123.56153490849647      0.6092714475772512
47.100869705044595        -123.75524097016128      0.6466957916220263
77.8170827920966          -124.7578322196714       0.5180459107132348
64.70466621247057         -130.28491203554424      0.5605801093691223
-136.12829486120606       53.341359739869986       0.6435580371863403
-129.49658127733758       29.69553784861878        0.6627237109747994
-135.82197481961992       38.62592757753431        0.6487601077413169
-123.25482507783869       6.4034626591910575       0.6856393272375304
-130.12729919649752       15.491380528659985       0.6683244586521364
-109.08620434909982       -15.34611074173037       0.7263792805788619
-113.96113539469735       -11.037039736352435      0.7136623669121059
-108.96728759462306       -22.235594765096895      0.7295852719859374
-123.18785411540725       -2.1453057740503856      0.690272195987228
-119.53790254309268       -9.688671912952561       0.7013704944967413
-107.6615121039488        -28.41674614712128       0.734476922243699
16.194470173410018        -124.4733425661892       0.7257713972706749
39.202682669742664        -129.839280207296        0.6517303360428515
28.614087945283522        -130.37545460950417      0.6783015000830093
20.382343680371747        -129.17755183718006      0.7001580612835093
52.55470516632755         -138.91486343916554      0.5821588242598876
9.636935167001706         -126.57112340955254      0.7260714984000278
-143.80095432754723       25.387430692316926       0.6414401509445472
-132.4360364183909        1.5345493614890398       0.6710763760274198
-140.15390889719666       10.011384969662334       0.6537396144206788
-118.01658076418205       -18.16181215565919       0.7084152320926652
-116.01851009977362       -26.105132774555223      0.7155608612962082
-129.47427264471025       -12.394793270841182      0.6831620707140725
3.344023173160169         -126.3032585590862       0.7325514679983076
-106.2411780275016        -35.42122071874495       0.7388253394910649
-112.49200798749536       -32.598929676508384      0.7247256351844547
-119.08881289112033       -32.824782550930856      0.7109867349263866
-104.85236411661741       -42.312806514144974      0.7415522978047093
13.854350579615287        -132.2343953171269       0.6993657026022151
36.871454470809006        -144.8854098581034       0.6105639871986672
20.7688261901314          -138.05646028323932      0.6675007217914646
6.156768421993715         -133.53264592847552      0.7037460126298071
-0.43213641328411323      -131.14946269274043      0.7170022314125262
-145.69276866445838       -5.698183233673696       0.6517591221383882
-127.08198005748176       -26.18978415314953       0.693293440253464
-140.64212835864043       -20.42590059179337       0.6664104146246254
-3.5293867344024314       -126.19855900830709      0.735856422255817
-113.9337816958925        -40.178500319524304      0.7224182226608962
-125.91778461495853       -39.051565830916864      0.6987115936732895
-102.58214589952205       -49.33376190450829       0.7440674469313734
-109.5566550069968        -47.69636095396872       0.7303078512646337
29.534407250939196        -157.98608736276216      0.5912306964619214
31.67157253553775         -170.4752654938508       0.5570101743120154
9.98675984964914          -141.59524809974297      0.6720226911260887
18.011294677671412        -150.63512060021898      0.6325286142186564
-7.088145146836939        -132.35110193725194      0.7150740357068949
-1.2755811730854474       -139.89566953379114      0.6878861536612959
-142.5653971188749        -35.96050218286936       0.6686241107381228
-133.42979875856068       -47.81364320515756       0.685914994174497
-10.456696046771867       -126.13389147234547      0.7361151853666491
-119.41962697995167       -51.34138982594605       0.7102731309698859
-100.263985940077         -56.06386768883698       0.7443380396258494
-108.64318588226229       -55.511096765872885      0.7284661351431676
2.4049004015684683        -155.21719693560618      0.6388539348928911
-13.823521381685838       -131.23399552773483      0.7186023833961819
-13.011549131791938       -139.49503338859282      0.6929028566104743
-10.228830054982488       -149.59838207137784      0.6627186343058032
-132.18030389558206       -63.540862604826444      0.6845192305349939
-97.10465018929936        -61.89882828669284       0.7448931703215377
-17.768133818177244       -126.37390716640428      0.7326915646623744
-115.54335227040227       -63.11537073556689       0.7109471597888979
-104.99241327688222       -62.90601835201977       0.7292753899898494
-99.2096048976707         -67.4467546776971        0.7346473918345476
-120.3767681121053        -73.73153503142653       0.6942750732743932
-21.048759679108656       -133.8779327621505       0.7082252763486148
-24.854396200845102       -148.7963015669477       0.6659249275707996
-93.18494575214379        -67.71946795679608       0.7452348718504743
-24.60519733255794        -126.10373962461635      0.7290421747619835
-107.27697184531179       -73.38156814678847       0.7141854818820702
-96.61670184135956        -74.07358511719747       0.7305946349045491
-116.83820035290353       -89.27454969318696       0.6814997581257379
-31.757344312471993       -133.736327462988        0.7022983111649107
-37.901196879422315       -142.28543505570303      0.6765145019357078
-89.58887358468266        -73.11571075487875       0.7442267296369718
-91.54530214189917        -78.61419122817594       0.7325256689123293
-32.35999928180426        -123.6009804592901       0.7289944689759353
-98.89451282644916        -84.16381793884848       0.7126811678594701
-103.2987435940017        -96.75550335054342       0.6881746244087262
-39.77224419207357        -127.14699936130205      0.7119684512885796
-50.986955783345245       -142.07050965201256      0.6672912899543099
-42.121168838899855       -134.42281151703355      0.6920010398470452
-61.8614078924581         -133.24053636317922      0.674997661034
-97.45813790992824        -111.4835975099875       0.6729843925314547
-93.3092830534199         -101.06030147370612      0.694448198083015
-75.61321449821351        -129.0858462698478       0.6682465072888156
-85.02732468939307        -117.65282050749929      0.6773005694585205
-88.68079574614922        -84.61123531428098       0.7277856003628831
-85.82553726050021        -78.4921320050377        0.7425569008212397
-38.287719911905576       -119.87890929672487      0.7319912929927769
-43.959164443158485       -121.72417368476428      0.7203923424401348
-90.35371460878623        -93.43329609698938       0.7108446355455733
-50.24284758823073        -126.8370492676984       0.7011098174715539
-62.81854588470944        -123.23296169087479      0.6937698896119796
-83.43656507631266        -104.48896611888244      0.70189509792101
-72.69852442144497        -114.6179696158466       0.697918675378952
-83.79641865793103        -88.5000984179037        0.7291202864506486
-82.22793155315198        -83.49754547469048       0.7404027970765312
-48.37255529705634        -119.11276850329853      0.7208996938216362
-43.71699458989058        -116.21225445467542      0.7339982726383756
-81.05968330723992        -94.45315006476045       0.7229765640926225
-75.98885051103585        -98.74109275498196       0.7229136466942485
-54.82566404366693        -117.88178953333552      0.7150711226683909
-61.61777353926882        -113.99188864787439      0.7140370707836222
-71.77469173882504        -104.46742213202272      0.7184115272112034
-65.99330281398403        -107.97107531474799      0.7200076162060806
-78.29593693369729        -88.38883448059286       0.7383781235566793
-49.2515737775004         -113.11979795438901      0.7334818051719054
-74.48661423253287        -93.1666124835416        0.7357969297854998
-69.8373691436935         -97.80403166721868       0.7343545573972705
-54.838944825339496       -110.43195435098716      0.7313211008477772
-59.902422854727654       -106.21929615089336      0.7327538731577722
-64.96396449629805        -102.02388210891372      0.7336179580943472
67.64785826841647         13.29731002025084        0.7856835009728094
67.66125762617689         12.363904644903737       0.7749422468603815
68.58660232475985         12.854629244571585       0.7869296573197377
68.26768709167685         9.053590657747458        0.7320199336687978
68.61403199999998         8.15652799999998         0.723882526486983
69.30035646227584         8.917675379156497        0.7438121165794678
67.83105799999998         10.184496999999993       0.7454918030804585
69.08533909065922         9.882761407762313        0.7541013511430763
67.71315065777324         11.389835433432458       0.7625150800744271
68.59755673462185         11.905490570392073       0.7761911093137519
68.7570400240788          10.91369797018147        0.7649243272377189
68.60984151605234         7.349243265202507        0.7141354731116463
69.20778327378476         7.572862122501097        0.7269874678409907
62.27984688197667         45.80493240543564        0.8798538771006638
62.727490673282105        44.60791216840395        0.8865843195462306
63.39801424381278         45.65818288006377        0.8874481076443007
67.6518383646299          14.4670923895057         0.7975305574612168
68.76366795154146         13.911465256539955       0.7984931548774281
68.60491291553424         6.399762486391684        0.7050753057056702
69.32044525135662         6.84909995798062         0.7219086918804056
64.61270106785422         36.30447381917828        0.9139578368521033
65.25903599999998         34.87690999999998        0.9132591016905663
66.09435880008134         36.225983519130054       0.915160786910231
62.059391075448865        47.133361961684045       0.8734416929315062
63.390355410262295        46.70001389781633        0.8839982191446555
61.80841513212676         48.793992847681444       0.8660556565491316
63.300772527171254        48.318280166475816       0.8783450217900638
63.10990529282012         43.18589833724942        0.8936343026150564
64.11603593827255         44.01531544081713        0.8961193842862943
63.40472881693386         41.3904543236678         0.9012954241446972
64.36769813090935         42.09435629534837        0.9031096688003918
64.32282838024966         37.74428080441056        0.9124323856430641
65.85717212361239         37.39923915935509        0.914866699536463
64.05521833391906         39.496995904702274       0.9082474863144306
64.93072923413868         40.73450085237859        0.9082354256577724
65.5950437240484          39.01236168759944        0.9127171341765395
61.153107110450584        50.74066966664657        0.8569666155053518
63.06391106798942         50.14947981572281        0.8721583038569205
57.95346435638113         56.21313568896801        0.8347370269430305
59.273772186353675        54.454583331671415       0.8422656053507611
60.298295200075565        56.12435074257974        0.8499646079684227
60.35363226532102         52.69574377350696        0.8493109943351413
62.40316959695234         52.2851960040459         0.8644716774724328
61.44600019501791         54.294219582739366       0.8570396642375996
54.6569058395658          61.684726240519524       0.8128630818741036
55.755912939205594        60.236421900287326       0.8198569931119462
56.20799480160417         61.85339972866952        0.8245218783805508
56.96522132633412         58.36763188426809        0.8277971460482385
57.85794058024783         59.79005664530641        0.8347944868333341
59.34713906525747         58.19408506245484        0.8440151250233057
53.808410348312016        63.395271222287136       0.806888813675644
55.753299834430855        63.423805509582074       0.8219517868309165
67.65100966578802         15.95006511836117        0.8104016313238991
68.98870579690902         15.316072691093058       0.8117218363197458
68.17425797862391         2.661152787613782        0.6857137336884762
67.78486899999999         1.5952789999999766       0.6820494977209597
69.16923840492345         1.842534706886165        0.7048147835771525
68.59143399999999         3.8030880000000025       0.6923175971742239
69.4751677287238          2.9417410480349955       0.7081255474602506
68.59879582705854         5.221322905289613        0.6969027942345183
69.58631440793832         5.786080701728848        0.7181813626600297
65.50766851413427         32.68844705529035        0.9095300388993449
67.31784258833432         33.75491197630524        0.9115371662533407
67.65027337361956         17.839795680580675       0.8244774353630828
69.21318797267399         17.03887059488828        0.8254135043761563
48.2046703762429          70.06743831328663        0.7868427924729702
50.938663                 68.05148599999998        0.7940112708887743
51.68638307317286         71.08276705134189        0.8076293347760691
52.72355175824416         65.57498847325222        0.8003583956437482
55.1345618180018          65.45576773320573        0.818678863792021
53.87362235140923         67.29585206440849        0.8124596732907248
45.82639859560709         72.51112538777622        0.7834883366586756
49.466012084353395        73.69814185412459        0.8035962800165759
43.18268736062106         74.4398518357982         0.7791174161393075
46.327700010638           75.59675989999866        0.796130669207667
35.98206373675704         79.97537585356665        0.7733139064077047
38.12807816644281         78.57917337927617        0.7735712991848849
37.80101917709304         81.36720826797936        0.7849595467425017
33.68919691398569         81.06972763333698        0.7737086949675667
35.58794465185771         82.43510553032414        0.7839063655037547
67.62356491865732         -0.1521600388199703      0.6849231657123533
68.9985916056765          0.6051739474150386       0.7049487901899278
66.36334499999998         -6.327786000000003       0.7112837382256427
65.608463                 -8.210767000000004       0.7204682874043171
67.23504007558778         -7.867159633034257       0.7321501646969428
65.279651                 -11.706693000000003      0.7429117810084063
64.8901935962172          -12.723467955358508      0.7489442768863965
66.289532832429           -12.525072068732948      0.7560248569200598
64.504031                 -13.731641000000025      0.755568484922782
65.88547268556303         -13.515094503198034      0.7611215755980352
64.33441871720733         -15.476305759056206      0.7673597677613306
65.74941075424805         -14.625979073965265      0.768036818559455
69.86094233982698         4.316852028264478        0.7153861873336771
66.37942799999999         30.38423499999999        0.900029879876812
67.91870957604915         32.14319589964305        0.9066417443939762
66.66678182782903         28.048056682145347       0.887630772872428
68.34443084202404         29.0439912627536         0.8942599644189964
67.53027599999999         25.684221999999977       0.8721892330643171
69.15842173924698         27.466104410191782       0.8851298235830762
67.64715028529217         20.20911880535826        0.839774448328725
69.49544921123379         19.01831247484167        0.8388168463128389
67.65991250778042         23.004819287338496       0.8559151955852922
69.75765993223881         21.312166925099337       0.8520475970837748
69.81579893733677         23.54658094925424        0.8637277474048707
40.49879683375889         76.6502457348261         0.7756570231230884
43.723165284225594        77.5711233503987         0.7920550823653909
41.63515701079324         79.0437348262869         0.788957253864074
30.813720229757294        82.29198501399213        0.7754778916581183
33.104657606485134        84.24431539137996        0.7865229311513999
9.187700999999976         89.547961                0.7883332393146383
11.347155999999986        88.75348199999999        0.7868464495103926
11.005341791507995        90.63169652926936        0.7922123455772823
64.18043799999998         -17.197896000000014      0.7795617322828909
63.56815711655206         -18.588361457489437      0.7904108279321657
64.77916175355054         -18.69877180014594       0.7937623153851718
62.32350979356347         -23.537744134155385      0.835056486864298
61.80722279632879         -25.24811840081305       0.8526148516860556
63.16033548350433         -24.854198365514126      0.84405274173098
60.41809209465367         -29.269239380925214      0.8928537106562572
59.901468139672446        -31.13752226100505       0.9074149233119159
61.53786094015951         -30.858730135542476      0.8931671388485755
59.441583336292176        -32.68908457302455       0.9175345491797207
60.98435090796367         -32.42611762973779       0.9041726258511016
59.00857972468539         -34.170709476500406      0.9253278439232538
60.73151599528514         -33.74669224101294       0.9103545177194025
66.49467833714321         -4.736123808434173       0.7005862071252591
67.81116143370791         -5.4825197336422065      0.7213070486075761
66.89456006768998         -3.201864354422622       0.693255483800487
67.7276772929304          -4.2112411376181855      0.7124130546236966
67.45993299999999         -1.9248170000000187      0.6913825271215839
68.71467115139767         -1.65663853198854        0.708752560312182
68.40261619402233         -3.126486281763674       0.7127789002817984
65.44653830596214         -9.932348779038243       0.7315402158798594
67.07198805505813         -9.54553806121281        0.7416166053510442
66.95230975376657         -11.172764494991217      0.7504002352338337
65.5132715888096          -16.807820929467606      0.7812804990936917
27.353705529411847        83.80878386345147        0.7784698457018846
30.324278123689158        86.14028294078558        0.7895042072305984
23.70398264713433         85.28282876088535        0.7815363755518583
26.670320518451117        87.27629083006453        0.7902729515851648
13.6565530093727          88.64752596712104        0.7867225049757981
12.63308764558423         90.65019292876718        0.7926897585048107
16.46424409864212         87.96521448018775        0.7855868517659425
16.337864460970273        90.35637973280781        0.793050645741586
19.866491555132953        86.71950063698335        0.783816316064271
19.538502622499838        89.68206473621319        0.7928020445997979
22.996068445333606        88.39378664115492        0.7912868383920204
6.989519918714546         89.6314713412516         0.788203891237859
7.8896084283495735        91.68679061896796        0.7937662595335956
4.546342911324812         89.67126074778739        0.7879256415376779
5.898732627206172         91.72080878086831        0.7932329744672567
2.186676592528592         89.9251863301291         0.7869587909412772
3.7823077941827403        91.54768882146752        0.791923433390401
-0.2500430000000051       90.72452099999998        0.7860961362428369
2.0304046185719784        91.8822911511512         0.7913235497964854
-9.955838                 91.468616                0.7822963505258769
-8.02406000000002         90.88377699999998        0.781172354342623
-8.412334199251688        92.90235061908281        0.7860893622329621
63.2422134501784          -20.21952757944218       0.8038090566881555
64.47128905238966         -19.93946422546227       0.8029029737618114
62.95874437860918         -22.026642135842675      0.8192190195934258
64.36969583512051         -21.58072840225292       0.8148833356067534
64.13974375603844         -23.582631988925634      0.8301590982306594
61.24905640235748         -27.284790006014223      0.8721090848158455
63.199190202885795        -26.613457254303462      0.8561442471597325
62.91939425301156         -29.3229490024963        0.8737370908962795
58.75611829147668         -35.758668057149265      0.9298647669955893
60.47330885844931         -35.17794511962696       0.9156144406650106
58.17794992496939         -37.5381968641103        0.9364032429953807
59.652844105903654        -37.657212606212866      0.9256050983003794
54.208233229927316        83.80265696066874        0.801096146257734
-3.2042588185379146       90.73526451725456        0.7835347138811006
-1.8291394594868091       93.00888547409936        0.7902434204987601
-5.895412548167533        90.79814514132794        0.7819948304694933
-4.465827656610613        92.89562504582577        0.7881103004670174
-6.452102494700409        92.86301779155966        0.7868609567492186
-12.068559240860955       90.83500385572424        0.7821468508394189
-11.77993462425741        93.11318969739746        0.7865352722602822
57.4459684348441          -39.65153186037745       0.9429259565432573
59.05500519648142         -39.414179936386354      0.931304166424511
56.70484521199055         -41.616179777670624      0.9468588414674588
58.56701131901755         -41.28037028492024       0.9345796696108929
56.095461954872775        -43.428957263709485      0.9478188280709587
57.94247582789307         -43.00159723021172       0.9372822115180987
55.555840739376045        -45.15013207681658       0.9470498596154913
57.346316563452255        -44.80269262224633       0.9381634968582125
58.0115769555149          79.73967566979266        0.8068848424949366
73.41646127394318         55.13200053609532        0.8340651465072241
71.61939435014224         60.45474727476324        0.8284305326163685
68.67135030465106         65.11475454640326        0.8271125975499072
64.752850789562           69.68049971818873        0.8246706075458732
60.82023732461327         74.89785045261576        0.816324187924353
49.773545454353695        87.68565210768601        0.7964597249575607
-14.70378933220282        89.96748356347035        0.7842110736344965
-14.08617524918042        92.52537785563311        0.7869859146917769
-17.38029812533812        88.93072106831359        0.7874375669887026
-16.592871617754543       91.66861945237216        0.7882922986910499
-19.70682835706478        88.45480485385158        0.7899971866862823
-18.935106436314186       90.95508777995605        0.7900045874112653
-21.751876550369655       88.0859075694913         0.7918659595471111
-21.31239030175432        90.37421426974065        0.7917026800037126
-23.967816690523467       87.25788605585977        0.7940701995730371
-23.552948454084213       89.90682178848498        0.7931809077762405
-66.36884                 49.13333399999999        0.7906926803388327
-65.86494520676692        50.27715957512396        0.790402752399454
-67.03203289698818        50.36475218119356        0.787314521749817
-66.56490090190826        47.849020296693865       0.7920955515379899
-67.58360429457356        48.58288589920623        0.7882359537446119
-66.80205990000002        46.29549                 0.7938118533873267
-67.92822240249117        47.41078576210977        0.7888858936580715
-67.5415899934366         44.8250807660594         0.7935813415769123
-68.4160638699687         46.12618205704097        0.7891874543888858
-68.141427828391          43.64433392287386        0.7932040193159556
-69.0885440967176         44.80021274412583        0.7888410088754788
-71.26667019858074        33.16975878184201        0.7924943898923738
-70.83767293133529        34.12492880235845        0.7935414559790428
-72.08289521122504        33.966832092898414       0.7893055414006793
-70.46223076119945        35.20662876680601        0.7942079837514975
-71.80290029844774        35.04696465175482        0.7896330802444754
-70.18664587549536        36.60909135016531        0.7940805206893903
-71.5470046919478         36.288608730082366       0.7896451385136436
-71.54333582087219        32.07331939485617        0.7919939461624529
-72.49481174873655        32.897661768741045       0.7884336049269369
43.35221132530788         -70.57415644512193       0.8966572615637703
42.65592457463417         -71.43200495718558       0.8950874257239094
43.85212112953031         -71.57006814279379       0.893371936710641
42.11978569628631         -72.440754601634         0.8926901676492502
43.25210068656957         -72.3025671050462        0.8919610219172556
54.96478917270933         -46.860661566979275      0.945300807985967
57.01889136493694         -46.58791613620559       0.9359347567568668
54.41737593974689         -48.490399690966896      0.9423216881582404
56.419793515825575        -48.251858499975526      0.9347216431614513
54.25297899999999         -50.33240970000002       0.9363349480743359
55.829888891995054        -49.65418847358502       0.9332809514922313
47.20607066861205         -63.51114232661931       0.9152316593418535
46.541290949433645        -64.73835564851554       0.9123087667971868
47.74622272703171         -64.77304229181397       0.910668111279747
48.10611518032681         -62.44551985912598       0.9167617705742537
48.779125287193736        -63.92293066412966       0.9113686695826354
48.99273073132203         -60.970996630262995      0.9196238243319134
49.79437973437319         -62.629846920886564      0.913220273137541
49.86491951898802         -59.153335636016266      0.9236598387241126
50.89943489729719         -61.04541747566927       0.9156110978565819
76.0232285486417          49.83927431674548        0.8264719011779573
79.14730055914062         44.14766240527471        0.8008232888545226
80.89642579006048         38.26476533543334        0.7767542114024761
82.12985382493825         32.38156092416317        0.7466817580956759
44.87655392971919         91.63601954392983        0.7923842527739976
39.48683792437302         95.41722863354485        0.7895839940554547
33.54836471523701         98.58951296671022        0.7887186599485009
-26.809727959907114       86.26025220484009        0.7965579623067187
-26.84053231459535        89.35127480676289        0.7948978638635845
-30.458557569918447       85.08343234517629        0.7986228021629233
-29.951789848749055       88.55760876612575        0.7960323440963071
-34.8208355836988         83.10898003446118        0.8001602238398239
-33.49923389157448        87.24301920043268        0.7969141161045146
-39.51361555857886        81.20341404732095        0.7990378181071284
-37.202018286389475       85.51538960105697        0.7970971975555603
-47.97585555984696        74.65993438382365        0.7989206814195245
-45.956556662676995       76.6934842194165         0.7984257873720129
-48.250802839332756       76.96327197025909        0.7960624785849808
-49.63564723246136        73.0377105414828         0.7989126413784109
-49.45528648567922        75.37744315706495        0.7964307564522268
-50.85088792540355        71.56594234002283        0.7991292267529211
-51.49316205246396        73.7538567663803         0.7955585981790971
-51.74092560000002        69.87598                 0.8000580839618
-53.05285123603395        71.62325104984201        0.7956033220956203
-69.67048858200903        38.33724094569547        0.7943096427613846
-71.2950652293863         37.899303715058444       0.7891909313657345
-65.22331609254651        51.64534954196094        0.790199219510867
-66.64193200460505        51.61605155196442        0.7867176660260606
-64.35847992532698        53.34202432536382        0.7901354587862832
-66.1173045706754         53.27689793879799        0.7859914240201532
-68.63559829008969        42.228340424947625       0.7933896235912576
-69.81811268032905        43.39397153468439        0.7882777687263804
-69.04829155264684        40.390827369553016       0.7942507057934929
-70.49180928953568        41.752625285826696       0.7880145943285569
-70.9857553707753         39.78105937670612        0.7884716706000078
-71.83533265557092        30.708028127240652       0.7914280275394678
-73.00961910359922        31.65051634385659        0.7872158094200828
45.80270085335615         -66.26752254573094       0.907982256069735
47.27687029491446         -66.09169657935912       0.9069123343884233
44.92070081119297         -67.90433045174427       0.9033288455818562
46.55830610217953         -67.7107831013049        0.9023254797562241
44.19138294521965         -69.4550404565802        0.8989941644247839
44.73774447229371         -70.59720531257375       0.8951270793306527
45.64314952133427         -69.32786634665288       0.898030836876219
40.59166299999998         -75.36163020000002       0.8867916805181159
39.52617631824973         -76.13243460924956       0.8874018838636384
40.41807818841359         -76.71536064112323       0.8843334733380367
41.502101127301586        -73.75565397073731       0.8895125954414362
43.194459605773226        -73.46479279012597       0.8883437358454676
53.2724975782398          -52.420295821769216      0.9331577216986406
55.13642101730697         -52.794816315680094      0.9263383938717757
52.04482236685648         -54.82090733987297       0.9305534175421777
54.28724224270327         -54.70867526797905       0.9241539324374402
50.85429413687361         -57.21622512745624       0.9271843609066206
53.546919646227636        -57.256037300639605      0.9190070692049706
52.239198419839276        -59.21157871913022       0.9175276260275294
83.41962843522182         27.061299069358228       0.7051176681724953
84.9724701137947          21.037484574970573       0.6419839677411419
84.98747724557319         14.983738878755537       0.5931739852009725
26.766020660338565        101.67201401475813       0.7883342584354838
20.428737225631604        103.99494546828618       0.7879820477877671
-43.411808800000024       79.15153799999999        0.7978279592249974
-46.92474316457227        79.61886196727127        0.7946968148561336
-42.986395189038454       83.48639769067687        0.7947580218556748
-53.379128130950726       68.177671929893          0.7990492681567957
-54.27081812234503        70.17688483505768        0.7950761191210577
-63.3175887100664         55.43879461478653        0.789945351457992
-65.45273484318042        55.34656625160557        0.7851743419664424
-72.34567967483044        29.020212028431633       0.7899926085202926
-73.61074632347555        30.098847298716297       0.7857075329014899
38.48378299999999         -76.88653260000001       0.8885118795096733
39.708522630841514        -77.44598738689595       0.884277298410056
41.93980104079539         -75.47287745537022       0.8843874391424309
86.09513092365536         8.679851157961537        0.503053166919186
86.3388539404839          2.49146331521019         0.42572250845094173
13.915883314282988        105.76803196724819       0.7873276983980984
7.19212811588482          107.00520811983851       0.7859791171513504
-55.42445549660391        66.11881012716971        0.7968812353956356
-56.16208571941529        68.78329791822675        0.7928146965700297
-57.96093311613349        63.60979416171729        0.7934714738749185
-58.634499970688644       67.03891175174489        0.7892639016937191
-62.070423460828          57.9759302779377         0.7897145564709062
-64.64975105161052        57.858407619240374       0.7842949043890108
-60.617237900000006       60.752078                0.790012184034373
-60.943527040389064       64.79575810575506        0.7861718870765156
-63.75147904594922        60.47396590309492        0.7837392304870893
-72.79619064375734        26.841208469371733       0.7885761422613654
-74.30236501869953        28.377994705262328       0.7838292389813274
-75.16328120000001        2.487093999999985        0.7854671808120015
-75.27118429884638        3.593240900742841        0.7840979025752378
-76.22822699587734        3.1921932210047483       0.7830763840713147
37.254534999999976        -78.44429470000003       0.888170788531116
38.93695286353523         -78.52954153225409       0.8834736806063342
35.86534040688746         -79.21500096019021       0.8905190506446156
37.086954255085764        -80.24741291367211       0.8839452161231328
86.16245196978264         -3.8775313861679477      0.4079662918453737
0.33470636069174536       107.6490696499473        0.783879613418471
-6.573102500616842        107.45317003830957       0.7817935240449326
-13.437267549081287       106.125702410362         0.7807903423373428
-20.670319375855623       105.76837295356583       0.7775567420058267
-73.55685599440604        24.164612813553997       0.7857756895754369
-75.2942450722245         25.972380303690933       0.780994346784109
-74.16155514106165        21.148196035132113       0.7831638299393493
-76.19323899338936        23.112662101253388       0.7783587373849169
-74.42673190000002        17.948825                0.781345116835514
-76.65639443060725        20.10591556619939        0.7768312357097483
-75.41982645192252        15.37605936189934        0.7781895483797217
-77.11958390983212        17.337247012444163       0.775395131622394
-74.80431405792085        1.5359086126450265       0.7871693295464672
-75.88116375839373        1.6988256925574259       0.7852593003416707
-74.36913760000003        0.38278499999998417      0.7893051510886381
-75.61422820574111        0.7935057347101094       0.7867383876674344
-75.6145716116864         6.563487494783375        0.7806781635015163
-76.30711060000002        8.311388999999991        0.7781122603766548
-77.51897254337676        6.8002136211474955       0.7776711545581658
-75.37374294275143        4.987127741502772        0.7825525295678619
-76.50115295032123        4.261841347428319        0.7815676178388825
-76.94808177029788        5.532658723243945        0.7796652669478549
-74.23299459907146        -3.2165611060065284      0.7937540973378282
-74.29333888678707        -2.203176574732241       0.7924324478957766
-75.26002913405402        -2.710855575254732       0.791416378292099
-76.03124103489004        12.799806173625733       0.7767557127084841
-77.4108195591526         14.815214288537257       0.7746041200354189
-76.30059668645458        10.37684148752791        0.7768942093886173
-78.28731899121176        9.536471975758174        0.7745780172746901
-77.84557948209729        12.547919303095943       0.7740817585168027
34.66872898569775         -80.24349665264381       0.891156368858958
35.89797612891674         -81.02590150043983       0.8851065603580466
33.364835240272456        -81.58381824713558       0.8902489568362534
34.830280943801284        -81.98798146156494       0.88494870004098
85.58999977812725         -10.471334131657926      0.4561652916717822
84.55761239209146         -17.23115521891391       0.512533951261746
82.68611982062671         -24.178110261528985      0.5708935936911281
-27.622050003249008       103.99551747872948       0.7767655731682934
-46.05851867111005        95.51007560762041        0.7760176876690934
-33.79835542619088        101.49474972331008       0.7771883278999652
-39.960507117322315       98.50618606423717        0.7773984495141073
-51.21253492722652        92.14330124100346        0.774482631936772
-74.34128223041542        -1.0406989588616722      0.7909980951720104
-75.43729491287422        -1.6590477546460054      0.7898740336090385
-75.73775850227044        -0.435057574005419       0.7879472655339326
-74.15630706260451        -4.218281509486282       0.7951413203343383
-75.13249783111566        -3.689603313900134       0.792822302194332
-74.06354980000002        -5.210950000000026       0.7966129754702589
-74.98802238492047        -4.589106320699087       0.7942007135127543
30.329302999999985        -83.61070710000001       0.8908135698013182
29.12231812374314         -84.73928903787237       0.8886918857190458
30.770112922125385        -85.38490980663128       0.8826395286805808
31.95405045108353         -82.76022342605944       0.8898039893711491
31.676968840509552        -84.35092415583902       0.8846805821207496
33.78593794476698         -83.20098057278581       0.8834450067448074
82.2939631639558          -31.92055813009682       0.5957009300919132
79.12816740199955         -38.39262662847494       0.6535053313574755
74.92404609400815         -52.722810307305814      0.7064553873997033
77.33513113348104         -46.11204159882303       0.6807369740306971
-55.8425977203403         87.91043233592936        0.7730772488077982
-60.088926267069155       83.64284242449575        0.7706136365384473
-64.4169343559414         79.14830606596875        0.766691074479027
-73.7007658368819         -6.1890859395103455      0.7986306972313884
-74.73975405787908        -6.035824032554139       0.7965372652048857
-73.25258330000001        -7.397473000000019       0.8011877982508314
-74.46748238745701        -6.969042511164924       0.7982963447005805
-73.14228083201667        -9.919597074530747       0.8047685891377857
-73.19602584113632        -8.786408736224002       0.8031674720151017
-74.26772725624097        -9.431146788344773       0.8019288747712364
-74.60130578964494        -8.177921464901116       0.7996420796412351
-73.0902974800313         -10.899426199441738      0.806162981462195
-74.033951754091          -10.48762292365773       0.8037619897663784
-73.03342756679481        -11.87548446996691       0.8075694981328754
-73.83911083790002        -11.402245164412985      0.8053392675182041
-72.97135620000002        -12.853368000000003      0.8090065799500306
-73.70680056373108        -12.186186384004534      0.8066289187126422
-72.60899854237763        -13.83539766029295       0.8111046124560057
-73.65917159542157        -13.62090657409775       0.8086003958546301
-72.16506650000001        -15.038502999999992      0.8136740065570731
-73.4128760470279         -14.553676452797566      0.8103287744410638
27.945664522026068        -85.90811559241207       0.8856038477313797
29.571312569122302        -86.51227181439994       0.8803675792826353
26.722120040857455        -87.09292967177768       0.882178747731374
28.367109003826947        -87.68076205590927       0.8774796951435088
25.389376999999996        -88.2317055              0.8790983922864111
27.169285164246148        -88.82880875344073       0.8744425623668849
72.09648177140568         -58.990848235691416      0.7280825840509481
-68.58821550281323        74.53884014778288        0.7618765681781865
-72.07507238487139        69.6349101175531         0.7579031922536043
-75.22104562637422        64.87975914249793        0.7541740428938409
-78.22681115252492        59.91825450648389        0.7507230241710049
-80.103794102127          53.84135638195337        0.7506291089132602
-82.7332171558751         48.28586936420149        0.7481778851519921
-85.32421693399311        43.49473167544956        0.7449868238355648
-72.06979272034708        -17.406424805315897      0.816695343646887
-72.11264725631486        -16.35308221865789       0.8153985971074436
-73.21839101551431        -16.91494818572077       0.8135876688577228
-73.44772499756651        -15.693638305589886      0.8116560419802786
-72.02331968269954        -18.528215167971485      0.8180068339915542
-73.13973900785999        -18.047749207679303      0.8150047713014199
23.43026524544521         -89.2150059997941        0.8775473546634736
24.709404220162245        -90.31558703473017       0.8717009477062244
68.85067939811756         -65.00892227277853       0.7456609854184766
65.46849629566181         -70.68592172563334       0.7572702003807764
61.832728718194105        -75.77769901945305       0.7666993034941139
58.01334986118985         -80.72206259324273       0.772601903512653
-87.09332924923382        38.29408852385204        0.7438524621892973
-88.52937929852669        32.78768875899564        0.743482244455827
-89.34903053781464        26.509998781932296       0.7448169720661625
-71.96392715401582        -19.932598382477902      0.8195542031971808
-73.21689383649505        -19.129951957094068      0.8159463019647044
21.283226474428908        -90.27866027063594       0.8754930831014663
22.86178284120456         -91.34580826709275       0.8696875531939324
19.006612946052176        -91.41275789970543       0.8724056770262275
20.86387254939565         -92.60018455101259       0.8663853881494612
53.88665478437671         -85.44583147173897       0.7771377416065185
49.3531037066419          -89.75900905400856       0.782324107409787
-90.95619535945568        20.489061246520876       0.7442400683339232
-91.65110407990622        14.296241135091396       0.7461785103956058
-92.2435388950105         8.169539907032858        0.7488097429688186
-71.89563450000001        -21.509441999999993      0.8211757371581923
-73.35421990188058        -20.43558695893147       0.8168907979266169
-71.29647342525857        -22.89722123244533       0.8236936916511745
-72.82311091039674        -22.725048265368375      0.8200997043519097
-68.56151280000002        -33.868092000000004      0.8310994936103063
-68.60846436508373        -33.016657485243854      0.8312319076490872
-69.24713803508666        -33.33218697222013       0.8301681145494365
-68.75520099335056        -31.953576584089955      0.8312163515734231
-69.48252562457266        -32.582727876759094      0.8299316859943834
-68.2284151328514         -34.672492120238786      0.8313848585004122
-69.1323978638543         -34.60353690066723       0.8300447110936042
10.99520433691088         -95.13727973292306       0.857029254306773
9.516262921255699         -95.656764534992         0.8545796520472939
10.825027998808114        -96.81017606109971       0.8513168225293659
12.621797042689552        -94.53462228497096       0.8598552688987229
12.476993577866935        -96.3074536384201        0.8535321814205623
14.509323804440514        -93.67997180276676       0.8636911274448242
14.352553204924412        -95.70488694240255       0.8560440492768575
16.706116836297685        -92.56050693398778       0.8683569887325323
18.700954822686718        -93.8943859552035        0.8624150712166347
16.431626517097893        -94.84312049908159       0.859325491436548
8.13197599999998          -96.12158660000001       0.8524698546879386
9.518721965271345         -97.356537601326         0.8490270069633358
6.790522593548584         -96.19753459172946       0.8517619744045679
5.757175993212581         -96.26434168177266       0.851199573378809
6.19203204526245          -97.26645941773914       0.8482361982396693
7.118056455484863         -97.38604994538508       0.8481743276406359
4.806176554781136         -96.33221959332539       0.8505892955591146
5.278698624051025         -97.32600839044          0.847671893417971
44.53514523392176         -93.71924030037384       0.7871956146630927
-91.96101054993768        1.6310388966161908       0.7540941943909347
-70.9882921887894         -24.29343318553075       0.8253495266292683
-72.26037633048291        -23.766324643938002      0.8221713476337749
-69.10471057359081        -30.6261909963776        0.8307939305372054
-70.01795643637377        -31.567309315815848      0.8291440407718667
-67.80496670000001        -35.695081000000016      0.8317055133793273
-68.77456479431383        -35.41374715940462       0.8303770009731262
-67.71931749557872        -36.82096746040215       0.8314817272952892
-68.4744971054584         -36.17677003468554       0.8306023726164702
-67.60167991309643        -37.72733841498656       0.8313682639093495
-68.45814340924494        -37.46988738372347       0.8302218334657899
3.5815459999999746        -96.42866970000001       0.8495807555213617
2.5368800939381586        -96.84715282813782       0.8473863330832108
3.156893888737231         -97.53295156238137       0.8457827688169323
4.2325424517696755        -97.64470131233706       0.8461122018681719
1.6963679999999783        -97.1838539              0.8455949561645295
2.3557633661300406        -97.76279310381986       0.8444493960452106
39.49792901134277         -97.3554412794312        0.7911364324028725
34.24978669208385         -100.61173012478879      0.7941803674897535
-92.75774741884187        -4.638149477971284       0.7570834523328331
-70.81900397526157        -25.78615213971838       0.8265108094448443
-72.52226691204623        -25.123211599934812      0.822425622376712
-70.41578227995231        -27.348130111429633      0.8279426699537742
-72.03757676078293        -26.794857925375748      0.8243347425037549
-69.72461551379807        -29.034092323671295      0.8296429829452839
-70.78355569969135        -30.09595633868128       0.8277348481219462
-71.48872327966436        -28.449923747649727      0.8260554337901915
-67.44677414377647        -38.54478126699062       0.8313428335624717
-68.32570926052088        -38.31925917905669       0.8301482895307647
-92.35625324542588        -10.768969030318178      0.7625190107067329
0.7333804224154142        -97.3011832282153        0.8444032728426136
1.0405166058819664        -98.0482616657444        0.8425183046970153
27.964964254953642        -103.06796516287478      0.8005545146340112
-67.20032927242015        -39.55828134771027       0.8314047128230675
-68.27114875606225        -39.27754805314339       0.8299242508084408
-91.59098207407995        -16.836218419717376      0.7684031903661683
-0.5105296435475023       -97.36070136215267       0.8431708955261688
0.009288901665930969      -98.18709201091495       0.8412656584633184
21.73960595680191         -105.60431625740124      0.801624347872931
-66.89188908042037        -40.85153534796201       0.8315045956905841
-68.17230664360522        -40.518496696762114      0.8296767250778204
-90.61249893202921        -22.90833233756078       0.7741186650910789
-2.1099480284729597       -97.34644154961528       0.8417974031168254
-1.317081178326811        -98.43757763867605       0.8394185767504581
16.062723195838352        -108.349954055898        0.7971163097490026
-66.49724438075158        -42.42031769578754       0.8317040894696711
-68.01684845721998        -41.931619207355325      0.8294627005570651
-89.63702394549478        -28.910242757951398      0.7786903806906696
-4.1636730675173945       -97.35059777959162       0.8397139790287192
-3.120249872689           -98.89929319905156       0.8364260276772731
10.453574103172121        -110.11123867280688      0.7946429572239899
-66.02019757166154        -44.23349884518562       0.8320442269379766
-67.87323396430261        -43.708867110927244      0.8290933145862036
-64.5110643911212         -49.41691807020865       0.833606947512208
-65.04844877928072        -47.84560130330388       0.8329522115224441
-66.3946923915871         -49.094257050652544      0.8297633242863007
-65.5911703620471         -46.151582658515544      0.8323457062874493
-67.0876630072897         -47.4230261961381        0.8291041635592782
-67.6469263787936         -45.584732094983295      0.8287915908070302
-63.95487209272863        -51.09145371944811       0.8342420769921266
-65.77811051874671        -50.74529164708277       0.830243335511116
-88.39556292382453        -34.85695154312553       0.7824292110236041
-6.796348191741506        -97.34985309660618       0.8365777276732034
-5.420199558242041        -99.37903967683242       0.8326684134234837
4.926959814992009         -110.19627693163511      0.7970533222413869
-63.158441622280804       -52.85093064326687       0.835326076510073
-65.27588426334135        -52.51946189561901       0.8302545395911852
-86.59805225318117        -40.716226486578826      0.7857025240314646
-10.058238398177386       -97.34884900651704       0.8319753244076881
-8.249539074838953        -100.33013317040093      0.8266357240161786
-13.34321068879724        -97.33939360772821       0.8267855069242733
-11.801629072694515       -100.15687751671928      0.8224511322799483
-0.4223117976722969       -111.33618503761754      0.7927303137197153
-16.043103000000016       -97.16335370000003       0.822949572461756
-18.073164647529197       -96.33201008197071       0.8217854951391897
-18.14629548980007        -98.01696915842813       0.8182513323756401
-58.74801975230104        -61.589051965100936      0.8375239480808944
-59.23433346549502        -60.632507528207555      0.8378722946074167
-59.89328081414203        -61.631883620654236      0.8337730879198697
-59.8329267095048         -59.621488734629374      0.8377722437301085
-60.44295573619121        -60.76867842773301       0.8337388255248885
-60.6548554849524         -58.52622165861275       0.8369046001247514
-61.12649635988398        -59.87444564163728       0.8332273758728098
-62.290948036157026       -55.01506371689711       0.8361211466570748
-64.60974732509541        -54.41810356282214       0.830329660668703
-61.39036291688744        -56.99021920251801       0.8367111709143876
-62.400449065671744       -58.076532727330104      0.8322086878721952
-63.4860725603            -56.537951030666534      0.8311016643235082
-58.14798157010128        -62.45158959411473       0.8375913953644882
-59.3135215069855         -62.522741631877736      0.8337251006155993
-84.56098237464319        -46.45406946284631       0.7874297235037524
-14.719554859630206       -99.90432290320099       0.8189235229628132
-5.760775343295931        -111.5292790067286       0.7903763115219258
-20.260775653815973       -95.79189591891969       0.819643577912418
-19.84304207771906        -97.52656190227995       0.8168213134854373
-57.63189704646412        -63.39480602172769       0.8370536113054002
-58.783939182409284       -63.45971664880943       0.8332920933174516
-57.12145351846199        -64.38707688337146       0.8362366938382326
-58.25585667861021        -64.44385402037172       0.8326184636343065
-82.30693578815425        -52.082496172350794      0.7876835849119646
-11.791009263835692       -110.65878767606314      0.7893994352749485
-56.389100885169185       -65.27857956965062       0.836234883006319
-57.64752531983558        -65.41710634776983       0.8320932676096426
-22.36265158193396        -95.10262561614233       0.8178755933417007
-21.80648699532899        -97.040503174581         0.81492430928364
-24.13449233163798        -94.36369702020768       0.8166435477890213
-23.652027577726976       -96.32948089953152       0.8136117419009432
-79.81875805639464        -57.5302208009449        0.786970214319046
-17.12109447425169        -108.73933230578469      0.790221981696169
-55.636538498138854       -66.23937961674493       0.8359704055147901
-57.01546260185435        -66.44192656114615       0.8313902740593546
-25.73534038858031        -93.94476677118732       0.8148825876142439
-25.376209705362776       -95.63924228928238       0.8123583419977289
-27.165639000000013       -93.8462456              0.812842927012168
-26.596888172088146       -95.05278469229447       0.8116112124993273
-77.1063954664417         -62.79040494211341       0.785635078464
-22.98210831104869        -107.28928463585345      0.7870025124454021
-55.004635600000015       -67.53390960000002       0.8342909128659306
-56.34745077672649        -67.58445972694159       0.8303620734906053
-28.59601370661688        -93.13519281489245       0.8121651085487943
-28.807599867894684       -94.52494161182018       0.8094285266652904
-74.20514596941644        -67.8493585930145        0.7838513990153374
-28.808608833547105       -105.66256024398876      0.7829988567432518
-53.927632185643745       -68.70398139532529       0.8340725722689157
-55.61568552505518        -68.95455043484455       0.8287825537043119
-30.01883400000001        -92.42789540000001       0.8118084673955012
-29.888261008994167       -94.01065177346766       0.8089905210990754
-31.22179349334287        -91.4020665095419        0.8126358574169711
-31.793771881693715       -92.71805193845702       0.8092627144524629
-71.12392161684508        -72.65216589431074       0.7818728702015106
-34.265844303533974       -103.59965962796         0.7798685920009071
-53.005430371076784       -69.72719531734046       0.8336750105789582
-54.34134275646888        -69.92851853279795       0.8295807448211727
-32.40895636574551        -90.28551060851694       0.8138728332704955
-33.00000488019991        -91.82432802686711       0.8097381995522971
-33.54211142221921        -89.6176659701054        0.8140510033022329
-33.75309478263156        -90.72156685751268       0.811282874948732
-34.52821510559283        -89.05626537936602       0.8140976430959518
-34.68232043769598        -90.0552768209794        0.8116094298345223
-67.84192040121529        -77.18388316319832       0.7799391551056829
-39.48204690782221        -101.78234435977812      0.7759941276051666
-52.35333569386508        -70.6439401063009        0.8327279095178389
-53.445901759786594       -70.62297659572515       0.8299966283144057
-35.31948679661728        -88.39691441980543       0.8146294594091743
-35.517659667545686       -89.55659840070851       0.8116516899628774
-64.35019604638019        -81.51265951468643       0.7780636769621554
-43.964898569174615       -99.1779948188065        0.7748953422944517
-51.91737956761862        -71.56449843046516       0.8311417238476291
-53.13007983930572        -71.57887883398838       0.828117237819642
-36.10633727598738        -87.80252340262236       0.8149683305819486
-36.27725486300755        -89.01257077316355       0.8118789559454129
-36.97530700068927        -87.34973538234753       0.8147755269228972
-37.186987966096886       -88.54518207948952       0.8116756520449805
-60.64746103751828        -85.59003614382489       0.7764654335910246
-48.35671553572175        -96.21168355192282       0.7744705262122421
-56.75368979127767        -89.38252258064846       0.7752955839502894
-52.636686846178094       -92.91538226309943       0.7746610947462717
-51.36648676134141        -72.47177439325912       0.8298490559002049
-52.59650947770572        -72.58314889061982       0.8266097560614382
-37.8502550525547         -86.82755606481868       0.8147178681307754
-37.95110190437715        -88.03885490224366       0.8117429390696873
-50.551304010449336       -73.46151094628904       0.8289048289497716
-51.99830082812502        -73.71907727849516       0.8248463194032978
-38.708659952725405       -86.11552874550961       0.8151433297592968
-39.034397296519806       -86.94827292429245       0.8126948999734106
-49.609438275136085       -74.81039746947408       0.8271090958871085
-51.22672416739579        -74.96752969113317       0.8231133616439028
-39.79409301180214        -85.38760861099703       0.8152076230200296
-39.845907710237626       -86.54438883784813       0.8124120622200626
-48.50642443359271        -76.29927638564821       0.8251324238099208
-50.27862137917174        -76.34123351746878       0.8213372993636747
-41.23490104669978        -84.58620152608377       0.8148584405839322
-41.154570132947946       -86.18552395922563       0.8112238100319626
-47.248445481882996       -77.852103746307         0.8231481021750765
-49.33137836206074        -77.88660193132742       0.818991406474293
-42.78072077398822        -83.18148967080822       0.8159761000888818
-43.40993412440526        -84.66283705335312       0.811356641878379
-44.4646284569284         -81.48597207980416       0.8177986537630856
-44.994072765788644       -83.39388783638002       0.8119926120903367
-45.97781516037605        -79.68386134303863       0.8202369585206666
-46.94778144082854        -81.90113770674608       0.8125491361986493
-48.85173926560595        -80.15073940226964       0.8137211036346204
69.53258012395024         8.127809351635905        0.7372958524398907
69.97796730918374         8.628582893481273        0.7471360506431262
63.928231774438935        45.00034114607856        0.8921661631700485
69.32196286855368         12.364133005591176       0.7850526112021781
69.60742230122565         13.189740041830394       0.7942152424950044
70.14558355171941         9.404321410374155        0.756525264061306
69.88737996620011         10.54003059349967        0.7675051787609077
69.55301133656849         11.547102463771102       0.7771505115268462
70.57942284970872         8.68649034645233         0.7518157137176626
69.96156545572629         7.385933209334316        0.7349583747192985
70.3795250588338          8.040221056564892        0.7445761189409945
71.14272047011508         9.189042833249935        0.7584458159481999
64.80173806464445         44.7908028579807         0.8959764059956782
64.59787995218272         45.929492383127204       0.8916886181902023
64.69434431226767         43.08959360975006        0.9010738974968847
67.232560488387           35.35884504968386        0.9134761490755295
67.2655968636821          36.814206529510365       0.9135357464527158
57.18651598375982         61.17783841791709        0.8307057802952023
70.27256111426863         12.323932185591913       0.7869565924976285
70.12172751196097         14.34766361852553        0.8051287134890073
70.9787203776208          13.285789388063277       0.7952677504222927
70.39054951875764         6.454507267581033        0.7320251198669474
71.0314540146204          10.170209010413522       0.7671856087491244
70.7895282855199          11.316847701300013       0.7777504402161388
71.98654887389763         9.66000494638841         0.762455493048847
71.25296379334438         8.176820200797948        0.7501322614773809
70.97265082108949         7.235690337687589        0.7417273699994347
72.07737487703007         8.64797464338787         0.7543873504560354
64.8206028966496          47.59980725847912        0.8869209606918674
64.88795070935113         49.475794572355284       0.8812940481623459
65.47441942017593         43.86533127684425        0.9003162551840045
65.91216857836949         45.19281515110777        0.8965953574540215
66.1741858594985          46.656470880385584       0.8920148111923092
65.994198157119           42.237924676089676       0.9055728551824038
67.32186698476343         38.34870773265167        0.9121635722511228
67.03797839859205         40.326692933908284       0.9094563100606304
68.58435624738816         34.6321261543237         0.9086034450879101
68.8741724308362          35.84893211883386        0.9078290319596798
68.94017091455136         37.302407278086186       0.9071111076401217
64.66839761082078         51.71101947387572        0.8745856862429091
61.26460472795696         57.524713626262844       0.853465405119236
62.5377023120713          56.12282551436835        0.859753319307927
63.89264084216054         54.09323920117371        0.8672065988763129
53.908049389715806        69.52644858757418        0.8153136525625846
57.68733941105881         62.744206575041595       0.8332678963227568
58.39977534131743         61.263000237925404       0.8375524150808782
59.91785793138119         60.330275709640524       0.845134964025706
61.18011467855723         59.05232537827834        0.8512305580276902
57.96753150318616         64.98268765683173        0.833041788424803
39.73600794379797         80.69019990861155        0.7879762851075713
70.02083858326381         1.031365065352355        0.7151648367612682
69.22613928674635         -0.5166159054298142      0.7104551740660707
67.93413025648985         -6.742259541228203       0.7297342797633535
66.78982171966456         -13.291949744443912      0.7621742781309264
71.57064191189036         12.202147817086585       0.7846992512231377
70.78930970080334         15.95755119963423        0.8167072053763003
71.86917603240836         14.508702707072288       0.8017955531916492
72.43860515899388         13.131740028573441       0.788268117488957
70.3083388943018          2.0605694139466886       0.717127614993653
70.74679475466668         2.966249351498858        0.7211102298367389
70.87171390196366         5.264868717873309        0.7290695687956004
71.64640200458494         6.2016449273946925       0.7375389093743512
72.27457234435312         10.894933516991507       0.7715563704140691
72.90050536260796         9.916101103600552        0.7611169811571594
72.7102816055127          9.162257101665736        0.7564673472586263
72.33410418844127         7.390528959486865        0.7451626122168657
73.00799450811566         8.392832676748565        0.7497157845356464
69.20385871846351         33.403866117492036       0.9042733753728542
68.68278839519859         30.622070927980875       0.8997703086080246
70.58013029904342         25.582185312374513       0.8713975067833033
71.7000426206537          24.03463754737686        0.858144811807457
71.45383608810705         17.791683745037925       0.8264719595968248
66.60178710778695         48.45933917335349        0.8861720993425956
66.87386161159743         50.613538630815825       0.8791445679997699
67.32803147038227         43.86553592532026        0.8998979396079072
67.38066253288994         45.64148617898416        0.8944161649062885
67.8094214437848          47.012225437940074       0.8892318741628665
68.8644221988632          42.16610062446495        0.8996868120278461
69.52161018634852         39.46056183681285        0.9016823026071994
70.21487370188066         34.716798445458075       0.8995577316337517
70.62597726814863         37.51525382357657        0.896567693298027
70.1795849240415          36.15860748535393        0.9001966996003603
66.88529907874019         53.58798879103191        0.8699772016500262
63.077429172658874        58.30351120328759        0.8570769276908197
65.41807197218027         56.553145994291256       0.8627104872090948
52.719242985278115        73.44551856781143        0.8137179926073501
51.98500738956767         75.88241187000698        0.8122713472308648
54.74477278680099         71.94045342938854        0.8189664520304917
56.65403316319489         67.86813585168721        0.8261883015711369
56.46754121851239         70.40553232129488        0.8240107086732356
60.11174912785976         62.81316641171486        0.8426445946526897
62.2929252430146          60.91766412777659        0.850570170305716
59.14193951722488         66.92896714304163        0.8340728601010016
60.37494638822237         65.29999886326937        0.8390716312666486
41.455052994545206        81.29287768558734        0.7939928073455585
49.46129124347015         77.39953548591114        0.8075343348620693
46.26048524386846         78.51769176733458        0.8012452300291097
39.755814964316734        82.56289169437234        0.7929183121795523
37.782731474403455        83.66904893108656        0.7917477553314678
35.81748425484976         84.64333576770773        0.7911359323465523
70.86210569975479         1.3131938956314628       0.7203956315762965
70.16689944046811         -0.16935914349848052     0.7176165668364096
70.84909649994958         0.5780091441412182       0.7203699087588815
70.19846942675605         -1.423364165834405       0.7199733334493368
69.08241254121351         -6.31778321398082        0.7325546034649524
68.8909225490189          -7.772036432778467       0.738356524948002
68.33319710059372         -8.912808222472222       0.742601911362333
67.48763440691478         -12.585969503602524      0.7590923485600376
66.78687283307517         -14.20654866043163       0.767275710861792
67.4995958403408          -13.627063986254427      0.7641834687792366
65.98128475792994         -15.738847229945137      0.7753141187195804
65.63668261110801         -18.042548252386883      0.789286641968511
67.01265325659946         -15.364840212400162      0.7731903740745529
72.99795832154986         11.805627034620047       0.7746770967992633
73.67400369727766         12.799514267798443       0.776523816679334
73.21125644722352         16.178162419527222       0.8038000677185742
73.69407782086498         14.150574199666123       0.785772898907332
71.48037642507529         3.9738071629542855       0.7271074312915542
71.38699827942867         1.99282663293735         0.7226487963665882
71.78161798743292         2.8035144677390633       0.7246846099358479
72.36203485560806         4.804868029163378        0.7311391844982977
73.2169981348079          5.9974170104111115       0.7342642067874876
73.68454971618957         10.646674130633876       0.7610704075625767
73.84657427308672         9.216635822323243        0.7498343011756876
74.06648897621183         7.522487055341039        0.7372201201615565
70.32337184383863         31.741614334232985       0.8947139203163818
71.17430782006846         33.54874182899696        0.8913891986948335
70.86799210809954         29.47015758345333        0.8850720392965685
71.7725181333271          27.23717841107276        0.8708699989072167
72.07010760025209         19.995316966026618       0.8356674199629652
71.85754105153764         22.098853067776716       0.8479820245369474
72.81119633307885         25.3034679143656         0.854665038315346
73.35764033157065         23.5251663034771         0.8419721980640107
74.03710611947795         18.7293014248744         0.8109090025037324
75.55032781548256         17.054400001517536       0.7824916837866869
68.85728994568682         51.533886890752896       0.8716133348221055
69.28138123149134         48.69067462681069        0.8791267502740169
69.6795053124147          45.480383500167115       0.8870824335455191
71.8826413520936          41.76060380080476        0.8813884152521217
71.97821418742745         38.80416666419752        0.8846709092893884
72.52770488994135         35.81788490378114        0.880721059776911
53.01889824895136         79.06519494825774        0.8109100505089296
69.69591533747524         53.607401840979485       0.8614753383468435
68.99880013282709         56.88649208084396        0.8536429887775814
66.09204562399759         60.484902944366404       0.8506405567905102
55.684096167722956        75.45499464213992        0.8172583050222837
57.35990445950517         72.51616622324178        0.8229421412360255
59.660036795610225        70.16144156068495        0.8288098741937234
63.37835492363295         64.52180311937178        0.8423631222481606
61.27515686920812         67.2533699853868         0.8357935574029065
44.21441789562188         81.13592880670544        0.7996856700447266
41.944720294106205        83.13242544905658        0.7977699737448696
48.73489421484652         81.93201327920008        0.8055970627942184
40.137926405891506        85.00507145091989        0.7971921439284149
37.596199392412           86.00068087521592        0.7956060659528972
34.55246346809652         87.82492493036168        0.7955280053256057
14.357508193061046        91.0744194935717         0.7941133252655224
9.867974611910661         91.80255507586418        0.7945584695358334
11.71150924097006         92.2664417802541         0.7958834635718418
8.940743086749677         93.1971951144991         0.7966871228622416
65.97328361679888         -19.51500075184996       0.7975467697972787
64.33201086870515         -25.289040049373092      0.840299388535472
63.01780587296354         -31.169810031626348      0.8804374381245166
62.21455646489064         -32.15940608164817       0.8917738425880379
62.199661720547404        -33.464657379656934      0.895447993800913
60.44968938351876         -36.47760023628077       0.9175568454974243
62.03606602551718         -34.84364156466894       0.8997748659537611
71.74525624183012         0.9031992217797012       0.7219971351018952
69.21902967969461         -4.634042659456063       0.7259498609827391
69.88213931477426         -2.9588494573422985      0.7225643249746712
71.63679347032846         -0.5444186660498117      0.7216122251374792
71.45661408317828         -2.4299555698104043      0.7229659039550642
70.33757326642592         -5.878287463877452       0.7315985926374144
70.3315687179996          -7.328210496573652       0.7355194962031919
68.5514610841605          -10.28804881704622       0.7487231487894106
69.91657373914332         -9.091258168289349       0.741837543827895
68.60467771160639         -11.844628551458054      0.7548456538164954
68.62935483533613         -13.396754679019862      0.7606470944766308
67.96471016591329         -14.643933990087637      0.767801746838997
67.19601972276638         -16.71006352130393       0.7792523045701458
66.74263339587661         -18.744100765005914      0.7906748887490516
66.66183550961681         -17.687169876506637      0.785581848169346
68.39762130566396         -16.263668798667403      0.7722178825689137
74.71769493274702         11.670898957592142       0.7580178372157675
75.39744484236293         13.165773721781118       0.7597418791341668
75.59176569829691         15.104276570793552       0.7698136210425399
72.79794818938186         3.259267655867973        0.7246063945365817
72.49597228861215         1.8254215354368506       0.7220435476456823
74.69323620610831         5.913050089732129        0.7224064534528392
74.19972257789291         4.151923001348571        0.7190153491404552
75.54656493835869         10.176647161698135       0.7378805283351741
75.33217061185267         8.423534651105326        0.7294343050155261
75.93154640904686         6.810747599208298        0.7119216293889254
73.56129739759183         32.06944283203109        0.8665094700345175
73.90004813996889         26.732651403627543       0.8488492747436591
73.31732018052494         28.868503842423813       0.861922087068398
74.81475345635117         21.477561606025333       0.8161851410848506
75.54354069903643         24.711606321806602       0.8211841721891122
77.0556817711195          18.906749790177578       0.7711587438490368
77.85582904129502         16.353509802214944       0.7428077413615761
71.53991153468701         51.134066197772945       0.8594334858853548
72.05963442189622         47.94950658872689        0.8653641674472891
74.31656275013938         44.42173397992567        0.8545249036558136
75.33936258722781         39.453680103207546       0.849700084397811
77.13902688433066         34.158591972465516       0.8247735690703242
29.894535982117887        89.83494927802055        0.7961063571138924
25.84317618166349         90.29196369950036        0.7959021674971121
44.17781188705718         85.66670708436949        0.8006120130211517
39.427374450681135        89.15279678179087        0.7976638795061052
34.15924264518898         92.62582974226171        0.7964533036987228
18.223570373039262        92.08235933117338        0.7969007203640985
13.72957246062344         92.63176149042937        0.7968663425471456
15.901539695593776        92.70750051979833        0.797341440463834
22.051659357116385        92.87845605977432        0.7981257292771647
7.2874394737492985        93.71268145362197        0.79689299898436
5.0644851976284055        93.7581130044854         0.7961285799861921
2.9788943180839658        93.62144719671363        0.7948640184250283
0.6726999269052591        93.30162969471188        0.7927732258350833
10.674865279718606        93.79779496778116        0.7978280008772385
12.601265730016564        94.00572333685616        0.798352019228913
8.98308482813335          94.98678336432289        0.798524915159515
-7.493647953009017        94.15228128710018        0.7886377139407887
-9.897414295496825        93.71975659630807        0.787287288688327
-8.643743740336872        94.32251528966687        0.7884489695931558
66.03162249530972         -21.10628197980905       0.8061249240444566
67.45853305770363         -19.956297637816203      0.7923706315238994
66.07143564576316         -23.00277657181494       0.8157506484142928
65.7624064523838          -24.786736399098533      0.826869387985457
65.35347314870744         -26.661249283082842      0.8391182509344078
64.85730494823665         -28.61388054036215       0.8520896709872241
64.47946892912623         -30.755351083282765      0.8634915958731416
63.904894464463446        -32.77601766752814       0.8751949841876794
63.59924209705333         -34.541439340717524      0.8818065631478119
61.8415372280204          -36.19142713030388       0.903456675613369
61.52463707416607         -37.602746670892124      0.9076756971086692
63.368155641887924        -35.948940128858474      0.8859896571948405
61.17797844429884         -39.2932767066117        0.9113395997880784
72.98945325877737         0.22841561545492867      0.7173043147500526
71.289627714788           -4.4631313279677975      0.72614849832487
73.01244122091198         -1.7263401492476786      0.7153493946019138
72.72037798433578         -3.4132733089600418      0.7172545324760231
71.86086278426            -6.420049632049957       0.7259145668375866
71.97013108150395         -8.330653900344604       0.7275525699208605
70.30078540201394         -11.081294282826583      0.7453079830777287
71.71835524662919         -9.989508605195864       0.732201218545409
70.26673187244421         -13.006973501263346      0.7502550277741566
69.82091476967435         -15.023859225274007      0.7588106528134062
68.24226189108951         -18.13145651109248       0.7799914625530886
69.96569263668675         -16.925039914696015      0.7624940187923774
77.00922416690551         11.428220985142838       0.7244847427008854
77.84809835688992         13.717826706800855       0.7257160132873914
74.27463446084654         1.765817483088619        0.7101245966997236
75.95319363983204         4.800975400730643        0.7010259338975946
75.80587601051668         2.8685924482149163       0.6946966992086674
77.84302333205406         8.668833634753263        0.6918679402477421
77.49360568268992         5.813119729432549        0.6807567959970189
77.17866424988976         28.74183370117136        0.8123920301223188
79.46986897409971         23.274424798912154       0.7546526153357818
80.92381125745877         18.36003088779542        0.7002946749590584
80.18236226190962         14.962959688257325       0.6910749065548416
27.817734955618093        94.8504035251494         0.7972373820231643
18.156116443070864        95.04266023283316        0.7991969054707334
14.60460621019331         95.05742288632132        0.7992354578623809
21.53312603671653         98.30244507770358        0.7969133043193806
6.685203286321413         95.546315131509          0.7982547797833952
4.264979137924483         95.7027423851705         0.7974234992393453
1.9257406224341465        95.48148786041482        0.7960768509330499
-0.4183327073144608       94.88945357956781        0.7940431773099647
11.70269410912185         96.56835260071591        0.7994324785623013
8.607563733139251         97.09836091781008        0.7990582583381453
-3.3453054230487247       95.61273838732876        0.7927417776578454
-5.969373242145821        94.92887195566976        0.7904333996927537
-11.06600378186503        95.26419278759158        0.789017774431948
-7.985600808017513        95.72102724812112        0.7902514824062565
-9.42972144590932         95.11716069772208        0.7891799498780868
-13.355877642660019       94.91335475885195        0.7888259504800654
-12.114198117268405       96.77673349118768        0.7896481242442983
-67.52375102287928        49.528250520695          0.7871255744118448
60.73910011556253         -41.07606451930673       0.9147417048633617
59.88883618485948         -42.82582689302248       0.9209462612957513
58.94474364994039         -44.201000003019026      0.927067755450447
59.0675814507613          -46.13731811983084       0.9213793490294157
56.29018617046267         -51.24041346392315       0.9255210397817835
69.23180359336787         -20.415980605432523      0.7790218989308408
68.33588281829313         -22.235932376267833      0.7935169816215664
68.0032291998961          -24.48298798467369       0.8042113123935685
67.19729233885877         -26.160652391790357      0.8184271628009501
67.29072990947165         -28.11507308918165       0.8231205351118932
66.93707165725488         -30.499941943467558      0.8331661207326689
64.59222764633692         -35.654604220291596      0.8706662761220538
66.32887402043428         -32.78532992062844       0.8450619593690472
65.49444717392679         -34.56077516368252       0.8581307821284696
63.194506747451584        -37.306966416546864      0.8886890608120148
62.83126630920693         -38.68999666319357       0.8929553496958264
64.51142968606223         -36.70007999111607       0.8721728460799596
63.064104940007205        -40.49392731782295       0.8890012012992659
74.77162187013495         -0.8531857322781088      0.6982898430035753
73.35373716750078         -5.151647499258496       0.7115947012921198
74.49027877972694         -3.252305682863312       0.6986618199153491
73.85148595989428         -7.366680780230652       0.7059861103201241
73.60040083122088         -9.780113508831242       0.7104950757077932
72.61643547082548         -12.201226206624483      0.7254480631074698
71.65431912668267         -14.405076572553112      0.7399217987496769
71.86797344499341         -16.525567120630672      0.7408936188044468
71.17061101113345         -19.2425855245246        0.7544409537990375
80.7115746266435          11.164685091107907       0.6520423604895085
76.68571577939412         0.507249978158394        0.6717822799591513
77.91611359461778         3.1169963777483556       0.6584035030388573
81.0364646985184          5.6835511096123765       0.6026753565680685
15.536448822733357        99.38853913729508        0.7976608202273228
5.902924535466808         98.01983957170594        0.7982800934809103
3.031940826201036         97.789769539008          0.7972869364730537
-0.1581303849978999       98.15633813321037        0.7956552306751807
-3.370898026810592        98.1978521128757         0.793802340666566
9.44117782826243          100.77683482629344       0.7968129336769452
-6.379613046701381        98.19111877513657        0.7920938046265262
-9.657983840059304        97.38095527844948        0.7904620558448407
-11.850903268370544       98.92135619117707        0.7895738097687116
-16.01601903734677        94.65461580598257        0.7893139819728859
-18.687658860380324       93.62673045792265        0.7901433945733966
-20.613037479782616       92.37219649645203        0.7911020265212977
-22.764239318279024       92.41891728335737        0.7919179529483418
-25.266658575612052       91.88529656115648        0.7928599438405749
-14.757755780607638       97.80771550005859        0.7891750639884032
-40.43382410316405        85.46206552393481        0.7949853065554071
-50.76967619076051        74.96796222692814        0.7951917679446818
-52.63873534106875        72.96657028030585        0.7947164626092849
-68.05398259708603        51.41179673288216        0.7833848986416233
-68.30789027174507        50.27975597831875        0.7841006035722071
-68.31305836121618        49.28485820067114        0.7853342324217901
-68.81043284959267        48.4479801902593         0.7850421600524569
-69.43382253788486        47.3178700517056         0.7847053935870559
-69.9617866452839         46.09399508598258        0.7846636422024016
-70.82861738969963        44.74212357410141        0.7836625327650172
-73.26420459089628        33.72394397908833        0.7854886341759039
-72.97203819965779        34.794004116129564       0.7858622545334741
-73.85352442600706        34.42454366339311        0.783196552288413
-72.8437281213425         35.84853195151242        0.7856178138333964
-72.706841422104          37.125906032957666       0.7851489542673117
-73.81939558794548        32.681592956636216       0.7841711103024716
45.17425130405072         -71.8788679448695        0.889804094093176
44.237492995949125        -72.70327587381666       0.8889152321236619
42.82653000641867         -74.63191692631173       0.8852210017531681
58.31103724627561         -48.194374520786695      0.9217767044818408
57.76910920195802         -49.95586026366085       0.9201411576021904
62.340326386917624        -42.88179491852708       0.8944732157597991
60.88932144823308         -44.59434926694161       0.9073406597024107
61.13211067695922         -46.592979410019424      0.8997059694197443
59.99210508141724         -47.85886355168368       0.9077272136422848
57.823875495743074        -51.84634014752844       0.912934402945704
56.92884341577288         -52.85886588308449       0.9157322682427966
52.909521519213676        -61.30940339938625       0.9063467343731029
48.97524718044886         -65.67903504897019       0.9043022851073993
50.39154917154673         -64.39408744330278       0.9045998292638069
51.59732313855265         -63.00012945282865       0.9054301786504042
71.24047738095989         -22.203722498702277      0.7592186126351064
69.9414579368459          -24.151672291296002      0.7802910240140029
69.72185681507301         -26.685925883999253      0.7885233501021163
69.67738054869908         -30.068788492387753      0.7948405003997214
68.98308180812225         -32.84611269875762       0.8080823290898793
65.98786363275426         -36.5217864770834        0.8525447690306049
67.62454801228142         -35.05482700929566       0.8291949673518545
65.09001454536592         -38.708607914917096      0.8643457065179158
65.18734617243031         -42.50617901518817       0.8591301286277806
77.17721262017349         -2.6418435113156646      0.654266780490175
75.9062818153045          -5.727543896119881       0.6745052989653932
76.48581602103052         -8.902803840787094       0.6631262239842795
75.12193926924938         -11.683534533276502      0.688453053886277
74.69380700753752         -15.145110835502182      0.6984330727047074
73.81482420533234         -18.45023968899624       0.7162006318926595
74.12712201759203         -21.453727755265792      0.7153265607112969
80.8569507894843          -0.1500915389271522      0.5728478448395253
3.214830345191856         101.59649061761074       0.7948865023087799
-3.3851508615748838       101.81661679345089       0.7918864844003395
-9.274519622356255        101.50368050979469       0.7891324141344996
-13.450058981561131       101.13769617639485       0.7875385831176259
-18.545178419440443       97.15854338484006        0.7890595172393488
-21.423740171643384       94.95131982793305        0.7903656272010625
-25.227107227354985       94.84503164227033        0.7905005853235313
-28.98694803250199        92.95975650258696        0.7919568536411585
-32.529866976045845       90.50475577613514        0.7938101109809993
-36.24452926820889        89.68100127892733        0.7931541221468436
-39.25567146958595        87.86595963746308        0.7932999706735667
-17.787283868641907       101.56663210159624       0.7853391819447176
-45.66812839341916        82.05935880568568        0.7935868339967139
-42.82162371166883        87.51192822700136        0.7906367509338612
-54.67999341461504        71.91336915741252        0.7924038163377719
-49.441461557422905       79.78359381262047        0.7916764248078496
-50.78587365880022        77.10283296700291        0.7928025728162085
-52.035878416198464       75.59027784763629        0.7926835382889728
-53.423193673037716       74.72256957467494        0.7914783473102321
-54.13574701277132        73.2407596862531         0.7919128418706007
-72.94811193199506        39.000414572119645       0.7828531221830939
-67.80945255278681        53.06791707960674        0.7820695910549702
-67.54276584502627        54.93792790378594        0.7806521372362186
-69.06588475200087        52.15880545714018        0.7799302919147654
-69.46670310439016        50.98349814906928        0.7802276263001916
-69.33961336729035        49.5854184148764         0.7822003229862646
-71.37688098179892        46.06772345846172        0.7805747254031518
-70.25228566822187        48.638385451923234       0.7808324419599588
-70.95919526455535        47.26563543422389        0.7804318965149922
-71.79993277205274        43.32722725646761        0.782276120830719
-72.51980530997098        45.144832851746024       0.7782460172066147
-72.61985253837815        41.37948527595281        0.7817219383280976
-74.4227587412163         33.61915329623376        0.7817978193334241
-73.95724874577289        35.36748152015281        0.782307540075783
-74.67474271439164        34.597279425509896       0.7804780657837599
-74.0763353701247         36.468226657997285       0.7812087810054612
-74.00594502976236        37.64495512458913        0.7805869849765716
-75.04540188444145        32.751152086099765       0.7802438320620952
-74.69081306909558        31.4327018690728         0.7818845813556556
48.22590527532731         -67.54121299212224       0.8990013422250773
49.72670485550432         -67.2933930727669        0.8947159360828796
47.28374041212367         -69.22795887252438       0.8947878621359806
46.21124586625293         -70.77969949960938       0.8914423808355859
46.537262172041885        -72.3694371791753        0.8839228604014987
41.51569101946923         -76.58545353801162       0.8820675613970052
40.96973821464185         -77.7847234739406        0.8798446284895687
45.469050703728115        -73.25396347815979       0.8836361754843143
44.45196621910828         -73.754217640395         0.8845474649040032
43.897757859468435        -74.72972211531555       0.882341498614959
43.16655312566183         -75.52981051625838       0.8813609814719481
46.53697287321683         -73.75525917877403       0.877865815152024
59.894938414927054        -49.67725805897873       0.9026987496330418
59.39661354646594         -51.51912693567256       0.9007680993290461
63.43048606547993         -45.744785000829275      0.8752676337339018
62.28105933890456         -48.62958111081169       0.8808487751863148
58.71697325210747         -53.63650273870061       0.8986760335319226
56.62237802086923         -54.63706550925878       0.9111563749624492
55.974288480425834        -57.18089728205607       0.9054759052676518
54.99303982008077         -59.93903134605469       0.900238717747371
54.56006078915309         -62.0915956886663        0.8932968866409182
53.36443832153827         -63.524422890324644      0.8939982317793073
50.87358853509987         -66.22598398424057       0.8945556969175674
52.33523183440938         -64.91948423591344       0.8932720990165024
50.96624333229424         -68.00283259270356       0.885723843429318
73.0648217408433          -25.18465848326807       0.7372814161639849
73.13801920842384         -29.366876820302167      0.7413886082484793
72.18141682217818         -32.86376693341138       0.7595506464534421
70.64458419117328         -35.886655527348054      0.7845743914714624
68.25529679498516         -38.07060343199846       0.8201399609551215
68.38606768732998         -41.99175596694464       0.815114333037123
66.69712105115347         -45.1088007631964        0.8339350189223355
80.35393108773555         -6.359815462312006       0.5773743601365005
79.32041128472726         -12.75485058236722       0.6083836498126309
77.99268205162356         -19.005090049119453      0.6449631319043876
76.7722408739875          -23.796016866074634      0.6743046688160306
-22.873873821023523       99.48988889621543        0.7860332337348397
-28.84294050678388        98.15470016440362        0.7855588026273543
-34.429712732971126       94.7778699531125         0.7875359163752946
-40.64484180374406        92.14394016218719        0.7866779781955097
-48.064450701297424       82.68879826329089        0.7902903787475759
-46.06937056739981        85.5300815401185         0.7895128962712789
-46.51722510542627        90.37871584966602        0.7829698163164651
-55.66608772945569        73.10086909575598        0.7893364166945136
-56.39934581591581        71.1674542563603         0.7899497174021216
-63.10703739815103        62.976884118891824       0.782976221866279
-51.00749815339351        82.01101972895779        0.7871952669214993
-51.746310923358074       79.63134197446135        0.7887221640287344
-53.801699198849626       77.40593978004996        0.7879728041360832
-55.576830276044504       74.95038196615144        0.7875647857713349
-67.19770934077188        57.4888909129833         0.7788354056566021
-74.917632455594          38.8076875515311         0.7768677652780096
-74.6568814566486         40.74540766507532        0.776079215750225
-69.04654735106496        56.321628912749034       0.7755993396818256
-69.63434644112826        54.1296569250848         0.7763747585982287
-70.64921887232413        52.16791057477107        0.7758617759491596
-70.85126632894011        50.23761013317367        0.7774092442006294
-72.62291468684003        47.086215508249076       0.7759373588028905
-72.29302392385841        48.820451983775534       0.7750420476214426
-74.10727602587762        46.091114606930816       0.7727640015028978
-74.52139942440296        43.55032501649433        0.7739829205482919
-75.84959004495174        33.94637015858583        0.7771722135243658
-75.4445722162935         35.65463016528416        0.7774486670021385
-75.30240046624161        37.225950991660625       0.776853607087691
-76.48334228868741        32.05114582000637        0.7761325126203007
-75.64368713795965        30.01432380523745        0.7793881059230098
49.53456280679303         -69.24441127780801       0.8865426700973644
47.88995627462655         -71.27803599810666       0.8838789019162467
47.941372683187325        -73.2709303089383        0.8744137901537732
40.325922150195815        -78.8497479955389        0.8782993604667988
42.88345220060103         -76.64837745043823       0.8781186857356122
42.35855778850435         -78.01145544377772       0.8747012364903589
41.56333266590383         -78.89128278769167       0.8740592679319187
45.454334652298385        -74.83402088517505       0.8770798794727077
44.28139717227333         -76.16615914647048       0.8755371968387279
47.28284415482845         -75.04794404242172       0.8688481320939547
61.873144283844695        -51.408617373640524      0.8759859142826895
60.7316863478163          -53.22461330902169       0.8811941563344865
60.600559016761444        -55.14619876258147       0.8747365035191323
65.90576664075076         -48.41556441244945       0.8367016659683445
64.13947081645247         -51.209418516426354      0.8504453080197849
58.79068697516548         -56.77793597805365       0.8849293677722061
57.605464177508644        -59.76663829035067       0.8816630241867789
56.44614559679009         -62.13102759322945       0.8797115109335296
55.08715868814265         -63.55409321433648       0.8827667960729735
54.34522112830093         -65.57230138404303       0.8778657721786883
52.90923129637027         -67.49931813682356       0.8773708630011159
51.78712916770369         -69.75105649187878       0.872579010534204
77.49980581937034         -28.442784829391446      0.668743358260512
76.68283350437918         -32.9553362993551        0.6875557264525101
74.1907464738766          -36.1021624109592        0.7293702629954391
72.62129767098136         -40.43988109599461       0.7533394649262224
70.77967520489622         -46.75279702122451       0.7735319596904402
-51.16598685506161        85.92403442756861        0.7825340778741777
-58.00700497294094        73.70780405092978        0.7843132305593008
-58.99173611749948        70.4155082328736         0.7854851796593941
-62.324262334090704       68.51030196472685        0.7801262282046765
-66.69895380402161        60.31161899863622        0.7773216428402775
-64.87818861703703        65.87370830127529        0.7767124814998013
-65.36547066108416        62.96887640386345        0.7780138441137381
-54.619280729827594       82.02733016684762        0.7817206091600667
-58.41768290542857        77.82658034115782        0.7795014185029778
-69.77396587291618        59.20147561755586        0.771189536944521
-76.37322171617096        38.22853402641868        0.7729030140749185
-76.55579637697026        39.91032290447263        0.7711135869148522
-76.38535364085837        41.823130585006254       0.7700877668804534
-71.31645382024789        56.468735911680255       0.7699647370464263
-71.72887927459841        53.74978543301783        0.7715146355883209
-73.32509190723235        51.5460050482329         0.7695704721236313
-74.64223930997642        48.50495537392999        0.7689881211051411
-76.43244425731822        46.10884352508259        0.7662995441082183
-77.61569125755514        43.77131712314946        0.7650158908789201
-77.47229510778345        33.38720094653908        0.772570444298251
-77.58409348293357        35.0475376413911         0.7713539983182279
-77.13643090426197        36.7754367749194         0.7716244994921756
-78.17593658929654        32.184455705408645       0.7710769346599683
-77.93636033913725        30.223005914911692       0.7725489628322799
-76.83849578866263        27.90224722345523        0.7763467878231239
-76.27529101520386        2.350322196772218        0.7839025169199254
-77.45404801238597        3.5659336047429813       0.7807465302153421
-77.18040030023433        2.6724058785809395       0.7820971010895961
-78.61838992569488        8.062893500708547        0.7750135391033672
-79.26452678929344        6.913511540882431        0.7748352902110875
-78.58696910434982        11.012487365489779       0.7733986241975923
38.51488164836547         -80.00484415201699       0.8802079020923903
39.730993277181845        -79.94359656726024       0.8764082701025259
37.077377733104534        -81.46129232983144       0.8798140439458798
37.94733810862944         -81.10329859630278       0.8782197379136796
50.129407966492806        -72.2871945282238        0.8687719737950599
49.252604202443244        -74.88843856872029       0.8601647056914192
41.23490986462015         -80.1056108845478        0.8704611799380969
44.030482288086205        -78.12400947092671       0.8681911338863211
42.65903340993566         -79.48251747377994       0.8676704216236963
46.25580290752415         -77.13101444070895       0.8634862359657052
48.23018778719008         -76.64661375564793       0.856512971925173
45.60855961652729         -79.0911753981529        0.8570447634641717
63.40320999580709         -54.336071791888315      0.8478034686320605
61.652586640785856        -56.95702382487451       0.856302009425493
68.10678736761778         -53.04800406220844       0.7948238437820676
60.99321123324027         -59.861223219197704      0.8501849463567148
58.948189772986645        -62.280843322559555      0.8581029425044978
57.40078757135554         -65.11427331780743       0.8573048452633527
55.42485071805694         -67.56091632746714       0.8600903101708449
54.80259516659296         -70.31633419824325       0.8501402415009247
52.57737618187398         -72.41480100561091       0.8539471417709141
-62.413104537326774       73.9034579336614         0.7753284143575305
-67.13714162291699        69.47200983200669        0.7688892898562144
-69.21692008033098        64.24230720812045        0.7682981535495964
-73.33645210276804        60.40308167619039        0.7618101550256066
-78.33934087500555        38.635080612043346       0.7668760397580898
-78.66234811754403        41.22209698676108        0.7640968193094761
-75.05950738491578        55.20348667189788        0.7619101453747854
-76.1549269437476         51.72979242424348        0.7621230106064347
-78.31098931140274        49.237633504478936       0.7586711295215072
-79.06789701628173        46.21958680038813        0.7591167604474226
-81.2449655757408         43.90505285782979        0.7551292945268158
-78.24370763686345        25.2573023243832         0.7728669377677844
-79.27205553085761        33.69597776801233        0.7672020387147903
-79.47528268716032        36.38640110117323        0.7651063563337216
-80.4748675621211         31.253327404738894       0.7650023298744993
-80.01769367332271        27.93265251534566        0.7674979375934324
-79.07222596615868        21.94991521304684        0.7710895807067464
-78.96503048600522        19.138648343521307       0.7715033370721871
-79.76428643369462        16.7957682340956         0.7699826988896228
-76.30901422586194        -2.296663818533165       0.7891003793758328
-76.95133101921601        1.8528532853486606       0.7833393768086412
-76.44055081530375        0.35031534080744864      0.7858549566053877
-76.47853705228052        1.1732703258685555       0.7848696647000868
-78.56235006887816        5.770268055568052        0.7769104465067135
-78.05364280502191        4.755862819874591        0.7786375615939302
-78.56400785828839        3.84428082242516         0.7786445586028543
-78.35839000009592        2.9886152265388604       0.7798146135285338
-77.81511475862683        2.0845177370781673       0.7816457188197812
-76.1544364249265         -3.20730926642075        0.7904437127927041
-79.76390683487438        9.006157513768123        0.7725613301041656
-80.28405612653171        7.871121966434311        0.7724395846397346
-79.9237251211554         5.8658585576162405       0.7745689035369032
-80.80305964543747        6.670926524290998        0.7724228088540944
-80.21803222459148        14.359079509482894       0.7695416088267046
-80.14530335278383        10.38498704338252        0.7711485529013058
-80.36837659802015        12.196527581212315       0.7699520291422379
32.89683455498823         -84.19336608878737       0.8820493680530961
36.46570989918734         -82.50494524855925       0.8778566872255451
35.44279101674898         -83.73299423918651       0.8762240122092408
40.632341395381275        -81.47374350220609       0.867036409325536
39.081130385552285        -81.39207992628401       0.873162313002716
37.97634652103914         -82.41086365970938       0.8730062081615706
51.922854448821724        -75.16268804650353       0.843490993857646
49.96652171178005         -76.97246375157178       0.8455370419526588
42.428180365673924        -81.21569712163054       0.8609654099183515
44.15527467935871         -80.35886513246083       0.8575341799188869
41.60801927920745         -82.77423485664171       0.8572148958472764
48.393165959374564        -79.19320797481689       0.8426743997158691
46.1155216170137          -81.08278718666524       0.8447928472988676
65.4990045265312          -58.90837185614291       0.8059847281433599
62.29534028603873         -64.53105419221255       0.8156846248165036
59.01073747164226         -69.8204903225004        0.8198269689472086
55.83523483815332         -74.80401862982235       0.8189118315304778
-81.83297755909146        39.287698745698805       0.7567723539365047
-82.09152041224678        24.595397382202986       0.7631252667107056
-82.9942723940027         34.42100896171892        0.7566103932895444
-84.45288684610979        29.062863563036117       0.7554905549491968
-85.41186977982939        25.47429971747525        0.7546707259600783
-82.21266168973341        19.504395691820548       0.7641967372053744
-82.227556153017          15.999637718163754       0.7651300636914128
-76.68234649785643        -1.2678340264888042      0.7872608400624039
-76.91529061518335        -0.36243220390684333     0.7858335276827142
-77.12343887266469        -2.878687460581182       0.7883088980792059
-77.26403651337327        -1.973652448912973       0.7870214029239271
-77.74437020426772        0.7653279226749409       0.7831537701112097
-79.64663099451482        4.614296725541963        0.77610494365851
-79.29509475016219        3.3052157360344987       0.7779042814676538
-79.466496644736          1.8931403485125535       0.7789609897799796
-75.10880628565663        -5.362528101217501       0.7949814451192846
-76.01986065268588        -4.151265806307111       0.791819466309995
-76.82981217424856        -3.7130941271620985      0.7898182185664847
-75.93291950360243        -5.063715376228977       0.793100508749388
-74.10287306803997        -12.880479157446386      0.806707354213961
-75.08479354063228        -10.070401361087889      0.801106028358366
-74.4767505322893         -13.430242456510328      0.8066063095760345
-81.51479404884603        9.195988809187114        0.769447485330077
-81.70633564407757        7.599749266486264        0.7701547619457678
-81.38580221156398        5.287248171445693        0.7724813629662486
-82.25391198000271        6.4880696428810465       0.7699740068361466
-83.2874923976212         13.362964850163749       0.7640004575607061
-82.64472575705831        10.68477108383364        0.7665376595677867
31.21663349363571         -87.07114032726189       0.8740203337668817
32.621580174669205        -85.84600461284681       0.8757635734579312
34.208760618738694        -84.9493075927449        0.8749598102499594
35.77925943136849         -85.33199268863657       0.8680226142408141
32.70596220427254         -87.56979468363723       0.8674845012733744
26.279718024915056        -89.96711425626077       0.8708828854265668
37.56948705151332         -84.4106383006235        0.8657792515619496
39.68634280287884         -83.41652469985473       0.8621441351015237
36.941300490292235        -86.38347943171173       0.8588077622226835
52.596793776513096        -79.38836877679306       0.8168177836921315
44.0898707789155          -83.15700414360973       0.8442074395761248
41.62800648244466         -84.73354236645304       0.8476484141424461
48.33968566083064         -83.64396442271722       0.8197866277490199
-86.3260687463339         22.08838516884893        0.7539299286018998
-86.14643703724813        16.461805643650077       0.756752042064624
-77.93548155198229        -3.649793227562556       0.7876802842944548
-77.9863409305938         -0.9507829341144454      0.7845776589235035
-78.24785234559562        -2.4316118748955518      0.7857251293959059
-79.93924780555521        0.07323367855147152      0.7799137966151442
-81.29169488551014        3.2583962225976792       0.7743828259361268
-81.12684248799737        1.2252472818200624       0.7765626841365734
-75.78851044189729        -5.905412728540495       0.7944249857059515
-75.28418457153222        -7.363096885256735       0.7972540608857709
-75.30940959538154        -6.577924914891539       0.7961894879837117
-77.10443416313889        -4.723309079668863       0.7904996253093864
-76.65396131781627        -5.707047663496596       0.7925388295632927
-75.45691719352067        -9.039077619561613       0.7990501135515905
-75.73942779013754        -8.024535080652534       0.7972049032757981
-78.7060917294395         -4.707400399654845       0.787388926880177
-74.85430976684148        -11.07764014562754       0.8028503276413498
-74.62016630469289        -11.95671642587811       0.8044471743341345
-75.00744058327345        -12.783477884948212      0.8046601051664081
-75.68238201932036        -10.711818755356411      0.8006721848608848
-76.20298150946778        -9.84591081068959        0.7985233460984661
-74.38217518279451        -14.172275717539257      0.8077330157607898
-74.18926692787686        -14.953246118734008      0.8091121174861156
-75.18250695388859        -13.685594758327195      0.8053804032376815
-83.65253443242872        7.862971902116718        0.7663998270460165
-83.70942741192826        5.020306991751481        0.7683858216550333
-86.6705732168587         10.861277342350219       0.7585987647900975
30.00374205762029         -88.2885999936401        0.8713233198087853
28.741406375366026        -89.43873833547576       0.8687232616772095
31.626401646870654        -88.82499114632184       0.8645159916906857
34.733957979549196        -87.18354387891617       0.862843255611287
33.33123772663793         -88.92329345283932       0.8588710134042328
27.514824673464183        -90.56124827968569       0.8659462408190168
26.228205811320297        -91.54785153958476       0.8637498219474832
39.50127998745642         -86.7484173249527        0.8467628844405068
37.10166975191492         -88.26826986028996       0.8487718254511107
43.81915214686204         -87.56073836406583       0.8228967536000873
-79.56597476775063        -3.1906655855887314      0.7840380027680056
-80.02511590063473        -1.620596071305432       0.7814893609786105
-82.18665201090103        -0.6489638959802142      0.776316452614765
-84.07143737027431        1.9191454921985127       0.7702584824158074
-76.52774020104118        -6.978971161010653       0.7943429306492483
-77.89422127652682        -5.937420790696518       0.7903983418915856
-76.78077439748616        -8.569350679875061       0.7957768414366765
-80.06760115651771        -4.660273220347763       0.784624084332774
-79.34425676670477        -5.77245199073517        0.7873014408571972
-75.73439105675303        -11.81066137050866       0.8019083728309889
-76.05193561947848        -12.990707865953151      0.8026338993448511
-76.8060347339114         -10.928224098681943      0.7985506417175926
-77.73579528219531        -9.791476354939809       0.7952262528000371
-73.95857276961938        -17.462064003226725      0.8125053673993071
-74.28961211829281        -16.574294609123744      0.8107695187971607
-74.54198434620487        -15.64138467586488       0.8091321124522489
-75.2281873392072         -14.790037075801024      0.8065888387691179
-76.05888026793747        -13.953564377266156      0.8037441504122704
-74.27624093926664        -18.34707238208037       0.8126992355006979
-87.06797296822947        5.190640178327258        0.7616466618314544
30.499589256900112        -90.20369628247187       0.8607634131739454
28.842831452217453        -91.03595513544124       0.8607708327676283
32.41811163406773         -90.84061036673802       0.8519762062647014
35.173698136096284        -90.19733486493111       0.8460391027316457
24.686827726482697        -92.70578040780595       0.8609870762517923
27.858670343187597        -92.43516880965112       0.8560864582419204
26.319789879710026        -93.30221044937485       0.8550790714328872
39.28697317782337         -91.1639909363457        0.8247158900971814
-81.79317106161251        -3.2014265626460126      0.7796153307137754
-84.73892044328451        -1.3903768676498809      0.7718519608338218
-87.16722727760265        0.8701990691239234       0.7648602843708755
-79.0217844085544         -7.736133052396168       0.7901577355243095
-81.38667655852593        -6.107747087222083       0.7834264553408105
-77.11846836975299        -12.226044417115245      0.7993841586271424
-77.09743581468693        -13.56518754831682       0.8009529409552006
-78.36853437452454        -11.18448415378912       0.7954353230592591
-79.41396775339878        -9.877364989051776       0.7916882787524613
-75.10023967470123        -17.319570216131005      0.8096984638540095
-75.47290740401544        -16.068564249504494      0.8074784192230029
-76.76959029173263        -15.05562963337117       0.803355797437832
-75.69763060456138        -18.435081526762282      0.8094148277212707
-74.58223912796583        -19.447464320896657      0.8130686336171291
-73.46769099009657        -21.675372888588125      0.8177304902029014
-69.48482828241247        -33.938276126154406      0.8296453953608163
30.334047314404767        -93.03055689347225       0.8467618433249364
34.502417858777754        -94.38775787588101       0.8262722298465126
22.927876068291194        -93.8987283186353        0.8580812827951235
25.17260547198171         -94.91119373563843       0.8493358825752275
27.717831040711626        -94.8358012691878        0.8441909558967999
20.787340294390347        -95.36871752467772       0.8539267724097469
-84.58125659367293        -4.791363210427981       0.7753198627782498
-88.63378025802922        -2.489888547388814       0.7645298982524782
-81.33992373751711        -9.052965237972245       0.7865697175229182
-83.55874409748789        -7.539652785250545       0.7801547858489971
-78.55059164804476        -12.871641372779115      0.796877073000875
-78.01617675014965        -14.307342269667208      0.799648461844735
-80.59674189173666        -11.622554748944719      0.7908792040535544
-76.90647421245183        -17.03034452608843       0.8051065623068201
-78.20334948715637        -15.645152231840688      0.8005965328978342
-77.35002343086502        -18.668490166802957      0.8056057719297542
-75.96329673361456        -19.540241734669294      0.8098204466390666
-75.00630170163751        -20.917504048735236      0.8133893015400586
-74.44336179581732        -22.521113471262453      0.8160797628534368
-73.67173821592364        -23.792708936410754      0.8188799918837297
-69.91884021131213        -34.46297456272132       0.8287937426572087
-70.09835910336446        -33.2551813729433        0.8287556330315103
-70.27096510097346        -33.91634253468165       0.8283140869755767
-70.63877455064844        -32.543786979394774      0.8279010116111317
-69.88644397324477        -35.22550844333265       0.8286455903807936
-68.70178740260279        -36.8068323055014        0.8300661027800953
12.068658102610529        -98.04351855688145       0.8468106847929464
10.540949892983418        -98.5097399841987        0.8449577690126828
30.4690598378557          -97.48383611665994       0.8228608353920461
23.202429715361717        -96.8530540401147        0.8431961025089026
26.15281339712997         -97.8518416103302        0.8321853088400133
13.998720781258115        -97.61423825224284       0.8483312074612066
16.076887524990862        -97.25000903151337       0.849165980307908
18.417670012024317        -96.59205571447175       0.8505865029240222
20.611238598582474        -98.37389656862861       0.8396393666709858
8.25721876705413          -97.97493953552038       0.8465273080086473
9.198776008982092         -98.89140766524748       0.8433774976837816
5.710887784112229         -98.08794490834704       0.8453319513586437
6.460070770197697         -98.33018823323985       0.8447720802327076
7.318079171406909         -98.51536012166937       0.8443786994292704
4.973376915168078         -98.36038342911866       0.8441008537528258
-87.36140867872533        -8.069100072241916       0.7720664060917198
-83.77158410735325        -10.38406033186839       0.7823684097362194
-79.99490979916949        -14.627227054128156      0.7953001285978476
-82.68727944498582        -13.023398656294788      0.7873538835406225
-79.32959638227831        -17.205217675948454      0.7993652755286733
-78.93396314724706        -19.2281341248995        0.8021390241391154
-74.1718957587982         -25.077031391219617      0.8184805927768248
-77.26917950503703        -20.571921412449786      0.8074738873332448
-75.99810678659762        -22.116776026195424      0.8119151166413299
-75.69322217025194        -23.899270662276813      0.8139583408984065
-71.6116900927565         -31.494549055162732      0.8260984666598491
-70.79527134148172        -34.658196783432395      0.8271937811808158
-70.9901652344412         -33.58082606679589       0.8270714840725427
-72.01850957685103        -32.87293685170368       0.8251550373666456
-69.43829848510921        -36.19339934210337       0.8291015002650454
-70.65059125249451        -35.80449612235702       0.8271400716144248
-69.39533691086139        -37.20148204840893       0.8288469088577207
-69.00502947280948        -37.94344489398508       0.8292251790764912
13.162465122420674        -99.2554033540577        0.8416145337204048
11.58212899872553         -99.8893471483448        0.8393345197998076
10.052386283502916        -100.06745287229283      0.8388008544567314
23.417349618640497        -100.75338849047803      0.8229625697709085
15.191138177562348        -99.61006577723263       0.8391137363134158
17.89727052564925         -99.39540858378405       0.837916835460916
19.991905321362893        -101.1592877033689       0.8267328965908189
1.7834040318732416        -98.13684343321283       0.842844336713146
2.781344571841068         -98.24359494237372       0.8432477369578206
3.4532873560918476        -98.2707973061869        0.8435992296978012
2.204441436727696         -98.63420822284209       0.8415882611286407
4.060930435294358         -98.75470267084876       0.8423218609934038
7.96553353717196          -99.33086240662395       0.8415502414611299
8.842134371938094         -100.09077615837572      0.8387241490277945
5.681013663520497         -99.15514451859946       0.8416149862489501
6.78953592406693          -99.554612912289         0.8404856561298043
4.664614877236858         -99.67982764085518       0.8393688766078571
-73.86009797699239        -26.43673808705718       0.8199470052279549
-73.4631163804695         -28.176973253238714      0.8215626142524385
-73.00233501195311        -29.89510652404741       0.8230118906850744
-86.57873844970368        -13.524530119562908      0.7784199824270523
-82.74001437115697        -16.11252363408161       0.7899548312757437
-81.18187806457183        -19.117888644095725      0.7963284637759416
-79.48575568291773        -20.69649924776165       0.8019081712970882
-75.62785672498534        -25.817760165389366      0.8152484013349258
-78.16611779433282        -22.819103994834222      0.8068669613012542
-77.47757569405384        -24.88413795829653       0.8099533806875195
-73.43005329688599        -31.936531789912266      0.8221582412968146
-71.67563590152142        -35.34544764639709       0.8253370258257193
-72.17425771638455        -34.27178210774114       0.8245977249271501
-73.34426797620137        -33.45489621441688       0.8222294817650491
-70.53582368508651        -36.85844080985534       0.8270097934878097
-71.82453302806087        -36.368168516696684      0.8247352038062654
-70.18838878735104        -38.042763476121266      0.827209788557873
-69.20404830219798        -38.787040289179394      0.8286141068494893
9.211911116655216         -101.20918832136427      0.834217342630382
13.254458820648718        -101.42683773647438      0.8320523776968656
10.819902825785862        -101.78485456714425      0.8314912160208988
16.701373273733303        -103.11057765775739      0.821388733372032
1.3781869667524145        -98.86961040166292       0.84024523202857
0.5638448919779016        -98.8305622379248        0.8397600031593381
3.0347254328169067        -99.17803604299368       0.8403223285658
1.7992666012401128        -99.58839386216124       0.8381875453773545
3.567726437574098         -100.07660363696444      0.8374838000922309
7.628170971612073         -101.10157413571127      0.8346805862652599
5.637477181658761         -100.89665099538603      0.8351894209930956
4.247464633062696         -100.81818848044617      0.8350758204623925
-75.58582920862767        -27.642126312786502      0.8161599730525213
-75.10342020559074        -29.48146916041755       0.8179125969352565
-74.55987363947418        -30.891755941004387      0.81946264193926
-85.54364722619859        -19.477440692418092      0.785362639305322
-81.62647192866652        -22.282675274439782      0.7974084674214853
-77.84308030520245        -26.800121686362534      0.8099312041582678
-80.05760147549671        -25.084433282619703      0.8031952587769728
-74.4725810191457         -32.99167604439939       0.8196732673386246
-75.00039264760917        -31.955967605122073      0.8184362171411466
-72.8951691353682         -35.550917063134804      0.8227707685742632
-74.46663009458962        -34.08421760613048       0.8195523122569232
-73.56462269894759        -34.62650526936113       0.8215294801651829
-71.86850255038705        -37.72293875578066       0.8241683222111073
-73.06889927618994        -36.745651231633765      0.822025504649813
-70.09661818006788        -39.13653615649173       0.8269593856464136
-71.11268115975469        -38.87086069778573       0.8251900360416918
-69.33739535637629        -40.002689976278184      0.8279485589829021
8.748746590582822         -103.20527320350222      0.8259492127257376
12.06978514459997         -104.91102812088698      0.8170198002239397
-0.437023747963307        -99.35551594584106       0.8373482654638248
0.6548608301611092        -99.68460657688678       0.8371016025529012
2.3789330863116094        -100.52486217846902      0.8353107649442632
1.2423717317789822        -100.52180455242006      0.8346777665329496
3.0196900914427256        -101.50400475274118      0.8320794164672125
6.1631153883020655        -103.58248559036541      0.8246336577252394
4.288252108478666         -102.3848199781065       0.8291656227902897
-77.62419948799224        -29.138435930946812      0.811305625665982
-76.29145318017294        -31.229149030642134      0.8151527029061935
-84.54911198350807        -25.486359723183604      0.7912505282908503
-80.68705289913413        -28.23353669279573       0.8027622419895206
-76.12156085828744        -33.526767364543204      0.815564364214723
-74.830117920366          -35.82124313793179       0.8183048232736336
-72.53564526262205        -39.268310096542294      0.8221482092289708
-73.86979747478527        -37.78915993757061       0.8198646205275603
-70.93408050282288        -40.21796446027381       0.8249552907040951
-69.51622616336047        -41.264660453889995      0.8271398739294762
7.927926644569783         -106.74326938400257      0.8109571609891442
-1.8716035276780756       -100.06745567942814      0.8339496375403859
-0.24181446488583772      -101.02095055444397      0.8320240034051324
1.398715865040495         -101.78873216892158      0.8302991989860498
2.237048418188789         -103.43082207353926      0.8245478215623551
4.976400733062544         -106.29351601482534      0.8134689056632581
3.9348334881497977        -104.45229542102388      0.8209543366674656
-79.27703660167086        -32.187876806851264      0.8072819861738659
-84.3116974034028         -31.01584812495271       0.7933916139824857
-77.78670376882016        -35.68438785471727       0.8108998434584589
-75.90163381672834        -37.53938495599641       0.8151342850330525
-72.87594208068774        -41.0371265288841        0.8205313569185739
-75.01398602241827        -39.63743144753874       0.8163588997196829
-69.57271037660657        -42.971607636147304      0.8262927479800771
-71.06405531689107        -41.945567312044645      0.8238722540568479
-72.62876828020948        -42.67254551924155       0.8201353468991349
-3.8699206137894357       -100.97092041666664      0.8293390773003189
-2.1492951587007045       -101.96551938935313      0.8274617687971196
-0.5767581222627242       -103.7563321503453       0.8221031178041365
1.798153270016025         -106.5602371195912       0.8121739873505848
-5.865166107275355        -101.53909451576028      0.8256252608753674
-82.11658861388635        -36.48701264936104       0.7990768425991663
-78.01279862048963        -38.76063192481403       0.8092564395629978
-74.55380807286946        -42.14384180087621       0.8160223523254118
-76.7762668436743         -41.19490194995261       0.811147247293639
-69.58595558466664        -45.05486688794505       0.8252196178973193
-71.38423517095231        -43.92299984745572       0.8220964380229168
-73.57218449601768        -44.28842854110094       0.8168884957010452
-67.5082266580301         -50.393278968050936      0.8264203760689385
-68.41114411704066        -48.754420884232175      0.8254979386137306
-69.35853149252134        -47.138024130610304      0.8244609040766552
-67.02392331567194        -51.95638017851735       0.8263355093055557
-4.186379064887447        -104.01193814588156      0.8188577855697683
-2.9248696135438945       -107.4999390729997       0.8069197824617195
-7.317063944305032        -103.1759006588953       0.8189110494725585
-61.95446404037593        -59.26097055118328       0.8317116895059672
-80.43426306331695        -42.18717892248343       0.8010717338143513
-76.4557007142092         -44.0326168185393        0.8100200542780194
-71.89522678736094        -46.60345300522489       0.8190788876213684
-74.72791559017976        -46.31930153604602       0.8124654483776212
-69.03870949132572        -50.3622474963211        0.8227611636744177
-68.39702743070644        -51.46091492884171       0.823350063591444
-70.82834099729692        -49.360600091004635      0.8192959811594672
-68.38667743147307        -52.70469375630482       0.8221366122239325
-67.09274651272212        -53.99260510095742       0.8241248456784448
-60.47098395351621        -62.5358619309308        0.8301031440243145
-7.79610760204886         -106.63701951034601      0.8067807276799799
-10.488127872474546       -103.36131795208782      0.8148782437855404
-13.62090879487636        -102.82807016627326      0.8125873887283991
-17.011945139915674       -99.70198636531384       0.816085587766092
-19.227612963723946       -99.53919751597068       0.8132324466806033
-61.14886887118562        -61.72596068360821       0.8296783366785673
-61.48474388335326        -60.80641246079413       0.8304233538948601
-62.38829278123715        -60.259163715676706      0.8286678129364595
-63.03511824603353        -59.25433314290508       0.8284511516782371
-78.5194520231347         -47.66479316529185       0.8016578222881939
-74.4353872284911         -49.22429298181684       0.8104515085956774
-70.10753182955881        -51.96363633887873       0.8185096511602861
-72.55185603477995        -51.47812579994834       0.812802118943133
-69.31215806870607        -54.14993223432892       0.818048216150617
-65.90225991889955        -55.805247070176684      0.8251914765819156
-67.91948687663525        -55.48486422875829       0.8200736457887319
-64.17141551201738        -58.46765709861639       0.8263565086403178
-65.59434033756528        -57.534227928647596      0.8236737479354467
-59.95051979733987        -63.4683033003467        0.829688215776902
-60.93777583711726        -63.40758042240843       0.8268424014520455
-61.64350924380542        -62.706773385758346      0.8261992932505487
-59.47273934406946        -64.48528304777939       0.8288437104278448
-12.754714318640879       -106.36180991344924      0.8028074966059693
-16.496532461497456       -102.23625606317138      0.8103396723676768
-15.814712924185063       -104.7746078372817       0.8040189718893492
-18.470262771019613       -101.44274164681575      0.8096297358816102
-21.315038786760766       -99.2133888466905        0.8108867744144252
-20.57626636086285        -101.47438001627772      0.8064637996268873
-23.451017952667595       -98.54354651294427       0.8091827719803538
-25.21574361044604        -97.61928716237101       0.8085243680283819
-62.57138253463951        -61.626498992620455      0.8255763664664356
-64.13060325367542        -60.43654900388454       0.8231791540713788
-76.28945768195968        -52.98215768076419       0.8015040925428207
-72.19127130397624        -54.34238523448117       0.8102548866659097
-70.13079154300507        -56.4121994026971        0.8128505501875574
-67.66378558745642        -57.33093688658926       0.8181888802792103
-66.36741248751952        -59.52505897603993       0.8183481103853171
-60.72459557157759        -64.39886917862098       0.8253215400871972
-61.90062656309498        -63.929493410255304      0.8228937759756784
-62.831417703278895       -63.01524487472691       0.8220743093611468
-58.89581755829702        -65.5195204618519        0.8281406358595071
-58.21854252157369        -66.42446999647791       0.8279327776556927
-60.22707847001376        -65.62193450839163       0.8240212868823819
-26.918734111426595       -96.54186948499144       0.8082020626797737
-27.780799299313344       -95.3117489910302        0.8093755336826276
-28.31796230481698        -96.29303259736587       0.8066173629323297
-28.87599822041208        -95.61375968964762       0.8071972513415226
-19.036182616874843       -104.4000985368787       0.8007760441378624
-22.84246282735301        -100.94533921140192      0.8044009629036382
-21.92049547872738        -103.23510681144451      0.7998523203744289
-26.836197406303754       -98.20597499439418       0.8047313112506409
-25.539598153666674       -99.91771897489652       0.802767396814877
-57.64855977015318        -67.49637338364265       0.8269022535612378
-64.35314949019774        -62.52057286277281       0.8186767045826143
-66.00048195020703        -61.488763868845126      0.815964228724117
-73.82219296707453        -58.106830369910185      0.8007914112325427
-69.65595229334073        -59.277387050939296      0.8097734256821196
-67.8879588321708         -61.40119225496203       0.810948670108515
-61.861006073223564       -65.4815574928867        0.819668797305339
-63.720364168832795       -64.54857750203708       0.8164245356559986
-59.55463120632745        -66.72478275395525       0.8233785536208291
-58.71418762875463        -67.4700233407299        0.823962400536836
-61.057328758817796       -66.94697724518636       0.8186489049309069
-29.83802886516724        -95.35968693741106       0.8063492112797027
-28.307135428188563       -97.67150175762778       0.8036641418021897
-29.451789957607083       -96.64374958644443       0.8041899621927016
-24.739785340672544       -103.28590151290965      0.7955062812669739
-28.06889804052234        -99.68287459855821       0.7993959515054976
-27.412978766556762       -101.86394351426391      0.7950636222647287
-57.217477187124246       -68.68326618394742       0.82509758025694
-58.37204013210788        -68.3678565540936        0.8227108764178777
-56.822567846031646       -69.82485593968032       0.8232397902252943
-31.062161961393166       -94.9059210995925        0.8055942101154892
-31.030892643059087       -93.73193404509988       0.8080928437132946
-66.86471530432468        -64.00809694485912       0.8089260980908332
-71.1330969765774         -63.04786668568914       0.7996275319665275
-63.033543717763514       -66.65853879106973       0.8138675944973705
-65.19809032994617        -66.22653813768899       0.8089754221475612
-59.77713281132203        -68.34296359901616       0.8189193014965653
-61.828077659798396       -68.52309918165705       0.8129811938338811
-32.26178739519394        -94.27759790201053       0.8053019865455906
-33.34460803321581        -93.40886176222477       0.8057499838105573
-31.024180638062663       -96.5850195804369        0.8019847736538932
-30.249230748454618       -98.6615092840125        0.7984145538366262
-32.50582586487226        -95.94177575278755       0.8012397325431494
-34.20924454395063        -91.56080733651206       0.8087766427189236
-34.6759310459781         -90.98581238209522       0.8094731545104148
-35.1340426372971         -91.79205188668323       0.8069769437014943
-34.250685218534386       -92.6142500960986        0.8063091880495249
-35.609217436584906       -92.84347771295522       0.80384082384245
-30.06804488649716        -101.7770851555801       0.7911296222200642
-58.51651415295834        -69.8736352550518        0.818599479949852
-57.10079438423214        -71.16081746449399       0.81907844421885
-55.64248363174974        -70.39859497237683       0.8248728630071915
-55.66239598697859        -71.58093855573571       0.8216914045649604
-35.68771752049413        -90.77720980068868       0.8085651207585721
-68.38768019571384        -67.89974393418237       0.7975035838619151
-64.41438490363541        -68.74866392192453       0.805740389339412
-60.39367777301987        -70.47609379887585       0.812223832919282
-62.47713695518859        -70.39957945521773       0.8070596122750476
-33.83346398692958        -94.95904281390136       0.8015306847456806
-34.8837348526554         -93.90184389481624       0.8024337184414964
-32.5951041440924         -98.0038471256255        0.7963255262940037
-32.51359734123453        -100.12384602149545      0.791354324411585
-33.99046179510517        -96.5673352700016        0.7975540183139175
-36.408543143603296       -91.95021555635635       0.8047651319621906
-36.84856344801786        -91.03878796885726       0.8062701513087203
-36.77001653324975        -92.93579856219131       0.8018856324409469
-36.208282234169495       -93.86670628158565       0.8005328331682146
-58.636911988223474       -72.30711623563555       0.812286376250113
-56.25567966230078        -72.83241219170121       0.8169211342075028
-54.39932013821646        -71.23635018819805       0.8258512979302931
-54.947533661709976       -72.29733676029313       0.8215976863380394
-36.54687548998063        -90.06179264167925       0.8090225013737632
-37.61374103923632        -90.48070914709996       0.8064513261735542
-38.55886900648801        -90.58711622006172       0.8047462851039346
-38.66604065493526        -89.82743080792088       0.80640236986196
-39.21322462697532        -90.17281219880968       0.804717060232585
-38.08083212238816        -89.87637906744382       0.8071844158065643
-37.33451371821722        -89.50550605496665       0.8091877942769752
-65.41772649225928        -72.31783111856569       0.7956376060988535
-61.4432391416137         -72.78930213424157       0.8041755850991719
-59.49031248526394        -74.5256136553528        0.8047981734652876
-36.00214278006912        -95.60135092530325       0.7967295363821408
-35.50568532514257        -98.95056033683306       0.7894480778467331
-37.984175171783235       -91.92460899817499       0.802431134791458
-37.8042062248717         -94.04952929483153       0.7976120298030923
-57.33551356729525        -74.47084479454315       0.8100999972973429
-55.73212080778788        -74.30095373584682       0.8143906895174974
-54.78086088667622        -73.40680962650815       0.8190473798709257
-53.86910357045624        -72.4650330999945        0.8238282356916333
-39.72877161741086        -91.0584777264538        0.8017572330656045
-39.84892923882799        -89.98054153540372       0.804171065780454
-39.15435340591096        -89.42994260597814       0.8065959303359255
-38.29962595360206        -89.05699892063666       0.8088058956579789
-62.23540023827512        -76.55077130916575       0.7936759363048959
-58.23537369948908        -76.89844840615245       0.8019767174030814
-39.479826381794          -96.67357522968197       0.7885324614980344
-40.03706432957162        -93.18700677627761       0.7960936238216276
-55.94095781403759        -75.91517174069233       0.809732379110891
-54.44893409063013        -74.85647959173444       0.8159872557985269
-53.431793527172346       -73.68864237947884       0.8215453905990497
-41.66242224055077        -91.44960314679949       0.7976292735340285
-40.77088230490445        -90.09078670288842       0.8024136309514308
-41.833591546196864       -89.82872609689312       0.8012994571401088
-40.02112726281203        -89.09620777666879       0.8060311248208539
-38.96447290188998        -88.4973425810438        0.8091231937471751
-38.67522314105799        -87.6487611802665        0.8115802119948526
-55.981487649670036       -78.25832026028802       0.8036880165300492
-58.86903340170436        -80.62766117196301       0.7916002689273925
-43.56175413136324        -93.96544299949723       0.7882554099242588
-53.957529906443185       -76.70347668390284       0.8122340472602839
-52.8991360187839         -75.10131654916937       0.8189419992256161
-43.77159361070824        -90.17919974531856       0.7971593383788903
-40.98840702693546        -88.77937125897087       0.8052420692721124
-42.449919769366346       -88.7071463145771        0.8030118959282913
-39.814791428217966       -87.86232576827875       0.8093217154995728
-53.90366872937551        -78.75466689925992       0.8069906911511389
-54.981898359405534       -80.68833471630892       0.7997458004659246
-55.40867273147439        -84.32355686359521       0.7898991445433344
-47.656683998206084       -90.87639684274848       0.7885954467001448
-51.72889462508954        -87.67293410578364       0.7889167618741977
-52.64278818282044        -77.71176606784707       0.8124795032764005
-52.04251920143621        -76.37293664847701       0.817410707109739
-43.661901134771284       -88.19756757801478       0.8022205633008941
-45.57488245450314        -88.22951523869969       0.7988322371882854
-41.174004658072874       -87.52193581886084       0.8079846832064449
-42.46993210458481        -87.19022093271909       0.8066846155833064
-52.94490304112823        -80.09126678967175       0.8055747667451231
-52.12660611649167        -78.96254293760259       0.8102620480881044
-52.812302576403184       -81.96501848713797       0.8010318750136071
-51.766237929048515       -84.1277487755483        0.797642598036907
-47.96236347564263        -86.95718382704348       0.7977250809432676
-49.59514125880782        -84.91896704259898       0.7998283970612106
-51.16541003666845        -77.70148519671801       0.8156919951946515
-44.022083479806646       -86.65407675556003       0.8054209862437032
-45.600128251645486       -85.71129720084703       0.8050772462970764
-42.40983760321107        -85.88297614735148       0.8099625679618617
-51.19727822558835        -80.44116956208761       0.8082802965106742
-50.570546978029896       -78.93383007758511       0.8135899189490992
-49.87757137587114        -82.54361967825854       0.8053895087422802
-47.520861620401085       -84.14874590072543       0.8056496579330519
18.06698909720258         19.212154244109804       0.954994743584619
17.348592278139677        20.68770613871367        0.9437831176723852
16.530634306766           19.233067239965038       0.943472857593056
18.75849546827356         17.740430022952157       0.9679447836543684
17.06822112204567         17.86347156831149        0.9538528556417042
20.016421999999977        19.833620999999997       0.9722563807222491
20.993808                 19.256380999999976       0.9846131436397797
21.00235584497525         20.16520879452709        0.9830707188934831
16.49231639507447         22.002966071964646       0.934230141163338
15.857636535507362        20.55260743399938        0.93425486125069
19.394691802522033        20.789682841836846       0.9632763995873782
20.460980761902704        20.970961861774114       0.9754825172811081
18.535785251402423        21.928883952051766       0.9521335994252711
19.73186307637896         22.085996941280527       0.9654741291405993
4.1354546030239785        17.169179678779916       0.9663851314503362
4.014406999999978         16.168184999999994       0.9685719630335334
5.012430865039156         16.58897215553218        0.9621875505131795
19.652657485894196        16.201959601579347       0.9847558733316826
17.769219664940834        16.3149362995969         0.9681597273702214
21.82552986931805         19.83526218316108        0.9929608602246458
15.633074999999993        23.022098                0.9276521953283343
15.063371250061852        21.602079578964272       0.9272124138251421
17.510721751244553        23.08141184695876        0.9410825367829991
18.950044051330984        23.250598246059106       0.9557011587587645
4.269824                  18.280338                0.9641775842998991
5.378808119661384         17.554227495371816       0.9580758819282312
3.445179567021282         14.731403525034805       0.9735944483508105
4.579077762595869         15.132638614880229       0.9674587495236402
20.804857999999996        14.68269699999999        1.0046535529545424
18.673142899193873        14.700815255251023       0.9859931847355042
22.789585710682555        20.614158469925354       1.0030564421832493
21.616784903912734        20.945173781980742       0.9892449736782252
16.536913999999996        24.017764                0.9331032822282299
15.183570054843056        24.38975967420614        0.925030722080003
17.97497475410376         24.36008174673221        0.9455100325235232
11.175463999999977        33.223482999999995       0.9402959942632777
10.295013182454703        33.57990901109003        0.9417360153100514
10.376057772820001        32.5406665741498         0.9379312359568588
3.302930255469347         19.606197275500513       0.9697540202582344
4.824216365679646         19.804660988028957       0.9587786349810388
9.299990968643721         33.98271606350826        0.9444176000244676
9.453891355532202         32.944979486816855       0.940817675585089
2.84611799999999          13.219317999999987       0.9777975736099205
4.004594939811422         13.536700024421094       0.9730232118035199
3.5956162923046575        12.382347545945159       0.9761147731305947
4.427599999999984         11.45326499999999        0.9743717300379385
4.522142312196151         12.85100385205661        0.9719573331571424
6.497576999999978         10.846453999999994       0.9690626989875875
6.0501164301693215        12.634137656167297       0.9661996672689274
23.004137999999983        14.461580999999995       1.024872520343401
21.863865229145844        13.062292324835509       1.0226755863510912
24.238724433580927        15.300583876615425       1.0313437236939447
24.27448343293143         13.901749495806287       1.0361122572228336
23.825213999999992        21.607195999999988       1.014457093007919
22.34381472584543         22.0420737912944         0.997039232772246
25.463077000000002        16.132632                1.0381120439248925
25.187517832726776        14.742173339444536       1.0395420163447213
11.665519338866151        34.04184202293204        0.944520666370533
12.109011726958068        33.22741491703996        0.9414350634545625
12.087099999999992        34.74585299999999        0.9491790705015057
12.442294120501977        33.901608603502225       0.9455523640214868
2.254548712897398         20.95283440631081        0.9765536431172686
3.6929033735775203        20.93036674590816        0.9666782081069987
8.17544316736684          34.43795794539634        0.9484609286595487
8.496246834974436         33.3890941370346         0.9446843292602161
1.3232273540863675        22.07836043068006        0.9819316382023514
2.8028073304166736        21.761177104317913       0.9731181819096772
8.140613000000002         9.444094999999976        0.9709563542117899
8.858007703275735         11.159675665255595       0.9643455634612581
25.3730984293607          22.28736589678608        1.0316195376307835
24.228449332789236        23.196552139527594       1.0192024140923492
27.325878968666373        16.701255868149044       1.0485614016951403
26.62741391543745         14.90399354786377        1.0462933055263317
12.014147999999977        36.006778                0.9565982859630606
12.049481316881055        35.396065989523755       0.9528650844491037
12.50481239003205         35.599688518479226       0.9556417623563177
12.614453169263733        35.09705944373974        0.9528669366211897
11.7081919562402          36.700509987617565       0.9602113420666456
12.489560971459063        36.59596564323444        0.962252354219618
7.10737899999998          34.870333999999986       0.9528758145091335
7.525761681133146         33.83033329477963        0.9491391089106449
0.5371889999999837        22.98147899999998        0.9850471355537777
1.7802778853421075        23.14824403267997        0.9798125825166268
8.947116048519236         7.775451000251524        0.9775814022874307
10.04863918322238         8.76509504606013         0.9755135190422602
27.096926999999994        23.044849                1.0492008700214164
25.545780879958606        24.234247763324976       1.0340201408501755
28.839236                 17.16321099999999        1.0549115892701808
28.10715528330632         15.6923275362016         1.051462104126359
11.137321375720182        38.932983227850904       0.9741824962412756
11.222763990296583        38.30889546472417        0.9698813309615839
11.83760455659541         38.65623415998306        0.9748260488921164
11.323566                 37.57262                 0.9649710170414345
12.222188646302632        37.27806272035036        0.9660945282368035
12.030367604237236        37.964327028904016       0.9703838686167628
23.347994999999997        28.781466999999992       1.0039081268598784
22.71362414673434         30.159411961082622       0.9974081612721752
21.750932614336996        29.0359497311336         0.9877836359525347
24.666692256505716        28.185985734892427       1.0185086065728153
23.385335043429517        27.20701376377551        1.0061035137017331
6.2815937722341495        34.778134953928095       0.9556640965970373
6.662975342844849         34.09070594851027        0.9530566749869795
0.5527529999999956        24.31727899999999        0.9848527130772378
1.3264078658123624        23.824118130659187       0.9821521507071743
1.0702849999999842        25.817522999999994       0.9824713400271227
1.6748019347691157        24.60421529143962        0.9802426660669614
9.867846999999983         5.870470999999981        0.987197626173263
10.812046229733014        7.461098547119945        0.9834055079779614
27.643770999999987        10.707019000000003       1.0410803046784218
29.00325384252666         12.528862563694805       1.0438967206999128
27.24478039830042         12.830390985496626       1.045856798455843
29.14512750956015         23.034933404148507       1.065212034519631
28.432608917601485        24.43862263078034        1.0613741172112088
30.470598999999996        16.640276999999998       1.0578715029012504
29.309108534171134        15.454564748540832       1.0534178213294787
30.228009918017346        14.060324450632999       1.0491148884849029
28.41995364862655         14.245077305405104       1.04949207146354
11.057128994712766        39.518722369037604       0.9783563085859837
11.710464958484863        39.22111041638591        0.9786551876805563
25.88608099999999         27.635348999999994       1.0326645302676525
24.70403430356896         26.674662677185736       1.0219058216530277
22.076281999999992        31.543810999999984       0.993787463512081
21.066099096044343        30.279837581171783       0.9827171367960538
5.521227999999979         34.693239999999975       0.9584747648659401
6.077450411536056         34.17274215521647        0.9556142675187493
4.779600840791165         33.93446919452148        0.9609341225055558
5.50392167991816          33.72880494467941        0.9576073378912295
1.170513775377212         27.40121348117257        0.9809857995312234
2.548883087636696         26.757219727963196       0.974313042588951
9.790019168953341         3.550772492571121        0.9957364635114865
11.727202415703635        4.038082925766629        1.0013612437494892
27.569124999999985        8.03406099999998         1.0383715072095692
25.435797453511995        9.464932916484504        1.0434769333017602
31.307772999999997        23.024462999999997       1.0763753081019412
30.027148416156844        24.852764362313142       1.0717429760213162
31.243136999999987        15.259401999999996       1.0543595037125804
30.31271361304712         15.353642049793459       1.0540841987940666
10.963183999999984        40.204912999999976       0.9833943229302242
11.706140445794606        39.7419827716748         0.9827082351154317
22.513919328050246        33.26707592299232        1.001915203843492
20.85593077809417         32.952502564548965       0.9888891530177583
27.32926707537934         28.496265386874043       1.044228390203892
27.16612832430288         26.90484848877546        1.0473498008834135
3.927111999999994         33.062274                0.9646195080983413
5.0140875619735485        32.90553435454087        0.9593152889456965
3.005098743357445         32.64160629198098        0.968878157121567
3.6245224882816163        31.766500764153548       0.966461379673065
1.2356326764775913        29.171662909794946       0.9790755678755321
2.5552554826745073        28.3365992541234         0.9737477265898405
9.712786999999992         1.248827999999975        1.0027327708961349
11.547807027337393        2.11978343999028         1.0069472910681576
28.589745782260444        5.904262968421026        1.0367428508106766
26.40567569671429         6.038289899981131        1.0431595038674226
32.742366688689515        22.408098843595567       1.079956128048983
32.817827745076386        23.878575206514835       1.0819051653998728
10.457049999999981        41.199419999999975       0.9894708538387114
11.418816078274652        40.90964071929367        0.9908766510507989
22.896731704583868        34.77445908773909        1.010344786190491
21.28950824774148         34.31102701318347        0.9980297958394908
28.48622399999999         29.18643499999999        1.0511929479064135
28.2535425406569          27.67620161770242        1.0546969999137188
32.243532999999985        27.569536999999997       1.073394329930145
30.91869706502084         28.41840797755963        1.0668144384106282
31.029893848062905        27.15755290446028        1.0718808526039734
1.252001999999976         30.773363999999983       0.9769991558571911
2.402951174356685         29.949778699351302       0.9737270459646552
2.006991999999997         32.18622099999999        0.9729901188093222
2.898974313076076         31.695566466173386       0.9701143222282611
2.4001742240064288        31.063791710360643       0.9728618848422539
9.22515548560604          -0.32870418079749597     1.0051654859958292
11.045369313111141        0.20143509598402845      1.0097473342725243
8.718791706037555         -1.9668371041233232      1.0068792282422419
10.223343755812197        -1.5889062853947806      1.010086435781346
8.265186                  -3.434293000000025       1.0075940222264237
9.678655906401207         -2.7746989304556116      1.0098750614963403
22                        0                        1.0498185546496506
24.225311537463476        -0.25074420474916886     1.0528335304364176
23.12690433019327         1.617496318843184        1.0503805499112473
19.774716455558565        -0.2507378152581117      1.0443021756740403
20.59582926202403         1.6977589730487357       1.0457553942319837
29.502164055913248        4.0073621525115595       1.0395171630312376
27.611009042476187        4.252617272668395        1.0430372140504074
26.338912654303705        -0.9903475661753112      1.0553018823334193
25.83438057476064         1.2118061160346822       1.0514283260862058
33.47801349228033         27.366693000922247       1.0753905439733082
32.75063913498023         26.439270834910072       1.0780856792406128
34.347217                 21.71858499999999        1.0823522740289517
33.99972681460884         23.338831751976805       1.083674172865184
9.648451468318072         42.09022055525891        0.9938020143278726
10.850555153311257        42.39944212796988        1.000670134793578
23.218784                 36.04258999999999        1.0182243541982154
21.711913784061498        35.65161048288845        1.0076392373447938
29.845202999999998        29.106234999999998       1.0596753914816492
30.159562850650246        27.839207552860586       1.066081936536589
29.258198111977848        28.133752537350368       1.0602136729926357
8.802981999999986         -5.228757000000002       1.008665375917963
9.848883337609594         -4.051816976374264       1.0106641102515845
17.661077825107743        -0.990352151153282       1.0369124044947209
18.035467053871763        1.100311789137625        1.0373616626196835
15.765050952726854        -2.1817258696111352      1.0293656764675725
15.807610756059344        -0.11845542580616082     1.028986716212104
30.473527078832593        2.134849392216264        1.0467043601670252
28.21967262511548         2.108861889835517        1.047857839216013
28.234890327747866        -2.1816790420860768      1.0599308217650663
28.047615766883276        -0.05842838734635859     1.054394248649979
34.84610300000001         27.141894999999977       1.075759002882639
33.81074498615242         26.11278371425452        1.0797795866296243
35.71807247393565         20.399285777086817       1.082846126983653
36.34680600114468         22.186566155940145       1.0849860018808015
38.08093599999998         12.153307999999981       1.0828692682562275
40.05147099999999         11.175036999999975       1.101196134844676
39.85629896068459         13.088790865797536       1.1010693590581386
38.24622206493512         14.304563489126513       1.0877152804564432
37.06556999999998         19.102465999999993       1.0846058701611088
37.75912709151315         20.90185463174011        1.085853024561077
7.223749048377007         44.563331972712355       1.0056057739811075
8.598651742513363         43.199592644277786       0.9992439490438965
9.155320405976692         44.97484776800634        1.0144794383835123
10.098896211832113        43.68895596205104        1.0080758675125614
23.96693532771286         36.99368887874837        1.0269102295428243
22.816950907264616        37.45148100550444        1.0239804258026295
5.664187999999996         45.930667                1.0109904625757549
7.726650076349354         46.03517948486154        1.017367704242958
8.506121999999976         -6.703900000000004       1.0077385731109212
9.856526957571221         -6.389100529216795       1.0094595343559951
7.27302899999998          -7.637723000000022       1.007194428999984
8.537717717742982         -8.203658642729389       1.0063862857372907
14.181679043170359        -3.7651096708924827      1.0227350109825601
13.988055764400379        -1.7052102870672914      1.0224804810998425
3.5291548138827538        -6.962877059561974       1.0129531855714526
2.541292999999996         -7.057736000000005       1.0144427204890138
3.183740735843859         -7.606761763355131       1.013708273712488
4.695087000000001         -6.850919000000005       1.010795828014806
4.153946459919634         -7.81130347097922        1.0119332254471956
6.015614605887991         -7.253952273216828       1.0086229092122938
6.3843006817759305        -8.436807149198712       1.0075714279287926
5.2258003510416           -8.093461707139143       1.00975139571637
31.62398099999999         0.30375999999998277      1.0580541110594077
29.657317215273682        0.660689333756491        1.0530453514360463
29.818274132609158        -3.7650509555109806      1.0667577838267353
30.39927972646159         -2.3649881588686137      1.065414576364415
36.2412569676052          26.28004982941737        1.0765339069978568
35.014142446857576        25.617398691530713       1.080642524001477
41.81535599999999         10.82056                 1.1173304958215167
41.243100525522124        12.414382235096378       1.1121742815519775
38.430576                 16.703707999999978       1.0892229220155696
40.05590875093547         15.13045211920375        1.099717696382141
39.308039826602965        19.00460714223726        1.089098442983695
24.72635199999999         37.959108999999984       1.0353824666949447
23.43525858461141         38.223788862542904       1.0314205074626936
9.27415356613527          50.55386936292496        1.0440066910660488
7.604576197272751         50.58839466673401        1.0386862041900211
8.07662080491498          49.01204143969104        1.0350761818544618
3.7873279031536695        46.39340132099628        1.009422029819697
5.423569486882813         47.32073795773895        1.0188435830238183
5.834580744403978         50.8525238135422         1.0337282690908867
6.2939928268998395        48.90538168995518        1.029192381011427
12.99034756725499         -5.661087343454368       1.017018437842143
12.573172317697846        -3.3536970917150386      1.0176449309644573
2.052447043898955         -7.5027559378356505      1.0150776157030967
2.5752605807546405        -7.684679329912033       1.0145884383612012
33.45477599999998         -1.0635650000000114      1.0730596102022392
31.72723787783341         -1.7135276926781786      1.0678343870043656
31.00964784974346         -5.661077826969803       1.0722641416677696
31.87441574933894         -3.723798652452444       1.0736470614952802
37.70056499999998         25.378573999999986       1.0759622678310723
36.114528961896056        25.0932208662089         1.0805722326752547
40.21375959140239         25.167464902809602       1.0688412636990947
38.511200246338554        23.20092156671239        1.080551548676263
42.91791292302233         10.263479663140615       1.1262706812160874
43.02304906078873         11.131254284836523       1.1264920915676058
25.739926270608215        38.45504174918337        1.0417956626351343
25.0043062179472          39.32262807132535        1.0438400837293311
26.74713439532591         38.94785960059879        1.0475247517510056
25.956352189490918        39.68790928112704        1.0488346777268123
10.84151958827261         50.32540918672623        1.0486404904510669
9.631212050475835         48.92400016515877        1.0397622468552221
4.248766999999987         51.368029999999976       1.0295515390254153
4.757729993885875         49.95430494003396        1.028605519215262
2.1214629999999772        46.804126                1.00779095102606
3.2555796755324846        47.75319126694777        1.015604140567041
12.250744205018835        -7.774688461355112       1.0116743939246893
11.342818912960784        -6.183046898539826       1.0122435362377915
1.5235019999999793        -7.984280000000012       1.0154084575963638
2.287866409994706         -8.000643904556892       1.0148994419525943
31.749262184881403        -7.774716456169781       1.073192207289242
33.0927935181657          -6.073765933274524       1.0788380444770118
31.749255794987462        -12.225311538617351      1.0636234651071201
31.009652432849126        -14.338912656329438      1.0565614712783824
32.968656059968566        -13.667142118403582      1.0606889748008284
29.818320965197174        -16.234890318614937      1.04973490950705
32.08602425249585         -15.78338499019647       1.0531293004980025
33.22206399999999         -19.43591000000002       1.0449617149746524
33.29378583383521         -18.041208854191765      1.0467947984859642
32.01156226338998         -18.630363894200393      1.0457704206301313
44.067435317757756        9.76743878460887         1.1345800863279303
43.889138717818           10.758637043696549       1.1325866217904699
35.220844                 -0.8569920000000195      1.0840943242659167
34.29162248577315         -2.236482959890178       1.0822548282793059
42.234882                 24.997698999999983       1.0621644535275998
40.837936720049434        23.536927530672134       1.0722340709678189
43.929294                 24.03525099999999        1.0587422674415827
42.54719162446392         23.811143667498104       1.0646730703261085
17.425265999999993        45.074434999999994       1.0470493670408985
16.26504799999998         45.422777999999994       1.0443320827839064
16.597490265213132        44.45690466120348        1.0397305330467663
12.539828                 49.742923                1.0525627982982408
11.051038033468208        48.6690648016516         1.0434199609161752
18.193849688899878        45.27950005157121        1.0514385860143227
17.990040975379085        44.523758043234565       1.0462169660177043
27.796847999999986        39.46147499999998        1.052916033077139
26.82825141281516         40.13835720343734        1.053485087209664
3.356491011486839         51.05802853575205        1.026760300710528
3.7717984923628025        50.40874742173428        1.0269642919125603
1.3617466101582565        47.5943267220717         1.0098741959046011
2.297219295238352         48.0321531370318         1.0144884301500359
0.5984829999999874        48.388217                1.0114155828967164
1.7025072304694555        48.39437409839147        1.0145381562570233
27.851782638851958        -24.220403342984998      1.0239825530692328
29.918810999999973        -24.181645000000017      1.032219682915722
28.728538572237742        -22.278253873307076      1.0325620296730826
26.227816069454914        -24.250853942732885      1.0178784630541262
26.9106133776469          -22.698885904983324      1.025429598632978
28.23494904729676         -17.818274130370032      1.0427901884791355
30.166069138073205        -18.796829730969847      1.043712038525121
24.937304999999984        -24.275052000000017      1.0136171162414551
25.3388209474435          -23.309444284738213      1.018210785875791
12                        -10                      1.0062782642943908
10.696954214676635        -8.564055434715126       1.00729266216787
1.265088993060323         -9.269543928163726       1.0148365943639368
2.2152549722352606        -8.81682913618311        1.0145947931315666
32.576999                 -24.974942000000013      1.0422330005037508
31.94371865020821         -22.88612035442223       1.0412191091621208
35.030338                 -24.841901000000007      1.0519100000097925
33.60216498960258         -23.214059813525733      1.0460115060547768
32                        -10                      1.0697180801955875
33.82877857211937         -11.419321690908053      1.0687301077719318
33.79562029841154         -8.641695510895701       1.076193624951821
36.57225905091333         -23.904361383433347      1.056948008223741
35.35205699930518         -23.20335446653866       1.0514438218285025
35.1033650504644          -20.56959007465215       1.0470103631912462
33.34672868160675         -21.428100245570572      1.044936909800735
33.36516100000001         -16.653249000000017      1.0506629929889655
32.511771900183724        -17.313893282014362      1.0487629250240023
45.104602                 9.388521999999995        1.1407320501722809
44.89291295099772         10.421992461056021       1.1385688445676205
36.726179520786744        0.3401719652014093       1.0924600929072006
36.717183718763344        -1.2457770960363963      1.096697051089892
44.318167780861536        23.26109009939861        1.0596208316465268
43.784765886610856        23.107922032977143       1.0621026585955997
44.588155854280046        14.064331307276802       1.1156086590631462
44.131106999999986        14.778261999999986       1.1096904562900893
43.773346822222486        14.062959180944416       1.1152365737388519
44.090638259937           16.3384621918684         1.097279337995026
43.11274498932994         15.583157456594563       1.1043098073333988
44.04052882495716         18.27074631427236        1.0835139919527845
42.65309649591176         17.1341880097185         1.0948541983623399
43.99360999999999         20.080401999999992       1.0731807679277674
42.64120939847326         19.132918343805127       1.0835628069893435
13.55044205430866         48.43726749343275        1.0508288632295564
12.28903662337615         48.06857267055033        1.0447786594033273
14.58437698232812         47.212418046025135       1.0482841519736075
13.16798878155435         47.43251245947386        1.0445007299976348
15.495310476889456        46.21404265236052        1.046010796718753
14.962852990492083        45.18727512685826        1.0376436171440626
14.190052705519113        45.933011923371176       1.0393921756494995
18.932909999999993        45.476687999999996       1.0555323019327478
18.553776901850057        44.72901603939013        1.049858717351105
29.187149559256532        39.39664443130026        1.0563427133652994
28.885525486070765        40.510304246253426       1.0602298066343938
30.658497117944954        39.33465375483402        1.0599824760275818
31.94435585229844         39.24901690028676        1.063143955345338
31.360698542900987        40.23509077058533        1.0654190903909986
30.134664458097603        40.40579173337482        1.0628864244626064
1.5976212510517604        49.62810246338896        1.018886736946258
2.5140409999999918        50.765337999999986       1.0240322168022213
3.2106755555467457        50.29390114815986        1.0251458240789644
2.699910139291418         49.65804672370506        1.022031906734335
24.401263416460047        -24.651325316489963      1.0108760241325856
24.325293857261357        -23.78872733875433       1.0135007054590301
26.33892217509046         -19.00964784875126       1.0347228604184675
27.618006643680896        -19.844083925848214      1.035866545992566
12.250737815608174        -12.225283545975099      1.00106714714957
10.532730793116045        -11.485509254792087      1.0002934779590442
1.1525752267410314        -10.859312157479687      1.0125302496672792
2.514575236389676         -10.175658127009541      1.0124604995629858
31.950092938703705        -29.25517688357606       1.0500867180766735
30.89514499999999         -29.15506400000001       1.0432023550700567
31.151854857568825        -30.205743965142492      1.050050861334331
37.96329                  -23.058567999999994      1.0617525384803712
36.617643061776384        -22.8911626591824        1.0554235169518469
37.3420221369516          -22.30919029872548       1.056941373510188
36.69493399999999         -21.528667999999996      1.0526596038992566
35.63780637235216         -22.108035064814786      1.0507259082584632
35.56156550397074         -16.290692562336844      1.0532698429550216
34.01735415983748         -15.027955259901805      1.0568730638681771
45.97925239087782         10.23057164298992        1.143065985602554
46.71263399999998         10.936617999999982       1.142154213773677
46.07285245835863         11.190891463315543       1.139615270456023
38.530718999999976        1.7752869999999914       1.1039241432586306
38.328969418794046        -0.6417146041058807      1.1079212782008443
44.668841999999984        22.562975999999992       1.0605857084940657
43.98412939030013         22.777007102513217       1.062418800051893
44.35898113807304         21.423734199496703       1.0657035584243932
43.45055069521497         21.284601515427852       1.0701454944525963
43.79470457103083         22.07783739943377        1.06561117651168
46.645933875028966        11.606671042643365       1.138238383245867
45.007114                 13.409899999999993       1.1215191980415247
44.138851856916           13.583379716381017       1.1192179696239026
45.83432150724854         12.801277765953209       1.127786793317629
44.85182831548363         12.45298442417024        1.1288245665042722
19.77425343079776         46.337452187168836       1.0629026228732203
20.085340247036385        45.266270822675274       1.0589155277118683
33.00628999999998         39.140109                1.0657677384062203
32.51994818188728         40.20303041558176        1.06855167433088
30.051435358461717        -30.14199097855972       1.0420119563733667
29.072603999999988        -31.286984000000018      1.0396829519597985
30.479567633315813        -31.092855273936422      1.0496731304553855
23.911379999999983        -24.995198000000016      1.0086366088496217
23.885407118868812        -24.393521280703652      1.0103746985729427
24.225283544969507        -19.749262184621355      1.0258492272527175
25.58067747376034         -20.65425252857369       1.0275130554024479
12.99035215215316         -14.338922176968472      0.9971295688227922
10.839723693771473        -13.250491510047977      0.9957943852572113
29.372872021352947        -32.48144155252389       1.0472609266992001
30.114811997916615        -32.00282696679039       1.051106906357675
6.037339992289703         -20.252090579696567      0.9710857109711837
7.721926999999994         -19.004132000000013      0.9752600265661651
5.801078158660145         -18.381196383163875      0.9791808279079255
3.933909015178317         -22.83635881034028       0.9652523323373268
4.533999999999992         -21.79161500000002       0.9676235966869713
3.305685198252769         -21.94063076052413       0.9699106680196912
4.352930881424151         -20.249543823746343      0.9741219786347559
3.401477                  -23.76331000000002       0.9636028063779902
3.1934629261272414        -22.867612933941327      0.9669387759771322
1.192116242286825         -12.636894951155119      1.0081160816257828
2.5534775959268727        -11.855303669269299      1.0086421547257682
33.113044544094834        -29.577656997848365      1.0581258519244459
32.13979061690371         -30.486296067516378      1.0576211651019676
37.47207875655767         -6.508643578208405       1.086600928175252
37.389635999999996        -5.038205000000005       1.0922879189394796
36.15567960731242         -5.971574673432922       1.0872334568671143
37.56299740166944         -8.130257032596493       1.080787424222494
36.38517544480889         -7.398297573219542       1.0831463668690606
37.64775399999999         -9.641964999999999       1.076233592036088
36.508905685998926        -8.622934184767953       1.07939481961409
38.63983776380797         -11.038424392289059      1.0731123531900448
37.119592986753055        -11.143759568664228      1.0724594422537341
39.45825068635593         -12.190424308179303      1.0719839370338564
38.31411151020577         -12.144513792568675      1.0708927362789522
40.13339499999998         -13.140759000000031      1.0720544958897706
39.10040554566489         -12.890959519225898      1.0704502455075375
40.03757341746213         -13.811063389279884      1.0708873218736352
39.553614925306576        -13.543824072826961      1.0701665913466762
37.470248                 -15.97562100000002       1.058014031553242
36.05021075884973         -14.843513948675449      1.0597149731138846
39.939043999999996        -14.500309999999997      1.0693921772168389
39.48367158435676         -13.92056553061521       1.0692842525840722
38.82329996082702         -15.167059887060862      1.0642731426146814
37.74172494200734         -14.683964355441974      1.0632087637026404
38.82547646967381         -14.358299048758534      1.066627905591577
41.096744                 1.8971739999999784       1.1222978659331897
39.96515710418558         0.3384391205326722       1.1181764450548257
38.42288499999998         -3.6037110000000037      1.100828476345879
36.94896410496238         -3.6969254068636506      1.0958434188572823
42.24474527482759         1.0876422867737203       1.1262085425594162
41.39394710032665         0.38624438805038214      1.1240259020563659
46.58176000000001         12.251345999999984       1.1334659212928908
46.040964560151764        11.909402644361407       1.1351891647243497
20.660845999999992        47.24450999999999        1.0693490659999818
20.78587218524491         46.078827303242115       1.06514481223963
33.710757                 40.19890099999998        1.0722035857912091
23.55808573132351         -25.870288481825394      1.005703813783414
23.092722643223066        -25.150951459362286      1.0063670108856824
22                        -20                      1.017229145526605
23.246118172124007        -21.68263882251386       1.0166713147112667
14.181725871670892        -16.234949049855963      0.9958074719267804
12.176833503960435        -16.43814053014345       0.9893944816214175
29.689745999999985        -33.74203200000001       1.0550879531512503
30.46352753822642         -32.91074094539539       1.0576332762167946
0.7432471624793207        -25.567434044334625      0.9631381173021073
1.121660999999989         -26.22366000000001       0.9611098896660519
1.4405185546706427        -25.523572299879955      0.9625809116224601
3.533373926366619         -24.740597070476714      0.9606754592704516
2.8303461011903948        -24.258898790063938      0.9635317573052973
8.319852495204302         -19.875321058908288      0.9723384879509572
8.811513843704384         -18.94865645809054       0.9762358388973901
1.2005399430042565        -14.578473197939587      1.0017810097442736
2.7769406963457026        -13.634201244335623      1.0028305700550835
0.3363980000000027        -24.861897000000013      0.9653999188514122
1.2335888361861296        -24.759734679201394      0.964904854500548
0.5974892122561488        -23.235547167823032      0.9701049337502065
0.9422710482283043        -21.309269679974896      0.9762603184567018
1.9466150286525337        -22.42801456970711       0.9709893916848363
1.1800592811448514        -16.83687355597047       0.9932810160751495
2.975309841450819         -15.703650123251675      0.9949819590801361
1.1979621565777037        -19.156539904632307      0.9840793181920787
3.2203527897421753        -18.44867077151783       0.9836787257280395
2.799717597233233         -20.537393092266125      0.9762277501129982
34.339039371128436        -30.14675988115714       1.0674140909765222
33.13701164974642         -30.890351311276955      1.0652713088875783
39.834278274381575        -3.446636029054289       1.1051047635190223
39.03772103030673         -2.2059643051890427      1.109016511375264
43.360355                 0.3009519999999952       1.1243135755768296
42.130090898772636        -0.22540981372497101     1.1237987678248478
28.413756928479938        43.996523613654865       1.0712910930256643
27.73732299999998         44.00442799999999        1.0703285897303751
27.926139735642714        43.42540894859427        1.0688283325790495
17.021884                 53.86865499999999        1.059341027687589
17.67484211358657         52.85241971101486        1.065305418055782
17.99180816604448         53.75103906595923        1.061401970210879
20.73480243091123         48.07909623819805        1.0721418836902292
21.480826274059762        47.4933680096785         1.0722471604226762
33.690262977610516        40.98413059778365        1.0753975290369395
33.098402707097996        40.79546861843431        1.072663711834843
29.028765999999987        43.98933699999998        1.0723677308564292
28.683178008214835        43.215054343293495       1.0695088439037903
17.848376000000002        54.45888099999999        1.0568050960487945
23.138292999999976        -26.910092000000006      1.0031789085474023
22.597909328738282        -25.79112252344874       1.0038640465724997
19.774688460950564        -19.74925579488883       1.0093328757654951
20.340853122691332        -21.677073939401943      1.0066316693370496
15.765109664328051        -17.818320951594693      0.9977583277745676
13.530369801383268        -18.30409130065633       0.9885893864186064
17.661087342248308        -19.009652432164195      1.0025848682709706
17.472732539437573        -20.708820388557903      0.9979963600764393
15.581566394596692        -19.77422556650524       0.9926526413710399
29.248797999999994        -35.544820000000016      1.0588670015898929
30.630867453726694        -35.23755744176505       1.0674007521762856
1.6783460859026686        -26.60554955677373       0.9596265795895986
1.7232796693607075        -26.022517506390994      0.9609608646621279
3.656634999999994         -25.653897000000015      0.9583655960846165
3.009908120325582         -25.045030335169972      0.9611033296968085
2.8579914333055885        -26.353810690986876      0.9584104060923463
2.6801852294359327        -25.636227493090217      0.960346098992989
8.895235999999983         -20.713666000000007      0.9703822065164127
9.432253665441035         -19.687731090422297      0.974706915675998
35.71594499999998         -30.77168000000002       1.0774514664473072
34.15777625918977         -31.56919894839274       1.0737335525799707
41.29386115299907         -3.2841980024509922      1.1079912456783534
40.50584446759031         -2.0741328853631518      1.1142734807285617
43.98999386976997         -0.9068194553166076      1.1174780164830924
42.92954963675457         -0.8272287786917322      1.1210068626383962
27.94474953782779         44.77268281844181        1.0728297038358319
27.011889959182113        44.54494848639054        1.0710984031857713
18.66265863595344         54.31321914618316        1.0586855263026933
18.763066045706957        51.72005176321808        1.0704908370282056
18.751280080682363        53.26202047259813        1.0649677206955381
19.993914999999987        50.45094599999999        1.0739337261135218
20.119369713844904        51.80544577425961        1.0721809493792192
20.814821999999992        48.98210399999999        1.0743109740183652
21.617468610479044        48.314534365785576       1.0746303847662282
21.37528249713192         50.36260928786363        1.075979740983649
33.67076399999999         41.731235                1.0784287597002566
33.03987027921259         41.29552262188773        1.0744670155169596
33.13268771592283         42.823281761146205       1.080730246002932
32.75369631761626         41.90029771831313        1.0758724583834485
29.968386046108268        44.30680938234653        1.0752916978151892
29.631424104203262        43.381120525141746       1.0719750379112374
31.039934999999986        44.668857                1.0793248149959789
30.489150427460253        43.67517601021924        1.0749617094945594
31.801276936947147        44.318411025568196       1.0809278767732606
31.29612520373022         43.79453608286356        1.0776757624357065
32.570452999999986        43.964359                1.0827013595762092
32.154925920666386        43.09827124691887        1.078232833109463
31.82568363576866         43.685200357788986       1.07906865971228
23.140993319367944        -28.30358446324701       1.0024508733801067
21.904157736539776        -27.58039573182072       1.000094680762047
26.96514615000167         -35.41120934210474       1.0418632572908852
25.937514617389386        -34.55928712107903       1.0313507872246268
25.719589291457982        -35.81264159948743       1.0353567117168558
27.892229999999984        -36.17977600000002       1.051576184872715
26.63208445062233         -36.668479983570194      1.0447311574825413
29.1316548949872          -37.29433674527047       1.0635498861908628
2.178911999999997         -26.948941000000005      0.9582653175411002
2.1961090720547274        -26.183974344155626      0.9599036088860328
9.356270880268466         -22.424958872968055      0.9666996969371583
10.40617707967547         -21.56360177358132       0.9718680593673696
42.78520499999999         -29.16760700000002       1.1218198313349854
41.93919699999998         -29.000958000000008      1.1144400426161545
42.351550014836135        -29.574903940912407      1.1185583612106962
40.26407618896169         -29.758501478355047      1.1022780916147317
39.103492993426265        -30.24722727290536       1.095166907095291
39.946284728874396        -30.755617501578904      1.1021260332405864
37.67709699999998         -30.80869800000001       1.0880636282412472
37.05415044470272         -32.43619946470652       1.0896720984025365
42.83993799999999         -3.112133999999998       1.107968145608473
42.01314442032511         -1.626242228130572       1.1181193326426129
44.62372099999999         -2.122433000000001       1.1078444200452604
43.22191161655704         -1.6501847046577347      1.1162432370719388
28.166262999999983        45.59311199999999        1.0753194756328015
27.101813823136016        45.27951089806926        1.0734099782853135
19.64274899999998         54.13789699999998        1.0607529813489671
24.89436599999999         -33.69450100000002       1.0216464183226148
24.68674901781867         -35.26047086387125       1.0267179836089113
23.14432099999999         -30.02082500000002       1.0038539547070402
21.645498627120638        -28.81427923845109       0.9992111740622023
9.915819999999997         -24.501942000000014      0.9645480038421264
11.152390178486867        -23.05751664322486       0.971188005365038
41.19366874437585         -29.345843083417428      1.1087831612839314
41.70849572508302         -29.828508601822623      1.1137108104991482
40.97035733553074         -30.244771069370728      1.1085675459218707
43.11343131823202         -29.477939278668682      1.1244638187916076
42.79562172445868         -29.60442910134434       1.1220004209834173
38.85952633236251         -31.636533282093605      1.096882151662524
36.61682399999998         -36.41631000000001       1.088044499513427
37.3664632088387          -35.44142323898077       1.0901120479098099
36.220723738739174        -35.03325481792739       1.0889565656883111
33.42878999999999         -42.95636440000002       1.066531206407294
35.574419999999975        -43.64980770000002       1.060467525500971
35.16392205943819         -42.03238566152439       1.070561672708565
27.69531419956748         47.266740611257205       1.078693346369912
26.83772276959532         46.398268257201835       1.0761495397648797
20.7575455745282          53.62945911217689        1.0647449754451537
19.77242267582985         52.79632504465149        1.0682684836376863
22.03088241244074         52.86311309539986        1.069614352161747
20.904508188499882        52.31301998365649        1.0712574743977052
23.325030999999996        51.83191199999999        1.0744621777178893
21.835589435552066        51.53805783032352        1.074465570062808
24.021966368299637        -31.863168897461833      1.0110227745255436
22.812021139322365        -33.09633433785588       1.0097432963221742
22.004712480119693        -31.71435063377344       1.0033616085921633
30.889136147541727        -42.95661632917278       1.0656039609063512
31.986050955052733        -41.146149391261375      1.0736617289066652
9.865444557298733         -27.36083770056993       0.9622863915591527
11.819149865377865        -26.49926561351388       0.9698042907875948
43.40697                  -29.75547500000002       1.1264055039579344
42.99654429491865         -29.769490387840506      1.1234194602690912
38.05525499999999         -34.54566700000001       1.0927051565751313
37.11922821791135         -34.09090070877643       1.0911822578833457
39.62683068837376         -33.93457726057606       1.0978604888044332
38.26479240970956         -33.297415565703574      1.0948552337276036
37.70138899999998         -38.32330800000001       1.084107453059087
35.82784280336847         -38.122399650848045      1.0848965866317284
36.872303496970424        -43.63527013311108       1.0590706162395322
36.34569774683873         -42.55933789288752       1.0665761424162827
27.16417199999998         49.341128999999995       1.0806876588900334
26.121172070664585        47.63750151823958        1.078208344474139
25.421129999999977        51.09961199999998        1.077775129655538
25.01839185564276         49.05533483771885        1.079090850033036
23.643448412557728        50.10847831273352        1.078094102246571
28.012209999999982        -42.95689850000001       1.0576482247300907
29.823887254514922        -40.948142148985795      1.068575709013444
9.810793999999987         -30.46165900000001       0.9636947139470818
12.023095983919662        -29.060624760734008      0.9702352014547673
43.38249909800715         -30.338799366088217      1.1251327740267691
43.028065400081594        -30.106876259656868      1.1232564155107025
41.07506099999998         -33.37144900000001       1.1042449478036174
39.79900258725511         -32.69098601009162       1.1012606253630344
41.98875776364338         -32.42927229933663       1.1111682276517105
40.92392005392364         -32.2143061335556        1.1071116289459533
42.755226984490676        -31.63891222541195       1.117591767742019
41.82664321762782         -31.563565296943604      1.1130803195674368
39.10807578159071         -38.91027999201386       1.082222094732795
37.98508331630018         -39.81023471576083       1.0793529105256854
38.03195499999998         -43.62228090000001       1.0581599976839406
37.303197951228775        -42.58384713992138       1.0655877633028652
39.21767270588093         -42.83535096100225       1.0630100983540347
38.28419475231833         -42.280215120997255      1.0668340948467303
25.619218699732688        -44.06313278027421       1.044239182780805
26.08196268857011         -41.83488485139519       1.0492359173933277
8.919423021533513         -33.226455135056696      0.9655514282378421
11.051819632819495        -33.168303690976344      0.9708737628838253
43.353853999999984        -31.021626000000015      1.1229553733899231
42.44244129515519         -31.006243996103937      1.1178240661614967
42.86432664070074         -30.496345244378634      1.1214999520487883
40.309191999999996        -39.411473000000015      1.0809193335637355
39.204278710137146        -40.16078288942322       1.0777318376086484
40.22688599999998         -42.16556240000001       1.0675418385344673
39.23700648454842         -41.80563231001138       1.0694400951700074
40.68831076278892         -41.48859116333999       1.0718017257718135
39.93850466875378         -41.43840171817527       1.0716486161413203
23.745192945650512        -44.978203134150455      1.032540356357639
24.40848353532154         -42.754041148767605      1.0385054263132993
25.56366382658221         -56.14693053677325       1.025833229243889
25.260683999999998        -55.28005680000001       1.026695707651399
24.759128955395877        -56.12396601430393       1.0237571187138643
25.865862999999994        -57.01157070000001       1.0245579607094064
24.95666991375264         -56.721511045159716      1.023080074970114
8.679125999999997         -36.16325100000002       0.9715758947562518
10.731716324361086        -35.312556140676215      0.973368732368361
41.202045                 -40.73487500000002       1.0761978261004015
40.08932902918329         -40.732798042968426      1.0753458781165623
23.97648568467713         -54.27778375103458       1.0238694166703572
23.9233756382977          -55.48432558358609       1.0220004933907672
22.253100999999987        -46.156010400000014      1.0228919756481007
21.72399492331341         -43.98994341001408       1.0210234029771112
24.672336                 -57.84879760000002       1.0194161165628481
7.907313703024665         -37.587934629590066      0.974302234446409
9.951755340574046         -37.24368048688845       0.9755728112000657
22.40999099999999         -53.055188000000015      1.01826246070926
22.568586590959875        -54.81534034122204       1.0171209473247722
21.955727505168273        -48.19281702799376       1.019690752809741
20.267223052294632        -46.92230452937532       1.0114205210952494
23.04883517179764         -57.586439296879654      1.013662736507491
24.05512924235557         -56.68379941484474       1.020150717660914
21.177126999999988        -57.28397060000002       1.00513803912273
22.73214424513451         -56.241695561846846      1.0154141994277452
7.182818999999994         -38.92527500000001       0.9776047842077885
8.983061353633005         -38.94210501450947       0.978205892206972
21.97958193152871         -50.6617883240555        1.0180545708208015
20.406821879395306        -52.19907941388894       1.0089498407420017
19.722729655132667        -49.55924475032651       1.0071530693207298
19.248644999999982        -57.62164000000001       0.9946175396720285
20.244984107577267        -55.72529840428916       1.003663002879022
5.520963854750596         -40.25986136707732       0.9813557349494082
6.933844312778945         -40.902057701082576      0.982783654722921
17.77237199999999         -58.66597440000002       0.9860503856002043
17.669010799717743        -56.75316427232526       0.9890428886006842
4.141726999999975         -41.36748960000001       0.9843503947538039
5.568855201561389         -41.59207784335977       0.9850918320400703
17.69746730235171         -59.86320309640639       0.9837358460412553
16.539953390848705        -58.94443203550554       0.9810445447145677
3.8823133756670174        -42.39862754606087       0.9870364635169011
4.74801977561342          -42.2560440557887        0.9869025751841062
17.619661999999977        -61.10679320000001       0.9817137194672864
16.485583990748957        -60.103905758293905      0.9792863204558434
3.6120639999999753        -43.47283630000001       0.9893454883397773
4.568159933056282         -42.988943900090256      0.9885382963232769
18.097714408625823        -62.44956883390148       0.9816967969670134
16.808837085736023        -62.253137821235256      0.97792611708914
4.096026999999992         -45.30170140000001       0.9921534245051553
4.938108835753407         -44.11605565158183       0.9902275369287107
18.533693999999997        -63.67416840000002       0.9817983846088308
17.43201747827108         -63.20836289084888       0.978967729078522
2.9632125443051702        -46.54244656038759       0.9934998272679783
4.683952957871946         -46.883021338312666      0.9923234929811581
18.62818623247262         -65.05738573584803       0.9808998286127207
17.32058738374522         -64.3439529523972        0.9777651042849163
1.6156218533237752        -48.03014259530207       0.993307350673109
3.62762791018767          -48.21683425071225       0.9934029114104028
18.737734999999986        -66.66113740000002       0.980225381393105
17.1122505464083          -66.05812782112153       0.9762015226815682
0.4145690000000002        -49.832066300000015      0.9907189001685907
2.568472323800962         -49.641572987543384      0.9930922949633487
2.5564551467663503        -56.97228679332171       0.9732552028141213
4.255816999999979         -57.78986820000002       0.9700441240198909
4.188077576131316         -56.11831308455408       0.975105963918631
10.340218394355299        -65.20060864515388       0.9598945224442955
10.74457099999998         -65.05495150000002       0.9605887529798517
10.441358762550145        -64.73811150977427       0.9605203160712087
11.317425145685085        -65.56186475722689       0.9609968930590358
11.44674815958704         -64.88880314530937       0.9619251002440429
19.55749799999998         -68.94887240000001       0.9810231425382981
17.577483250731994        -67.99380380446375       0.9767278949400362
19.46721199999999         -70.93648990000001       0.9792677954799986
18.177872753369265        -69.82564319669925       0.9774359509444847
0.5920188152382289        -55.67892094922877       0.9774016011004452
0.9514039999999967        -56.43597110000001       0.9748946594414759
1.6168639910308658        -55.62815444402949       0.9781768217349243
0.24559299999998532       -54.949169900000015      0.9795649487768038
1.127808855704204         -55.057324816671766      0.9800422822289363
0.10940328880699798       -53.54088408219072       0.9837249347619892
1.1130550329803386        -54.12172000885678       0.9831550030084039
0.13024813304007396       -51.822362658944144      0.9877134777474222
1.9173592950128304        -51.264039723542076      0.9907550481927839
1.3529913109464045        -52.86339673862861       0.9869554343038169
4.284028979742826         -59.779519421746635      0.9647915355755757
5.998446888498603         -58.7455095082822        0.9669456226296428
18.834429999999998        -72.26169280000002       0.9765326002492286
18.130076943359303        -71.13064398074027       0.9763676929828263
9.928667999999988         -65.34885860000001       0.9593061981818001
10.046923964595686        -64.90060673316343       0.9598923785756703
12.016600382518671        -66.18055836247578       0.9618412969541684
12.112407963111453        -65.30938497999792       0.9628662796120071
12.869951999999984        -66.9356812              0.9633632988184868
12.964058074043907        -65.80061660143961       0.9644888606160837
13.507527498258202        -68.21454401018377       0.9643989615939339
14.437318679023619        -67.45801298648054       0.9676675187009054
4.317171999999999         -62.115200800000004      0.9601321823297443
6.322089990717748         -60.959995477698534      0.9627080994378436
17.52765199999999         -73.2527359              0.972567952951682
17.383912552369782        -71.90896157365874       0.9738926886407036
9.882336344062304         -66.17488398336829       0.9584790346999406
9.332280707784015         -65.76858144940306       0.9584305791791221
14.227069000000002        -69.65782620000002       0.9659647025604265
14.982330803891886        -68.65681261916146       0.9688355814783303
3.448600799465459         -63.799805516770306      0.9570187047811161
5.100582953554012         -63.99613497521696       0.9581085005508844
15.751024999999998        -73.27663120000001       0.9682819849903332
16.585880364666984        -72.36916305225307       0.971439541835321
9.759418102929263         -67.19206818520874       0.9575656401289026
9.058457157339319         -66.60472415820765       0.9575590826680654
14.541777982073363        -71.12247558172992       0.9663056679727935
15.37608726221433         -70.05859876949849       0.9694869033986274
14.802675999999993        -72.33668980000002       0.9664003228630089
15.5424631966784          -71.27268327737134       0.9693659815531612
15.8241025434663          -72.1946671018013        0.9695312661480231
2.580034999999981         -65.47633060000001       0.9543016958806045
4.414195824162309         -65.30606451090681       0.9563938552034814
9.506742061878128         -68.43539703981945       0.9565714255847166
8.68036603642957          -67.56241433210013       0.9566778969170988
1.4533383700550584        -66.52623314915266       0.9518063416835373
2.6758695292396517        -67.08419509501817       0.9534770156879597
9.074953999999991         -69.85270390000001       0.9555478891116612
8.067379798815077         -68.68074895886224       0.9557643013459369
0.42347999999998365       -67.48589780000002       0.949295740169661
1.668970590252686         -67.56800656913204       0.9517615354454987
8.09327675411371          -71.25970950211304       0.9544886504256759
7.254445859038077         -69.99413217998358       0.9549020959264976
0.4833649802148484        -68.60132691339366       0.9491518731463573
1.2024137051091437        -68.28725921502539       0.950712031790325
6.9411458202086305        -72.91102075045372       0.9536387121068656
6.270640057215292         -71.22677127180646       0.9542679844428743
0.5371119999999792        -69.60242920000002       0.9492260849329814
1.2491544687165659        -68.96306950355209       0.950693716394745
1.0193107334267184        -71.00397527310807       0.9503852126543404
1.8852024561809175        -69.86814543182538       0.9517154651469573
1.5808439999999848        -72.63611300000002       0.9516453166336475
2.6854580143191136        -71.328665984652         0.9527316821535173
2.517521448483796         -73.65311649002666       0.9526552739779338
2.9157097296335186        -72.61180992535091       0.9529509760730571
5.820635999999979         -74.51701050000001       0.9530373057177459
5.236763341733262         -72.40235563670251       0.9538069853318254
3.5291019999999955        -74.75144650000001       0.9529186846018676
3.9469009643848416        -73.2783092335372        0.9533776816720065
8.014467683507737         17.24311716406458        0.9434834696173451
6.8735157777994145        16.785325665262807       0.9507527471180368
7.400105245668183         16.156633552768913       0.9498462932400653
6.634636732378156         16.047554779618313       0.9540990337605632
14.486186878252468        20.340070178392455       0.9282652346551494
13.711852847820314        21.41172835545661        0.922773889855353
13.340464257438786        20.345532217760393       0.9247581524005941
15.22471810474968         19.44975539599619        0.9348244411128748
5.999619247952973         16.80214354130476        0.9557859751669726
5.736898278130742         16.02381509419165        0.9591593384222381
6.6908324968387864        17.747052448652866       0.949342165085795
12.975640155482731        22.31250657779829        0.9196061768175066
12.357790026357893        21.15494628072259        0.9213005304314005
12.274660891670745        19.624283119640996       0.9256045166457764
7.360464295322851         18.7159944567431         0.9429694328137095
8.945859398517925         18.761676846466365       0.9346752010330327
13.837419500396221        18.974226768672615       0.9309889276823973
10.156925042749862        17.08807842475558        0.9366895598242021
10.679648554841872        19.072707661313935       0.928421470475677
12.169814743188397        17.973208185515343       0.9318290049986719
15.404582043350283        18.14372822348734        0.941608243718461
6.240653867850145         15.41130246971889        0.9579386246190627
8.589320588012383         15.553387938679524       0.9470023125501592
7.169880405481545         15.213478085126367       0.95391315608575
5.5159698489054545        15.19939862401633        0.962333392341656
5.010822297698529         15.829052131325842       0.9637213472037613
14.206207210246715        22.497878550114255       0.9221781734506371
13.483524715606745        23.178268388217568       0.9194431411753172
12.512725847812506        23.485266562654335       0.9179288745717418
13.40652509178384         23.960997084650486       0.9188496895921962
14.316525272707928        23.63469316587046        0.9214715731363073
5.810074392891452         18.756772117812194       0.9530304878088162
10.944737837545947        20.740683729852666       0.9232256076500686
9.48247212057096          20.360143394402662       0.9283213307100956
7.9484486630425515        20.060535072904173       0.9365257013275092
11.429302641677245        22.52493451049306        0.9192340652085977
11.541796555238559        24.0631414162152         0.917990708257513
6.386272086638992         19.994601891383994       0.9469149060368365
9.193104590355807         14.069749272832187       0.9514446053845462
10.549842844942098        15.091678391720727       0.9450004012970614
10.528731720087375        13.806398466276887       0.951311332436853
13.916466078997694        17.05488010166067        0.9402015590350378
12.14839273652072         16.032482133689996       0.9409359418144702
15.803985736843842        16.502796429305313       0.9528002701017291
6.177898947496473         14.372050730302714       0.9610712263988956
5.17829200526885          14.548043038537855       0.9655842656945481
7.640918303381435         14.010980679488327       0.9560130613799214
5.153577510603375         13.709300744617877       0.9675369994415901
4.464935956743075         14.326826478872132       0.9695729664045971
12.615426083538281        24.872551317812402       0.917839364396684
13.931883917306573        24.759138013623865       0.9201961888245445
21.04088782827864         22.19091775181662        0.9810498544730204
20.312629617442038        23.477540377225335       0.9712506637062746
9.730999486161156         22.00428360327903        0.92431605428795
8.471260270547527         21.250240577310272       0.9313951697572688
7.0374192797308535        21.392197446540926       0.940288396508299
9.98900521822113          23.93590805199965        0.9217309691707376
11.029346473184857        25.40261084240442        0.9191122530026219
5.327996047327756         21.24271041592918        0.9535338769833274
7.990027465420752         12.573523765951437       0.9601626321354347
9.700440765342243         12.720145321965228       0.9568909274930106
11.00775898821892         12.934278230753304       0.9560129348046469
11.948715781957377        14.062691365441735       0.951155402966604
14.148591927288871        14.924356333045923       0.9531615808690195
16.516833584439723        14.715406049729555       0.9686622016523737
9.629340154632153         32.02121470921605        0.9374489587917153
10.38575648300201         31.43715219439832        0.9340130838851664
12.028404060368313        26.42496460166062        0.9191072098573109
10.77625528977456         27.035675910272943       0.9215414574134924
19.353486328823188        24.603885496583164       0.9598377094091921
13.447479730682714        25.908822273682738       0.9198433203127387
14.6943280397034          25.66141678782843        0.9235862038995898
15.866284597990745        25.433883784246238       0.9294873216496814
21.893198713634966        23.579289711315578       0.9905388130270184
23.089573401128906        22.943588487690413       1.005647151165162
20.90193884122548         25.147707723273918       0.9776867534814493
8.635083591549057         32.144343177426144       0.9407674907180007
9.214328563565408         30.9713476910667         0.9354551443826683
10.415347421150038        30.205468085062503       0.9299434286651661
9.346708086667556         29.408539190102726       0.9308459864608339
10.619340992791239        28.706798157677635       0.9253433490239629
8.074048796401136         22.914277790624624       0.931822556328582
6.02797727983423          22.680236344633823       0.9468417948270484
8.291512673416353         24.619442819665796       0.9299680394367065
9.318582211206891         26.00418586486496        0.9251822657479538
9.432254742296445         27.901634773059378       0.9272879588578046
4.015137152419262         22.69673007398439        0.9636052186136608
2.5601164161262098        22.678665210533183       0.9748413834357355
2.848767693994126         23.546305494008166       0.9727256085729006
10.667037823166593        11.713118190127341       0.9620680620432539
12.193868850541026        12.369037809955326       0.9613223263423992
13.634115505210223        13.171465790801737       0.9615791746755641
19.764268867283114        13.153478901445835       1.0051405551323889
15.42865491028096         13.138116558109314       0.9714415194901231
17.53102061003229         13.136415816929647       0.9866825117497777
10.140427226150901        10.242148296666928       0.9688012864931566
23.29506946497067         13.184050394478817       1.0322420581439333
11.180653145993775        32.14217009884948        0.9359459062529845
13.124659416986706        27.081283729357693       0.921025917961101
11.302421202165302        30.958844029826658       0.931395010542281
12.109537790148897        28.05829079150553        0.9222354353779066
11.635942626709939        29.631180196062775       0.9267150678288841
19.586095262412627        25.91191999071021        0.9626830334729399
17.13810442461875         25.4781057388399         0.9386907807006467
18.360577968605103        25.728725151952354       0.9498926809032469
14.27982102041269         26.907233106174587       0.9237644871082835
15.408985694765596        26.6440124853926         0.9284043262197266
16.430563658079507        26.33662834927604        0.9342928196755083
11.85858009563891         32.53999164226505        0.937927705840448
23.219799430912627        24.182766506215685       1.0066467920110655
22.343747150611645        25.07043334169265        0.9952890303391364
24.268155929704854        24.534185194384627       1.0191647024843524
20.619543398072373        26.926225863966778       0.9745743822521529
22.08971571527529         26.343417771470875       0.9915721931541754
7.634613257887824         32.67854317358852        0.9460656674925796
7.7384001248565335        31.296740789659975       0.9424383048125309
7.9446361419673925        29.90573960662397        0.9383757468019107
8.328494410199275         28.659562447608238       0.9338862674522171
6.758410483975204         24.341872636232452       0.940536530842865
5.217715685149912         24.004409095636245       0.9531369134497509
7.317516657277397         25.900969754607303       0.9368369464861762
7.928305060814859         27.41361100496377        0.9342276811990404
2.0116627812446986        23.936425942448672       0.9784116458811958
3.738730344019488         24.484726109500986       0.9656243504725082
2.5847489429690187        24.375103987042046       0.9745574451577438
20.528835783192246        11.633656538573062       1.0195333686916606
12.101723443017963        10.853423767698908       0.9697545452336397
14.013255063226275        11.686139955907072       0.9725761523314214
18.523283215790183        11.594660941153036       1.004167447358591
16.279940183205905        11.516017195889129       0.9875836060046357
11.842434264254623        9.105265066927704        0.9785472822437338
23.010833424023957        12.202371186040683       1.0337190374901115
22.10267138251557         11.522201883291014       1.0306965174227518
24.297529968309306        12.348567358612438       1.039619825314116
25.6239208980009          13.373541005686505       1.043290438998539
12.061793314990826        31.679065945268764       0.9344123585301607
13.623418655374394        28.13693669474878        0.9244960466709958
12.422031728533026        30.469063066315066       0.9299225860753346
12.946976267131882        29.388617019088112       0.9267941891935272
20.938263554049456        28.179118872070735       0.9787902567807634
19.950131775208757        28.081523938233612       0.9683937518475837
18.911850196599055        27.197582385052637       0.9567881865724368
17.436601603061863        26.795923099157335       0.9427255049443092
14.899622317834131        27.929644416748424       0.9285498408825512
16.281636478559744        27.616540255375615       0.9355890173947575
12.610506355971348        32.433576871490956       0.9385745916588124
12.87680121616227         33.21137039241254        0.9430386605020381
12.844362071964296        34.43220679506352        0.9496476422126341
13.067735540330343        33.80803259794379        0.9467890106730253
12.733999346410295        36.07692527524404        0.9595949345489756
23.54469396183719         25.63374227122069        1.009574593391576
24.80205604302662         25.42361729163418        1.0247150453047538
20.352658860713703        29.191209936991893       0.9740493742328696
21.958808441735947        27.622310366955478       0.9897126683587302
6.826681605678234         33.21938201395531        0.9507761917708268
6.690831351177745         32.051487291184024       0.9493343567377446
6.203290971662163         33.620002274039656       0.9542834104795789
6.41690200756099          30.459298848714916       0.9483464538787724
6.990568019250123         28.668287663291352       0.9419653639095017
5.279828065056518         25.602168125975034       0.9526951236984078
6.182545748058614         27.35927403139327        0.946319391045316
3.588951949473575         25.88017212199135        0.96679244514151
2.6497819608176676        25.303847097812774       0.9739510674766623
21.65576101671867         10.083377939973666       1.0330598707804013
19.686541896108146        10.243648874665043       1.0200844262883768
14.353569790274479        9.624335790677394        0.9869075450370024
17.546759028427083        9.38979503660789         1.0090906267820576
13.242197944674938        7.625903811400624        0.9921896471266043
23.566237934444835        10.764610938232966       1.0397282915878696
25.52064730042158         11.389516887085726       1.0435261335815686
23.047422449271174        8.311252142913297        1.0424656511876467
13.075581041783998        31.415163049887305       0.9348798503444982
14.293477022708682        29.41574888030011        0.9304935124465126
13.394337763957044        30.398550967268257       0.931378281639885
18.92779508045821         28.91301410485636        0.959949404504854
17.497536685850424        28.41760838940814        0.9464248343589668
15.894813750976212        29.491765606807547       0.938459084977769
13.548268355434116        32.360834398543844       0.9405898558015138
13.044828224203892        35.460618321774064       0.9566589143941041
13.646299763182686        33.333594509426376       0.9460310310651945
13.299030603890966        34.81954811486236        0.9535181950436886
13.546112950487682        34.11115621066828        0.9501210693274581
19.502062050613258        30.33967153947879        0.9687663877624663
13.191486241565356        36.451822175995          0.9639250679191691
13.424265499486635        35.86992487869868        0.9608284994951446
13.71117350425513         36.26144407684739        0.9647093473684234
13.071913930609732        37.02873169034331        0.9675670126844512
12.292420831277667        38.997108718351875       0.9792467887932104
27.111758136767946        25.079633851679663       1.0497154130543733
25.952722342998086        25.889376013483854       1.0370091410992501
5.945425818333522         32.88837630783681        0.9545169188077298
5.586799230677864         31.76666502202828        0.9551559536308851
4.946496931648726         30.521955146697326       0.9580863517693273
5.423784725496495         29.01288306766578        0.9535049040620592
4.198603914071804         27.4988700216333         0.9621281173274652
20.091733880413354        8.051671437177175        1.031420770235344
21.6768484711059          6.333884653651738        1.0424598253486468
12.260016493410006        5.924874407989541        0.9959059611603711
15.698107376859568        7.465453180534466        1.0066832321771413
17.809279755570934        7.103483071874888        1.0215345931246875
14.49042396962951         5.967718404583815        1.0066745360428988
25.364072411229955        7.475174253853732        1.0441487012436217
24.08059369038873         5.739280069233399        1.0465225176393087
12.232173546808538        39.479631251417196       0.9827687366992037
14.566717938575675        31.187214723329145       0.9386329601671665
17.655244678548872        30.426036427885187       0.9538031335050722
16.22079494455613         31.199312294859432       0.9471752143215518
14.536938929964384        32.73607294357195        0.946186658812965
13.750702039673547        35.27916661694221        0.9581915259853969
14.333935049578562        33.718909761433814       0.9508689297168871
14.08520971789801         34.55342345417245        0.954902899449984
20.25605086429332         31.54735205507151        0.9789664094442354
18.767750828260485        31.640969415075688       0.9671859261110265
13.72353741963594         36.730690714669265       0.9681057686834248
14.093096633704205        35.81722199882316        0.9632542413930507
14.12846079053664         36.36593711474208        0.9672541183694797
12.532030296548943        38.46189508658314        0.976091953963132
12.971273768862499        37.79093911863714        0.972786261768114
13.770548096329494        37.31325769957491        0.9725813258019251
12.659185694716781        39.27504320541333        0.9829132377666875
12.782069530515383        38.88166782950128        0.9803493916100448
28.565998351365398        26.17386121121508        1.0607674328464327
4.573727209528558         31.80181364595968        0.9611511753857936
4.023877858488101         30.888704775727888       0.9642053255360846
3.8075917323887145        29.569612694264478       0.9654407743474919
3.1670509305928936        30.7836416275644         0.9692551568646277
19.444684351605183        5.625496428478852        1.0354060485477032
21.719807983851034        3.941723190455966        1.046186579660623
13.400677380110801        4.564096962173344        1.0068714158881882
16.746413772580453        5.081482968062184        1.0228253417259772
14.792522347142027        4.242213401465544        1.015073757902393
25.766175258392302        4.46517423404024         1.0463411161619018
24.368580052874           3.2421838833323013       1.0491505429453432
31.683755165767796        24.809262939389644       1.0787738494156136
31.08851227384227         25.954818262755914       1.0752210145574705
32.04293346671414         25.8500345831623         1.0782869644516389
12.794519028306263        39.7096591582741         0.986904421684637
12.251433196698335        39.91220711514238        0.9862624453796692
11.935614598935238        40.41310169663382        0.9889652681536754
15.67632777231406         32.36131887636901        0.9497017497901856
17.15096018130231         32.08611473657675        0.9573018601239958
15.125297410971053        33.29179854032448        0.9519757055465908
14.568464269947388        35.16459251677159        0.9609649205438737
15.0639821207878          34.28677066493           0.9576457541791316
19.531658633505863        32.584913315009516       0.9771756306245343
18.140469449019665        33.007243224188926       0.9688245631063461
14.446267315952904        36.84659161968756        0.9721767677709428
14.857103356449532        36.102647482740124       0.9687674098470239
13.20866140527806         38.48086081097268        0.9790292356142942
13.931952903121385        37.99902805755203        0.9784726476331909
14.467256653656026        37.475266435003405       0.9769486061532691
13.267765420985354        39.24296147708912        0.9852278601818576
13.355089065186714        39.84620478823619        0.9903795835034455
29.99731378601323         26.541481542032635       1.069134973758781
29.271921017279205        27.2884333304159         1.0630130364962815
31.828061077827442        26.591375655022354       1.0759375309909467
18.745216126674766        3.33596161248143         1.0372861104908402
13.472798486367981        2.9090323466346053       1.0128562810644093
15.932542210567401        2.485440041434431        1.0257706814246248
26.35996351072372         3.056128679182228        1.0477209280812858
32.818336092817134        25.29492222159168        1.0808160385061545
12.79451749938197         40.42237715561601        0.9925765992999092
12.27371103246415         41.06896095425331        0.9955906721638677
11.460837361727453        41.70411194968556        0.9974359754967689
16.45725722851483         33.66740001955231        0.9614326261355678
15.752980550788001        35.134257385104          0.9666789413630806
19.552409614789923        33.97924276458475        0.9840965747670141
18.033747854568396        34.321102022611164       0.9754033711001979
15.32331405720882         37.145574458405626       0.9786678222288061
15.970879497588301        36.18163143974302        0.9750738350279853
14.114049261025137        38.67188802885853        0.9845000118562486
14.843313133965141        38.071660842591356       0.9832877090130068
14.060727514879837        39.552426095687125       0.9911858416959004
13.808760170144813        40.46477865454025        0.9973039237954986
13.574299068713174        0.5837785997812055       1.0186551262078853
33.93293570375097         24.75705028471145        1.0827332590449752
13.314396220084943        41.241919875164065       1.0013306257557402
12.708247539531296        41.92928054351613        1.0042361024776278
12.02105041438292         42.64423188603348        1.0071011056536727
20.320283814857792        35.365001948372225       0.9970931668815791
17.176229071827386        35.53401024030388        0.9775850706367362
18.842373908690167        35.41761386442598        0.9875253184833539
16.00904590308177         38.102772225879924       0.9894699625972574
16.744770451667765        36.9916676321614         0.9852389975865768
15.186168517591174        39.18871653199974        0.9936615099059374
14.901607058803375        40.358824070547044       1.001508404521274
14.42633949435174         41.36707701283748        1.0072541846032301
12.062005389094308        -1.4716590200493525      1.015512409579879
10.956492653728322        -2.967219166102362       1.0130620243194468
29.948310605620275        -0.8923989854664893      1.0595328414383702
35.204113724657226        23.122788096262383       1.0845107985805762
35.13683613699347         24.299790122400157       1.0833805986225324
15.257840423850476        42.40256980590749        1.0191074554608408
13.911391318612495        42.34777662231578        1.0126311809524648
12.959074912250703        42.795044422310724       1.012062019494006
11.56048858017823         43.64542418267848        1.0130700345959514
12.547257879254104        43.424822492441265       1.015230574199457
19.686211483052915        36.39491472214399        0.9992413021512296
20.76811236538673         36.60447546932727        1.0073636868190095
21.866698371253893        36.85289672847129        1.0153757343581227
16.44660364581033         39.109658850998045       0.9995392414153472
18.36778454080068         37.032598360410404       0.9952206593774447
17.294576225076742        38.38364104801215        0.9986836915785469
16.192689947934884        40.1917186923172         1.006597186740115
15.756501426383071        41.41744261333557        1.0139278976477495
16.498565530391673        42.51212187472382        1.0257745803813618
7.007179897975636         47.31957160700015        1.0232244638747194
8.72559161756893          47.65438915355413        1.0304069880323568
4.269323596467476         47.843323667176044       1.018637222558146
4.946370629786197         48.55059585429795        1.023837033055772
11.285098449138017        -4.561726777933884       1.0136303356815801
10.218997622482432        -5.257185287535644       1.0109690503070685
7.547620322774034         -8.945731134482287       1.0056893189382714
36.55621245298068         23.858151178445603       1.0827859757229525
41.495418730130275        14.04099404134107        1.1094694203753677
39.62916957619248         21.553240715128613       1.0823918209935415
9.632294264855522         46.491516984098574       1.0263999589312958
15.941646243155558        43.455724736248015       1.0300048259521841
16.978806964297767        43.54385363857369        1.0353585662025888
14.797299543956253        43.42802052287283        1.024696982468578
13.594077571959616        43.644885087043114       1.0211596160248029
11.1815715505535          45.33120171069521        1.0240155341946215
12.601511789515094        44.39462865523598        1.0226781350882792
10.020841606412485        47.79130507906978        1.0354610949632803
19.845811645497005        37.624369247651686       1.0083278865296796
21.004080766431862        37.737217982158846       1.015890365473841
21.925924389726198        37.892450488341275       1.0219775120462982
22.48091977889614         38.5439445440247         1.0288085943552638
17.460414702061087        39.784643524523815       1.0101758011057491
18.842171252574275        38.99321735825755        1.0120206266001617
17.39886596569977         41.4120600763423         1.0220877122189964
17.607801014808004        42.77184970916628        1.0329604869191724
17.829407950181032        43.715365651466          1.0404026714610228
17.39960295193005         44.24768247216889        1.041909829952511
3.9842020333209573        48.734465969624985       1.0220662871701929
9.66461908419235          -7.66448877154292        1.0077058246536974
10.680881923928276        -7.30413339871855        1.0094932553552771
9.525804683574156         -8.752055830259712       1.00583326224239
8.709115835321445         -9.518069322017144       1.0041842218341668
6.572527004630426         -9.570582651065976       1.0057806121976651
3.628606437110205         -8.534690633715032       1.0125833598805578
2.810955714035688         -8.255499043812478       1.0141549541156605
4.585171739663192         -8.972459720350901       1.0102521793428176
5.520681619002848         -9.235328629089194       1.0080645712954757
3.919388260112646         -9.357604314551574       1.0111380149190425
7.690288750150181         -10.303396646478616      1.0030469011618008
33.06266418557965         -2.5401753592814975      1.0764145939004657
42.399489705575554        13.065336311176289       1.1171826062041097
42.590775792382885        11.997650730783358       1.1218427475189627
42.03335871775191         22.78174773120814        1.070260633976944
41.252828677994614        21.64850645246775        1.0773582017700478
42.796309325433626        13.93635740921457        1.1143609399041248
42.48484786988101         14.769269662070698       1.109021135138669
41.708905305694756        15.610107251524568       1.1033871966085842
40.451414997980045        17.002582220218844       1.0957474660237745
41.03171565919251         20.03775551524802        1.0841158334740044
41.294712539186065        18.485793813280925       1.0899685514954047
42.78324958439129         22.908450747226503       1.066779104176783
43.22316175242753         23.280931714725043       1.063738870492507
10.983790332272173        47.16217870840445        1.0351979562953708
12.276755605901933        46.726350253679094       1.0371961267999412
15.51644935999001         44.374492625151454       1.0345277868846519
14.534392804705252        44.29625455665915        1.0298239820170711
13.801284557128298        44.846599421370136       1.0306660547060966
12.92485566583978         45.62434596932299        1.032539301264945
20.386730475168743        38.99976515203351        1.0207576890575676
21.460972124784462        38.87671218154712        1.0257164348610046
22.166074186990187        39.456359765980835       1.0328969662221426
23.01202825604537         39.35999302149969        1.0361868479629532
23.90900805315059         39.22660095221286        1.0391951496605132
24.429872758673365        39.98432730741745        1.045365108161716
18.615233153534763        40.787027697810366       1.0237936700268118
19.924648025880895        40.34047647736095        1.0274789862591756
18.635001948229714        42.30220934822525        1.034641671656857
18.40768031226591         43.20915525017769        1.039719341252226
18.592515482405393        43.99589479547484        1.0456199305844336
3.073942225014477         48.71167750685755        1.0195608214458103
3.5835489418160518        49.625984792846054       1.0243450357666122
29.93837922557384         -20.734145864918357      1.0392484085423987
30.389738676733828        -22.1162232348214        1.0378008815032655
31.577855566509584        -20.57327954760101       1.0425600612934582
31.382502562914084        -17.309893975632647      1.0484192545253335
28.91607617434238         -19.654651864630136      1.0394756414269022
28.52428655927154         -20.702314078224585      1.035942541464634
27.566158527586186        -21.294159687216855      1.0316833091327906
10.05969492071022         -9.889035331144452       1.0038403139784886
8.893568616977085         -11.014538347008404      1.000779207269714
5.730206044738151         -10.180507190221302      1.0060647871513664
6.525210608373233         -10.660630671963778      1.0036785188343462
3.1811801285787364        -9.243009230114996       1.0127203889887029
4.6245467324135765        -10.048900765091243      1.0085515432721173
3.577436262797518         -9.988961223485703       1.0108572897228065
7.201448568130695         -11.86448769355878       0.9997210316285602
34.54309436596023         -22.146715358319945      1.0478960282103036
34.032707342928305        -3.938472458313679       1.0830907995770176
43.41721623231941         22.68770015376982        1.0649742100899309
42.745586981860264        22.003710258176167       1.0702423716986957
43.232996200025795        12.665053957268656       1.1224944644522696
43.342810656201664        13.366981817049968       1.1190725179115784
43.83066326238516         11.8893175963223         1.1286048196666654
44.850164926579176        11.429924761006372       1.134809806639498
42.487200797940076        20.637128216297114       1.0769027804598457
43.20263234998882         14.583607973838983       1.1110720222557489
13.37761437467895         46.51087959424105        1.0399199778403239
21.27947024542998         40.10750979632179        1.0327577530420085
22.475467352436794        40.35370876460979        1.039802543772179
25.18362021428524         40.31721415777482        1.049627361080186
25.959966479995476        40.79261361259875        1.0542202935787828
23.57369238567796         40.35649697474191        1.0442751061502795
24.42210162994034         40.68668038254961        1.0490973560669927
19.693067832705697        41.7791591567226         1.0361743097559453
20.720551000330673        41.34067584618045        1.0381264468257432
19.43048880220485         43.24688872202762        1.0446131874523017
19.3565462860032          44.495247051384794       1.051877835269843
2.3825398564717415        48.89429480294972        1.0184607040999143
26.74424117950338         -20.61989268623916       1.0311979622959682
26.46403831276486         -21.43318286967318       1.0278990891982374
25.58174675861816         -22.060670130636588      1.0231041994089378
9.152686801542428         -12.533806685348857      0.9966932091262566
7.959528567574779         -13.6722275342918        0.9936905310002808
5.408064259270662         -11.387093233896312      1.0039602726186692
3.6458763791262165        -11.1085617378574        1.0084119864759755
6.032344905848196         -13.160511452243568      0.9977071373522903
6.8848274847075865        -15.008374727316442      0.9903516964573207
34.886595762640205        -5.486803866449562       1.0852185525674645
34.91544622478678         -6.96067078048855        1.082285634380814
35.4306863652036          -8.308980412051639       1.0795610735171095
35.20598542839445         -13.20349616991089       1.0645143126024652
36.77705440769071         -12.473052427516453      1.0685380443824095
35.758720937994326        -11.638472901382801      1.070097654231079
36.77414494172028         -13.717872548632158      1.0646959904982412
38.099778178312505        -13.38512311874922       1.0677152469851725
45.467837521210235        10.959406008727326       1.1390432676979363
35.75268048508067         -2.7594364158222593      1.0914348546479071
35.81703858096093         -4.4359932947560985      1.090106061035083
45.59049240288305         11.502679441171262       1.1367391406747513
44.145369085878826        12.868063420380764       1.1242863871500341
45.42828131527648         12.024456351900913       1.1331163235085862
26.87517616028722         41.35630522400053        1.0590348839656958
22.92131838878644         41.28745062729985        1.047105497297307
21.88212862485262         41.5396222312895         1.0444886144870107
25.93337299376088         41.990960798810406       1.0596244146087659
25.01040442701651         41.34333839681999        1.0542547996233786
23.846050260712794        41.59671776760418        1.0520363742355836
26.175534497315702        42.74972350394655        1.0633449911236166
25.65670287684047         42.74953791536446        1.062299475989824
25.948403219684973        43.164136375895495       1.0645825932759303
20.832484066053308        42.657676848730944       1.0469691935344
20.42334704866875         44.081156395430156       1.053771708848819
27.791851770553745        40.85404230171912        1.059043598480681
27.754210520439006        41.867698646366044       1.0630216494013085
31.38890161275238         -31.054572516689042      1.0557571527364749
23.617765458323014        -23.947608515514954      1.0109980551657758
23.35240048893754         -24.539278082958447      1.0085842769940982
24.455841721596077        -22.587390083723594      1.0177829587930143
24.683257987989037        -21.507927506323153      1.0219506487838093
23.559812606140397        -23.174932419375413      1.013160976924417
22.965913220406946        -23.84158345578295       1.009474696806572
22.646687981070016        -24.456014593740186      1.006967218960078
9.48912208179431          -13.915591913602572      0.9927367963658075
6.647225450598464         -16.759415244276806      0.9844036189991539
8.223323363117654         -16.297999183220128      0.9850511389167091
8.875741698209808         -15.075932897526899      0.9890204654861924
7.593767256538416         -17.6777198726614        0.9803468975876845
8.661548129110194         -17.4351671251192        0.9812790794349656
8.42549949501492          -18.23281873876298       0.9784260484088881
9.324785038598053         -18.093929140118256      0.9796155176422132
4.114509448758658         -12.621766893013755      1.0032969665152662
4.625691106646788         -14.409118631384317      0.996332569505499
5.034003740028111         -16.27680239024817       0.988679076881773
31.08818815142718         -31.911283570605956      1.0577316261598053
32.0814454663348          -31.545983338423262      1.0624371843356033
35.58007930081955         -9.926128898228392       1.075035387445243
39.04052363652434         -13.59325966655421       1.0689613447992246
37.534733959651184        -2.3589214713362052      1.1015338478804568
26.98398172286104         42.495575214202354       1.0638984713187165
27.77561963140532         42.5199134801774         1.065491288075882
27.608246500713893        42.96022969177788        1.0667430937020739
26.5506479786262          43.217669641314934       1.065860173393403
22.90286173411326         42.247686622204604       1.0524320408895147
22.04274758681791         42.78264711367906        1.0524091894149943
24.87478138236095         42.46267321334029        1.0592564686299333
23.78229134899969         42.70219992995463        1.057545576341025
26.0283619925534          43.736944779000424       1.066944091320611
25.330768753089096        43.36680603985106        1.0642398035675142
21.628403938469482        43.83199987566486        1.0567709981958417
21.23911253150371         45.12825399882574        1.0621659463413364
31.94338029022981         40.93075115414478        1.06969109777467
28.66009079507719         41.61733956450921        1.0640037303391687
28.442699771570787        42.382098805613225       1.0663029184775699
28.088165952220304        42.90670249795206        1.0674161109275206
29.72670808191738         41.5290785657245         1.0660977479633338
30.989407960495026        41.42897863155134        1.0688963678558043
22.52301599037523         -23.0608060776005        1.0103282076803395
22.17540328787664         -23.935188932231515      1.0069680213067147
22.08944646112454         -24.524279864255583      1.0053007631055741
22.3160533075694          -25.05205359705238       1.0047065735693272
10.617929647873055        -15.045500940797327      0.9903591231904413
9.953966883093617         -16.811595920591067      0.9843009271765637
10.257937035153821        -18.238318781885788      0.9804814402853665
9.642599035401346         -18.796896174968452      0.9778180132925376
3.739748050487803         -21.098421114196462      0.9720906995786076
2.6913424696211097        -23.528784972790767      0.9659632247905956
1.8668553924389695        -23.998458897149916      0.9661616058904968
2.426891882046594         -24.84218974567183       0.9627944557615307
1.807593873347793         -24.936318625852344      0.9636235298601477
31.19875224362855         -34.00771355991534       1.0669638841442486
32.00087466001709         -32.860722382401214      1.0676236828460128
32.99002062887769         -31.992037082995576      1.0696314441031514
32.53953559593764         -34.1265702736793        1.0750118092548102
39.84385206985557         -1.116796870564852       1.1157499668352115
27.199045500340127        43.30210072722505        1.0672436225942075
26.857486050943773        43.87729037298083        1.0687074204505675
26.202872883713713        44.38189499216298        1.0695322577329538
22.94784621374244         43.53537665379651        1.0593590435180806
24.339917154069013        43.66854539282761        1.0634943053734913
25.353034787203008        44.203049549498814       1.0676183964492627
21.55869750247945         45.99906170453738        1.0670386341270488
22.342433191312598        44.735858061735804       1.063520582437539
22.073899365188662        45.566710845329254       1.0665530837515538
21.461914117345813        46.72301431397551        1.0696321882799502
32.59397536075002         40.94360620180277        1.0716705378896165
32.44726125545902         41.38186306361908        1.0729075770026253
31.97465620465171         41.76348926975785        1.0728931853718613
29.2512935653869          42.424189012098296       1.0681317879487058
30.373523990039562        42.644153880975814       1.0714864544054092
31.45750615727421         42.53261240172411        1.0740875608879965
31.022000440035264        43.185103390554204       1.0749697854223017
31.550528774871516        43.2591950408859         1.0767982905139
21.73136158507246         -22.242783678495808      1.0100090339353842
21.75749522630507         -24.87256349425237       1.0036311384705239
21.570200706069887        -23.43703930058284       1.0063968541929775
21.552488010811924        -24.30589077344222       1.0042927509973167
21.71317874300798         -25.51772733276269       1.0022471333432295
11.493636648725904        -17.867778765917496      0.9839834932555658
10.71093879126753         -19.285202545084125      0.9784366285627663
31.91035536481266         -34.964497064143174      1.0740761822729588
2.057940014323472         -25.53679981769195       0.9616717902639513
10.230080665246586        -20.30532782190261       0.9745854632973932
33.60748773677276         -33.05857377028002       1.076878868567991
33.74477517669724         -34.51759885674975       1.0813856408625317
32.933605131919784        -35.33847941106278       1.0796923170983093
41.01800203969195         -0.7651051818316149      1.1206207998954818
25.612849320175044        44.89798645478506        1.0705224283907433
26.353615192224964        45.03115031032218        1.0718673077422043
23.59626869160345         44.7786993022194         1.066708306276772
24.70482811583447         44.8596391050789         1.0690625526686661
22.251063808624316        46.2965971153591         1.0699061147339533
22.978189792023258        45.67378334618823        1.06906703533913
22.237600364012575        47.11755359565817        1.0726756973046656
22.10583810122381         47.797847258996185       1.0743242520127851
32.25693845045143         42.406394593467994       1.0761214696307062
21.846878128659657        -26.494987446716582      1.0010266069833742
20.83229623406774         -22.975090136286354      1.0051595432245706
21.11670468121013         -24.96304740548731       1.0016887499153424
20.60567770228526         -24.103225643843693      1.0019102253017853
20.94432736999096         -25.923687496822083      0.9995764916685896
18.722615202555854        -21.86210272238588       1.0002736805223915
12.126510736342869        -19.32407893951942       0.9819414703329794
11.510445856145425        -20.492302981271685      0.9774799229608403
17.334355087630613        -22.363085327225757      0.994134513236866
31.84068014793099         -36.08543096391718       1.076187243618535
30.568956983689297        -36.630267075323204      1.0706555935212494
34.64492473579942         -33.811416514468455      1.083335866334654
35.1745071008905          -32.532472333273105      1.0821027718219438
35.00823148133221         -34.75705413928827       1.0859913094606575
34.22912802809061         -35.67340649574197       1.0845656754731654
33.33869966499626         -36.662846365990795      1.0825419118851165
25.23489657153201         45.490507378436845       1.0720235036039818
25.837632718539066        45.43240837383588        1.07254542354655
26.374931264295572        45.69519839147095        1.0738865112553324
24.409408830565205        45.96574091331331        1.0725030891840395
23.19605985005607         46.698993220851015       1.0730606336533381
22.929872537604744        47.69494451430302        1.0753679197310066
22.4544883954745          48.351032750451466       1.0760473309932037
20.911239318803517        51.245719045127586       1.0743473923388545
20.859276698512794        -26.8792729839048        0.9981514987839343
19.40838364666161         -23.25980518630316       0.9997642770225876
20.25863790435842         -25.2155111149476        0.9987840555670381
19.63266679462937         -24.645266208473142      0.9978648655468298
20.050803078773665        -26.236064655561975      0.9967025034454622
17.950139062895456        -23.355762253309194      0.9945362009890167
13.387162584192216        -20.671019104667465      0.9829624462361252
11.958558363642286        -21.727937776327924      0.9762363174879976
15.625841086086654        -22.027331250425515      0.9884360607312936
16.736206740058943        -23.444042876263282      0.9900981088137084
32.022234082446225        -37.71843148712748       1.0785743821284464
25.57808284975078         -36.90703267392517       1.0383238114283229
30.419421029693858        -38.007590887165506      1.0719594530626666
35.82873969033514         -33.77065635288922       1.0873311615010248
35.38485583401771         -35.72318446762969       1.0872635318509036
34.00747531093328         -38.20983257903586       1.0832059628685071
32.968248980991234        -39.48366854562567       1.0794154374724885
34.99907528865668         -36.95149725905945       1.0860265050701094
34.8061025076537          -39.507596445446666      1.0810763882041659
33.91287108527379         -40.94967873156748       1.0759187039805724
35.62763731145465         -40.722496839157216      1.0766055527507468
36.198975562553386        -41.60320640660428       1.0720772499057136
25.609763872546267        46.2967620451711         1.0748312942651048
22.22842669527381         49.33636290389617        1.07695314989129
24.370216555188215        47.44518434122659        1.076473531565048
23.39201195200339         48.700807302068846       1.077622512439056
22.47569897242645         50.62684083271726        1.076750375035927
20.53345322391513         -27.969362714012416      0.9964990983917735
19.90232264679336         -27.14846274668792       0.9953304269782788
18.345267233727654        -24.623686356591577      0.9937716026855596
19.16657102193554         -25.598420410665057      0.9949460441893652
19.173682831050915        -26.651033180344363      0.9937100239897709
16.997853526572566        -24.706110009673214      0.9891521291074911
13.376831359874245        -23.047119643708573      0.9787845025043912
15.406973538095471        -24.082608566217772      0.9844868608758133
12.224561678316192        -24.464958756917067      0.97291226141265
24.57201248705954         -36.52964835407357       1.0303663544878754
31.08486075127615         -39.385515576662314      1.074834551139446
24.88637288651256         -37.8692193340257        1.0363551815627516
26.086796092983082        -37.6709911488603        1.0441341967670845
27.518757400934124        -38.070380653364545      1.0549288728627613
29.289398436070428        -39.009403551444045      1.0670267067675852
42.20156464658031         -30.079785988915837      1.1174568677458505
42.63863303182097         -29.90273229953265       1.1207118064647705
40.09001637977136         -31.69566619394361       1.1035315907071432
40.92383450984584         -31.17915458307966       1.1084976227733432
36.492539553900755        -39.557502326445764      1.0808426750117963
37.01405429974442         -40.91627281308528       1.0749858991210135
36.87880656088514         -41.88628940897342       1.0700394543009477
37.56572974509727         -41.75013149903579       1.0703275213851047
23.37301329953436         -35.93333816685303       1.0209665174576708
23.340182410256784        -34.68137609361754       1.016999149218481
20.18657854029032         -29.036603455013385      0.9953235100326976
20.87883789091802         -30.377919416495583      0.9978979293987257
18.95302684275341         -28.01204907006777       0.9920366778998408
17.80201869169842         -26.455107938365938      0.9897313109348724
15.746515892959456        -26.275452067291496      0.9832786462387701
13.881338710709162        -25.291465114878584      0.9778449181341705
23.206795768308183        -37.533376582820715      1.024162398016055
24.20299387341566         -38.889611899064974      1.033912241220572
25.841348523710316        -39.31931480241314       1.0460536302958223
27.757837462147176        -40.350555095422656      1.0592081026401425
41.78578534334707         -30.60100130308549       1.114308941571992
42.380849793164074        -30.478382132592976      1.1183810071874898
42.60915030775396         -30.212056688658354      1.120242540652184
38.34960804801955         -41.08404849561966       1.073523211013077
22.13372568733694         -36.34135173480578       1.0146406394800587
22.069403828073828        -34.239857120100666      1.0092180889777462
22.34447313941987         -35.283851654304         1.0132545213305622
21.084857774359296        -33.27938088250104       1.0026721537277519
19.052255565333724        -29.98855785175492       0.9920765815462416
20.086270707818834        -31.64847526832626       0.9964807003745612
16.713091186383352        -28.80075840999936       0.9849493406747403
14.075003164649411        -27.771101534521232      0.9769603216963805
22.755332196295615        -39.1851815146633        1.024496011315161
21.029539258825814        -37.62075796514412       1.0107420087283623
24.32511999225163         -40.540967261401974      1.0372198982289185
22.91284452045128         -41.25300064165911       1.0281417608614438
39.405172732317844        -41.03021516427384       1.0736818961179622
20.714806970596477        -35.33543430490701       1.0048006172795623
19.595742380699228        -33.539240391732406      0.9968868861150416
17.49572822383839         -32.05554149062715       0.9879192480555035
14.709837431380533        -30.501103579676236      0.9788277584824495
12.659689548032802        -31.722474201281262      0.9735357605142444
19.495888686793247        -37.055504933366834      1.0014390888433347
21.313588204964166        -39.91006978576589       1.0160200561686121
19.73253646904905         -38.861261477046895      1.0051421704780135
22.846232767415827        -42.94763508955127       1.028336528798459
21.486737815595664        -41.93096400494187       1.019052478663181
17.974401150337094        -35.432684143611624      0.9925337216027826
15.277287515171924        -33.5949278153809        0.981917030892404
12.997118798759352        -34.737039662761504      0.9770360120282436
18.02815958515781         -38.02738677612448       0.9955724481415911
19.993850931984582        -40.730471554626206      1.008714166029391
18.621912884104173        -39.78871294490829       1.000205568231852
20.129884676145696        -42.75469901524752       1.010893884466279
15.467419470338157        -37.07146934296046       0.9851815583290218
12.602318195167308        -37.534931683623626      0.9791725391647454
10.619343257840278        -38.99122992019312       0.9788526870449005
16.896441753229396        -39.928582057474216      0.9924042383927646
18.45449334082416         -41.395849989960865      1.0006367849701476
12.112362709829945        -39.81944199766531       0.9807610077527799
20.412928631814463        -44.87591629405995       1.0128800320576636
18.707302413341914        -43.60504883788215       1.003001201335934
21.566013968983366        -55.576428396455256      1.0108900327199941
11.043369255812625        -40.49613143879876       0.9807274654433104
9.776756740631            -40.412634879005076      0.9806027392681049
21.042982679031816        -54.22721561781743       1.0102137745633788
14.5003280285923          -40.1540237118281        0.98485248645173
16.552869326965432        -42.22747161119197       0.9923573592166239
12.348216082760967        -41.4791196124068        0.9821272841643023
18.966652931952456        -45.47590626103199       1.0045590774941366
16.979738164477677        -44.686069581871955      0.9947122271180464
8.358052839360317         -40.408392886749446      0.9810597679884423
10.630375212949627        -41.75345237494072       0.9817609690176565
9.296915336935317         -41.683262317977906      0.9823145017771509
19.06149852727511         -53.99195915104913       0.99995826213218
18.698171550752033        -55.8316522501861        0.9954652063904708
11.587648167468421        -43.11332599754257       0.9824013685968175
14.101980548508983        -43.684658191236295      0.9852764020836134
17.80220427797583         -47.34780589341551       0.9981752058265879
15.617076752035771        -46.33788752822575       0.9892610362220713
7.974920292183635         -41.58502240792164       0.9832756969800454
8.39213741958156          -42.485533731996924      0.9839867895319458
9.729345694089423         -43.33624000391323       0.9831822152132342
17.492779867166245        -54.99199983938829       0.9908354562317224
18.222142939678033        -51.729216030769315      0.9978440902663074
17.48668731279535         -49.84985597085281       0.9955338267904299
17.32653387766485         -53.314294121388606      0.9920061779342513
11.436694201546805        -45.35834693207788       0.9824255066212138
13.431884571053585        -46.770801799161376      0.9835400785405608
15.573985139858358        -48.60708724300383       0.9882404262949847
7.042216263939313         -42.54433740105617       0.9856751607805889
8.163128718216964         -43.54718794058502       0.985182172989012
8.739712743661423         -45.0554513354392        0.9847938642271618
10.05345737646015         -46.86852205116885       0.9824847804137948
16.510361546051502        -57.574481367166825      0.9829349799489018
16.291734488499422        -55.83323790438094       0.9844845388992118
15.909729959088324        -54.227691336999754      0.9848883694757824
15.61239308468702         -51.76786885229684       0.9861673784688174
11.68009491776073         -47.84509603099639       0.981242464619953
13.49366386277412         -49.56832013255279       0.9819209756962876
5.579043367782436         -42.93308138943257       0.9878708687126552
10.014434943949093        -48.81832833265907       0.9809154837529968
6.783881815385531         -44.321707282993515      0.9879094486971391
7.190583936152187         -45.913063116813895      0.9875700890545566
8.393226676381168         -47.41718566019716       0.9844792735470017
15.07169167033289         -55.31983758720513       0.9805650450480989
15.712143890115042        -59.40707821195985       0.9776125700031635
15.444731736138746        -60.228970746773854      0.9758005656888302
15.409327729344293        -58.36243424551844       0.9779280125491505
15.048501275872582        -56.72545528350096       0.978788879210775
14.188421967349786        -53.847614495765185      0.979476374693578
13.042271982873434        -52.150234386382465      0.9786420355693973
11.621353480411596        -50.268832483475826      0.9790260119578028
9.942886659653084         -50.705150987059895      0.9787202700566608
15.957607081117816        -61.22836146803778       0.976309181743756
14.610755437571973        -60.93818402049143       0.972615143542572
8.390799662342172         -49.83075109565098       0.9818457143191774
5.6757846417904405        -45.614827241486104      0.9904868456460142
6.362153305579582         -47.15341465921473       0.9889364214595096
6.903743357921895         -48.580139684322745      0.9865055302013379
13.71225797343593         -55.65248277263724       0.9761403730671645
14.457568281139945        -59.46732427508628       0.9737187559417343
13.781992073566396        -57.623783943370306      0.9739918194851559
13.168148535816584        -60.42942257078735       0.9694491815244497
12.560360536971745        -54.38255259430017       0.975216937298743
10.98339082457954         -52.53001540784999       0.9760249441691072
8.704454386983015         -52.07782761566361       0.9778692937960357
13.715650232178003        -62.055984019144184      0.969236972435754
15.368522275582109        -62.206881427044834      0.9736159462212878
7.0098679624002385        -51.592523525376514      0.9815705888594818
6.313709679771598         -50.04225407542296       0.9858596294153295
5.379128288550826         -48.468639341683485      0.9901188270106548
11.892550700925478        -61.767524581232585      0.965603550052782
12.233398826248425        -56.45935544244973       0.9721017094174099
12.442823919359817        -58.643868043324616      0.9698535308331117
11.760609831631246        -60.187937814952484      0.9669727725822512
10.74861087232332         -55.22613615937552       0.9721300497116138
8.919007984476265         -54.27187394874401       0.9738331848602682
6.970652999020443         -53.55117512663357       0.9776254071125079
5.777644283473789         -52.45426656996065       0.9823218154651147
5.2055052911681825        -53.66668416026434       0.9805076184046089
11.101891651020367        -62.59191742217936       0.9635419397376234
11.74339190502212         -62.935780675525024      0.9642578187285772
10.464869818797295        -62.87311571023044       0.9624116963900538
11.041626069490809        -63.20494455771833       0.9628667152765684
10.439943829311742        -63.60159545051215       0.9616612848861013
11.487817425652361        -63.577829535034866      0.9632291539866187
12.688928383708387        -62.93229964661948       0.9661157904773778
13.520473232019134        -63.37318678212135       0.9676852713200998
14.778898681321497        -63.407200465473686      0.9709874256022673
16.33938513556735         -63.3584207678867        0.9755660391488739
5.421788658395618         -51.18466350153207       0.9858235320019069
4.490921408875581         -52.35213353927419       0.9851744934311581
3.8317611113688197        -53.34830262471726       0.9837375548717111
4.5553794932733425        -49.7351826810443        0.9902908550035394
10.658208149195051        -61.92964528173694       0.9636002946511703
10.735649617735946        -60.78736648403705       0.9649044874115438
10.732027921199645        -57.398201468281634      0.9690709009121535
10.698157091908685        -59.25659176383334       0.9666394310898722
9.086353942805959         -56.41665490532706       0.9700396880031403
7.391494006984862         -55.653429478129944      0.9725455380437479
3.949749533224179         -54.65091756460261       0.979809744117458
5.744768027981058         -55.11934086786606       0.9758878409939661
9.824150838229013         -62.48512148164866       0.9621196520826899
10.022201554529854        -63.95990412265261       0.9608199869101982
9.723398375536794         -63.42547006758714       0.9610540613891776
12.135123230525998        -63.68658267868739       0.964328908036677
10.973714053153268        -63.88539508636376       0.9621160802782524
10.403181259662539        -64.24867064072025       0.9609734564564776
9.967232029635337         -64.31921738762838       0.9604011650144388
11.553532600141912        -64.17357689863918       0.9627960385954039
12.910071049781534        -63.91138852182409       0.9658098440648024
13.799848012761139        -64.23894807849737       0.9677570879983785
14.627551581490337        -64.65408638627008       0.9697313874499767
9.52598296772314          -64.16390279012103       0.9601303659532612
15.877990909751984        -64.70725209867803       0.9733080866848709
3.6640440013574196        -51.090256325508165      0.9895287227296323
2.7651217186622863        -55.34330450988134       0.978842560539992
2.488355202931098         -53.86339578441486       0.9838054787343498
1.7923135523725895        -54.82636338925042       0.9809792545437589
3.022324121069632         -52.370455508216686      0.9874907331260814
9.519310539533109         -61.53188101659634       0.9629085218611753
9.331228440750245         -60.13696002162173       0.9644947663986556
9.18665978784026          -58.386320256276484      0.9668983576450351
7.5370492764872115        -57.58058173587011       0.9685496582681067
5.8565540301540375        -56.8341605716528        0.9714564180126889
8.758596082805946         -62.612437876442826      0.9611762193270377
8.865815247713998         -63.768948748120685      0.9600156227656241
9.015981577012239         -64.3757654786293        0.9595149815278012
10.124374658472549        -64.58293362532248       0.9603042139966425
9.748481004925507         -64.61024191013621       0.9598891334680444
12.175915984799357        -64.49970405709642       0.9637122266005733
10.916183134660256        -64.50575343555786       0.9614217960789617
14.835371195166152        -65.58981253387036       0.9697839016588453
12.942926604675275        -64.87759312599626       0.9651381103670283
13.858884551435692        -65.23736166950843       0.9672428191871553
9.353851975148086         -64.68720147730072       0.9594672471215017
8.898013376456618         -64.83364851903565       0.95899277389766
8.445097059409896         -64.4174931393069        0.9591110082899791
8.47930236663415          -64.96457965577981       0.9586147223790601
15.727764492305267        -66.06502277573755       0.9721689241853891
14.92438117935337         -66.55390236888701       0.9695605508172204
8.179156682841983         -61.15796455611083       0.9626849909229929
7.735142053889824         -59.52893164272508       0.9650329461791991
7.47250563703812          -62.2990559267803        0.9609950952157487
7.725835423795979         -63.618623136636884      0.95956320079088
9.69608855658722          -64.92659270247054       0.9595234872677711
13.983551840477327        -66.2631132909769        0.966958957230115
9.331097139695306         -65.22119460055994       0.9589345424408746
8.771394625290878         -65.34117045716599       0.9584444830125668
7.743180659501735         -64.82980553752216       0.9583718261918384
8.227346377065455         -65.38031048928275       0.958109156415175
15.888828630846536        -67.41601905613089       0.9720933010962804
6.210712392201527         -62.86296656173528       0.959922610276521
6.643692541564073         -64.34091604608349       0.9584040776814043
6.959834668976765         -65.33749512123825       0.9576046585397338
8.462460855700815         -65.96976409821067       0.9577334287064704
7.6838291246224895        -65.7334858068137        0.9575631068146907
16.46027146607764         -69.12645087312006       0.9731605053984861
16.786957411057468        -70.7204324333434        0.9733019858597485
16.438468155986115        -71.71816817938198       0.9716355243986687
5.906501737473269         -65.40057262988056       0.95713935304443
6.802734216854389         -66.3831691182029        0.9567281447834487
8.024014920037407         -66.67184712351118       0.9569902275374317
5.398590496322907         -66.53843715475797       0.9560577916395785
6.265142128145316         -67.4142016197033        0.9558747104175284
7.3812264424025695        -67.5861443715153        0.9561470875267988
3.9862630752792927        -66.6715533355644        0.9550784420371423
5.034414949855847         -68.02953005012994       0.9550575121512701
6.506544393142137         -68.65370192975496       0.9553141564179694
3.566929257910749         -67.96187085538604       0.9540875103181898
2.5866101455068504        -68.0587927572117        0.952982539198158
4.209226884270631         -69.27703296034409       0.9541584838258443
5.5756997309930725        -69.69195065711713       0.9546352802644164
2.9829329348023568        -69.03477772809285       0.9532004496385678
2.038348415328806         -68.64511353842941       0.9520692533366171
3.2299433911601283        -70.07588086953892       0.9532814967390882
4.386896666227624         -70.87078224278032       0.9539133651727985
3.8410849821197646        -72.13061476157169       0.9535017070986093
22.905069098734565        -1.9810555396893632      1.0519711790951356
24.54184474667002         -2.786959311072963       1.0550346553304017
21.108370035115712        -2.338381030264596       1.0479114603110786
19.27859517305874         -2.372454553101644       1.0423996367873014
26.4632009753068          -3.2590430159758608      1.058587278973652
17.80984862754633         -3.4664402134631676      1.0364505026284638
16.18679913472999         -4.283136518600004       1.029544650297661
27.63113398449384         -4.705513661164732       1.0622991131861739
15.298582963696372        -5.9146818907092715      1.0241040504803312
29.04149905986834         -5.872648893639537       1.0665257675412627
29.000944988857622        -14.532376708259578      1.0530991713709164
14.156661876491325        -7.318007015341167       1.0177813252617633
29.996496982980666        -13.029075933076076      1.058767822577165
29.481120782723984        -7.6310758107839565      1.0673490572987117
30.30480003257971         -9.534185762087834       1.06708497438566
30.083054036159517        -11.250289318278146      1.0632419306231913
27.563101419441285        -15.999123012664345      1.0463010880168309
14.124949103022807        -9.128250050113092       1.0138283435790516
26.08653847716894         -17.169736214207788      1.0393030678817394
13.72643065436431         -10.95513594476353       1.0081705233861993
24.775379328222883        -18.010883307675634      1.0328722442916576
14.491918747301973        -12.541019350407229      1.0064719382861946
22.922634635113965        -17.933066200461653      1.026606645599525
14.945117400152172        -14.39683645316661       1.0031957040849995
21.070780071707023        -18.387573452368063      1.0181522298646555
19.350690703305936        -17.477501898778623      1.0134578181871459
16.389582589544098        -15.56258431623257       1.005789182799475
17.571830972186213        -17.055623339536908      1.006967854385792
22.64981917442362         -4.529193152360093       1.0510037715102702
25.194164278757896        -5.711088965800917       1.0569141212528184
20.04860271913674         -4.81504660875987        1.043024769329931
23.36431725807676         -7.0332594369094235      1.0512159100822691
21.595760736286312        -6.804088242286864       1.045869902215569
19.915921697717863        -7.642968281724811       1.038634563938011
24.613421700815415        -8.468916555141014       1.0534485512451153
27.06851415609784         -7.470156809187985       1.061097630798636
27.986470264569295        -10.144275348312126      1.0606147202888587
25.715479260102548        -9.902322878966402       1.0548495360634262
17.87883408651006         -6.08772494832396        1.0334542528706043
18.313452104366334        -8.34737518199731        1.0310690761094765
22                        -10                      1.042343243413888
19.658406210314514        -9.803660833403509       1.0335197876333377
23.625166678037292        -10.850808246900222      1.0466403692298434
28.28642097916308         -12.60869372195875       1.0564741588063786
26.856592668737807        -14.30663740655137       1.0490238768904163
25.510306044093703        -12.419823169175574      1.0496587722184374
16.25222151364643         -8.21641810958581        1.0232658906217573
17.861797958693916        -9.986118091018888       1.0257244570972914
19.129983607288548        -11.169275584927338      1.0283211588799737
21.118006233707327        -11.552867776556281      1.0357525479916196
22.989584466177927        -12.562031193850109      1.0408368417328415
26.003414714118918        -15.66201635141018       1.0432118043984084
25.169241649414978        -14.719330515250647      1.0431925557473465
23.45755736052408         -14.260404614872934      1.0385341069437366
15.896180638449994        -10.805904464978127      1.0159350386411874
17.9205436780977          -11.574074371221238      1.0222371139769737
19.18438639567142         -12.759695631120442      1.0247713657740647
21.238516278461596        -13.724602945692347      1.0311652444931587
24.34159935583159         -16.115254608376745      1.0367845494753165
21.60376389376703         -16.14329647320597       1.0264254514981688
16.887900990126937        -13.244074642215846      1.0137438119310949
18.868059907606845        -15.13132694005915       1.0174287544201852
64.6452265455221          9.829428946428274        0.7967570119524932
64.14540399999998         7.980135999999987        0.7936653088001142
65.381396660167           8.391873226770828        0.747091764233375
64.86347899472125         11.472184358827903       0.8110926905199771
65.92614601113053         10.200512925405768       0.7578871582005722
64.43138564678851         6.635740805897637        0.7655718643650051
65.48926588756642         7.234968165781384        0.729247248528168
58.205065203786816        46.35194746941704        0.9034567169525326
58.57293999999999         44.11564899999999        0.924322780775382
59.836281495116246        45.30086148774393        0.88865298189335
59.418078602814845        42.39701017749032        0.929432797324901
60.30057308000385         43.67275424575783        0.8990515953474078
60.14790609112973         40.543976543028435       0.9376683715420381
60.97295633593695         42.016545037404896       0.9069146176979244
57.59709148472998         48.70359068370108        0.8861791513825593
59.27172281628031         47.72286051808791        0.8722700939257637
64.90502271785844         13.100124334664818       0.8287896873125238
66.09727282620119         12.570640700968157       0.7865962273129719
64.74377700000001         5.167193999999995        0.7376870667325433
65.86608140204116         6.086073491430601        0.7066660828381697
66.92134135578783         9.430663865989183        0.731609436336061
67.10128374814833         10.989710712043596       0.7544941299407442
66.98905272284279         11.879941853211529       0.7672296400697318
67.5578475717071          8.426691379901614        0.7157564801172571
64.815845                 14.739550999999977       0.8459410767314529
65.78454528307022         13.849459798702672       0.8074469499735284
61.441073999999986        37.068759                0.9465841444095928
61.648709564076015        35.0544919132918         0.9573955031190662
62.871061480169686        35.821618007123185       0.9266461966387227
60.81750534401336         38.70691996499434        0.9444107211144381
61.866544227136345        40.48936462777432        0.9100312797241301
62.70942261607345         38.42191276120137        0.9155276292942529
56.6201427472315          51.19159878907692        0.8724962431274466
59.01146356287365         50.84063258588298        0.8504607221274441
55.36049356258332         53.81922984629173        0.8598998010540563
57.309539501823835        54.07841707744271        0.8386816923974607
53.82880176442794         56.27569135968943        0.8498648483976623
56.04030930230995         56.23805124263757        0.8306467574689544
52.21987836193553         58.58957897839317        0.8400724061732081
54.75905244054286         58.163722146803885       0.8227074167103676
50.77329737095576         60.862269165083276       0.8281895148686624
52.88427593181407         60.59241563347987        0.8128906092684165
62.97588937851706         -3.7366318178350815      0.7622688860420288
62.719716732329154        -5.061831965663806       0.7699744457128628
63.65669696961229         -4.508814696945398       0.7311496668161768
67.06625182178098         12.717456726950868       0.7775512368987576
64.0271606013996          2.750756761898922        0.7474418348959899
65.82401868811229         3.390139558692259        0.6869683425511754
67.91663179391631         7.702353041630528        0.7082622603201982
61.84649999999999         33.220354999999984       0.9645916649586983
62.9482738741866          34.17261251375648        0.9321334479500334
62.64634925169258         29.784848539921533       0.9573313432237383
62.76683041210715         28.274074163834058       0.9571545887765417
63.86546054050361         29.127165187458502       0.9224683049184736
64.2251124621132          16.087804133723793       0.8763629306763173
65.26908934476337         16.006922059821083       0.8378123527044595
63.91637735708622         17.53640896615256        0.8955831737942528
64.96085735278356         16.959726367184174       0.8526816483662765
63.81894366561971         19.07944227206511        0.9067154014432758
65.09784607224185         18.153677502401376       0.855130034078384
62.948535                 26.658846999999984       0.9540296113696907
63.71611299999999         24.638292999999976       0.927874768059309
64.52156405193784         25.92499290080321        0.9029465754959123
61.009423997649726        46.22931457231861        0.87390045973026
61.314814418512015        44.8237158168717         0.8821894730639541
61.730370502208956        43.39135754934425        0.8902972862620744
62.21690103500724         42.094723975088144       0.8969808280803153
63.216564438558066        37.09979917843755        0.9172579923838916
60.64044622694346         47.621028941991604       0.865794795520819
59.73575291342553         49.15828903635575        0.8582608125943775
58.60905485608337         52.553903566010604       0.8427388303742951
49.17233518948788         63.269025969027005       0.8162220325909513
51.45120351470365         63.42954162840508        0.7986420613378008
47.08081613463504         66.10331590587656        0.804873350861365
49.991347221105535        65.67847456387989        0.7900365554643047
54.07550609081782         59.80769878084823        0.8146511016736102
44.454293558925684        68.88838580126225        0.7978497575188577
47.08505116895972         68.86918417639754        0.7838413967565809
63.79434335913801         0.6254568190668861       0.7441735398500064
65.15439106670674         1.5866100285953548       0.6950827157022441
63.723214704584166        -1.0701201406740612      0.7398864227197453
64.99942373824308         -0.31175499127170464     0.6942151693706693
63.424461867368315        -2.4774623254048946      0.7473049706246855
64.11388654519517         -3.531217801305688       0.7166547453814838
64.86327675608833         -2.075685240990944       0.6963526552207118
62.66120825691489         -6.667892521637467       0.7704750735713475
63.97412017671332         -5.704177198045698       0.7217414230835582
61.91960035228241         -10.012363159047764      0.7969158522480377
61.67210933030677         -11.716296542336941      0.8050548673275078
62.97687823017284         -11.235952396341062      0.7582278766138637
62.528612999999986        -8.476331000000016       0.7742914832509078
63.1518402220856          -9.856134709486573       0.7513374770943584
61.29776813957902         -13.863278340751602      0.8187187754887852
63.200615323227794        -13.05506628875683       0.7588687779100285
66.7774260436403          13.727200579237014       0.790268450427394
67.6886113318665          6.880701294000422        0.6973133842816246
62.571002                 31.367510999999972       0.9539680242628316
63.53635127653344         32.69030107294639        0.9259521336584061
63.95842882805264         35.01597394208194        0.9164958672005068
64.2355584223116          30.74756252951547        0.9153668577699097
64.54088369432648         27.639933941454483       0.905635693750902
63.82001689258969         20.701613979043692       0.9139242752724575
65.37989620521142         19.818467375177146       0.8570988912455555
63.81861467746085         22.670768037566965       0.9209225901361134
65.71324604295293         21.803483579701126       0.8606719347774224
65.57855396857013         24.396197689891057       0.8752002377180572
66.32719237016963         15.109796732855338       0.8080725542706799
52.69579199579541         62.017805002555185       0.8046483552917794
41.92157336054428         71.18404185478619        0.7922294502722056
43.77364857227048         71.83851728343392        0.7790300133573222
33.19125921542058         77.01882538235274        0.7847061680045087
36.11664627968361         74.93666652303273        0.7877801608745698
36.2369964794191          77.5310385878343         0.7690784176357504
39.13755609404521         72.95783252334391        0.790745064314208
38.55292588770656         75.73834264356434        0.7714955998277133
41.187322029602996        73.7899338503212         0.7755919448208441
48.581513729562445        67.64248940671848        0.7853084871871105
45.664888946575296        70.31506991462788        0.7814152345295008
7.3901811185379405        84.97220690396462        0.8030837093865449
9.987282476676551         84.68043026587556        0.8020065087289011
8.678019098674882         86.50786200615117        0.7901967223864593
5.205888284994847         85.61127570837917        0.800129459578917
7.070097539342845         86.58254037788588        0.7913231489761801
59.578772977992           -20.61508696677308       0.8827133659628013
59.397028848175104        -22.377063009934513      0.891108320714933
60.57857484693553         -21.611201448240635      0.848542395299244
59.247013455563476        -23.798980004511904      0.898165334500136
60.33730960598618         -22.82482002402789       0.8598301558488248
57.60886144290481         -29.804767709037243      0.9507468660128976
57.18521061550165         -31.163046027317066      0.9606109223664908
58.51152168721848         -30.602209750901846      0.925769106627866
57.064035141425585        -32.32541236368445       0.9612365946848125
56.85944133804377         -33.30311806784938       0.9639065633578405
57.60645292217519         -32.99961530540128       0.9456295488748564
58.041840607376905        -32.320786083071944      0.9365869183320527
67.11124042157914         2.6204215576181733       0.6727676180448388
63.949988699541564        -7.412808439356564       0.7265098724601393
60.72071771156021         -16.258790645968215      0.83944842830474
62.471353288820424        -15.352819025486706      0.7811061891645616
64.21689134668469         -12.821672270991801      0.7477759347138979
67.72137424660654         5.803158817821333        0.6878471491560056
67.36058068075943         3.6026752413135443       0.6749163242990235
67.65295620703353         4.7018289927160275       0.6804318598742998
64.10910484856825         33.945318339116106       0.9163802993168784
65.13768092208021         29.18940676256698        0.8998569221199811
66.29586150382553         17.013819169987986       0.8227120287625314
66.21514034892462         18.514200863841268       0.8336982298518498
65.78680390140475         26.32997336074308        0.8809133184826127
30.197244099956063        78.64134634274858        0.7859639429281677
31.93341506453682         79.9008293683614         0.7715500051590238
27.09916624531793         79.77151052255108        0.790706240420139
28.97704871719933         81.03244104098516        0.7750160009231697
24.15425723103925         81.18797294334037        0.7915216057004397
26.708978654989238        81.75464122136113        0.7781289906435829
34.30285610146764         79.10581685717624        0.7690600714163399
13.087407496841228        84.44246955850232        0.7984955775344422
12.246592989238847        86.39843788976331        0.7870312536741517
16.666338706182582        83.48632942424219        0.7977306273087963
15.074779436450683        86.00323704100367        0.7849896914176128
20.67816929152917         82.30908748010229        0.7952181388025102
22.936979553633474        83.50105166318787        0.7808045942557298
18.3275403184266          85.07944492620535        0.7835286498906162
2.8424933321344263        85.81110631110207        0.799692185237737
4.342645599357423         87.42249372100184        0.7891357834341972
60.1266572708107          -18.50466132933245       0.8613126372958737
61.87168924150779         -17.831669386744093      0.8024367487934339
61.23333184684761         -20.241441210226977      0.8261967325814169
58.783212853627724        -25.156521951664992      0.9150207442521288
60.16276429107003         -24.849893887633044      0.8721270269504882
58.09816536770178         -28.318565950858762      0.9373079905571251
59.113424804537246        -29.494377193590097      0.9112530284819598
58.30152311135906         -26.731883184405564      0.9312445213875623
60.14955505413276         -26.224223019955527      0.8782958391633747
59.48375309874819         -27.896267973436174      0.8986959048683052
56.436880015375685        -34.335026252274325      0.9710699183581872
57.682570336702014        -33.78380293680592       0.9430074119834582
58.59901573131232         -31.55690782902683       0.9251712979445409
56.01512338585656         -35.68032611216691       0.9758039278979596
57.260184489232415        -35.46981567343368       0.9483553667513827
65.3506694017904          -5.236261185285107       0.6982389260910589
66.4400406191428          0.6666047421068434       0.6729536348549705
66.17818205425863         -0.9986853726411439      0.6763844592447492
66.16387625543209         -2.392152992224462       0.6816355005087986
65.45958643543176         -3.7468076212636348      0.6905717199307888
64.94984001901241         -6.572146870541319       0.7079414592153097
64.06219174593093         -11.994083343991486      0.7430190563076238
64.1877570385498          -10.557561858229354      0.7343668995373496
64.14635248942291         -8.998465133814666       0.7283168700155009
63.167675809971136        -14.333470209568345      0.7649002485579544
62.85779567927463         -16.78430704579078       0.7803412637830918
24.853061097936013        82.72230401444043        0.7792915714080918
21.013996722480762        84.4248410894385         0.7815218614743545
6.011035195908364         87.84035847624853        0.787351303147805
9.50383803981166          88.00287522029367        0.7857753362201378
7.911716921715708         88.12310896118538        0.786204069019269
-0.14180331487319967      85.79914603992749        0.7992158239627666
0.8533540616449058        87.75805097625295        0.787227090638742
2.931210119239007         88.1132369644248         0.7870439559223141
-3.6884712648323514       85.80474501347436        0.7973216748491504
-1.8586377285786093       88.15318585382877        0.7842671963088264
-6.991245359394159        85.81816472601824        0.7955942049845504
-4.8159091766398445       88.31676820304851        0.7821218611754586
-10.243453746224302       85.82268485465238        0.7947551249478818
-9.212552121074811        88.23590308374173        0.7811827194548104
55.841372999999976        -37.45947700000001       0.9715482234638083
57.10335980860351         -36.731822686704         0.9488230010257807
54.96709127972208         -39.259016144362256      0.9800048967005635
56.56940982925789         -38.48445239703454       0.953436652264885
54.2406085985504          -40.76047595058182       0.9844411781639284
55.880716527408346        -40.2666698266532        0.9577693521767141
53.825336187211434        -42.14988881677736       0.98241777346906
55.356007631533686        -41.82855438249574       0.9587611928552786
53.43149257911648         -43.47647659368272       0.9798040991423942
54.70317085677705         -42.93053765251021       0.9623651550609524
62.007763249596074        -19.07731403275253       0.804969859882877
61.513015860447105        -22.59371542960953       0.8335599621749897
61.86600928557294         -21.42085590482101       0.8206225493822252
60.84473113022967         -23.818439207612766      0.8525882683073486
58.356205385446344        -33.19279967496082       0.9311626660019332
57.827862686739046        -34.70154892079873       0.9395582520033594
-7.234074692690422        89.1113751563418         0.7796943744477431
-13.457197406304495       85.73040280653407        0.7956322409601682
-12.937885950157169       87.74232581296619        0.7842792944281327
-16.505318454095814       85.58343880467521        0.7970072995163227
-15.561034597829153       87.59631508121441        0.7868669669622679
-19.330036522878846       84.77163271807747        0.8014155297414357
-18.085369216103626       87.1176933055149         0.7901695037999319
-8.90602930898504         89.93297898468813        0.7792529731187864
-68.69506424301316        33.582512717708184       0.8036076856854368
-68.38209486872236        34.708097917959115       0.8040448127330644
-69.2061050945122         34.297963213442756       0.800267522682294
-64.02273042815678        46.3965560236493         0.8051035156568308
-63.10258159486288        48.223668646910056       0.805116667357813
-64.53998312383241        48.26528725076695        0.7983432467967083
-64.82178259104882        44.7409441237459         0.8050199444373863
-65.49856084400034        45.92365378147567        0.799250616258494
-65.53100189658473        43.421608543523          0.8043661568047613
-66.14746178854755        44.85015626670774        0.7986185947855982
-69.20428160000002        32.54941099999999        0.8019031551937288
-69.4782288887847         33.55914129001413        0.7996339004405447
41.92709806138514         -67.38415240877102       0.9210880750257775
41.2890384878418          -68.68283304329614       0.9166432030449734
42.432243751500394        -68.51660196010444       0.9088999487139895
42.623189546215094        -66.32012301533851       0.9234599914529644
42.865501830219195        -67.4749631365804        0.9127983622628177
40.394860862137875        -70.06781613229732       0.9137096870056809
41.91355961549297         -69.81370623411198       0.9042481667008502
52.91617810063368         -44.6581062141576        0.9796886506287785
54.13068885771469         -44.62993298928157       0.9608756632532823
52.597299535464785        -45.98536102296188       0.9745578019016143
53.960339941974254        -45.815481856235316      0.956496746743179
52.0242058457925          -47.44831117827219       0.9717616473393069
53.497931770712434        -47.2630400467192        0.9534564307428293
45.78514677097807         -61.02686231445422       0.9370821264160658
44.93545711380684         -62.40619598065032       0.9338987907397274
46.52387656927854         -62.359331711756056      0.9221005645632098
46.70981962988229         -59.88720352865123       0.9377149049261319
47.40683377575549         -61.04343361797342       0.9243930905284359
-10.085435108408499       89.81028260394777        0.7793158358070806
-22.147987764107558       83.94124838357467        0.804800267723618
-21.962562601705372       86.0253420535413         0.7948958151007377
-20.071411746560994       86.97421275344524        0.7916577415070434
-25.058164506773316       82.94742560832934        0.8080697554133465
-24.50624633579171        85.12116484079918        0.7979946179171667
-28.520910588007105       81.77442909803761        0.81048457560274
-27.06638468836671        84.15253928987337        0.8006889740866676
-47.93515684563442        69.78269676615625        0.8110167665028697
-46.3254367883138         71.38773150973016        0.8109794483314957
-48.19650826090499        71.6493258573523         0.8043074266095819
-62.139083025788          50.11113904354259        0.8050075117380362
-63.697045329141375       49.814667541534156       0.7984782857765762
-68.11543859359844        35.9035303671836         0.8039843297123782
-69.4418416940635         35.361395252601625       0.7981491410791521
-65.64566957512592        48.404701382342246       0.7939668921067168
-65.50334785212466        47.16938573631297        0.796759126494899
-65.99491845562989        42.17385515071332        0.8045685673716882
-66.76561874723211        43.15219428643828        0.7990577112843381
-66.34542441562606        40.65547503728932        0.8056769074381254
-67.48874665352163        41.33085019321333        0.7989613201367282
-67.08646168186155        38.96004947704238        0.8048133715017616
-67.7415811154357         40.02350178064084        0.7998832890077018
-67.49358837815444        37.227768503673914       0.8054037223062491
-68.8759719101164         36.99590940265023        0.7988941978571683
-68.28868472630671        38.68065294577881        0.7993718069598574
-70.03329577797726        34.27866888893072        0.7965511512276224
-69.37041214680059        31.261038976300803       0.8020239390915826
-70.08525301182797        31.972281561741784       0.7979510731692562
-70.23330999367468        33.125260814414126       0.7965273206949909
44.24131423696841         -63.953953527938204      0.9281949521378777
45.70363590619203         -63.72283617171315       0.919097156437526
43.48386024602581         -65.27677526237036       0.9244376553542595
44.941564538440794        -65.18487694067515       0.9149110116601205
44.02786434359646         -66.84883147836817       0.9099943797942587
39.343416062154844        -71.42680723546523       0.9121538108124984
40.99918731540885         -71.38266532805302       0.9003859101530596
54.76924394698836         -43.90112745615697       0.9569198501393665
51.5134996715522          -49.085564459458375      0.9659304911816271
53.02358018858689         -48.97802496489958       0.9482240764615841
50.84608822072035         -50.82063198237942       0.9610148482372851
52.420828510587626        -50.7124281984323        0.9437050436018039
49.90913598757423         -52.71430868052424       0.9579680842589204
51.57841411867045         -52.621910372902946      0.9404724721379083
49.259157999999985        -55.05670620000001       0.948330155028673
50.731476539978686        -54.147500669303156      0.9393404790307343
48.200475176856585        -57.025000208048475      0.9451475148490442
49.670948516396905        -56.64178734391983       0.9342898182492043
47.46240908457684         -58.61567371823043       0.9404947790381618
49.05014260675722         -58.045222151938844      0.9309902796032612
48.24780922454699         -59.6193108805122        0.9273962345289819
-32.64043320741654        80.25980519256359        0.811418886560357
-44.35831910000002        73.20692699999998        0.8105189544021733
-46.01643414618834        74.14167621931078        0.8029301825942898
-37.10247758856814        77.58690624332417        0.813306430019526
-40.963176772532684       74.93884758347505        0.8138164879968673
-43.744789063099624       75.97228274157715        0.8026432807911421
-41.04144077782381        77.82212070543281        0.802732689587002
-49.39478076661545        68.29031774934535        0.8106049301217326
-50.11907017778384        69.78123002673536        0.803890348865106
-47.68486765140362        72.95203973632836        0.8023084745165735
-49.40143278671177        71.08645073306387        0.8026866363781514
-61.08903745870646        52.481027153072866       0.8038777517100958
-63.451442765836255       51.668870222632194       0.7955718386066248
-65.19158075651274        49.43409851964496        0.7936552893491666
-64.68948290130416        50.56958306136521        0.7933271081230387
-66.77238601126207        44.054873690471084       0.7974824066564381
-67.38835954429291        42.46630012461017        0.797585549036816
-69.54802400000001        29.883684999999986       0.8019507715687411
-70.18324670608732        30.842021544654752       0.7981566029412638
-70.80614138177943        32.30945155101153        0.7946287580764555
42.61501550006417         -70.42598435673217       0.8983824227794766
43.053340944577315        -69.54271289412543       0.9006156130059977
43.585728433851585        -68.22171756930257       0.9047374450748209
38.05609417897097         -73.12434343374204       0.9102403658791274
39.87175156475918         -72.95866543587121       0.8977262498828635
41.88013106670023         -71.25450112073838       0.897256734067936
50.24781135693847         -55.4942266480066        0.9361119843061774
-50.51148692613085        66.93070608575199        0.8105389987474242
-51.17196852388608        68.33068800845288        0.8042931404153368
-51.28358150000002        65.46654099999998        0.8118680483725743
-51.91653676484966        66.92556728004078        0.8052264588010741
-52.81402927771402        63.86197231124506        0.8101640630004144
-53.35767295959969        65.71154904565246        0.8031275223052594
-59.688245496750156       54.682757010417944       0.8045686422387888
-62.209031695029985       53.89143830473675        0.7956797214574551
-54.72152624000269        61.858313178011045       0.8076604667635443
-55.32830658747978        63.718731625566235       0.8005892428724763
-58.111688765113186       56.825828347743965       0.8060893338970553
-60.07273790941482        56.873903900806965       0.797322779729495
-56.885510300000014       59.546863                0.8043699641024791
-57.46623406501553        61.33332981097186        0.7978330676845236
-59.1854591012031         59.14483451492751        0.7959611140382075
-70.27544100000001        28.24455599999999        0.7989430216667989
-70.84831032007172        29.98418998375509        0.7955101188197264
-70.90213788394153        31.20663720220352        0.7947709640460489
-71.55241405735515        1.7635464957487788       0.7962040290400358
-71.65424040000002        3.475878999999992        0.7945783646212367
-72.63778613361751        2.5742591300359585       0.7915097857944964
-72.03013993389013        4.639780384675838        0.7923819791094634
-72.84653903464732        3.751330587526286        0.789868662160365
-72.41875920000001        5.843065999999993        0.7901692908954114
-73.06917190674434        4.718768929658351        0.7884170810800852
-72.46036403231422        8.163083176299573        0.7887784816024183
-72.49995880000002        10.370577999999995       0.7876382621595073
-73.69533883590309        9.322219320282333        0.7834177799879898
36.824404999999985        -75.19726260000002       0.9054144095932846
38.750706594987335        -74.86657745303388       0.8941384416552398
40.767248353182154        -72.39290931435218       0.8962245134141595
39.70907676258421         -74.06046464581694       0.8930715994746674
-61.34939581349374        55.73515650214712        0.7950525767629364
-70.52877943903506        26.090280424526767       0.7981975177448596
-71.5362195362643         27.103944977649164       0.7932591417867387
-71.39513850000002        23.744463999999994       0.7940840854636695
-71.87579538506498        25.612494923068123       0.7919129111528352
-71.51678326516269        21.52463423707365        0.7931438354233817
-72.65874172880174        22.102867217854264       0.7882708152117911
-71.50526187068697        19.211148351079          0.7925061036390705
-72.67389052727353        19.933891311092843       0.7875514526816783
-71.52868338021187        16.88719711502062        0.7917015387289377
-72.71809099154177        17.813124834214005       0.7866618807722427
-71.45197624621983        0.0745314643270809       0.7979950831508528
-72.6451115525238         1.3440968475543873       0.7925785178869785
-71.3554428               -1.548856000000001       0.7997845972881501
-72.56031287128182        -0.8575518269908979      0.7949911492398134
-73.84951138791754        7.017977086771151        0.7842969379723251
-70.76124461950096        -3.1465941151618115      0.8034330914800655
-71.98318428585942        -2.821251106476805       0.7987780879347941
-70.484463758049          -4.848031802183488       0.8061462783233001
-71.72664542530836        -4.1217958685467035      0.8009794882764795
-70.39541067493796        -6.6375101037252895      0.8084314109197778
-71.35970457614478        -5.43290993246935        0.8036583740361009
-69.42213900000002        -10.765897000000024      0.8164955171725411
-69.84627938683596        -9.5721949630718         0.8136656082389362
-70.6517530395607         -10.49012597511488       0.8119542058651014
-71.64102605189402        14.54629930359352        0.7907572422344205
-73.26226114904387        16.11714706391153        0.7841198047862081
-71.72837520000002        12.46306199999998        0.7904444151395428
-73.60968404365376        13.903534495975306       0.7825499230858282
-73.56049072987226        12.103044639726889       0.7828654949410849
34.543184999999994        -76.84885860000001       0.9109916693099716
33.27344099999999         -78.68626480000002       0.9064354465911343
34.821138194646686        -78.69568467974646       0.8967505972700722
36.89370909029426         -76.96228168927385       0.8942629458610557
38.09575600070626         -76.00901779031146       0.8924820016339288
-74.20261998831154        2.2148692937255934       0.7875106343927486
-74.46748017383293        3.0852956693778966       0.786038244080272
-74.05345798523193        5.626340204548884        0.7847396875152833
-74.09246252964718        4.106333857942854        0.7859113281377343
-70.26315000000001        -8.398953000000006       0.8108900731664462
-71.51170856200964        -7.244959644942828       0.80535081926495
-70.99552743510793        -9.380137950058687       0.8095388888821761
-69.36886074591928        -12.59642176019603       0.8187829529819854
-70.69267188641894        -11.892554876102706      0.8135378094423061
-74.9560103020208         7.851120002029144        0.7807775234578518
-74.50573212694734        10.681812870810388       0.7803291219927695
-74.9467666745639         9.118387603699471        0.7799504700856632
29.807724740800584        -81.08221791857646       0.909219997218348
28.39134116953813         -81.8534577374064        0.9106643169028736
29.585098564250824        -82.42978556532984       0.8997676184378942
31.402531927343645        -79.78999710135251       0.9101347308298108
32.889465828442894        -80.35535244258156       0.8973861734931249
31.61035301114211         -81.24495687382826       0.8981175950286261
35.87645941926505         -78.11441318180948       0.8941784294578059
-73.75535985612339        1.3112631156217935       0.7895005590861086
-73.5015829885479         -0.5598769102569829      0.7921373756212801
-73.41282638252123        -1.558913554537604       0.7934413014589178
-73.17744622069954        -2.649781952047437       0.795222526440328
-73.40098717171301        -3.710928532689406       0.7959548543481376
-69.27872903641365        -14.41158804693249       0.8211608392536391
-70.42232236290971        -13.484257901428665      0.8163401219798269
-69.15700230000002        -16.15592699999999       0.8234078473754355
-70.28175026911985        -14.926731994195398      0.8184974082232753
27.275514547684203        -82.69851733070723       0.9092477547527926
28.750465018973532        -83.37641716637656       0.8969047969489059
26.224713582461774        -83.73609036132663       0.9054114214866823
27.661621591708194        -84.18365495180424       0.8955754829302212
30.646658891941886        -82.22612790428968       0.8964921271291618
25.04070804539518         -84.59081850270064       0.9033006455246259
26.42686954274081         -84.96963222435909       0.894493162514395
-73.32756497887073        -4.710319913167051       0.7973630775870725
-73.22119338300128        -5.544173806936808       0.7986879286022203
-72.54817527357784        -6.527097311381319       0.801563461207432
-72.4795582316769         -8.255172756208573       0.8040057163640996
-72.19381734162036        -9.328411839501438       0.806091941499254
-72.34891512838023        -10.423695069167756      0.8071325884366143
-72.35127330344703        -11.365440744938134      0.808358603922647
-72.37540095136947        -12.153243320358353      0.8093437051543266
-71.69474334900764        -12.851162239367591      0.8119255345347095
-68.75294250945484        -17.273445107404545      0.8257677714160971
-69.91993188384883        -17.077439922015344      0.8219312553912517
23.7597081966794          -85.2772312637879        0.9026257833285347
25.01266079149171         -85.73036541396843       0.8938148878750738
26.309390224774308        -86.10736765437106       0.8875503708778736
-71.21921405207479        -14.192595172188767      0.8149144352991001
-71.37955490113984        -15.91410507839746       0.8166086837288914
-68.33878020000002        -18.418904000000012      0.8280605709793295
-69.64906693910707        -18.23806462392994       0.8238678295845014
-71.12867819341152        -16.929774209619865      0.8184095910513525
-68.25140952168864        -20.443924249820565      0.8298820336967216
-69.52870328093306        -19.640445711415815      0.8254850838222824
22.394001033612703        -86.35729573399261       0.8983995223772004
23.931068322800378        -87.07120141361648       0.8876389997373226
25.459914661150485        -86.84725522163951       0.8852831494016227
11.611203560862105        -91.43314001441662       0.8785701118847333
10.311780472285292        -91.91772884769311       0.8756966819162819
11.226846873021017        -92.54228272849247       0.8702365815600432
20.433544003748022        -87.41784391709052       0.8957447029632951
21.931233835521194        -88.25914871724342       0.8849073076448503
9.317252399582577         -92.34932978530259       0.8729328029971294
10.22451915776564         -93.06810606052676       0.8671174906627042
-68.17243731174196        -22.377736027709524      0.8312957643538786
-69.42531568840015        -21.25520649261959       0.8270829619909753
-71.34459246402704        -17.896049543925223      0.8189161961401606
-65.89338989937261        -33.1940272009228        0.8355460086912787
-66.06270284237876        -31.75824051347534       0.8357998453344038
-66.87410785161752        -32.31346292632845       0.8341999605025374
17.92187251863775         -88.70601349964713       0.8914028849164357
20.11529795567761         -89.21488486086449       0.8825158701742513
13.343166814079265        -91.01265847441526       0.8802322870924044
12.78252383395415         -92.6020498609406        0.8690574089838234
15.37420152408257         -89.95083946792286       0.8860315004400848
14.80195491084837         -91.84889603010268       0.8725770505279609
16.836656108848096        -90.93985923284751       0.8763917755025357
8.32460613454166          -92.54998773606322       0.8718905129722591
9.069099433914616         -93.48192420517417       0.8647874674732938
7.225571514213658         -92.84982095990655       0.8700387775031124
7.969295629754265         -93.848427352147         0.8627075247726174
-68.0168855283512         -23.88798526802545       0.8323548269367627
-68.97714171936038        -23.250120234704912      0.8295610312396731
-66.1949203               -30.247777000000017      0.8360842174400416
-67.06434190126353        -31.270085355522017      0.8341915183493258
-67.59845040796169        -25.17517686716959       0.833706912655659
-68.74165809083657        -25.02979571358815       0.8308841422677484
-66.75608324744844        -28.91982525968098       0.8353875855301591
-67.21057142784377        -30.13965139802891       0.8342232256718197
-67.16873482225631        -26.393629978565464      0.8347969557223787
-68.42364410950353        -26.26909036366771       0.8319175944573164
-66.97715036559738        -27.60647889002384       0.83515215878548
-67.74752483157275        -28.143167994308556      0.833477641833548
-67.80359991297546        -27.212530505517673      0.8333788931714693
-70.81756321495779        -18.93013242290609       0.8213043641632191
-70.68476063389178        -20.548667478094856      0.8231658328978047
-67.90384475489047        -33.30307330506779       0.8322365278712599
-65.5958936889704         -34.61131901555718       0.8354673067082603
-66.5773292808541         -33.96257969941078       0.8341180181155777
11.449025631541147        -93.79891112180442       0.8626200829782525
9.985991944196863         -94.31143862931718       0.8600164673414353
6.1456992953755645        -95.33782043112568       0.8547463619050519
6.1544219999999825        -93.37909010000001       0.8663900379503797
7.008529659683706         -93.88554320631638       0.8626505126682086
-70.47741996504395        -22.024179859149744      0.8249251344411506
-67.79790300230304        -32.26674193632756       0.832681425349344
-67.50356520246767        -34.17081688079684       0.8325975000473951
-67.26617964947728        -35.16371088552553       0.8326422269046286
-65.05099950000002        -35.937802000000005      0.8358124293087074
-66.32755792926065        -35.53984453163174       0.8339342831351071
-67.03674531899476        -36.15195535018129       0.8326577065512851
4.256740018897894         -95.66580110489194       0.8527876209996879
5.09164564523593          -95.33575900192602       0.8545241444439747
7.30053893502348          -94.93357629341803       0.856758883197354
8.661840183793197         -94.72564612048261       0.8578886509646431
2.7418336125034144        -95.99400993458978       0.8505947025726728
4.803856149843734         -93.4681836397113        0.8658762927173451
5.356277870368086         -94.40260984801535       0.8595275837382903
-70.0783539560912         -23.412705794722758      0.8268818396120536
-69.92182520875602        -24.711744372801082      0.8279663454627421
-68.05520374584947        -30.890350630601027      0.8325538433887756
-69.60958482078038        -26.257429555394797      0.8292734428119405
-68.90174749659016        -27.68224869827646       0.831079684779731
-68.33534888794563        -29.30245011647351       0.8322428048321913
-64.9542477974642         -37.274865629483166      0.8354946096563581
-66.01229194517056        -36.72682303248316       0.8339998240262049
-66.85229977240016        -37.247207772800294      0.8325721531189412
2.02255146444974          -96.41023322759023       0.8484181390376543
3.196484621137919         -93.82863507132122       0.8631609435398386
4.10918771152741          -94.72663963315969       0.8574471604828767
-64.86140006781358        -38.65820594824277       0.8352246634785779
-66.05348848698728        -38.01815441926459       0.8335200263312114
-66.94766406028289        -38.04877110377107       0.8321884982684418
1.2323076284243293        -96.37330014675001       0.8479409876197516
1.64348099999998          -94.4750717              0.8583369948482863
2.8809201988658835        -95.00797504004989       0.8554843952500331
-64.75838170000002        -40.34107700000002       0.8349492276559676
-66.00731969909401        -39.39847644915419       0.8331925146191099
-66.77083727199361        -38.70820346295446       0.8322502511274098
0.06282783273701127       -96.18759821330013       0.8478048971116521
-0.054543591251900995     -94.60734718411064       0.856467885313162
0.9733502699225612        -95.50408284673819       0.8517762277407203
-64.05970040540423        -42.132478559286064      0.8357270755719532
-65.46013284162918        -41.78657387711024       0.833450970724375
-62.74569129438816        -47.29682893524043       0.8376200062322547
-63.03224720572996        -46.16110115149107       0.8371260267352255
-63.69886429611922        -47.173622436297094      0.8356949936870423
-63.53864750000002        -45.09129030000001       0.8362563615015145
-64.38613276416217        -46.223654029354236      0.834505337948767
-63.70552014464949        -43.740334176346735      0.8361034117282534
-65.07021518993297        -43.1782757524447        0.8338030096842566
-64.67849579550173        -44.75645136095196       0.8342040800592041
-62.45334936351442        -48.34755509521453       0.8381590610154488
-63.59274368477881        -48.19998558305704       0.8357655800438486
-61.99223591647518        -49.33578897930071       0.8390922168840779
-63.107044614647364       -49.11498408000957       0.8366486077819325
-1.3898392767006957       -96.01463090643887       0.8473596238086549
-2.2294752892663774       -94.60278337063501       0.8545204827324574
-61.61963281575994        -50.62254786308982       0.8398336268273341
-62.98582971734726        -50.2746726722669        0.8366932023225386
-3.497366940402443        -95.98291375881944       0.8454073597564427
-4.991347472395548        -94.60610748997725       0.851184479337616
-8.199869022685368        -94.60490203547903       0.846399280379784
-5.991022674417456        -95.9930395733807        0.8423489976508511
-61.080411568463326       -52.206957612801766      0.8409060189027066
-62.41029991780339        -51.77068413236455       0.8376518186319716
-60.207347417122804       -54.01872792043788       0.842706805628479
-61.596795349104234       -53.525517526527906      0.8390485549103636
-8.24144240488641         -96.0174008470044        0.8390662665076961
-11.280592087164816       -94.6111072944195        0.8409380216151877
-9.963954323070968        -95.93369247580176       0.8367124104031032
-59.290187576743186       -55.86277156756334       0.8444346089026592
-60.81960336071736        -55.420288657178816      0.8400325719181745
-59.94986773480681        -57.13315046698335       0.8410575504274191
-12.20284228642636        -95.87277514044848       0.8331136420096589
-13.813991999999999       -94.50790480000002       0.8363452713941404
-14.651377969244733       -95.80961449919356       0.8288380449778532
-59.13797860577188        -58.47580708378639       0.841969255268456
-58.82876550792821        -59.55079213805386       0.8412574525800764
-58.398983735339755       -57.52434654192249       0.8458396505630702
-58.14216376621115        -60.86640932660882       0.8410808797012986
-16.029057095217823       -93.65935241908123       0.8357322594201588
-16.978802309931886       -95.14324257834085       0.8268899109042304
-18.654980761935505       -94.87696492302177       0.8246792433494833
-57.694009563282904       -59.031639309682035      0.8462361833545907
-57.54811552817569        -61.48810220380597       0.841803008007252
-57.207053623798465       -62.31778139981317       0.8410484227450303
-57.030501485444596       -60.38790507471726       0.8461352549613022
-58.185954757672384       -60.093850675453915      0.8424971964098487
-18.243329000000003       -93.37899860000002       0.8319464942247272
-21.216598542056893       -93.94239287200008       0.8228810749170262
-56.39236845246979        -63.57968010422539       0.8406568090675441
-56.14566069613243        -61.61946803970969       0.8466275650106877
-55.73611615891366        -64.31225092273117       0.8409061306647568
-55.402365936094654       -65.1337897322561        0.8397288208881274
-20.023969788049442       -92.61244138720251       0.8313841809020779
-19.68165207285885        -94.11053915026825       0.8254043582773902
-22.880645228937983       -93.32228585419776       0.8216052144610085
-21.791810067034692       -92.19601905061538       0.8289097357967734
-24.32295847743363        -93.14757031740919       0.8192292251705897
-55.19046465661475        -62.868808877509785      0.8469003172848614
-56.562066095681224       -62.74335724883988       0.8422403420723859
-54.464627100000016       -64.2918671              0.8454093129907607
-54.261693891306216       -66.53169239657123       0.8393466097709471
-26.6275714754466         -92.77542653729505       0.8158608804185488
-27.565340822136466       -92.58515377506713       0.8147369007293809
-23.518543626896395       -91.38371892141775       0.8281907122508965
-53.33388212453789        -65.48408265547302       0.8457005120296716
-54.61982151001553        -65.53616230020904       0.8411392660935524
-53.65808332187165        -67.61644190973136       0.8379826745607606
-28.524517228941885       -91.63167290493627       0.8156929856556219
-25.58737417185206        -90.32267190903488       0.8275787900910826
-25.45079180664766        -92.18523091242601       0.8199690849420488
-52.37092737246775        -66.53521340015581       0.8455920579265622
-53.310390723060806       -66.77196418275267       0.8416655800776978
-52.8312312980854         -68.72460468361524       0.837108255815727
-29.689093126073605       -90.4238113680849        0.8174645866350294
-30.975936110047744       -89.970008705684         0.8167218770050595
-27.980797477568427       -89.4261323600325        0.8254578313279867
-26.91296269967696        -91.53723101821184       0.8190785347146259
-33.580874440285825       -88.78749240646856       0.8161258772223835
-51.74288250286412        -67.57754602188906       0.8442252250194567
-52.66877544981699        -67.58730606784144       0.8411532442001161
-52.2270906361658         -69.66444146573396       0.8359791126629739
-32.60496922298122        -88.95666363616233       0.8172211691089387
-30.104319213315836       -88.52204814547946       0.8242482095616509
-34.08141938421272        -88.14767133322984       0.8172050392106945
-51.228030657453814       -68.570135851462         0.8425636152484532
-52.09913748055224        -68.29806620890453       0.8406736043462222
-51.57542072984479        -70.51249453324631       0.8351742254757951
-31.851258276967062       -87.70625638739176       0.8235826688007015
-31.63694891975371        -89.07930061581237       0.8185550081796926
-33.3573662219616         -87.0680811131967        0.8226646317195202
-33.151616924019486       -88.16159703990716       0.8188848108377405
-35.425576951471974       -87.2253062279448        0.8176435419229128
-50.527043282649956       -69.45688037356855       0.8417740654322993
-51.37321117650294        -69.60212948553648       0.8386583286456861
-51.049205486032974       -71.4656589718968        0.8336353601345471
-36.33070737397243        -86.90160835012713       0.8169680094085219
-34.540512325898476       -86.32839098357742       0.8227826782143864
-34.55095681679934        -87.41567764063518       0.8187021008094062
-37.08851762712095        -86.58701244540978       0.8165272498868703
-49.754590113872545       -70.43999517604544       0.8407959325248442
-50.756391646572546       -70.46955110581247       0.8376399439018167
-50.3238857574674         -72.28157976762          0.8330098507679242
-35.731246170986545       -85.41258619497002       0.8234377051107902
-35.75972228405561        -86.43666409874481       0.8195436373679539
-37.657535675293744       -85.84775385292137       0.817619695523624
-49.12765980459456        -71.73783582884673       0.8382247507234748
-50.28383478221133        -71.31900958595409       0.8362133180726975
-49.4515640227068         -73.37551075560873       0.8318349594582729
-37.08451874318903        -84.62397119262812       0.823114272969672
-36.62878310450942        -86.00840854369355       0.8191539633403055
-38.59644769705134        -84.9184922177721        0.818604210388314
-48.39514370024462        -73.19205128220194       0.8353702694111945
-48.50324517520278        -74.69497232969935       0.8300250701140157
-38.45699252055758        -83.63271940240313       0.8233986733550444
-39.90374945410765        -83.89185096465003       0.819096006504876
-47.586784874569815       -74.4946417446604        0.833140543263526
-47.47011574496663        -75.9979563406028        0.8283374621769084
-39.890067141643414       -82.2509214712849        0.8248921809008772
-41.35139497232856        -82.665305697541         0.8199543953602778
-46.491498347297494       -75.70000227017319       0.8318973364077336
-45.88895956537226        -77.98784858976421       0.8255503591629543
-42.91338008173963        -81.22238607849906       0.821396148799063
-44.12340383405254        -80.20765486320543       0.8221862351156
-41.381955000000005       -80.87056050000001       0.8262887570155657
-45.359566915986434       -77.0418197535306        0.8301545296270485
-46.498674692272644       -76.92894417843178       0.8276089184055427
-44.48758390000002        -78.6695679              0.8266300070604281
-43.06276886887574        -79.96484333307463       0.8254908532755566
65.9793858844248          9.220031323811742        0.7421859786491389
66.2951478705101          11.248124165922542       0.765689022863824
66.54429667989469         8.508828200091745        0.7218844181919879
66.23623783555603         7.749130435026034        0.7167702243308665
66.79365292001648         10.375754445078279       0.7468862704465056
59.899145410982086        46.66757722289328        0.8757635706212392
66.02936261822938         4.969211533434985        0.6931138460289086
66.55495236730167         6.981402802972755        0.7026440295151839
67.08309626337372         7.708184525603849        0.7064599405852834
66.94701338724376         6.239788310083309        0.6912395588126405
66.83595581090276         5.375548918446942        0.6847178907169142
66.80923418160828         4.440083069227749        0.6787576573233531
64.53426199147722         -4.552506325387264       0.7061876806637912
66.41247576040006         1.8528612004713023       0.6733830854446807
10.352577720880385        86.86861747641674        0.7872501936631725
-10.98704298212502        88.46373283384267        0.7810126247909718
41.50886051238946         -70.68005498458864       0.9016004777636792
42.10009759201688         -70.76193386587185       0.898627762486625
-73.60785285235949        3.02494029447821         0.7881488819759924
-74.06209123593615        8.244358824891735        0.7828434240178064
-73.43408523320866        2.0954942772808627       0.7895090870462498
-72.59896959392455        -1.913638869590062       0.7959566797548404
-72.63146737216734        -3.47237694664893        0.7975615918832325
-73.03904778861832        0.24548660231185052      0.7924722001405374
-72.7049756983669         -4.267186519404207       0.7982962777326723
-72.41837675753857        -5.310399110485576       0.8003337961521824
-71.77362626489005        -6.2468127774056965      0.8033281607537703
-71.65207433198935        -8.393350148750688       0.8063584455769641
-71.54233959103522        -10.140521141569604      0.8088498791341716
-71.52325776856955        -10.99166553727417       0.809978335690655
-71.73634092553691        -11.84912987341988       0.810509782155566
-72.26831152604865        -7.549801033976933       0.8036090281330196
-70.54879548471003        -16.0718923754005        0.819022503571184
-71.0622624360197         -15.211446472974144      0.8165971651666576
-70.52543264349302        -17.78942552362675       0.8209307004483758
-67.09168999858424        -33.20178365814237       0.833550866358747
-69.43716337517344        -22.49628563773857       0.8279170420397811
-69.180868425444          -24.07588844532824       0.8294437682882543
-66.6958276132892         -34.75207543030451       0.8336466688631357
6.398217958249185         -94.42125633810335       0.8594312318715673
3.5275680264855946        -95.607281179474         0.8527199234769702
1.9053679873828187        -95.65284932847351       0.851608351387307
-51.92529010633072        -68.93927358339555       0.8391393762408504
54.50044103074486         44.13009431189305        1.0104993979094503
55.72107079682616         42.430350458111235       1.0094968183660358
56.007448695973366        44.01639426137102        0.9812358948019695
61.33053899999999         7.942965999999983        0.9242770289901278
60.961875338481335        6.993775087758505        0.9307611964871795
62.10840758499289         6.9929567529700165       0.8801207458674987
61.55758636667327         9.862540087318424        0.9350847345439867
62.81950164521458         9.195395349652266        0.8720301749551892
56.87750499999999         40.61758699999999        1.009902525659153
57.43701163054327         42.98035041180884        0.9651582061411847
53.25934575748492         45.806017991205294       1.010467892124915
55.37227973104675         45.56327790107731        0.9724273132556096
52.14379021862911         47.68075482472708        1.0029442665848864
54.292024661392894        47.370205827428244       0.9676958460879415
51.15835899999999         49.817507999999975       0.98701970423748
53.32000467421617         49.06327806497312        0.9608371000525471
49.040899959097665        52.098776486082315       0.9850259358945077
51.5142096144676          51.70305908898209        0.9520079027037499
60.59518699999999         6.049669999999992        0.9375334551719573
61.724037524496936        6.169424457799906        0.8894602167239664
61.62988259360574         11.942381381699539       0.9542404938455324
63.151298804401875        11.10104893993866        0.8805146108176551
58.3062569318562          36.75275525330936        1.0266018262518681
58.976141503939346        35.46720568557633        1.0242539473028605
59.31721280157903         36.36673927863283        1.0064482448142391
61.690204                 13.736728                0.9680477117095845
62.79547234697859         12.695919948136074       0.9131174382775414
62.27470665339334         15.040193473705594       0.9533248646188281
62.825572357181876        13.979601727255044       0.9231384474572086
57.513612475437796        38.42134211049398        1.0248159601404219
58.34372587724704         40.09006478661773        0.9846141710438882
59.110524156367056        38.10808012710164        0.9918620080852124
57.009737410961186        44.92743379972337        0.9473853712560827
46.41347175725565         54.783309076856995       0.9789836072146335
49.15877269646727         55.52460881594279        0.9287119381723075
43.466566908282736        57.74959260192767        0.9663938993358204
46.600925278611165        58.19638636668049        0.9213778335884069
6.231771812521809         76.77039158883159        0.8833835402811844
7.748041894027776         76.30121402400191        0.8874349642144813
7.526399139009389         77.88423062403282        0.8724722398389702
60.472754826704715        4.205890250117955        0.9264968817874719
61.67852138180639         4.96683015134229         0.8802924118499763
60.32248199999999         1.9427519999999845       0.9157825257214678
59.5223873306783          -0.4126727163264307      0.9352881900639803
61.33544600935037         -0.060024421510479695    0.8588460803391228
59.17406613904649         -2.7647456252571985      0.9382864856121165
60.791030441665725        -2.0615640401980135      0.8731613900374429
63.248105061119055        6.925592831028188        0.8260215750611162
59.34731677413372         34.218458771891264       1.0270529482139137
60.094381313155324        34.80470440345663        1.001881132303395
62.56193823498733         16.371219366194595       0.9487828972911981
63.14382751234558         15.505269968275416       0.9198758850409974
63.90406937240496         12.396941248704668       0.8630289867026072
58.52154043259126         41.29827527689865        0.9644357422992094
59.13258491196385         39.19062173349474        0.9781230591311715
59.7791166572094          37.254826223948406       0.9855236373279147
56.3556121155556          46.93075167084153        0.9335475529611139
55.30374342708129         49.213652802701795       0.9224336430719331
53.70210606397754         51.23426887000847        0.9223515493475917
51.95822693283092         53.9657108898587         0.910800229909202
51.38937338504796         56.60021112183945        0.880243980477003
40.1702256201253          60.8681060983343         0.9493704792553843
43.90583947206996         61.56464581804756        0.9012353699844082
32.48696444083886         66.54699574233562        0.9195594740459865
36.415891526656694        64.0933690493041         0.9297982975066084
36.157923221388536        67.89230774353746        0.8776433880084765
40.20788857179005         65.25328652937898        0.8830884959808251
9.617676591325406         75.57972651704904        0.8931521145879034
9.61464300655665          76.90776070496453        0.8802730290495486
12.030685091820681        74.7789310673932         0.8980958169180238
11.274893930001749        76.6066224574179         0.8811094950197231
14.90949504166804         73.84072487299498        0.9020435204207164
13.927026252151173        76.43049173707978        0.8778089307287246
18.0122112372313          72.83302456424592        0.9044161077067528
17.089777366507345        75.56227335864676        0.8784389160531649
21.15744655680498         71.54782515488239        0.9082929343073025
20.40665809301475         74.60361645622255        0.8775384397218872
4.633764022202769         76.93180492756952        0.8816757196464912
5.405025762209536         78.30321971948274        0.8692206265019294
2.6125058828307526        77.11348853163102        0.878932612821006
3.8075633446097967        78.5342441741706         0.8669572553407242
61.97907747850472         3.255037090833404        0.8515718242353332
58.83787583472204         -5.001837904039379       0.9434390978226406
60.645890498536815        -4.150483942710387       0.8706612546707851
58.472132992534256        -7.317419529295233       0.9515042299854151
60.08997029330886         -6.223547437794986       0.8884634784762409
58.034495130787434        -9.767776249485037       0.9638357124075568
59.86828526320296         -8.397650695999088       0.8923658398874879
57.20165979005993         -12.049366287883087      0.9927660811554556
58.899791601656176        -11.59676745154514       0.9265872391714879
63.414720968389446        5.867516996913981        0.807536007518364
59.781195391439496        32.78128289065283        1.028077852932434
60.58339102313635         33.681214617329616       0.9981354102559927
60.20943930665984         36.00278775081767        0.9876369234906527
60.33954079072288         31.233874138653263       1.023852198881795
61.04183113680985         32.11819305239882        0.9966690853626873
60.60634075459872         29.657676912774498       1.0256260466312703
61.5368200337075          30.667488533102354       0.9903685076691504
61.40600899999999         26.937472999999983       1.0106022229644034
61.54903442933958         25.573949944127268       1.0093304829368677
62.0851614951406          26.286975705158937       0.9877988691442987
60.84962959621752         28.2635723015328         1.02476851297733
61.69704381256324         29.1145767713149         0.9923981911233158
61.75883254324983         27.957307350941704       0.9946315967099948
62.689401579156296        17.953242857653997       0.9506756877150782
61.743487999999985        22.34057899999999        1.0039579285334916
62.321183522792275        20.950611891785776       0.9776852484551247
62.75215232492083         22.020757141677105       0.9630952134728206
61.65322813564838         23.994227379527647       1.0079428672806128
62.51722506418729         25.07944724032332        0.9739381561331145
62.672098566255386        23.455842779884428       0.9685696548223397
63.80127785102709         13.620552856603302       0.8793412538446387
63.561685311738685        14.81117888085924        0.8981974274238282
49.69730397618043         58.48968572106701        0.876052473907182
47.76171746990528         60.98282705627804        0.8647791069744234
28.458819052906566        68.60775254036186        0.9133098039466201
32.1720874376577          70.76972865870789        0.8655059885932239
24.607163112251293        70.14543474182557        0.9114080170036378
27.83083709832883         72.15629955287343        0.8727188406143407
46.41122492882987         63.51699277568075        0.8453252616754844
24.17794890143586         74.39257202298606        0.8642838216016544
0.18194899999997463       77.94031099999998        0.8696893259697632
2.1070109541180972        79.0353758683289         0.8617261735028572
-2.0769577380043738       78.02285124839939        0.8665034640509126
-1.0401467702647973       79.56796785613132        0.8546838510405803
-4.095359830418132        78.0966066314987         0.863533825494394
-2.953854915681351        79.54836716316173        0.853005900451194
-6.057446                 78.16830700000001        0.8606947382312473
-4.751206692320256        79.5694756754914         0.850974983390231
56.834841820526755        -14.326480837118098      1.0043672023684298
58.51149522277339         -12.876747070259263      0.9405158657455428
55.85806523973705         -20.091268434841208      1.0334594251101412
55.37984172163327         -22.551754796519283      1.0458015190655425
56.97891802140073         -22.214879616841024      0.9874507871012539
53.92941459511877         -29.480907633053008      1.0659357459147747
53.5662274429142          -31.43286582729181       1.0648064895964093
55.018309292121906        -30.463026481153264      1.0296558761976908
54.90566598465473         -24.951580986293884      1.0552090893255532
56.684859666389244        -23.831238708967643      0.9956634995614072
54.41609886616992         -27.3463361476581        1.0617390583232975
55.652073444250064        -28.610541391460785      1.0178919303816627
55.930105997043015        -26.958712418887814      1.0143587287502638
53.22307534175883         -33.332080742963484      1.0612576806731495
54.90320098366395         -32.383521916464915      1.023452700489284
63.01679417273452         4.593899786075628        0.814261668259417
62.359637282691004        1.3987595266071582       0.8195729747203513
62.024681435019424        -3.009021023201071       0.8116331698130153
62.331679472460856        -1.4547683353366356      0.8047698244270023
62.69931424775332         -0.12142109064576943     0.7940747858233503
62.017706650687806        -4.351188142359749       0.8062246213243098
60.26012439097196         -10.394319917611366      0.8706821136015392
62.07173984806022         27.183091713729716       0.9857805122861252
62.653796                 19.646593999999993       0.9592329826217624
44.08285314237571         65.66095092573295        0.8413524771543137
36.102201885987114        71.7669943898196         0.8268939779628368
42.09851971988158         68.0881556439466         0.8283088304512897
39.16889721445516         69.47147615513362        0.8342613584543215
-8.295956000000018        78.87150899999997        0.8529027267557073
-6.43227595790237         79.76364397801724        0.8476679178353601
52.86366587221057         -35.35185773943186       1.0552411230416952
54.14944137366857         -34.72031982898849       1.0295999287826127
56.45215762333507         -17.08812885429606       1.0155792787991222
58.42998604620796         -15.84216687944257       0.9387194966302603
58.0273838702495          -19.147356446868503      0.9498069995240941
56.13110141561303         -31.532035845058147      0.9917659052549829
61.58590263665507         -5.641483358086752       0.8226945016445908
61.261765320736096        -8.868915877846291       0.8298639360770507
61.38092338815291         -7.3939561383541115      0.8280896891242819
60.15499096513007         -12.409953584400014      0.8714058192707216
33.6266033244815          73.79552123643346        0.8185136324292769
30.55082180365851         74.48539122825436        0.8297330248572727
27.385049528370722        76.22937576517005        0.8275591199737521
8.405674874317786         82.71586877074061        0.8238133573425278
11.181024319351085        81.55173447109748        0.8310634139102999
24.454279021527174        77.92913492160689        0.8237268447309226
14.719844482970963        81.10409135124294        0.8274200085111814
21.736368605008373        79.39803954359729        0.8204936713627868
18.199500589041584        80.1562926852427         0.8262937666711503
5.947567103134607         83.38838307696024        0.8200500536961668
-10.877689910863037       78.16207968900041        0.8560289308939084
-9.979854036060928        80.87491787774867        0.8355553392222221
-14.12318900000001        77.792056                0.8561117367740143
-12.24163585501222        80.1908657028981         0.8393505958495293
51.339925940439436        -41.78165001691023       1.0318596105770466
50.8564837490614          -42.90620779002803       1.0299260218080235
51.64209263565236         -42.97456828072974       1.0166036762778716
52.546587999999986        -37.24773100000002       1.047529416109747
54.336429746514725        -36.10730692643024       1.0160504654335083
51.826418999999994        -38.85280300000001       1.0483323492223828
53.47884674116547         -38.40522304788961       1.0192289997443136
51.71330227350281         -40.418927996615025      1.037134590565349
52.817668647494855        -40.1157955452037        1.0191278482204544
52.4278094064247          -41.701773221071015      1.0134127459172813
50.58400696813916         -44.06905614564956       1.0239013113503932
51.36102798100333         -43.665164363092636      1.0153247326283406
59.32480835795783         -14.326863541695245      0.9037067069338598
58.07323775076392         -21.049892483973025      0.9454581424772406
58.78051433951398         -17.418318860094708      0.9210703359351669
58.09285460202825         -22.80758209703288       0.9432377095451474
56.42931162304332         -30.04506806061613       0.9879390103079035
58.004045849605696        -24.22177984308631       0.9453701308091109
56.95501800529368         -28.862489783481227      0.9745500035352345
57.003459811777795        -27.52922084996456       0.9760808264004633
57.08387294501921         -25.693132370693206      0.9771069939778075
56.242815708879796        -32.63422342722542       0.9841423491170394
55.76019841388636         -33.52676290729964       0.9937695260274368
3.954347987054846         84.10139705131928        0.8147481637474074
1.3941537549735714        83.38541632459187        0.8215528905586813
-2.0314309723609663       83.25491968216289        0.8211451110526686
-5.461834245866228        83.19901807465388        0.8192482377595629
-17.472117637669317       76.34278315113691        0.8635281770316002
-17.291525671384292       79.61484203274304        0.8396562167621515
-60.028135092007744       42.079147706157705       0.8386249812836044
-58.834365846896496       44.66187985702385        0.8385889799825815
-61.63693352693438        44.28477530731609        0.8233866700408523
-61.19837526438205        39.762133091984396       0.8372102384206558
-62.562524347075446       41.69690642261895        0.8245188044497779
-62.35304508317573        37.53464875939434        0.8347968886267945
-63.36889386580403        39.61584867617259        0.824431495120977
-63.40492600654142        35.36377013467536        0.8320556913350458
-64.11016249058           37.54472541567442        0.8240814764941466
-64.30416922786061        33.248154269179345       0.8293759053381056
-65.7738988423106         34.62926161907767        0.8188068404911484
40.279197655910224        -64.63368842446428       0.9565323731067807
39.06353043837761         -66.18738904431018       0.9549059089225258
40.59820965561662         -66.37234667882726       0.9410923431297518
55.24840168324462         -34.780483019086105      1.0009589714461147
54.25598738188698         -37.559716964565546      1.0082013811332609
53.355688234716915        -39.40350814692862       1.0139967113386799
53.000001580552365        -41.04252073962042       1.0078801635119956
50.462184570395706        -45.33085647594908       1.0145620786973146
51.3112148594733          -44.65207179475603       1.007543404001456
-8.552522459847538        83.43199616744931        0.8152842749697913
-11.96466595017362        82.96640317154029        0.8174754941601268
-14.715410201082179       83.60519670443493        0.811521646327246
-21.559433726540206       74.90612092771438        0.8680998890712074
-20.706470596044987       78.41869251159751        0.8444732027438798
-40.98580843035236        64.43137367214511        0.8615270089591912
-36.81931118365633        67.02841519044057        0.8677855022340784
-40.33255007808417        68.42164074394756        0.8470956737925646
-44.24116786594975        61.966761327766456       0.8566537593501331
-43.88217859387049        65.32819747795925        0.8452159335429843
-47.19385495887544        59.35844029041851        0.8523618079643037
-47.210152105837835       63.131820266639316       0.8385430024557451
-57.400413506247745       47.62285761809125        0.8379978172568022
-59.55169145348525        47.212792165578065       0.8270389818059884
-63.3097898485829         45.095587493330854       0.8121010160408862
-65.12078171245454        31.206436531726997       0.8263954387882111
-66.10975085537582        32.61564136274576        0.8191894450235802
43.809255861556714        -59.61921050087121       0.966200919311593
42.64554605064553         -61.362879857867256      0.9621570356566236
44.36211248080636         -61.158805793266666      0.9494601339620736
41.53214266662251         -63.088842357128904      0.958049474223551
43.446160703179906        -62.63468409990428       0.9458744138966575
42.09470534274361         -64.86343771873055       0.9400676828495205
37.69320280221928         -67.82763904776644       0.9540806051465703
39.12226109183129         -67.99696769354532       0.9412750629053215
40.290492282060626        -67.57810891773764       0.9344199715793965
52.47852532941447         -42.65424016811507       1.0045137713968186
52.1745001783431          -43.86557906550275       0.9997438201333971
50.171161900228924        -46.46754824054845       1.0087020294411437
51.3066059148108          -45.90958995752411       0.9966775992726298
49.69627851723179         -47.55464900908896       1.0056167129960294
50.768274536370846        -47.13918058217758       0.9941933339922857
52.061159717745134        -45.01414161098048       0.9919244823979512
49.33303017603847         -48.83410290183829       0.9990606002449942
50.62031515958148         -48.291597833775974      0.9862701246888455
49.20903299999998         -50.412861600000014      0.9867655310081931
50.23942473415839         -49.468447588226         0.981439191551137
47.40580863330483         -54.20774012820323       0.9761023613933831
46.15773372788315         -56.19652921579858       0.9727531619506437
47.56538985942908         -55.99531697251227       0.9603190064510903
44.96041156521479         -57.91145825336698       0.9699810824945905
45.32403345966949         -59.732754771946496      0.9523339297212519
46.80377375910086         -57.490609110511045      0.9563069444952818
-17.08957499125382        82.63069858463977        0.8175847675570901
-19.916076538897173       81.6349418773263         0.8224507302995063
-23.003645953089062       80.61588290308543        0.8259352027481726
-26.400258359628566       72.81799702529874        0.8718194109621596
-24.44650701730283        77.38162420292512        0.8457505592556973
-31.694005901933387       69.67100045429798        0.8741189036224231
-35.67741663426393        71.08686437828388        0.8522801892683576
-55.24994860040926        50.7226134477194         0.8402072599736019
-58.157325574222654       50.13174325938035        0.8260579248753259
-50.10160039977972        56.651744375492164       0.8475211109538934
-50.95962315217694        59.93776890386885        0.8318610448926865
-52.847080165432864       53.82027766717651        0.8429358043266638
-52.62198924392138        57.6309185854942         0.8313151065498982
-62.33988398711611        46.37910357914609        0.8140033181395225
-67.40457286277324        33.66105448996779        0.8106260089872281
-63.58520766494328        43.65848217925307        0.8141275977584475
-64.35783762273778        42.33797534448499        0.8129531217206057
-65.06709269222442        41.34252440155894        0.8112112185657554
-67.31194224885735        35.032439859738545       0.809502449376533
-66.63649466392354        36.126788841816335       0.8117733804520696
-65.24169284268355        39.08711037999564        0.8146918181320848
-65.87866485587618        37.61075116681369        0.8137156072010051
-68.20138710084083        32.73758911575282        0.8071491640569275
-65.94682404987935        29.13140955024714        0.8227448901571957
-66.80031478565625        30.990888503952824       0.8165916008806868
41.560867608852064        -65.86560539770197       0.936737040760054
43.088974332835946        -63.99559185537929       0.9383083172914102
38.54462562726542         -69.58405850767464       0.9340829122854136
36.17522111230363         -69.60012259776624       0.9535401472726596
40.034862571000616        -68.76339039107303       0.9273951087891288
48.41104815625027         -52.1689205363765        0.9814906881055045
46.31745444957866         -58.79298824106871       0.9506290946903865
-25.885096825585798       80.21681677264158        0.824312781944712
-33.36704594940546        74.65911812363316        0.8405154185242827
-28.519464891757924       77.92493570725117        0.8339282930250717
-43.52645668656997        69.8429320770282         0.8278303079265634
-40.90711243424461        71.74497176598743        0.8292721571538684
-45.90942172798827        68.94023086124257        0.8220986080292173
-56.47997494961018        54.116495067075135       0.82267841486291
-61.06407413426023        48.16670513083516        0.8160068120488659
-68.27174016536443        31.59839233380162        0.8077631207086852
-66.81073332039006        26.95488764601094        0.8183576314360654
-67.38078621426266        29.199352291050626       0.8143669456454842
-68.23691071485389        4.271746159934983        0.8075718921299189
-68.17520512893016        7.12032978930284         0.8068256603744632
-69.79776611093408        5.579898093427411        0.8010053150132832
-68.18896067585843        10.146272434528969       0.806393119509961
-69.79434496706335        8.930877314648978        0.7999022169318445
34.66099914059576         -71.51832396478753       0.951721751328512
37.048554889210365        -71.40566645580894       0.9329335146889302
-37.81596403198588        73.55074274137138        0.8315825184762163
-47.56742503003419        67.62493685641968        0.8203559857959574
-48.898205842589206       66.56568311354188        0.8185631220487528
-49.83875973249627        65.79879105587887        0.8171336028661975
-60.17225762908697        50.50872290431622        0.8141241573110264
-51.02325268240021        63.04890274720468        0.8210202053184018
-58.24553119890801        52.42823600290092        0.8186066985392453
-52.77480560659168        61.54447478677812        0.8177357303400673
-53.85709572118614        59.566337693512736       0.8188515812720667
-55.17911978442416        56.879687706924265       0.8207227593498125
-68.33037609181032        30.224628546346          0.8084217266497179
-67.81063428701032        24.399398339180745       0.8127594164262842
-68.86795891758368        26.09191839652486        0.807023395910692
-69.18937380000001        19.879763999999994       0.8042389498331504
-68.49971132330656        21.851763516539997       0.8084771602409023
-70.18698756078129        20.77414850025956        0.7995494159801333
-67.1985589525748         -3.5585342489644827      0.816695665745433
-67.27805498505622        -0.8978104650777956      0.8142093615100174
-68.84157904908021        -1.8245087811749652      0.8094677245235166
-67.8272548825743         1.7438933134787062       0.8104425448104878
-68.95110334259104        -0.18479388944924013     0.8077444521810158
-69.94404515123331        2.6652090232155006       0.8019734336276372
-70.4482756576208         4.217843984486439        0.7990684743448905
-67.05336443072855        -6.179180495337319       0.8196984096385773
-68.62955141050332        -4.71902687116216        0.8128699553767531
-69.05800320000003        17.898212                0.8041313841333276
-70.30752922227708        18.55023058806057        0.7982214184960313
-68.28249820000002        15.729067999999986       0.8070502885417741
-70.09399231446308        16.371390498286075       0.7986148031887146
-68.23913225842763        13.142275153902137       0.806482803995513
-69.74621383239551        14.61733598304175        0.7998915310211023
-70.22417797342102        11.033486113597966       0.7976424066327553
33.235076573066515        -73.37656257331822       0.9489923959307877
35.59808120035331         -73.19423644194497       0.9315100898764685
31.63621137902479         -75.02426208390428       0.9480876651459524
33.28275205925273         -75.36037760031039       0.9332420240125139
-68.61097923877803        28.414414172970158       0.8078124599036808
-69.72442250859253        23.37701824026806        0.8024925665745686
-70.80022134662093        7.1399771045525995       0.7962838825230266
-71.08257481997434        5.378306097803469        0.7959093966798874
-70.03102324481497        -2.146638748894082       0.8053449956843594
-69.33911468753864        -3.3791047536863865      0.8090227933009275
-66.83757480000001        -8.559415000000001       0.822893515897904
-68.63262348942428        -7.3800351285203565      0.8156208781203694
-66.07542110000001        -10.652432000000005      0.8275208684712516
-68.12639749603737        -10.011127196692678      0.8202234011789971
-70.40362693628626        13.223043392313357       0.796659532933143
-71.21011274711327        9.209183052523313        0.793772646343086
29.874641443402144        -76.7737997170447        0.9459818665613542
27.86720170692495         -78.1408393723055        0.9465699859247053
29.87974004261266         -79.09333704798097       0.926359725494139
26.104781637519398        -79.3906581037572        0.9450841685975078
27.29424044219929         -80.06607012177895       0.9331801694844376
32.30258783441191         -76.75674474613405       0.9293882761026054
34.6966999665345          -74.79545956311472       0.9264232362997029
-70.08962057430968        0.9923475095927675       0.8025706188003611
-70.12012420950263        -0.7729864075997398      0.8038506236961259
-69.09846487428943        -6.0026444299144375      0.812502183611712
-68.77943413653107        -8.82489343354761        0.8166714755966457
-66.02515585375153        -13.186374292407997      0.8302870467058275
-67.79753655285718        -11.691930783536632      0.8231759515623633
24.673121225782513        -80.90854365198402       0.9385364484526613
26.35293788487034         -81.23154469633172       0.9277009668939514
31.358065590344346        -78.23046323750502       0.9238816474543178
-68.2422343844764         -13.313582429759611      0.8234696560744665
-65.92148880856178        -15.948838536876199      0.8331545806050329
-67.73508808724698        -14.894803124459507      0.8267815633422713
28.62396062315205         -80.22966829102441       0.9241004997123121
27.5875989334888          -81.21585163544974       0.9211584021416077
25.65844061912246         -82.46538110049705       0.9199555866279039
23.23572442018137         -82.08145442929094       0.9341787521002751
24.335734130516215        -82.76373322423724       0.9234522602999854
-65.75490260000001        -18.401204000000007      0.8354785575437703
-67.22013532402244        -17.67010172165843       0.830882257345507
25.088622343419708        -83.45385733839551       0.9136201018814097
21.535080782810365        -83.07714479296321       0.9315969801337916
23.096034306934435        -83.71735651115432       0.9199872989414875
-64.98449400000001        -20.489796000000013      0.8384792145132498
-66.87913376410235        -19.534244588441013      0.8332362806930684
-64.84856593453902        -24.418778225308696      0.83958418333794
-64.92104480772707        -22.423587132209516      0.839224772642436
-66.09641124044614        -23.176597394811623      0.8368771686402983
-64.6435287               -26.186856000000006      0.839819027332035
-65.73650272913125        -25.484654379956975      0.8378782319731064
-67.78591814027835        -16.352508440780767      0.8280232511034308
24.262462256631768        -83.95580639149033       0.9127686697316378
19.904458590316917        -84.54031294453836       0.9237031622464124
21.76696890714322         -84.72248563380523       0.9158879440946647
-66.58257209540078        -21.800490037209606      0.8352626154565048
-63.88633420000001        -28.176640000000006      0.8405290648477793
-65.28785246800385        -27.735248981936614      0.838426874425283
-63.764135432888615       -31.862903551260736      0.8393103883639719
-63.825224231463324       -30.012586699564196      0.8399671777899994
-64.95036089550192        -30.816901480511508      0.838013991986072
15.391207999999978        -87.6651161              0.9061962057639663
12.980105482850185        -88.39823466338768       0.9032612992474368
13.907329172043037        -89.44708222997725       0.8929144567693172
17.680153996731633        -86.02075168741212       0.9162428366189406
19.34217279995878         -86.42930418185041       0.9081885266836389
20.725497202387054        -85.78788104685245       0.9097500031058916
12.222025931036722        -90.08071669071478       0.8895473185296632
11.020990721356037        -89.03320876651294       0.8996051156619048
10.763425924354857        -90.62562743158159       0.8862202164746352
9.66367301935572          -91.13368487436198       0.8827407255186557
8.612652540292178         -91.72685736669443       0.878447271173243
-67.14015448449454        -23.138432764302774      0.8343710928329345
-65.30609039335518        -29.041416208761607      0.8380480493874821
-66.5087760290813         -24.43379282494055       0.8361795153538668
-66.63001010701477        -25.627854915362402      0.8360036111195724
-66.05163287502114        -26.755989934173222      0.8371664448148187
-64.85252277183973        -32.529300934129274      0.8374945524506868
-63.57677150000001        -33.690404000000015      0.8388231679803281
9.487472216565225         -89.60716994225206       0.895625686731055
7.645872797582449         -91.92791101940507       0.8772399927607349
-66.11220051723423        -28.0553000983761        0.8368441930018439
-64.86777606089663        -33.85332885860525       0.8369368459841678
-62.78118590000001        -35.85315400000002       0.8390628205348787
-64.38730107362923        -35.15678706149632       0.8371388417297031
8.022134611304367         -90.08052014436637       0.8921791161284264
8.73205949874803          -90.78811389900875       0.88612121973381
6.540723825245046         -92.2997552073191        0.8746298314990425
-62.63065106912322        -37.737340152224256      0.8387291904149937
-63.85859913332856        -36.537886115069085      0.8374140434781556
6.429362258870112         -90.35724265690268       0.8900864294803033
7.045540042605427         -91.2461028072084        0.8829109221404644
5.437062153641864         -92.60312608387733       0.872440451330782
-62.441456600000016       -39.394902000000016      0.8386519295034278
-63.53762205236167        -38.583550583142255      0.8372964534547166
-60.76301039061159        -45.063575017604684      0.8410813868037463
-61.3385666               -43.865368700000005      0.8400513662949844
-61.73999748860879        -45.06606269303237       0.8395002375066138
4.683164493253624         -90.68026155295279       0.887235819176517
5.557596717864374         -91.59769857050746       0.8802441641889428
4.1928810992810535        -92.13401001904276       0.8759400376667643
-60.43265906080019        -46.33350255871512       0.8418436341996441
-61.46530079253384        -45.886371805717985      0.8400338319524587
-62.086515884959056       -40.228525329514774      0.8390193456424755
-63.25860477573518        -40.08441179261911       0.8373917609201955
-63.96874880647317        -37.75941990487434       0.8368812527926671
-61.74322200000003        -41.03479460000001       0.8394210520664873
-63.220815975318494       -41.08966972321085       0.8372857067602292
-61.53977947159284        -42.457879901092994      0.8396836807309203
-62.68273922832938        -41.899495774816785      0.8380165096753932
-62.379913302757956       -43.523770560134466      0.8384088418926765
2.8338809999999914        -91.25157240000003       0.8820696290604605
2.195801111697685         -92.72448288788313       0.8709038515911186
-60.11970368440774        -47.53949960582318       0.842643695773391
-61.130362496844235       -46.93387296731221       0.840744135665489
-63.78585371839833        -39.367884910369895      0.8367462945518119
-62.85017828933136        -42.78265609049396       0.8376805650885341
-62.415280653969376       -45.519057889017155      0.8383294832815826
-62.51965428166428        -44.46764738642179       0.8381576591274328
-62.099593013662506       -46.546283002919814      0.8389220172312912
-61.83424063357303        -47.6048455423992        0.8394630232117417
0.704322366871452         -93.31570152912214       0.8658620703754603
0.5863311683163915        -91.2778028006552        0.8802464271061914
-59.576123                -48.642254600000015      0.8439028700095649
-60.56470964657677        -48.418189417234885      0.842018377918738
-61.48335557466933        -48.41628312951811       0.8402003875288169
-0.9887727171583712       -92.98129801573876       0.866758680786749
-1.8361169431413011       -91.28978082241314       0.8775010964971028
-59.36134812654854        -49.967527495850035      0.8446910992869723
-60.28318513914583        -49.15353032059294       0.842695320203921
-60.84281071910303        -49.95812565815144       0.8416338179187078
-60.40647938597497        -50.867123025978614      0.8426525289115471
-2.910853271482491        -92.95777936055207       0.8647372878725962
-4.618905283738472        -91.3906154763746        0.8727454136725704
-59.12819370000001        -51.58045650000001       0.8455855212162162
-59.68275712242619        -52.80258344076475       0.8443994809903627
-7.583813000000021        -92.14295650000001       0.862681707344243
-9.799294147047362        -93.12757239913529       0.8524783944527649
-58.332241351440146       -53.34334238889879       0.8477578806633349
-58.53470307542969        -54.85455010230496       0.8472098465844515
-10.008117009154516       -91.50292559236786       0.8618687963078138
-11.877366131505765       -92.96278617217513       0.8492366528582078
-57.76224332217812        -56.11311062808556       0.8490905960222342
-57.22587361354298        -54.938952466030976      0.8507751383673644
-12.523784262640074       -91.29000106777218       0.8575197388229456
-13.838417283027814       -92.73720587935597       0.8461209370267035
-56.96689107650104        -57.59020776069502       0.8507468078983449
-56.240697712808355       -56.23128983926942       0.8535623631493017
-14.939989424636906       -91.27692588586088       0.8516604048142143
-16.968706373288917       -92.37017410654852       0.8404897926901551
-56.219954285789285       -59.070282173752474      0.8516872984696549
-55.45426518356613        -57.717303463702336      0.8557334726128387
-55.78788924221178        -60.45276835667133       0.8507681153751185
-17.11806200000001        -91.04003980000002       0.8473477127943687
-18.77771393024326        -91.89107885045303       0.8384287291473378
-54.313207776294924       -59.43418721063809       0.8584391574218627
-54.61503969168592        -61.445889380247706      0.8530195207330953
-19.47425576268154        -90.20090086263824       0.8455238088779256
-20.67468978767963        -91.20416390217042       0.8369746404533317
-22.222510833267606       -90.84290209259377       0.8345620948714191
-53.02767207416919        -61.24281703161606       0.8600035019749225
-53.22534370469246        -63.057286765341324      0.8538236436856136
-52.95742090645282        -64.45375300527475       0.8503850321197608
-21.756538591810962       -89.47719821479627       0.842862707635216
-23.406549676778386       -90.06998413985362       0.835113538000761
-51.672321961202286       -62.68803039771716       0.8609828050922925
-52.180759338627006       -65.38383306478983       0.8501121613350643
-23.95026829560147        -88.33306276054184       0.8423156322532062
-26.485292959653133       -88.62217241017517       0.8335266190596262
-50.70666475381747        -64.09398235529602       0.8597205527581316
-52.04322614444267        -64.00102060092763       0.8552238058192768
-51.21053098452657        -66.44563506793054       0.849890435645867
-26.39074107369855        -87.11389408460836       0.8411978872199356
-28.401078585430987       -87.81337743851391       0.8321116043297043
-49.87849391945941        -65.56398720050106       0.8574475099053877
-51.21565540352064        -65.10472345603263       0.8544676229439803
-50.6530033131716         -67.69947843639511       0.8474497214511356
-30.330632408060943       -86.81405815492298       0.8315364187382159
-28.77161228574486        -85.93464718445237       0.8399118795926952
-48.82587913967986        -66.89881887012162       0.8561938224233646
-50.02258463634837        -66.96894157414984       0.8520792980712762
-50.27889910890499        -68.63808208144752       0.8454195821023411
-32.001317302534744       -85.93375722227461       0.831003718769307
-30.82351934802688        -84.90861884101653       0.8387263325922106
-33.48449285506473        -85.66375071622814       0.8282529194434254
-48.005808236946216       -68.27004073349126       0.8539324927754299
-49.36507737900856        -68.03418675111914       0.850490940990741
-49.50418814000654        -69.26883157726182       0.8457028061962669
-32.72010290882654        -83.95758037466959       0.837515244594939
-34.499239737386574       -84.70364249471992       0.8295618652577479
-47.276750111853914       -69.42090983033407       0.8520835325806553
-48.568601611906445       -69.03966546537288       0.8494718938141473
[truncated: 665,838 more chars]
