# Supplementary material for: Levels of detail analysis of microwave scattering from human head models for brain stroke detection
Source: PeerJ. 2017 Nov 21;5:e4061. doi: 10.7717/peerj.4061 (PMC5701549; doi:10.7717/peerj.4061)
Supplement: Supplemental Information 1 [file peerj-05-4061-s001.zip › PeerJ_Raw_Data/Zubal Enorm Total minus Incident at source points.txt]

% Model:              Zubal_2D_3D_shell_PML_with_Stroke_Comparison_LoD.mph
% Version:            COMSOL 5.2.0.166
% Date:               Oct 13 2016, 10:15
% Dimension:          2
% Nodes:              16
% Expressions:        1
% Description:        Electric field norm
% Length unit:        mm
% x                       y                        emw.normE (V/m)
92                        -1                       0.14136570384761082
84.76855559               43.00859472              0.727655545976103
64.17514421               80.31727984              0.7899638784126561
33.35492607               105.2461462              0.7724453586018545
-3                        114                      0.7676207595870566
-39.35492607              105.2461462              0.7655595449787251
-70.17514421              80.31727984              0.7541370167493205
-90.76855559              43.00859472              0.7321991311036352
-98                       -1                       0.7427677861370948
-90.76855559              -45.00859472             0.7730899693150104
-70.17514421              -82.31727984             0.7647081728712107
-39.35492607              -107.2461462             0.7625837594956455
-3                        -116                     0.7741226890982673
33.35492607               -107.2461462             0.7636315453352156
64.17514421               -82.31727984             0.7187226644184781
84.76855559               -45.00859472             0.5787522311059238
