# Supplementary material for: Levels of detail analysis of microwave scattering from human head models for brain stroke detection
Source: PeerJ. 2017 Nov 21;5:e4061. doi: 10.7717/peerj.4061 (PMC5701549; doi:10.7717/peerj.4061)
Supplement: Supplemental Information 1 [file peerj-05-4061-s001.zip › PeerJ_Raw_Data/Zubal Enorm_Diff_Normal_Hem.txt]

% Model:              Zubal_2D_3D_shell_PML_with_Stroke_Comparison_LoD.mph
% Version:            COMSOL 5.2.0.166
% Date:               Oct 12 2016, 13:25
% Dimension:          2
% Nodes:              15244
% Expressions:        1
% Description:        Electric field norm
% Length unit:        mm
% x                       y                        emw.normE (V/m)
-200                      1.224646799076922E-14    0.0016917012683958163
-195.80448228549525       40.750517995593455       0.003527556861639254
-202.5                    2.4799097682733902E-14   8.778005128729505E-4
-198.29083515498596       41.06935846821492        0.0018865691132798693
-205.00000000000006       2.510525938252074E-14    4.734143268494348E-4
-200.7771880244767        41.388198940836375       9.994080226811593E-4
-207.50000000000006       2.5411421082307578E-14   2.608500661382424E-4
-203.26354089396744       41.70703941345784        5.287851460221739E-4
-210                      2.5717582782094416E-14   1.4314963963908515E-4
-205.74989376345806       42.02587988607928        2.7824166618486534E-4
-212.5                    2.6023744481881257E-14   7.765691879886138E-5
-208.23624663294885       42.34472035870077        1.4548990250939312E-4
-215                      2.632990618166809E-14    4.184875433610436E-5
-210.72259950243952       42.6635608313222         7.59963437981623E-5
-217.5                    2.6636067881454933E-14   2.3030326972913752E-5
-213.2089523719302        42.98240130394366        4.055294353756385E-5
-220                      2.6942229581241777E-14   1.299777166682809E-5
-215.69530524142098       43.30124177656511        2.21553310954624E-5
-222.5                    2.7248391281028615E-14   6.117105120304913E-6
-218.18165811091166       43.62008224918657        1.0189442094128362E-5
-225                      1.37772764910694E-14     5.251835865756597E-19
-220.66801098040239       43.93892272180801        1.9774523375152515E-18
-183.39435989178256       79.79040518686028        0.005457577284902614
-185.74298820846724       80.6574934981472         0.002925262614048185
-204.53201474194492       87.59419998844263        1.366556446847302E-5
-206.88064305862963       88.46128829972955        6.2452536697528015E-19
-163.29070959306543       115.4822244355951        0.005547021735123628
-165.37718902727661       116.86139553071193       0.0027628342873307343
-182.06902450096604       127.89476429164608       7.899934967193958E-6
-184.1555039351772        129.27393538676284       1.5876680952009047E-19
-136.790709922865         145.9051119008467        0.001325629574928891
-138.51373376374673       147.71659677069607       4.4647217796962846E-4
-106.18041442926592       169.48663543663056       0.0023063600788871264
-107.46300083601207       171.63312983375434       0.0012120140438962382
-71.98467801434559        186.59637223475434       0.002187228167503774
-72.77751344120249        188.96978216839565       0.0010648723118058118
-36.36531787203232        196.66612228868001       1.4891773127923003E-4
-36.65353438596911        199.15456254841376       3.1829290557214285E-5
3.061616997837708E-14     200                      0.0018125768690396837
6.199774420683478E-14     202.5                    0.0010523398478137491
-152.29792449080028       162.20847572949148       3.2222137346484057E-6
-154.020948331682         164.0199605993409        1.0922475617241757E-19
-36.94175089990593        201.64300280814751       5.947621722435237E-5
6.276314845630185E-14     205.00000000000006       5.720518186686369E-4
-117.7236920899817        188.80508501074405       6.58350843219782E-6
-119.00627849672792       190.95157940786777       5.321698993862154E-18
-37.22996741384275        204.13144306788132       4.811843932007315E-5
6.352855270576895E-14     207.50000000000006       3.0240699514155756E-4
-79.12019685605787        207.95706163752638       3.5588048223190007E-6
-79.9130322829148         210.33047157116775       5.204677859532273E-18
-37.51818392777954        206.61988332761493       3.1836450123915935E-5
6.429395695523604E-14     210                      1.5764154173186426E-4
-38.95926649746362        219.06208462628368       1.8193069311979232E-6
-39.24748301140045        221.5505248860174        7.143449417334375E-19
-37.806400441716356       209.1083235873487        1.9266854528474445E-5
6.505936120470314E-14     212.5                    8.155212094919546E-5
-38.09461695565317        211.5967638470825        1.1178424298144939E-5
6.582476545417023E-14     215                      4.2184209724122415E-5
-38.38283346958998        214.08520410681615       6.483027854692347E-6
6.659016970363733E-14     217.5                    2.2271730579696922E-5
-38.67104998352679        216.57364436654993       3.768764587887708E-6
6.735557395310443E-14     220                      1.201360043001057E-5
6.812097820257153E-14     222.5                    5.5050340650864135E-6
3.444319122549246E-14     225                      0
-188.0916165251519        81.52458180943415        0.0015298575063903246
-190.4402448418366        82.39167012072107        7.91658049840889E-4
-192.78887315852134       83.258758432008          4.069762859855138E-4
-195.13750147520605       84.12584674329491        2.0835771774930373E-4
-197.48612979189076       84.9929350545819         1.0683187470149542E-4
-199.8347581085755        85.86002336586876        5.594181455615961E-5
-202.18338642526015       86.7271116771557         2.9974514008781876E-5
-167.4636684614877        118.24056662582863       0.0013402245157741015
-169.550147895699         119.61973772094548       6.431573009483185E-4
-171.63662732991014       120.99890881606225       3.081582670713271E-4
-173.72310676412133       122.37807991117901       1.4802353465064163E-4
-175.8095861983325        123.7572510062958        7.158438025456023E-5
-177.8960656325436        125.13642210141255       3.5341769959704E-5
-179.98254506675482       126.51559319652928       1.7896494119999467E-5
-140.2367576046284        149.5280816405455        1.1253529566002465E-4
-141.95978144551006       151.3395665103949        2.6663970297859108E-6
-143.68280528639178       153.15105138024433       2.2384998223956912E-5
-145.4058291272735        154.9625362500938        2.1367551544496273E-5
-147.1288529681552        156.77402111994317       1.5180402528785749E-5
-148.85187680903692       158.58550598979267       1.0028664193128482E-5
-150.57490064991856       160.39699085964205       6.435733226837592E-6
-108.7455872427583        173.779624230878         6.427503484070889E-4
-73.57034886805941        191.343192102037         5.180815195812843E-4
-110.02817364950448       175.9261186280018        3.41267947196737E-4
-111.31076005625071       178.07261302512543       1.7989044653556226E-4
-112.5933464629969        180.21910742224924       9.406309120148226E-5
-113.87593286974312       182.36560181937293       4.906783750263915E-5
-115.15851927648929       184.51209621649662       2.613512542024238E-5
-116.44110568323552       186.65859061362033       1.4274431521200709E-5
-74.36318429491631        193.71660203567836       2.5290766833082137E-4
-75.15601972177329        196.09001196931973       1.239185070013686E-4
-75.94885514863019        198.46342190296102       6.0925441288443155E-5
-76.7416905754871         200.83683183660236       3.0142565254186703E-5
-77.53452600234401        203.21024177024378       1.5265190015686112E-5
-78.32736142920093        205.583651703885         7.954253376402662E-6
-165.27161844470373       -117.01064890139628      0.0022450941118517184
-138.25451454019222       -147.95923947359185      0.0018213509207264597
-163.1861166739483        -115.62997589239787      0.004675233691317886
-136.53450468464908       -146.14489053852532      0.003810717520299836
-184.04113438150262       -129.43670598238253      2.975975599515082E-19
-153.73460324008056       -164.28837988919062      4.641710987766402E-18
-181.9556326107471        -128.05603297338396      6.495567337334851E-6
-152.01459338453742       -162.47403095412412      4.235714001530157E-6
-185.69425106843568       -80.76962039683629       0.001651773536619926
-183.34572513677608       -79.90209680646528       0.003315511005937879
-206.8309844533717        -88.57733271017536       2.360559718373958E-18
-204.48245852171218       -87.70980911980435       6.86008601777744E-6
-106.86650041466658       -172.00518190301577      9.621022538067944E-4
-105.58751068716298       -169.85663833624008      0.0021152337736726756
-118.37740796219853       -191.34207400399748      3.090206273251873E-18
-117.09841823469498       -189.1935304372217       5.378438319045232E-7
-198.27856320427782       -41.128497382910076      4.840110787927669E-4
-195.7919587449555        -40.810646782594084      9.80849189240289E-4
-220.65800333817845       -43.98915278575419       6.903439454116666E-18
-218.17139887885617       -43.67130218543816       4.097529682718637E-6
-72.28946939942023        -189.15704942728755      2.010446013607503E-4
-71.49669147116238        -186.78389413618464      1.9095589783817146E-4
-79.4244707537408         -210.5154470472135       9.889185609093087E-18
-78.631692825483          -208.14229175611067      3.7740864964066166E-6
-200.76516766360018       -41.44634798322608       2.6075238468015877E-4
-203.25177212292246       -41.7641985835421        1.4856036271560218E-4
-205.7383765822447        -42.08204918385811       8.46506380374791E-5
-208.22498104156696       -42.39989978417413       4.7428868229102295E-5
-210.71158550088933       -42.71775038449013       2.623712513388299E-5
-213.19818996021155       -43.035600984806145      1.4815965106012522E-5
-215.6847944195339        -43.353451585122144      8.597331633234924E-6
-36.36394745379171        -199.20765334403262      0.0011704213898747068
-36.077738093656656       -196.71908096075862      0.002120278073452636
-38.93983169500687        -221.6048047934984       1.0527804432341752E-17
-38.65362233487187        -219.1162324102244       6.555063298803584E-6
-3.719864652410085E-14    -202.5                   0.0014789697164638294
-1.8369701987607858E-14   -200                     0.0027090485348789384
-36.65015681392671        -201.6962257273066       6.400528791373483E-4
-3.765788907378111E-14    -205.00000000000006      7.767851303326218E-4
-36.936366174061746       -204.18479811058054      3.435906965445802E-4
-3.8117131623461365E-14   -207.50000000000006      3.998836278905765E-4
-37.22257553419676        -206.67337049385458      1.8154450064442051E-4
-3.857637417314162E-14    -210                     2.039199094361309E-4
-37.50878489433178        -209.16194287712855      9.486476043313145E-5
-3.9035616722821885E-14   -212.5                   1.0355161610977465E-4
-37.79499425446681        -211.65051526040259      4.941150434150093E-5
-3.9494859272502136E-14   -215                     5.269616771848718E-5
-38.08120361460183        -214.1390876436765       2.623336093534592E-5
-3.99541018221824E-14     -217.5                   2.7395175839578078E-5
-38.367412974736844       -216.62766002695042      1.4242706621170461E-5
-4.0413344371862656E-14   -220                     1.4588675746465352E-5
-4.087258692154291E-14    -222.5                   6.639941505113905E-6
-2.0665914735877087E-14   -225                     8.78333619847047E-18
-167.35712021545916       -118.39132191039474      0.0010709683448859794
-139.97452439573541       -149.77358840865838      8.491427363368949E-4
-169.44262198621462       -119.77199491939322      5.107915726428516E-4
-141.69453425127855       -151.58793734372492      3.928239832537029E-4
-171.52812375697          -121.15266792839166      2.4478601791645075E-4
-143.4145441068217        -153.40228627879145      1.8251183827034181E-4
-173.61362552772545       -122.53334093739012      1.1799427071836196E-4
-145.13455396236483       -155.21663521385796      8.547703764128986E-5
-175.6991272984809        -123.91401394638858      5.735653469960767E-5
-146.85456381790803       -157.03098414892452      4.0468697510555925E-5
-177.78462906923633       -125.29468695538706      2.8529555514063038E-5
-148.5745736734511        -158.84533308399102      1.9582444091605696E-5
-179.87013083999173       -126.67535996438554      1.4600683604392144E-5
-150.29458352899425       -160.65968201905756      9.718245494817757E-6
-188.04277700009527       -81.63714398720728       8.251795107654357E-4
-190.39130293175486       -82.50466757757827       4.1568630397524967E-4
-192.73982886341437       -83.3721911679493        2.1001976924499809E-4
-195.0883547950739        -84.23971475832029       1.0616174579335786E-4
-197.43688072673348       -85.10723834869131       5.3841766935081524E-5
-199.78540665839313       -85.9747619390623        2.7985958864199965E-5
-202.13393259005258       -86.84228552943334       1.5020755462862733E-5
-108.14549014217012       -174.1537254697915       4.0914928543769186E-4
-109.42447986967368       -176.30226903656722      1.6824415589831304E-4
-110.70346959717722       -178.45081260334302      6.83271333641218E-5
-111.98245932468076       -180.5993561701187       2.7581977713146168E-5
-113.26144905218436       -182.74789973689445      1.1055662854310769E-5
-114.54043877968789       -184.8964433036702       4.320500151979009E-6
-115.81942850719142       -187.04498687044597      1.5951615441939975E-6
-73.08224732767808        -191.53020471839048      1.7191836075781952E-4
-73.8750252559359         -193.90336000949333      1.2020939019708951E-4
-74.66780318419377        -196.2765153005962       7.481432020227038E-5
-75.4605811124516         -198.64967059169905      4.358161090161402E-5
-76.25335904070946        -201.02282588280195      2.4534555304158226E-5
-77.0461369689673         -203.39598117390486      1.3884684204274215E-5
-77.83891489722512        -205.7691364650077       7.95639004275866E-6
36.40868988392106         -199.19949277987132      0.0011318762667658355
36.12017006045029         -196.7112943244595       0.0020192473527359533
36.69720970739186         -201.68769123528313      5.912169498794306E-4
36.985729530862656        -204.17588969069496      3.0017056121967034E-4
37.27424935433344         -206.6640881461067       1.5083795601441435E-4
37.562769177804235        -209.15228660151857      7.559657243039024E-5
37.85128900127505         -211.64048505693037      3.803768670243134E-5
38.13980882474584         -214.1286835123422       1.9558039700794984E-5
38.42832864821662         -216.61688196775398      1.0303009224567642E-5
38.71684847168741         -219.1050804231658       4.669630117916618E-6
39.00536829515823         -221.59327887857756      2.5876122500290692E-17
72.67659728420189         -189.00862451829087      5.02038027445556E-4
71.88355837684713         -186.63535044327054      8.767257135198214E-4
107.57394443503667        -171.5636174349947       3.0446434601150152E-5
106.28942693962541        -169.41829216718614      9.076162793109077E-5
138.76899779944296        -147.47682133550688      6.417277680415001E-5
137.0432974142954         -145.66789156782963      2.3486995137877997E-5
165.57132259289307        -116.58618153308142      1.081630164839753E-4
163.48263039168765        -115.2103708882792       3.0343406554078634E-4
185.83237433525443        -80.45133561781728       3.156022091104771E-4
183.482755888292          -79.5869228682543        6.6575397946389E-4
198.31347344449614        -40.959925755054755      4.289555193480177E-4
195.82705419756851        -40.641909948999185      8.568108134021646E-4
202.5                     -4.9598195365467804E-14  4.7668491301655624E-4
200                       -2.4492935982992468E-14  9.396260576561843E-4
79.81394745039489         -210.3680911934736       8.413885840228742E-18
79.02090854304012         -207.99481711845334      1.6973014352269795E-6
200.79989269142368        -41.2779415611103        2.1508847923687457E-4
205.00000000000006        -5.021051876504148E-14   2.430166087574459E-4
119.13460189373782        -190.87154484527184      3.7338382968291156E-17
117.85008439832657        -188.72621957746327      6.046320897025968E-7
203.28631193835128        -41.595957367165866      1.0789131999006107E-4
207.50000000000006        -5.0822842164615156E-14  1.241903185777854E-4
154.30030126577046        -163.75718924460224      4.1622726085362937E-17
152.57460088062297        -161.948259476925        1.2235514765229338E-6
205.77273118527887        -41.91397317322139       5.4159214047937165E-5
210                       -5.143516556418883E-14   6.34956300539849E-5
184.36955240374172        -128.96847733630077      1.4637578595056268E-17
182.28086020253633        -127.59266669149864      4.382233197951224E-7
208.25915043220647        -42.231988979276956      2.7209919315498987E-5
212.5                     -5.2047488963762514E-14  3.244514268846421E-5
206.97894035791623        -88.23105036388367       7.684885731840921E-18
204.62932191095382        -87.36663761432075       8.003059349217297E-7
210.74556967913406        -42.5500047853325        1.3734025759664856E-5
215                       -5.265981236333618E-14   1.6630302713205314E-5
220.6912466668444         -43.822068009554684      2.3112551532372136E-17
218.20482741991688        -43.50405220349916       1.698818780801253E-6
213.23198892606158        -42.86802059138806       7.084275245144468E-6
217.5                     -5.3272135762909865E-14  8.718142065790996E-6
215.71840817298914        -43.186036397443615      3.7438143443693436E-6
220                       -5.3884459162483554E-14  4.688987412725457E-6
222.5                     -5.449678256205723E-14   2.149040880757881E-6
225                       -2.7554552980684773E-14  1.4587707968320565E-18
73.46963619155666         -191.38189859331118      2.566850508169405E-4
74.26267509891147         -193.75517266833143      1.2635249825514172E-4
75.0557140062662          -196.1284467433518       6.15333848266314E-5
75.848752913621           -198.50172081837206      2.99647006724562E-5
76.64179182097581         -200.87499489339234      1.4689969051599402E-5
77.43483072833057         -203.24826896841267      7.362016751171971E-6
78.22786963568532         -205.62154304343295      3.785925667782516E-6
108.8584619304479         -173.70894270280326      2.336660784446609E-6
140.49469818459048        -149.28575110318414      6.025834484454928E-5
167.66001479409846        -117.96199217788353      3.138841049007968E-5
188.1819927822169         -81.31574836738024       1.483374241487423E-4
110.14297942585912        -175.85426797061186      9.863888279185162E-6
111.42749692127039        -177.99959323842043      8.658264953657901E-6
112.71201441668161        -180.144918506229        5.875040341107862E-6
113.99653191209283        -182.29024377403755      3.610012436740251E-6
115.28104940750407        -184.43556904184612      2.1632392272373166E-6
116.56556690291531        -186.58089430965467      1.2745150303533279E-6
142.2203985697379         -151.09468087086142      4.220830835911793E-5
169.74870699530393        -119.33780282268569      5.500357650151111E-6
190.53161122917922        -82.18016111694314       6.950992692630886E-5
143.94609895488546        -152.90361063853868      2.5988338681247336E-5
145.6717993400329         -154.71254040621596      1.4969511660797158E-5
147.39749972518044        -156.52147017389325      8.350532060691362E-6
149.12320011032796        -158.3303999415705       4.672862126510642E-6
150.84890049547548        -160.13932970924773      2.6245944947547555E-6
171.83739919650935        -120.71361346748786      1.5106980119222735E-6
192.8812296761417         -83.04457386650606       3.270446233306218E-5
173.92609139771474        -122.08942411229003      2.5119538797115093E-6
176.01478359892008        -123.46523475709213      2.010354967827907E-6
178.10347580012552        -124.8410454018943       1.386352860364981E-6
180.1921680013309         -126.21685604669649      8.878185458185625E-7
195.23084812310412        -83.908986616069         1.548914510521998E-5
197.5804665700666         -84.77339936563195       7.406395913518715E-6
199.93008501702894        -85.63781211519488       3.618393341327762E-6
202.27970346399138        -86.5022248647578        1.815249612983124E-6
36.07161156377716         196.7202044508697        0.002460173543943983
36.35855866696665         199.20864250426084       0.0013515059882518166
71.63398539750595         186.7312832282526        0.0017426379093663513
72.43087997133516         189.1029579110602        9.112584683365621E-4
183.71495066322424        79.04945858643869        0.0011540572570409857
195.88623192624235        40.3557200621967         0.0010393885081648735
186.0669550243272         79.90730745787384        5.999949479074673E-4
198.37302363725559        40.67055686806148        5.305782753572963E-4
106.25802605755804        169.43798835665902       4.2814144843111857E-4
107.54547797269916        171.58147237425257       1.7019749784732974E-4
137.64009409178706        145.10411606292914       6.291533115587167E-4
139.37006137528914        146.90893311720563       3.84573185816639E-4
163.98791605971354        114.49001435231087       0.001108635330374863
166.08145165380802        115.85833848545413       6.036326556138061E-4
36.645505770156085        201.69708055765196       7.055028157664789E-4
200.8598153482687         40.985393673926275       2.702867931393682E-4
36.932452873345554        204.18551861104314       3.6140620268095003E-4
203.34660705928195        41.30023047979107        1.3838805208746252E-4
37.219399976535           206.67395666443426       1.8380933065465996E-4
205.8333987702951         41.615067285655876       7.10614501632234E-5
37.50634707972444         209.1623947178254        9.325026848005027E-5
208.32019048130837        41.92990409152065        3.65154542524386E-5
37.79329418291389         211.6508327712166        4.746701538765885E-5
210.8069821923216         42.24474089738545        1.88311652246035E-5
38.080241286103345        214.13927082460773       2.469647684754262E-5
38.3671883892928          216.62770887799888       1.3152392362783321E-5
38.65413549248224         219.11614693139003       5.98366409038239E-6
38.94108259567166         221.60458498478116       3.2945509381139496E-19
213.2937739033348         42.559577703250234       9.946824280719462E-6
78.80603656196864         208.07635537352107       3.3987113701616127E-6
79.60293113579782         210.44803005632866       1.3723087495785487E-17
215.78056561434795        42.87441450911504        5.39925381256353E-6
218.26735732536122        43.18925131497984        2.480673412508282E-6
220.7541490363744         43.50408812084465        3.652136823579577E-17
117.84509329382763        188.7293445150006        3.018858748626927E-7
119.13254520896866        190.872828532594         1.1440800952497514E-17
204.8829899131506         86.7700984293552         2.959584947888382E-6
207.23499427425355        87.62794730079042        7.498658987474639E-19
153.20979964330542        161.34746955141767       2.742061008198732E-6
154.93976692680744        163.1522866056942        1.398673037281563E-17
182.82973640656434        126.80493155060057       3.3401811856865766E-6
184.92327200065876        128.1732556837439        1.6799479387055478E-17
73.22777454516437         191.47463259386782       4.5575645940164333E-4
108.83292988784022        173.72495639184598       5.6485760529273454E-5
168.17498724790252        117.22666261859743       3.23273337911989E-4
188.41895938543016        80.76515632930904        3.089915830069012E-4
141.10002865879127        148.71375017148216       2.2662612827495376E-4
74.02466911899351         193.84630727667545       2.2551063338813182E-4
110.12038180298126        175.86844040943947       1.5707672949852314E-5
142.82999594229327        150.51856722575866       1.2814228981701536E-4
190.77096374653314        81.62300520074419        1.5956634222195898E-4
170.26852284199705        118.59498675174079       1.7169546255825507E-4
74.82156369282272         196.21798195948307       1.1163070634463701E-4
111.40783371812233        178.01192442703305       2.869016939167912E-6
144.55996322579526        152.32338428003516       7.023985102144747E-5
193.12296810763596        82.48085407217934        8.254692826916571E-5
172.36205843609162        119.96331088488404       9.051116932391051E-5
75.61845826665191         198.5896566422906        5.545512685749959E-5
112.69528563326337        180.15540844462646       5.158884982051082E-7
146.2899305092973         154.12820133431165       3.7705989085031616E-5
195.4749724687389         83.33870294361455        4.2699560060255326E-5
174.4555940301862         121.33163501802737       4.7409669012385414E-5
76.41535284048109         200.96133132509834       2.7757109590511794E-5
113.98273754840447        182.29889246222004       1.0515215387481291E-6
148.01989779279933        155.93301838858824       2.006086747683225E-5
197.8269768298418         84.19655181504972        2.2156032762654307E-5
176.54912962428068        122.69995915117066       2.4816296258285686E-5
77.21224741431033         203.33300600790585       1.4230456006619676E-5
115.27018946354552        184.4423764798135        8.94209706268391E-7
149.7498650763014         157.73783544286468       1.0838841718214219E-5
200.17898119094474        85.05440068648485        1.1774383376182349E-5
178.64266521837524        124.068283284314         1.3264793479147649E-5
78.00914198813948         205.70468069071347       7.490407137325777E-6
116.55764137868655        186.58586049740703       6.16158227294706E-7
151.4798323598034         159.5426524971412        5.949162732561252E-6
202.5309855520477         85.91224955792003        6.424242890950074E-6
180.73620081246975        125.4366074174573        7.248970736912358E-6
60.16285254915248         84.90007717862086        0.003889739591684538
64.17514421272202         80.31727983645295        0.003526417979191454
66.29180194588551         86.44685131547887        0.0029239320824476223
55.745255822676604        89.37691637406303        0.004157560979079378
61.79600573565426         91.18669537398564        0.003297700627012845
50.89852364189544         93.69959940388493        0.004318078778796863
56.784387840064404        95.73853046284103        0.0036071525852872655
77.6251904891141          59.82311920111078        0.0014134187204452031
80.27784428735231         54.338408523339176       8.803181468797217E-4
83.92364675384941         59.25496511285087        5.730196940640919E-4
82.65889017242247         48.72824622776113        3.931464622991543E-4
86.35660475927435         53.597863073409265       1.8657215725736975E-4
67.97878388873825         75.43601190637145        0.003064017853684098
70.38108008544685         81.15520077045825        0.0025065698017101568
74.69941900622011         65.16830616365391        0.001973460736897137
81.07866172402073         64.91342886066553        0.0010192949189510303
71.48603542048025         70.37826645648713        0.0025347995841630833
77.98157339376996         70.56673715260911        0.0014913356315137682
74.49282068339608         75.97665542263331        0.0019832152058312236
45.55536629943777         97.8443208857949         0.004365025874974393
51.503404541218316        100.32706693359471       0.0037923784375746283
84.76855558857224         43.008594721985325       3.929413370151735E-5
88.44462325922017         47.74101889293365        1.5019005835714694E-4
86.61777584463653         37.1585517060466         4.1718615758812305E-4
90.47589664033296         41.70318437541352        4.5465193343285915E-4
88.2158849979029          31.133997901192814       7.412465076188646E-4
92.36413059255926         35.54025621453867        7.095754873724935E-4
89.55078476910158         24.9446104134628         0.0010022155123772247
94.0936635836649          29.23464918518404        9.05517501507358E-4
39.70542603121982         101.72545564574928       0.004293854125515695
45.628837728657345        104.78645822736262       0.003878150863362545
33.35492607468355         105.24614623879798       0.004101952613440152
39.24579542869252         109.3729528124419        0.003829759864373422
26.28530545300975         108.39950925757485       0.003769419165927268
32.43629357294591         113.11433210218873       0.0036887261096507362
90.61056939211325         18.596372175890625       0.0011812980400502937
95.65064871575339         22.776166870693633       0.0010296005670635822
91.37795003212315         12.13867520013851        0.0012466072928560834
96.84067450704013         16.118683487618128       0.0010701392773546647
91.84332743370108         5.601891496289926        0.0011562035063934495
97.61740881631515         9.334162715065277        0.0010182537547058779
19.085102656087912        110.84927926606962       0.0033137475661124405
24.723075219212834        115.46229186916763       0.0034303585921650337
11.810449277192918        112.59388667270957       0.002744632616777265
17.046694601704818        117.96424261985817       0.0029902240464136642
92                        -1                       5.873785420682509E-4
97.97964735080143         2.419525424525445        9.467624018850707E-4
91.83497622286481         -7.77541049932079        0.0017625216634313823
98.06342534850232         -4.686974724949436       0.0011763483564091182
4.434970530543357         113.64726732561094       0.002078729469952273
9.212183615813055         119.94552182355143       0.002405384709776859
-2.9999999999999973       114.00000000000001       0.0013583022746534584
1.0341464893870003        120.97236936966732       0.0016829109966026157
91.31059618247738         -14.829247163489388      0.002452413783857743
97.85026712884446         -12.022647996885928      0.0017058280232173928
97.67906473874748         133.430400818997         3.833948252104924E-4
-10.676383331380366       113.62395086630258       6.271944189727707E-4
-7.262487106292702        121.01345890910244       8.784400340760834E-4
-18.201161075421105       112.51822882325988       4.162087599679509E-6
-15.406967827719571       120.03816879331767       9.374184756552606E-5
-25.51343418811103        110.72407212745566       4.157293323248379E-4
-23.393272615278878       118.14936337691553       5.679599193705032E-4
-32.57905212039071        108.28364259380206       5.284527426571289E-4
-31.261508740596835       115.36265398386378       9.789456529554763E-4
72.14993385321921         149.40029096606648       0.001640352838964132
90.37920052207541         -22.152190728561703      0.0029180660522660773
97.28571356533868         -19.563536538573093      0.0021726479982457914
88.98958835778251         -29.720757512351483      0.003180453207048739
96.19682706126908         -27.314641023389626      0.002487520568409618
87.12778717977606         -37.35575475990965       0.0032693158828240865
94.36652936150224         -35.174027404054385      0.00266535527105205
121.47515107445864        110.57727191424624       6.436707082906334E-4
-56.424282160301395       94.09257151826573        0.003269691471794983
-51.16507946708683        98.12373962607846        0.001752040432993908
-57.30062288165068        100.25561439495489       0.001781561507664585
-45.47668795065916        101.8643337612506        5.434022540561287E-4
-51.602544453656904       104.59757974663577       3.8013420730406006E-4
-39.354926074683526       105.24614623879798       2.211192197577455E-4
-38.55686564555365        112.06544286926888       9.946726310128134E-4
-45.513408677062834       108.67850282385426       5.733650881530189E-4
-61.32623538920134        89.77373761958734        0.004865528783765206
-62.4457279835589         95.72069459633018        0.0034245265220436694
42.88561918979349         159.63424869816626       0.0026191903040400366
84.76855558857221         -45.008594721985396      0.0032238987276514974
92.49612437009435         -43.3464837045978        0.0026615652920514155
82.04093896906602         -52.25887456190092       0.0030851708088064367
90.07381676286373         -51.204209757149         0.002554020257469758
78.99096962071668         -59.08610468970278       0.0028869243375573284
75.65751410678982         -65.4881746558859        0.0026513964699164116
83.0520695037585          -64.82309112341845       0.0022513317464906146
86.66713749982546         -58.09905770150054       0.002435277818778059
141.66728317169506        83.05192337793837        0.001105439557871013
-65.91082457485163        85.17066895694859        0.006255264905769213
-67.40222216802053        91.19672442901643        0.005010352959753557
-70.175144212722          80.31727983645297        0.007206732067043017
-72.15677849292595        86.58009341342101        0.0062912857957336255
-74.07672349676733        75.30253188681189        0.007639094150125494
-76.4703403343088         81.50158363778728        0.007151237120741942
11.625717861060982        166.3164547513953        0.002296789169644098
72.08723940227821         -71.4491629711051        0.0023947568432947097
79.00756210791202         -71.445028924612         0.0020260643289768954
155.27814652774396        52.75789269506619        0.0011264280516503078
-77.63186805938398        70.15469431475333        0.007622634716532746
-80.29599300179068        75.9922359148915         0.007523880504959363
-80.85255944353274        64.90400314661163        0.007278972896195474
-83.89039504131816        70.23601134430281        0.007450089090249204
-83.75420678002914        59.571791341861065       0.006725566685535811
-87.04993722902378        64.58142263728536        0.007069496746740546
-86.36944870797889        54.135919354468314       0.006050390135058446
-89.81049202959757        58.96941485000581        0.006510761445747713
-88.70598347710863        48.60919977682001        0.005320046199105019
-92.40325609762169        53.27000372877105        0.005841316585328091
-90.76855558857224        43.008594721985354       0.004581456136138078
-94.75279542148458        47.46583843354891        0.0051174490563009045
-92.57565944924889        37.303188099478156       0.0038590171890439673
-96.66627549928027        41.47459559213407        0.0043684219763976614
-18.44991373166913        165.39859234989834       5.01676149557928E-4
68.25221480828378         -77.06231002192531       0.002125078735245145
74.84817165890661         -77.85703319107844       0.0017675682194128184
64.175144212722           -82.31727983645298       0.001854408703258037
70.67445788353037         -83.76927232466316       0.0015137713829364574
59.83034943225951         -87.25666562426494       0.0015935584636171396
66.01291252771917         -89.06522973550632       0.00130364493615448
55.18664626882526         -91.9049183594073        0.0013571511589674512
61.11822235075994         -93.97321033697578       0.0011274627150868466
161.99321847230593        19.95686236351722        0.0010258061622328007
-94.1799606663763         31.28305451796174        0.0031449542414333023
-98.60236283206275        35.306800766301386       0.003618698359270936
-95.5508732087561         24.9441481042624         0.0024515223430282215
-100.6849097925427        28.977409489986954       0.0028897044590948176
-96.64839585936119        18.329719422814843       0.0017889138282659658
-102.10363658393504       22.491261310314766       0.00219148028953485
-49.14574745666931        159.07937806945506       0.0017831663720376117
50.253394291045204        -96.23292922749953       0.001166106201935413
56.09322095315005         -98.65667588170062       9.923860930243777E-4
44.99824505300873         -100.24225545394778      0.001041288268815499
50.840673802226405        -103.07969681960164      9.215303280490361E-4
163.0146744449069         -13.464446855092367      0.0010004829889280753
-97.41318918892331        11.762283756979283       0.0011866847276678569
-102.7881179966788        15.664356538411594       0.001512294125260362
-97.85666170490715        5.314926098054461        6.468026896524134E-4
-103.31428894682635       8.894734683052883        8.973828530665293E-4
-98                       -0.9999999999999931      1.7162057745746112E-4
-103.54430020078307       2.2270964314233823       3.5303232001738377E-4
-76.78630279951874        147.76815573016685       0.002384668386691824
39.36392096177911         -103.93245705421522      0.0010003086439639708
45.210269547262435        -107.2180903680316       9.323889118266759E-4
156.70728747193124        -46.8016012009887        9.974706006474765E-4
-97.85636374254327        -7.321481259819752       2.3736177536828884E-4
-103.39728805262025       -4.419073452485162       1.1830978373443546E-4
-103.64576424952111       129.46673343762484       8.441398923621085E-4
33.35492607468356         -107.24614623879796      0.0010481783620886198
39.197415531610034        -111.07619351169028      0.0010320758701002908
26.61128045306876         -110.27085239351608      0.0011717386251896555
32.47082906712271         -114.3350866529683       0.0012117964936374515
143.21356662267195        -79.61327738669989       7.872916188554901E-4
-97.42074168355623        -13.68014267829807       5.549156668226626E-4
-103.11282179335865       -11.141610290348561      5.023036963743358E-4
-126.79623259426492       106.0806166524221        0.005656188132803781
-96.68580930646203        -20.0622011588088        7.309605015481946E-4
-102.89847656189971       -17.795290383035304      7.519523671225686E-4
20.269466679421093        -112.4968464818806       0.001294985349329203
25.453659458485344        -116.78709090218088      0.0014175947161996216
125.29929252633698        -107.8578872330202       3.8165032459047676E-4
-145.3090518694565        77.98207974539898        0.0061752937773779035
-95.64527384639003        -26.445632703423687      6.795483651809917E-4
-102.11799464429846       -24.306082663929146      8.069672848434982E-4
14.354622767256997        -114.06482377278962      0.001356345426304334
18.642784653102463        -118.5030022406061       0.001579694802012449
101.85913391609584        -131.09892443078658      1.511003164671454E-4
-157.9576742260275        46.83982534156307        0.004191808546118211
-94.30799858381403        -32.74833211546206       2.674183919261254E-4
-100.89524511646268       -30.782723962433092      5.759730922601271E-4
8.569991404147446         -115.14393611880297      0.0013126106894106315
12.053721285827319        -119.9934541609931       0.0016617535788969462
74.77526309877803         -146.97754714577366      5.06962835417013E-4
-164.06994570906133       13.396161350557504       0.001925799425300051
-92.68087361052653        -38.9407009461705        6.696159805096892E-4
-99.40689130018136        -37.35359242608064       1.0044788512898056E-4
2.7744505312131778        -115.78736063648066      0.0011180719326112365
6.011661071694029         -120.83745907620147      0.0016078499626364928
48.799493664192106        -167.4607563196395       0.0014662769189034974
-163.44510969184026       -20.800170207540532      4.933106975915785E-4
-90.76855558857226        -45.008594721985304      0.002199119063641895
-97.55400159101583        -43.899559498986584      0.0013687414217981864
-3.0000000000000084       -116                     7.365645396699011E-4
-0.1571423162200378       -121.0131257329205       0.0013691705897311002
13.244220716360148        -173.33734627874986      0.0025747371322231705
-156.1308934109184        -53.533061398732684      0.0014190755471584736
-88.55045762884184        -51.00102648622895       0.004054070584601615
-95.4257924559762         -50.29149439127665       0.0031126109768040977
-8.935417697159165        -115.77532867391612      1.2674775380380754E-4
-6.54874808414811         -120.97754388943167      9.266768551360605E-4
-14.320082982778056       -168.9729636307171       0.0024427661094945374
-142.11158634885825       -84.01167744806985       0.005150614796848359
-86.06462263960617        -56.80603076993241       0.00563682002512815
-92.87123925417848        -56.42921452239717       0.004845695661795352
-15.24988261264624        -115.03993394563814      7.59561498040226E-4
-13.213845710335153       -120.74435844910079      2.606558029514816E-4
-43.87566698387354        -162.34217203455165      7.002024552176245E-4
-122.6414230436957        -111.10363799615143      0.005408109856796593
-72.21871808105925        -151.71010868443557      0.0018824325715289386
-99.24366769110338        -133.80633032469825      0.004197382585917259
-83.32052493831331        -62.410958935927084      0.006677635727929707
-89.96506720234174        -62.13600721969944       0.006100669069306865
-21.91498599482843        -113.69748598325353      0.0019117496805116374
-19.935640534421243       -120.09605731136942      6.074546643703993E-4
-80.33459750411654        -67.79166051904039       0.0072882449520352
-86.59959150379821        -67.69771068994804       0.006902225986878563
-28.333268060023414       -111.83573612245414      0.0031410210335764688
-26.6980369609016         -118.58204515317765      0.0016865469163419994
-77.13914861079482        -72.90553464202206       0.007637058300360832
-83.2035400411912         -73.01245875334645       0.007353470688020017
-34.1329126682251         -109.64931751734235      0.0042592619412741145
-33.03945298091484        -116.15786185693163      0.0028680882100400873
-73.74745627081772        -77.74963508100642       0.007827121784536852
-79.70678049592719        -78.10165050485367       0.007592924530924576
-39.35492607468358        -107.24614623879795      0.005203356899066092
-38.74922242624729        -113.22937173534372      0.003994396498741767
-70.17514421272203        -82.31727983645295       0.007904497195179508
-76.07038104521236        -82.94169982039116       0.0076896384976538334
-44.10692557144622        -104.67661920464685      0.0059702319485758215
-44.06512071164619        -110.3019105956331       0.004949144408482653
-66.29809785112084        -86.75407047443704       0.00788263905521109
-72.24070765363922        -87.6082950662389        0.007670402746243053
-48.79778107563037        -101.75450758710367      0.006616993093525772
-49.20576211103361        -107.35579511254447      0.005728918907917477
-62.20240215239872        -90.93872924381196       0.007754993487256626
-68.12583031067207        -92.0960692804556        0.007539339673486467
-57.89802135500705        -94.85449686377565       0.007509249758405084
-63.68426357279718        -96.32911124339647       0.007291728939652527
-53.40526041144177        -98.47788787386328       0.007131166424516382
-54.196714408362276       -104.08785928835653      0.00637707048404107
-59.013740414753734       -100.32777847307598      0.006909095694351809
72.71933232497403         87.89629856427766        0.0020419136085215728
68.5163967673634          93.22555616907789        0.002410491999341957
63.275679376600976        97.43257292860281        0.0028425232390607014
57.648894756427396        102.70198471905805       0.003155459345797418
87.70274430230118         64.30774169690855        2.976447601240606E-4
90.50241413268814         58.55167533877307        3.983673194940529E-5
92.33277809533422         52.973795934030356       2.7928808781085834E-4
77.38456512091955         81.8517746129246         0.0015507596410455626
84.6541873879876          70.71685301337612        6.862840440838847E-4
81.74488619102166         76.47194163694941        0.0010466250790454046
91.33456904065858         69.45126877655083        8.608568861945276E-5
76.93756037980336         95.49034481965914        0.0014936266811217958
79.36300725351794         88.17246565560532        0.0013014019534386967
71.16520527323635         100.86006765177332       0.0019655198514200167
63.92431633522551         103.85285499250178       0.0025571071735825956
52.504416980827564        107.19150790262681       0.0033417051110694596
60.34175963480605         110.5153183002489        0.002652463110903003
94.30525695969982         46.57879930709339        5.212507568334024E-4
96.3663610235472          40.20866916696004        7.282075170205182E-4
98.41520146527102         33.80248495243506        8.846282006251815E-4
100.69290293588534        27.3401756953786         9.826046010128486E-4
94.85993358733312         63.25253001957437        2.437828220344107E-4
97.83877729803653         57.92315619586505        4.8492527187427026E-4
97.5929133639205          51.09046734291375        5.825938033049427E-4
85.86843123000276         84.47176172254892        6.882441221744973E-4
88.83359756875994         77.16262678268134        3.7883659079818166E-4
97.60481128125195         68.65592154964088        3.144789866944553E-4
96.02834299123121         74.79902832409553        1.438910615751965E-4
81.03455254023235         104.68332118681693       0.0011158651982127732
88.11204143941043         94.70571770015033        5.756050966120307E-4
70.85509358272898         111.66273106742901       0.0018363163868814758
82.73543816698438         115.39731131273707       0.0010098496866499662
45.91780713666688         112.85083083671277       0.0034436297744945277
53.79655108417802         113.81824354615975       0.0029923675516080883
61.72074009816342         118.59349681089802       0.0023702467710635666
39.731090712073296        118.4985343298187        0.003410150943584739
31.553587520292137        120.82402934399646       0.0033886450533256174
102.29803845765377        20.46175155100529        0.0010167202729141067
103.51233495063254        13.403489546180573       0.0010011969879204496
104.17581988741128        6.320062582914084        9.784704426647473E-4
101.1138943130673         45.30497391181086        7.872241493834808E-4
101.95570286891038        38.58271088171134        8.860501296810153E-4
106.09518581839257        32.40803332966356        9.850291937927302E-4
107.887701493664          25.46764445587259        0.0010116546919067826
103.06133387252336        64.04639327304244        6.153391693066723E-4
106.30053003517457        53.52149914734393        8.299330691288187E-4
97.66861475934776         84.171588695145          1.1722285310500347E-4
105.35050506776825        74.36638747442977        5.745500462639441E-4
96.4019763992306          109.98375456915262       2.1379295097045947E-4
102.5158717574023         95.75016410495168        2.1487549993293165E-4
22.830352891335835        123.0537395974436        0.0031425965026070923
28.677387975128337        128.06024959924792       0.0031609173370081567
74.98498421342904         127.8040199259634        0.0014804411681113017
50.15496169669392         123.12959572024171       0.0029095270531212525
60.714769787873806        129.30423873516116       0.002271761481353385
38.310685470275544        129.38196878367557       0.0031135433912601873
14.909528993940542        126.24016011695389       0.002712321408074231
104.24032777484689        -1.0500382325523443      0.001043362414022475
104.47533361365628        -8.693277045463          0.0013143570095235368
109.25433841455012        17.66369323152781        0.001004919086448064
110.89938244715084        10.521159845343133       9.941562860189546E-4
110.80875302645498        3.291813525905259        0.0010173921495653104
110.15782477384668        41.83694680188295        9.810314309712798E-4
115.40854419166273        31.036400603371114       0.001034745851483887
114.13328108142879        22.686977630300525       0.0010195508810324494
114.38345550497017        63.22023935909943        9.183432436626893E-4
119.95551111985732        51.228317146793046       0.001045278195114352
115.71167287604784        88.44136620313317        7.298195797634799E-4
120.65725491599551        73.06929628647302        9.529816163803551E-4
21.546009886756785        132.34818874383907       0.0029141349113790127
29.86964234579481         135.35365266625274       0.00302257426223021
50.89308758762655         139.4598569992661        0.0025917511107947377
37.5909979764064          141.14100568523054       0.0029018710658625935
6.0373118021097           128.25520483650857       0.0020879941211468245
12.788117881548946        135.87810837788922       0.0024905819527468454
-3.2131056265466023       128.97788547824604       0.001292427691411413
110.82356420337995        -5.069036832488587       0.0011463359954184682
104.43234471976469        -16.532005228602134      0.0016493983070577922
111.54054658371109        -12.786080494677714      0.0013380293459139825
118.14281600697589        15.544165962589867       0.0010108086302405006
119.5022323968802         6.903734222941203        0.0010180641511625677
116.6003437969833         -0.7367396268859705      0.0010673073979110548
123.81254322556858        38.38954895415719        0.0010695319773290635
124.89587758917949        24.5489936660576         0.0010391790801556056
130.97559792050157        63.08954271678675        0.0010962841683129776
132.53605813512397        47.19245316521701        0.001103383286174875
23.515203273038445        146.11333179822535       0.002780297319044195
1.8431714694472239        137.50572509448904       0.0017601805171337803
8.912377002909379         144.78248586017747       0.002231879701085321
-12.31055711816447        128.47115211806621       4.225196209044768E-4
-20.596517997359452       126.45762349881667       3.6947941883119784E-4
-8.620219295766367        137.64940254164281       8.78173794771564E-4
-29.379909871659553       123.7999745632597        0.0010719775154785227
-37.3764813751866         120.13316722862402       0.001432012683971584
103.95588690254353        -24.606144869976973      0.0019273830858930197
102.10115594860429        -32.404665002119756      0.002143633678724166
100.26599593014095        -41.35938126937751       0.0022138967282843147
118.97701483928228        -8.382049498294885       0.0011657614443674191
111.82906245462321        -21.565907345262087      0.0015496291778391846
118.70802982911368        -16.474040253353174      0.001304162883778659
129.129495934194          11.69592392981164        0.0010219168725029704
127.87624380743756        -1.1189152704177001      0.001060252558633401
139.92144354374136        34.49418234162145        0.001078136021819498
139.06654040488397        18.483415411430588       0.0010336004951634337
-63.66912311567351        101.95023983736432       0.0020033956022967106
-58.379801986231676       106.6414035167209        4.977997891343761E-4
-3.6544413200168733       149.9207650079691        0.001415671409238678
-18.75025476055822        136.21552624454745       6.937949569825463E-5
-26.722228034763937       131.98718466892674       8.304417272103765E-4
-15.622153526255987       144.8601775161255        3.680475359743862E-4
-36.93121525253392        130.71217440611883       0.0015523159434236988
-52.30548954534213        112.02689026691706       7.648117500255874E-4
-45.890717369468156       116.366429699832         0.0013704219825484143
-44.25805225437097        123.86816615990918       0.0017569963385385412
-68.52330185345471        97.07846874986726        0.00367843576328742
86.26968651606495         -71.00804006003449       0.0017729696913841853
98.42841154652504         -50.00235202885639       0.002135709903546612
95.31152325676182         -58.118145939646425      0.002014447331845415
91.0652490900107          -64.49833730157735       0.0019184604753104129
112.10401163206893        -30.43371732040548       0.0016791400745861385
106.98715310292872        -38.39888045694014       0.001908774227357135
107.54049866263375        -47.94228690360603       0.0017995330395972342
128.31336081506822        -14.107484511946156      0.0011680181084505747
123.05397738214307        -26.445060362723012      0.001360659733324221
145.30325446804753        5.814806469688732        0.0010233280413609602
139.47770236734897        -8.877887411393207       0.0010709887333404389
-69.73836965962509        103.36183228246824       0.002300078160206373
-65.62691432951989        108.6434254838444        7.541176425328033E-4
-59.71723770171663        113.21105499443944       5.103479067195341E-4
-29.84077811435266        145.18872159086396       8.268240047087511E-4
-43.61019213365838        138.9993088224557        0.0018493466449440998
-47.31272983290576        130.90414499027446       0.001987965165628214
-55.10843984702978        122.81486305395174       0.001712308636149476
-73.81513811290705        92.98989917382929        0.005097209214335541
-73.37697632603081        98.94242246226435        0.0037011272695455927
-75.80001159076241        103.47718963040604       0.0028990242662545046
-79.1670015547457         88.30440444649156        0.006298940042661884
-82.94790395681432        82.51414870823925        0.007107410577308772
82.161051394026           -78.0637168795894        0.001527691889906313
90.20237190472757         -77.93950321128611       0.0013503602484126187
93.21902386501472         -71.20843620498499       0.0015618814521373148
104.49537455592287        -57.9158384513253        0.0016959439904765672
99.8419786351652          -66.48599002432952       0.0015697530440583751
118.86689895487658        -41.7876417411649        0.0015090781849858015
115.76800409400086        -56.18776794247448       0.001440717777032141
141.79420413714604        -23.70139825747143       0.0011210553658045352
133.64058482623736        -38.566085926343256      0.0012366627938387165
-73.2424337535015         110.40355744546217       0.001156023753641329
-67.04145424611724        118.04789075422197       6.716103811686275E-4
-56.7661382015864         138.21720189705945       0.002263967944284656
-67.575699624731          129.8771256689606        0.0018149188347731382
-80.35408885480048        97.19980399506754        0.004699556734103688
-82.2404576803556         107.41777195183657       0.002692623060635585
-86.86850902340619        76.2096771652117         0.007410547969836298
-90.76715719112626        70.03628019886348        0.007252676879861912
-93.28214073793036        64.07844366464045        0.006851915662074777
-87.03543127095281        89.77308954270175        0.0063629863084688765
-89.43434317719964        82.47998339516496        0.007125271550837302
-96.00396262500158        58.17890837300868        0.0062789011663429775
-98.97055942903972        62.72330064222606        0.006590704128315923
-98.76174847635168        52.34707621255308        0.0056193323316554855
-100.85774350074911       46.15756798893628        0.0048896403436265515
-102.43661164923937       39.60638362499782        0.004110982837927067
77.8579009720681          -85.22798016219801       0.001260678259123571
85.21204585053256         -85.17535994036598       0.0011368159488345242
72.90040312148261         -91.08580100081792       0.0010728276997410968
67.38932900232464         -96.04141581026828       9.458319413619964E-4
62.19695147245199         -100.91518808260177      8.472675036506616E-4
93.1874000228634          -84.66598614635281       0.0010483989004653749
89.21343037196013         -91.45546258876684       8.633746878478066E-4
100.66979429052843        -77.86970242029842       0.0011767031635155911
109.88954307830548        -68.64828224202122       0.0012967661929288443
132.97406298412344        -54.5396932756619        0.0011706653941134793
122.37763709012609        -68.05666625865592       0.001126788076185381
-82.22319451160068        122.41336028837472       4.1978449826077235E-5
-90.74109348449376        99.3738072624086         0.005018422398950548
-90.82955444055834        111.3217387738276        0.0027416974244977854
-95.46488520591234        77.05582549294432        0.007242509525669669
-98.34957367267162        69.44850833715233        0.007018265005100124
-97.73316747329156        88.56455386178385        0.006707689867664311
-102.86157794404667       57.79243015409817        0.006073420135168407
-105.59153102583556       65.36415198632065        0.00659155054253735
-105.22906953033846       33.35785839110509        0.0033787599995873732
-105.70577238517764       51.2144728393445         0.005367395062703645
-106.89385038122441       44.48390428963232        0.004625107653035435
-107.80482962973493       38.72058492432535        0.003972590735958993
-107.7724281052187        27.132959524666273       0.002688083907552756
-108.46791658402078       19.966974799005587       0.0019421251477444515
56.963437533591474        -105.83411246411774      8.00692805160097E-4
51.576350335241415        -110.36693170573206      8.324301954397706E-4
82.05316721895703         -94.73595579259275       8.24853026700989E-4
73.747037558086           -98.10149791999683       8.013971583027413E-4
68.61975618427178         -103.89981473929785      7.021211683004291E-4
63.1007622767447          -107.37780625263967      7.01072541287262E-4
100.5517594592871         -90.94576541279169       7.915934468282204E-4
91.01125345120427         -101.6358232338502       5.772746400707351E-4
118.09082444831456        -85.28211342854307       8.180163309350341E-4
109.9961254572726         -97.27001448313818       5.959818009517726E-4
-104.69475846508914       103.66217971252468       0.005128585563569647
-106.480417254267         76.86969757413405        0.00701521119804243
-110.28124337554041       90.73729388112312        0.00662952605692934
-110.31076575112732       57.368668072437515       0.005855377547535297
-115.31406421527198       66.80631015578881        0.006416104558553307
-113.29968256026098       33.588636226587255       0.0033786287755553507
-113.86381894611404       48.87838455252826        0.0049836698347939384
-112.65131269441817       41.37689778816093        0.0042218673438839185
-108.91940977131358       12.702422721302984       0.0012445871344749365
-114.43791618811053       24.78472612000449        0.0024506333409665196
-114.78599085886815       17.026122579333386       0.0016838305612376994
-109.38109092833217       5.702385324945285        6.387069034722373E-4
-109.3164942017052        -1.1303923047827298      1.177475700039482E-4
59.06470355681152         -113.96966355309222      7.004283297418201E-4
45.36550696458622         -114.8246284877062       9.571911750981821E-4
52.013514408019475        -117.27540186619463      8.352494157100598E-4
79.44782791307829         -107.26023673968335      5.369619186970098E-4
68.66344120372568         -112.3291929949826       5.73748899616866E-4
64.12271962519971         -121.04266467948248      6.062958353840187E-4
102.13647818483247        -108.81697398870385      3.9394241917678485E-4
90.4543552514615          -114.71395812253908      3.538090763898216E-4
-122.62845581134526       80.11123930382544        0.006712781406414667
-121.38975815698419       54.95008123216318        0.00539900437100084
-125.56829669163876       65.70272843473367        0.006086635060283556
-120.19901092229898       29.649236722583566       0.0029534314271473655
-122.15565063953248       41.54811083452142        0.004140914526596352
-115.22725352046336       9.252946574602824        9.84357454035835E-4
-121.60123149768307       21.608784180115613       0.0021651055905852756
-120.1172758804415        13.825854541559623       0.001433886284423723
-108.7161198734151        -8.087649511840445       3.2501996025849356E-4
-115.96479892890147       2.2675038440723663       4.345494432533778E-4
-115.0345372916387        -4.538535662792629       4.1175232502320414E-5
39.419040574226166        -118.90075226842234      0.001151069466513721
31.44851121151241         -122.24002003332915      0.001440862407164012
23.53076755421401         -123.20245555960311      0.0016723534156080633
57.01269951515824         -123.56153490849647      7.620641630982083E-4
47.100869705044595        -123.75524097016128      0.0010173845929807857
77.81708279209661         -124.7578322196714       3.8893243360110796E-4
64.70466621247057         -130.28491203554424      6.270698015282128E-4
-136.12829486120606       53.341359739869986       0.004982460692008264
-129.49658127733758       29.69553784861878        0.002956269302009852
-135.82197481961995       38.62592757753432        0.0037484847914829728
-123.25482507783869       6.403462659191058        8.559301550594353E-4
-130.12729919649752       15.491380528659985       0.0016864549587322364
-109.08620434909983       -15.34611074173037       6.447402804454078E-4
-113.96113539469735       -11.037039736352435      4.060347869402209E-4
-108.96728759462306       -22.235594765096895      7.729755897133636E-4
-123.18785411540725       -2.1453057740503856      2.5315971384728964E-4
-119.53790254309268       -9.688671912952563       2.3832727422554156E-4
-107.6615121039488        -28.41674614712128       6.882073483240429E-4
16.194470173410018        -124.4733425661892       0.0018415345925639204
39.202682669742664        -129.839280207296        0.0013582779468590545
28.614087945283522        -130.37545460950417      0.0017210189280880417
20.382343680371747        -129.1775518371801       0.0019183057364577927
52.55470516632755         -138.91486343916554      0.0010403645451554366
9.636935167001706         -126.57112340955254      0.0019410335225460429
-143.80095432754723       25.387430692316926       0.0026114059586567484
-132.4360364183909        1.5345493614890398       6.745026802763426E-4
-140.15390889719666       10.011384969662334       0.0013919715070955171
-118.01658076418207       -18.16181215565919       5.635071550006629E-4
-116.01851009977362       -26.105132774555223      6.302482464541938E-4
-129.47427264471025       -12.394793270841182      1.1896203414842044E-4
3.344023173160169         -126.3032585590862       0.001826950898039248
-106.2411780275016        -35.42122071874495       2.2848652713419043E-4
-112.49200798749536       -32.598929676508384      4.3471195870476917E-4
-119.08881289112033       -32.824782550930856      3.423418498067661E-4
-104.85236411661741       -42.31280651414498       7.389387205697096E-4
13.854350579615287        -132.2343953171269       0.002110680712904933
36.871454470809006        -144.8854098581034       0.0016775428749775112
20.7688261901314          -138.05646028323932      0.0021066148775287508
6.156768421993715         -133.53264592847552      0.0021588266878381224
-0.43213641328411323      -131.14946269274046      0.0019316872609192737
-145.69276866445838       -5.698183233673696       5.622041298441252E-4
-127.08198005748176       -26.18978415314953       3.926394338942124E-4
-140.64212835864043       -20.42590059179337       3.767033385943669E-5
-3.5293867344024314       -126.19855900830709      0.0015328583409038588
-113.9337816958925        -40.178500319524304      2.718676087814717E-4
-125.91778461495853       -39.051565830916864      1.6340837176822415E-4
-102.58214589952205       -49.33376190450829       0.0023265994526338145
-109.5566550069968        -47.69636095396872       0.0016073322989538646
29.5344072509392          -157.9860873627622       0.0020757103763462126
31.67157253553775         -170.4752654938508       0.0020830645414515736
9.98675984964914          -141.59524809974297      0.002353534496181392
18.011294677671412        -150.635120600219        0.00234907783053942
-7.088145146836939        -132.35110193725194      0.0016865096759991205
-1.2755811730854474       -139.89566953379116      0.002219148709446339
-142.5653971188749        -35.96050218286936       1.73412927848976E-4
-133.42979875856068       -47.81364320515756       0.0010566007948277362
-10.456696046771867       -126.13389147234547      0.001044643110283336
-119.41962697995167       -51.34138982594605       0.0019361138804308495
-100.263985940077         -56.06386768883698       0.004108855755779999
-108.64318588226229       -55.511096765872885      0.003369385973856623
2.4049004015684683        -155.21719693560618      0.002558483873041223
-13.823521381685838       -131.23399552773486      0.0011550306630247337
-13.011549131791938       -139.49503338859282      0.00169370611873218
-10.228830054982488       -149.59838207137784      0.0021967487619616866
-132.18030389558206       -63.540862604826444      0.0035295687152271174
-97.10465018929936        -61.89882828669284       0.00550248831040679
-17.768133818177244       -126.37390716640428      3.8153444853047946E-4
-115.54335227040227       -63.11537073556689       0.004418118461677622
-104.99241327688222       -62.90601835201977       0.005087758908907992
-99.20960489767072        -67.4467546776971        0.006082904638435714
-120.3767681121053        -73.73153503142653       0.005472574106634712
-21.048759679108656       -133.8779327621505       7.294107141482264E-4
-24.854396200845102       -148.7963015669477       0.0013567549032572346
-93.18494575214379        -67.71946795679608       0.0064900101249363885
-24.60519733255794        -126.10373962461635      3.891692682647385E-4
-107.27697184531179       -73.38156814678847       0.006120355171301977
-96.61670184135957        -74.07358511719747       0.00670873365285991
-116.83820035290353       -89.27454969318696       0.006118309198592076
-31.757344312471993       -133.736327462988        3.2558746038008346E-4
-37.901196879422315       -142.28543505570303      1.3289264215536611E-4
-89.58887358468266        -73.11571075487875       0.007031081412642498
-91.54530214189917        -78.61419122817594       0.007074416851642194
-32.35999928180426        -123.6009804592901       0.0015988412389727619
-98.89451282644916        -84.16381793884848       0.0067834569627883284
-103.2987435940017        -96.75550335054342       0.006358157892561195
-39.77224419207357        -127.14699936130205      0.0019029756858650049
-50.986955783345245       -142.07050965201256      0.0012683223144933226
-42.121168838899855       -134.42281151703355      0.0012659180573118683
-61.861407892458104       -133.24053636317922      0.0029431237507817343
-97.45813790992824        -111.4835975099875       0.005711483533568852
-93.3092830534199         -101.06030147370612      0.006397500539043741
-75.61321449821351        -129.0858462698478       0.004027121054696839
-85.02732468939307        -117.65282050749929      0.0052730919748963795
-88.68079574614922        -84.61123531428099       0.00717438245821142
-85.82553726050021        -78.4921320050377        0.0073288961726039395
-38.287719911905576       -119.87890929672487      0.002802438977265634
-43.959164443158485       -121.72417368476428      0.0030583821405630873
-90.35371460878623        -93.4332960969894        0.006847694686310621
-50.24284758823074        -126.8370492676984       0.002880271491045916
-62.81854588470944        -123.23296169087479      0.004128657247472911
-83.43656507631268        -104.48896611888244      0.00633970314935154
-72.69852442144497        -114.6179696158466       0.005415712908485318
-83.79641865793103        -88.5000984179037        0.00725023037862909
-82.22793155315198        -83.49754547469048       0.0074446677850554185
-48.37255529705634        -119.11276850329853      0.003808479183800728
-43.71699458989058        -116.21225445467542      0.0039021747172779397
-81.05968330723992        -94.45315006476045       0.007057236835389641
-75.98885051103585        -98.74109275498196       0.0068858123456349216
-54.82566404366693        -117.88178953333554      0.00440481358560979
-61.61777353926882        -113.99188864787439      0.0052249988496027855
-71.77469173882504        -104.46742213202272      0.0064382592693185345
-65.99330281398403        -107.97107531474799      0.006051437262296358
-78.29593693369729        -88.38883448059288       0.007440372816378424
-49.2515737775004         -113.11979795438901      0.004796541532810325
-74.48661423253287        -93.1666124835416        0.007307575179464426
-69.8373691436935         -97.80403166721868       0.007066207574586668
-54.838944825339496       -110.43195435098716      0.005474902648070296
-59.902422854727654       -106.21929615089336      0.006185350486151757
-64.96396449629805        -102.02388210891372      0.0067091477323348095
67.64785826841647         13.29731002025084        0.004987201374962336
67.66125762617689         12.363904644903739       0.005141057057545639
68.58660232475985         12.854629244571587       0.004786447196189592
68.26768709167685         9.053590657747458        0.005496181124855504
68.61403199999998         8.15652799999998         0.005522735169354531
69.30035646227584         8.917675379156497        0.005218417688223731
67.83105799999998         10.184496999999993       0.005443310917968125
69.08533909065923         9.882761407762313        0.005136054236239751
67.71315065777324         11.389835433432458       0.0052854918293394615
68.59755673462185         11.905490570392073       0.0049465736440166275
68.7570400240788          10.91369797018147        0.00506554608496157
68.60984151605234         7.349243265202507        0.005619252013473464
69.20778327378476         7.572862122501097        0.005421333314952204
62.27984688197667         45.80493240543564        0.0028308647703647605
62.727490673282105        44.60791216840395        0.0025280431106488033
63.39801424381278         45.65818288006377        0.002728633704710548
67.6518383646299          14.4670923895057         0.004779458312996088
68.76366795154146         13.911465256539955       0.004545356090589925
68.60491291553424         6.399762486391684        0.005712474499655507
69.32044525135663         6.84909995798062         0.00546859958455026
64.61270106785422         36.30447381917828        3.5330275854084103E-4
65.25903599999998         34.87690999999998        2.3966601971459056E-5
66.09435880008134         36.225983519130054       4.805272554277984E-4
62.059391075448865        47.133361961684045       0.003148142778158669
63.390355410262295        46.70001389781633        0.0029410912354628227
61.80841513212676         48.793992847681444       0.0035160109458927113
63.300772527171254        48.318280166475816       0.003249394007862949
63.10990529282012         43.18589833724943        0.002167753013001983
64.11603593827255         44.01531544081713        0.00233169707933234
63.40472881693386         41.3904543236678         0.0016980834123111466
64.36769813090936         42.09435629534837        0.00188551814483362
64.32282838024966         37.74428080441056        7.392186550156943E-4
65.85717212361239         37.39923915935509        7.638477918423536E-4
64.05521833391906         39.496995904702274       0.0012124029296143313
64.93072923413868         40.73450085237859        0.0015585582603019343
65.5950437240484          39.01236168759944        0.0011526117811947456
61.153107110450584        50.74066966664657        0.003942093839324201
63.06391106798942         50.14947981572281        0.003572749857632229
57.95346435638113         56.21313568896801        0.005083920291474531
59.273772186353675        54.454583331671415       0.004713401165012232
60.29829520007557         56.12435074257974        0.004695596997212559
60.35363226532102         52.69574377350696        0.00434416353135475
62.40316959695234         52.2851960040459         0.003958812577901705
61.44600019501791         54.294219582739366       0.00433675685605206
54.6569058395658          61.684726240519524       0.005967582324716225
55.755912939205594        60.236421900287326       0.005736861841698138
56.20799480160417         61.85339972866952        0.0057246833064465985
56.96522132633412         58.36763188426809        0.005430374190078691
57.85794058024783         59.79005664530641        0.005361595518973028
59.34713906525747         58.19408506245484        0.00500779720841571
53.808410348312016        63.395271222287136       0.006161040479286062
55.753299834430855        63.423805509582074       0.005835306877321866
67.65100966578802         15.95006511836117        0.00450083188668704
68.98870579690902         15.31607269109306        0.004214798479182047
68.17425797862391         2.661152787613782        0.005962276379193332
67.78486899999999         1.5952789999999766       0.0060083240988768605
69.16923840492345         1.842534706886165        0.005769316379441669
68.59143399999999         3.8030880000000025       0.0058652889243053785
69.4751677287238          2.9417410480349955       0.005682477977471789
68.59879582705854         5.221322905289613        0.005800836866248771
69.58631440793832         5.786080701728848        0.00549369016929524
65.50766851413427         32.68844705529035        5.809183776038784E-4
67.31784258833432         33.75491197630524        4.543006223467483E-5
67.65027337361957         17.839795680580675       0.004113825810458049
69.21318797267399         17.038870594888284       0.0038055183517538005
48.2046703762429          70.06743831328663        0.006608871658168369
50.938663000000005        68.05148599999998        0.006507396986192793
51.68638307317286         71.08276705134189        0.006203841590468051
52.72355175824416         65.57498847325222        0.006350749766267649
55.134561818001806        65.45576773320573        0.005943196981728793
53.87362235140923         67.29585206440849        0.006110478302444877
45.82639859560709         72.51112538777622        0.006585625214929058
49.466012084353395        73.69814185412459        0.006243801673705529
43.18268736062106         74.4398518357982         0.0065070691545729975
46.327700010638           75.59675989999866        0.006320725910299918
35.98206373675704         79.97537585356665        0.006022746768357401
38.12807816644281         78.57917337927617        0.006210874097965058
37.80101917709304         81.36720826797936        0.005968226251232889
33.68919691398569         81.06972763333698        0.005796776046617602
35.58794465185771         82.43510553032414        0.005801242220446368
67.62356491865732         -0.1521600388199703      0.0059733344097741
68.9985916056765          0.6051739474150386       0.005803355251080333
66.36334499999998         -6.327786000000003       0.0055017925141067625
65.608463                 -8.210767000000004       0.005210456223042614
67.23504007558778         -7.867159633034257       0.00547988074463146
65.279651                 -11.706693000000005      0.004919992626021719
64.8901935962172          -12.723467955358508      0.004765942680981405
66.289532832429           -12.525072068732948      0.0051139185549649024
64.504031                 -13.731641000000025      0.004612709646317326
65.88547268556303         -13.515094503198034      0.004999174994009037
64.33441871720733         -15.476305759056206      0.004546840657171591
65.74941075424805         -14.625979073965265      0.00494731573682583
69.86094233982698         4.316852028264478        0.00552627881326706
66.37942799999999         30.38423499999999        0.0010975590087539677
67.91870957604917         32.14319589964305        3.8858246090600623E-4
66.66678182782903         28.048056682145347       0.0017195104334939426
68.34443084202404         29.0439912627536         0.0011154440113912978
67.53027599999999         25.684221999999977       0.0021870013757097073
69.15842173924698         27.466104410191782       0.0013832520267634818
67.64715028529217         20.20911880535826        0.0035769722859586572
69.49544921123379         19.01831247484167        0.0033077025875205557
67.65991250778042         23.004819287338496       0.002873730667100838
69.75765993223881         21.312166925099337       0.0027309471923493422
69.81579893733677         23.54658094925424        0.0022039981479728965
40.498796833758895        76.65024573482611        0.006371520188251101
43.723165284225594        77.5711233503987         0.006263951984857741
41.63515701079325         79.0437348262869         0.006186557319951991
30.813720229757294        82.29198501399213        0.0054876678528117395
33.104657606485134        84.24431539137996        0.005530431694654725
9.187700999999976         89.54796100000002        0.0036236832658698426
11.347155999999988        88.75348199999999        0.0037861818129967806
11.005341791507995        90.63169652926936        0.0036284904859475164
64.18043799999998         -17.197896000000014      0.004523549015178041
63.56815711655206         -18.588361457489437      0.004355688595437002
64.77916175355054         -18.69877180014594       0.004741246046632064
62.323509793563474        -23.53774413415539       0.004298554976625568
61.80722279632879         -25.24811840081305       0.0043237312284598595
63.16033548350433         -24.854198365514126      0.004706346827792918
60.41809209465367         -29.269239380925214      0.004491038206044462
59.901468139672446        -31.13752226100505       0.004700635729715019
61.53786094015951         -30.858730135542476      0.005084207449821743
59.441583336292176        -32.68908457302455       0.004900743666413798
60.98435090796367         -32.42611762973779       0.005224896803749934
59.00857972468539         -34.170709476500406      0.005122424365169964
60.73151599528514         -33.74669224101294       0.005403121881049633
66.49467833714321         -4.736123808434173       0.0056484446257369925
67.81116143370791         -5.4825197336422065      0.005657684744517999
66.89456006768998         -3.201864354422622       0.0058016461132541775
67.72767729293041         -4.2112411376181855      0.005734021064280892
67.459933                 -1.9248170000000187      0.005893453885077671
68.71467115139767         -1.65663853198854        0.005802305033921096
68.40261619402233         -3.126486281763674       0.005771375849442206
65.44653830596215         -9.932348779038243       0.00505501914369777
67.07198805505813         -9.54553806121281        0.00536770012409038
66.95230975376658         -11.172764494991217      0.005277370709817708
65.5132715888096          -16.807820929467606      0.004890523509163858
27.353705529411847        83.80878386345148        0.005115944166785069
30.324278123689158        86.14028294078558        0.005226510256508887
23.70398264713433         85.28282876088537        0.004750311003749452
26.670320518451117        87.27629083006453        0.0048947309392751714
13.6565530093727          88.64752596712104        0.003929363978949746
12.63308764558423         90.65019292876718        0.0037260588863736732
16.46424409864212         87.96521448018775        0.004139797281539098
16.337864460970273        90.35637973280781        0.003989263294360862
19.866491555132953        86.71950063698335        0.004412482900688602
19.538502622499838        89.68206473621319        0.00424744032030952
22.996068445333606        88.39378664115492        0.004561497657220526
6.989519918714546         89.6314713412516         0.003512368994419729
7.8896084283495735        91.68679061896796        0.003370283688997805
4.546342911324812         89.67126074778739        0.003407280586743583
5.898732627206173         91.72080878086831        0.0032627320498706813
2.186676592528592         89.9251863301291         0.003317517249268792
3.7823077941827403        91.54768882146752        0.003184905383753628
-0.2500430000000051       90.72452099999998        0.003180513789967615
2.0304046185719784        91.8822911511512         0.003086447716985602
-9.955838                 91.468616                0.0028252318513246333
-8.02406000000002         90.88377699999998        0.0029901356957761915
-8.412334199251688        92.90235061908281        0.0026176843344122014
63.2422134501784          -20.21952757944218       0.004333628158716074
64.47128905238966         -19.93946422546227       0.004706067075288756
62.95874437860918         -22.026642135842675      0.004378567915995113
64.36969583512051         -21.58072840225292       0.004769054005271278
64.13974375603844         -23.582631988925634      0.004847720817921064
61.24905640235748         -27.284790006014223      0.004432767272991023
63.199190202885795        -26.613457254303462      0.00490224397183503
62.91939425301156         -29.3229490024963        0.005150916360633029
58.75611829147669         -35.758668057149265      0.005435934827311084
60.47330885844931         -35.17794511962696       0.005606882533749302
58.17794992496939         -37.5381968641103        0.005728185908055017
59.652844105903654        -37.657212606212866      0.005933321318591367
54.208233229927316        83.80265696066874        0.00480464296980182
-3.2042588185379146       90.73526451725456        0.003122175462451887
-1.8291394594868091       93.00888547409936        0.0028231864378866767
-5.895412548167533        90.79814514132794        0.0030543069771534204
-4.465827656610614        92.89562504582577        0.002751922053861988
-6.452102494700409        92.86301779155966        0.002691693819635105
-12.068559240860957       90.83500385572424        0.002847497423674905
-11.779934624257411       93.11318969739746        0.0024372165781432475
57.4459684348441          -39.65153186037745       0.00608898699812821
59.05500519648142         -39.41417993638636       0.006179424447975923
56.70484521199055         -41.616179777670624      0.0064498992848292525
58.56701131901755         -41.28037028492024       0.006453878639545385
56.095461954872775        -43.42895726370949       0.006811341010962257
57.94247582789308         -43.00159723021172       0.006714087297527815
55.55584073937605         -45.15013207681658       0.007166316835394038
57.346316563452255        -44.80269262224633       0.006989782995587501
58.0115769555149          79.73967566979266        0.004588222940989373
73.41646127394318         55.13200053609532        0.001994435531856076
71.61939435014226         60.45474727476324        0.002491170140436594
68.67135030465106         65.11475454640326        0.0031294858914067136
64.752850789562           69.68049971818873        0.0038783228742081954
60.82023732461327         74.89785045261576        0.004428628157474079
49.773545454353695        87.68565210768601        0.004940517053394877
-14.70378933220282        89.96748356347035        0.00285823300363211
-14.08617524918042        92.52537785563311        0.002422647269742284
-17.38029812533812        88.9307210683136         0.002893998388119559
-16.592871617754543       91.66861945237216        0.002442760793103682
-19.70682835706478        88.45480485385158        0.0028849415726321798
-18.935106436314186       90.95508777995605        0.0024597646701665227
-21.751876550369655       88.0859075694913         0.002896570547164773
-21.31239030175432        90.37421426974065        0.0024787015194286943
-23.967816690523467       87.25788605585977        0.003011619229354695
-23.552948454084213       89.90682178848499        0.0025101065797432237
-66.36884                 49.13333399999999        0.005086650770147409
-65.86494520676692        50.27715957512397        0.005342241636517038
-67.03203289698818        50.36475218119356        0.005404254810639532
-66.56490090190826        47.849020296693865       0.004775334116625035
-67.58360429457356        48.58288589920624        0.005015199210896416
-66.80205990000002        46.29549                 0.004405754563535633
-67.92822240249117        47.41078576210977        0.004763787847629659
-67.54158999343662        44.8250807660594         0.004144919467880627
-68.4160638699687         46.12618205704097        0.004510788089242122
-68.141427828391          43.64433392287386        0.003959149600755878
-69.0885440967176         44.80021274412583        0.004284278637926513
-71.26667019858074        33.16975878184201        0.002726814719022544
-70.83767293133529        34.12492880235845        0.0027728838687246377
-72.08289521122504        33.966832092898414       0.002868739989647824
-70.46223076119945        35.20662876680601        0.0028460480130269653
-71.80290029844774        35.04696465175483        0.002957746427839282
-70.18664587549536        36.60909135016531        0.0029860880876746085
-71.5470046919478         36.288608730082366       0.0030808286110800415
-71.54333582087219        32.07331939485617        0.002660558868141323
-72.49481174873655        32.897661768741045       0.0028005150279498334
43.35221132530788         -70.57415644512193       0.00835241640703499
42.65592457463417         -71.43200495718558       0.008198258295645966
43.85212112953031         -71.57006814279379       0.007636875895453532
42.11978569628631         -72.440754601634         0.00788282875599755
43.25210068656958         -72.3025671050462        0.007505286967449731
54.96478917270933         -46.860661566979275      0.007520929461056536
57.01889136493694         -46.58791613620559       0.007223279707303021
54.41737593974689         -48.490399690966896      0.00785832431265493
56.419793515825575        -48.251858499975526      0.00746558557061483
54.252978999999996        -50.33240970000003       0.008123603489944176
55.829888891995054        -49.65418847358503       0.007682698860079273
47.20607066861205         -63.51114232661931       0.009461410987907815
46.54129094943365         -64.73835564851555       0.009372534610044392
47.74622272703171         -64.77304229181397       0.00878681712496926
48.10611518032681         -62.44551985912598       0.009363309605975478
48.779125287193736        -63.92293066412966       0.00859382867681463
48.99273073132203         -60.970996630262995      0.009328466170885286
49.79437973437319         -62.629846920886564      0.008522713937370752
49.86491951898802         -59.153335636016266      0.009290201271771659
50.89943489729719         -61.045417475669275      0.008440587619906181
76.0232285486417          49.83927431674548        0.0013044856169913688
79.14730055914062         44.14766240527471        5.585764463288401E-4
80.89642579006048         38.26476533543334        1.4412167273269993E-5
82.12985382493827         32.38156092416317        4.7129926489763996E-4
44.87655392971919         91.63601954392983        0.004927416131891016
39.48683792437302         95.41722863354485        0.004780748671636692
33.54836471523701         98.58951296671022        0.004532857227851211
-26.809727959907114       86.26025220484009        0.0032126247059801744
-26.84053231459535        89.35127480676289        0.002590327325979108
-30.458557569918447       85.08343234517629        0.0035854464618846615
-29.95178984874906        88.55760876612575        0.0028027012127087303
-34.82083558369881        83.10898003446118        0.004376168260173702
-33.49923389157448        87.24301920043268        0.0032538920341148164
-39.51361555857886        81.20341404732095        0.005433970766255541
-37.202018286389475       85.51538960105697        0.003969019454399189
-47.97585555984696        74.65993438382365        0.007622156170546006
-45.956556662677          76.6934842194165         0.007168403221187052
-48.250802839332756       76.96327197025909        0.007176125490215915
-49.63564723246136        73.0377105414828         0.007882621555197138
-49.45528648567922        75.37744315706495        0.007520010228088042
-50.85088792540355        71.56594234002284        0.008020894066398256
-51.49316205246396        73.7538567663803         0.0077962473264686985
-51.740925600000025       69.87598                 0.008078174887952434
-53.05285123603395        71.62325104984203        0.008010099426347658
-69.67048858200903        38.33724094569547        0.0031689617656120786
-71.2950652293863         37.899303715058444       0.0032722485590286343
-65.22331609254651        51.64534954196094        0.005646793610306344
-66.64193200460505        51.616051551964425       0.005676257693973209
-64.35847992532698        53.34202432536382        0.006025347963104187
-66.1173045706754         53.27689793879799        0.006032864021524691
-68.63559829008969        42.22834042494763        0.003728412775035571
-69.81811268032907        43.39397153468439        0.004065881370594007
-69.04829155264684        40.390827369553016       0.0034314145221477355
-70.49180928953568        41.752625285826696       0.003818757014835264
-70.9857553707753         39.78105937670612        0.003528119310765715
-71.83533265557092        30.708028127240652       0.0025863092270523927
-73.00961910359922        31.65051634385659        0.002730904859278946
45.80270085335615         -66.26752254573094       0.009166774670838373
47.27687029491446         -66.09169657935912       0.0085330079707292
44.92070081119297         -67.90433045174429       0.008910461588275909
46.55830610217953         -67.71078310130491       0.008229181175203937
44.19138294521965         -69.4550404565802        0.008539631554741467
44.73774447229371         -70.59720531257375       0.0077487557678583285
45.64314952133427         -69.32786634665288       0.00794618559339122
40.59166299999998         -75.36163020000004       0.006828280412923993
39.52617631824973         -76.13243460924956       0.006698436680986658
40.41807818841359         -76.71536064112324       0.006120774735327045
41.502101127301586        -73.75565397073731       0.007411310836480001
43.194459605773226        -73.46479279012597       0.006942798569464115
53.2724975782398          -52.420295821769216      0.008502318109326112
55.13642101730697         -52.794816315680094      0.007905557753073778
52.04482236685648         -54.82090733987297       0.00887505908792896
54.28724224270327         -54.70867526797905       0.00807813982336425
50.85429413687361         -57.21622512745624       0.009141726515331572
53.546919646227636        -57.256037300639605      0.00806269534207632
52.239198419839276        -59.21157871913022       0.008258802933042653
83.41962843522182         27.061299069358228       8.825703850798838E-4
84.9724701137947          21.037484574970573       0.0012553536969897028
84.98747724557319         14.983738878755537       0.0015876440207862608
26.766020660338565        101.67201401475813       0.004126118397530271
20.428737225631608        103.99494546828618       0.003658800640895632
-43.411808800000024       79.15153799999999        0.0064143244258812945
-46.92474316457227        79.61886196727127        0.006480888851242941
-42.986395189038454       83.48639769067687        0.005087127879563551
-53.379128130950726       68.177671929893          0.008107244708394253
-54.27081812234503        70.17688483505768        0.0080873463617906
-63.3175887100664         55.43879461478653        0.006499766152516365
-65.45273484318042        55.34656625160557        0.006465572294565167
-72.34567967483044        29.020212028431633       0.0025225494489558714
-73.61074632347555        30.098847298716297       0.0026516105341140156
38.48378299999999         -76.88653260000001       0.006528946287479909
39.708522630841514        -77.44598738689595       0.00590587316219901
41.93980104079539         -75.47287745537022       0.006341724673833482
86.09513092365536         8.679851157961537        0.0017078575501927595
86.3388539404839          2.4914633152101904       0.0018025930974139293
13.915883314282988        105.76803196724819       0.003110640472607923
7.192128115884821         107.00520811983851       0.002491701862613216
-55.42445549660391        66.11881012716971        0.008080202537353004
-56.162085719415295       68.78329791822675        0.008119281065433692
-57.96093311613349        63.60979416171729        0.007927357307244663
-58.634499970688644       67.03891175174489        0.008083239375922521
-62.07042346082801        57.9759302779377         0.007055947700993548
-64.64975105161052        57.858407619240374       0.006956325356003004
-60.617237900000006       60.752078000000004       0.007570497576368428
-60.943527040389064       64.79575810575506        0.007932661629804258
-63.75147904594922        60.47396590309492        0.007396948301774661
-72.79619064375736        26.841208469371733       0.0024482856002152054
-74.30236501869953        28.377994705262328       0.0025741863060114445
-75.16328120000001        2.487093999999985        0.0016345587839695086
-75.27118429884638        3.593240900742841        0.0016821948330944109
-76.22822699587734        3.1921932210047483       0.001585361707791423
37.254534999999976        -78.44429470000003       0.005908462600439063
38.93695286353523         -78.52954153225409       0.005504571048453449
35.86534040688746         -79.21500096019021       0.005730088987946996
37.086954255085764        -80.24741291367211       0.004958732150520978
86.16245196978264         -3.877531386167948       0.0022043947277148312
0.3347063606917454        107.6490696499473        0.0018406635945404093
-6.573102500616842        107.45317003830957       0.001223213852662608
-13.43726754908129        106.125702410362         7.36716486050365E-4
-20.670319375855623       105.76837295356583       2.597584884512366E-4
-73.55685599440604        24.164612813553997       0.0023879702437393513
-75.2942450722245         25.972380303690933       0.002475402446518865
-74.16155514106165        21.148196035132113       0.002325889969387436
-76.19323899338936        23.11266210125339        0.002359203106707307
-74.42673190000004        17.948825                0.0022671551231994297
-76.65639443060725        20.10591556619939        0.00224644099505638
-75.41982645192252        15.37605936189934        0.002184201638718214
-77.11958390983212        17.337247012444163       0.002144565579412852
-74.80431405792085        1.5359086126450265       0.0016152512089906632
-75.88116375839373        1.6988256925574259       0.0015384725362573223
-74.36913760000004        0.38278499999998417      0.0015964606245531254
-75.61422820574111        0.7935057347101095       0.0015177668252174953
-75.6145716116864         6.563487494783375        0.0018153792239840594
-76.30711060000002        8.311388999999991        0.0018608601373325054
-77.51897254337676        6.8002136211474955       0.001679039053758262
-75.37374294275143        4.987127741502772        0.0017469143552499913
-76.50115295032123        4.261841347428319        0.0016196174435435112
-76.94808177029788        5.532658723243945        0.0016532513022523912
-74.23299459907146        -3.2165611060065284      0.0015062819578489303
-74.29333888678707        -2.203176574732241       0.0015218127333175915
-75.26002913405402        -2.710855575254732       0.0014255838067309262
-76.03124103489004        12.799806173625733       0.002078953663298244
-77.4108195591526         14.815214288537257       0.002050376202528431
-76.30059668645458        10.37684148752791        0.0019647201163196376
-78.28731899121176        9.536471975758174        0.0017673919685704878
-77.84557948209729        12.547919303095943       0.001938531844186013
34.66872898569775         -80.24349665264381       0.005348563390379424
35.89797612891674         -81.02590150043983       0.00474565275935121
33.364835240272456        -81.58381824713558       0.0048122905486084055
34.830280943801284        -81.98798146156494       0.004414786054699388
85.58999977812725         -10.471334131657926      0.002910974527376542
84.55761239209146         -17.23115521891391       0.003507018854214339
82.68611982062671         -24.178110261528985      0.003942618510003104
-27.622050003249008       103.99551747872948       9.797418354322296E-5
-46.05851867111005        95.51007560762041        0.0019979067328360356
-33.79835542619088        101.4947497233101        3.1934835431982056E-4
-39.960507117322315       98.50618606423717        9.687278418228362E-4
-51.21253492722652        92.14330124100347        0.0033194391600846265
-74.34128223041542        -1.0406989588616722      0.001549125455869181
-75.43729491287422        -1.6590477546460054      0.0014397513907224366
-75.73775850227044        -0.435057574005419       0.0014572770686650804
-74.15630706260451        -4.218281509486282       0.00149896037961951
-75.13249783111566        -3.689603313900134       0.0014155156798008744
-74.06354980000002        -5.210950000000027       0.0015000339095186596
-74.98802238492047        -4.589106320699087       0.0014146062616426855
30.329302999999985        -83.61070710000001       0.004093653513100148
29.12231812374314         -84.73928903787237       0.003647180447258952
30.770112922125385        -85.38490980663128       0.0032605864393534523
31.95405045108353         -82.76022342605944       0.004368974510175455
31.676968840509552        -84.35092415583902       0.003634489889462744
33.785937944766985        -83.20098057278581       0.003965092803588893
82.2939631639558          -31.92055813009682       0.003931553005106281
79.12816740199955         -38.39262662847494       0.004114244720361926
74.92404609400815         -52.722810307305814      0.003755963384270422
77.33513113348104         -46.11204159882303       0.003931705565030752
-55.8425977203403         87.91043233592936        0.004899419450984321
-60.08892626706916        83.64284242449575        0.006264206139285945
-64.4169343559414         79.14830606596875        0.007262311384665397
-73.7007658368819         -6.1890859395103455      0.0015362099150041872
-74.73975405787908        -6.035824032554139       0.0014281793012573749
-73.25258330000001        -7.39747300000002        0.001599972746885621
-74.46748238745701        -6.969042511164924       0.0014602167384438688
-73.14228083201667        -9.91959707453075        0.0017185437596301673
-73.19602584113632        -8.786408736224002       0.0016538481225415597
-74.26772725624097        -9.431146788344773       0.0015397954765917071
-74.60130578964494        -8.177921464901116       0.0014619243131914067
-73.0902974800313         -10.899426199441738      0.0017896650381006088
-74.033951754091          -10.48762292365773       0.0016195298265669553
-73.03342756679481        -11.87548446996691       0.0018750119864143489
-73.83911083790002        -11.402245164412985      0.0017031155699486558
-72.97135620000002        -12.853368000000003      0.0019752678922406453
-73.70680056373108        -12.186186384004534      0.0017808088292772736
-72.60899854237763        -13.83539766029295       0.002154131315454527
-73.65917159542157        -13.62090657409775       0.0019119479724286625
-72.16506650000001        -15.038502999999992      0.002418192319630419
-73.4128760470279         -14.553676452797566      0.002062154367493383
27.945664522026068        -85.90811559241207       0.0032012184711448233
29.571312569122302        -86.51227181439994       0.0028864775234430096
26.722120040857455        -87.09292967177768       0.002772442082003751
28.367109003826947        -87.68076205590927       0.0025194672080857405
25.389376999999996        -88.2317055              0.0023811560663491993
27.169285164246148        -88.82880875344073       0.0021826944063298714
72.09648177140568         -58.990848235691416      0.0035469760726004607
-68.58821550281323        74.53884014778288        0.007745653468831423
-72.07507238487139        69.6349101175531         0.007770507795098892
-75.22104562637422        64.87975914249795        0.0074543733076055455
-78.22681115252492        59.91825450648389        0.006905276422251368
-80.103794102127          53.841356381953375       0.006103215391100814
-82.7332171558751         48.28586936420149        0.0053000277065566245
-85.32421693399311        43.49473167544956        0.004633625804065414
-72.06979272034708        -17.406424805315897      0.002880036536990347
-72.11264725631486        -16.35308221865789       0.0026577619976902167
-73.21839101551431        -16.91494818572077       0.002437133037928762
-73.44772499756651        -15.693638305589886      0.0021952020086031428
-72.02331968269954        -18.528215167971485      0.0031452366102554426
-73.13973900785999        -18.047749207679303      0.0026563527223703587
23.430265245445213        -89.21500599979412       0.002039771163867138
24.70940422016225         -90.31558703473019       0.0017670915611084914
68.85067939811756         -65.00892227277853       0.0033036017776851834
65.46849629566182         -70.68592172563334       0.003006967364259483
61.832728718194105        -75.77769901945305       0.002710504912629863
58.01334986118985         -80.72206259324273       0.0023652162438194124
-87.09332924923382        38.29408852385204        0.00395293667791969
-88.52937929852669        32.78768875899565        0.0032909474706696792
-89.34903053781466        26.509998781932296       0.0026136003243645706
-71.96392715401582        -19.932598382477902      0.0035173585328358743
-73.21689383649505        -19.129951957094068      0.002835138257754246
21.283226474428908        -90.27866027063594       0.0016579833236985975
22.86178284120456         -91.34580826709275       0.0014813914160768382
19.006612946052176        -91.41275789970543       0.0012557663791605278
20.86387254939565         -92.60018455101259       0.001163242417898308
53.88665478437671         -85.44583147173897       0.0020050283979606287
49.35310370664191         -89.75900905400856       0.0016751465466591786
-90.95619535945568        20.489061246520876       0.0020330219176136963
-91.65110407990622        14.296241135091396       0.0014900611327585203
-92.24353889501052        8.169539907032858        9.90546050841777E-4
-71.89563450000001        -21.509441999999993      0.003983359190718187
-73.35421990188058        -20.43558695893147       0.0030480572135300928
-71.29647342525857        -22.89722123244533       0.004735875616761398
-72.82311091039674        -22.725048265368375      0.003842589935564026
-68.56151280000002        -33.868092000000004      0.009113995053408907
-68.60846436508373        -33.016657485243854      0.009169543784937742
-69.24713803508666        -33.33218697222013       0.009156042199720767
-68.75520099335056        -31.953576584089955      0.009149585348934858
-69.48252562457266        -32.582727876759094      0.009081353116068086
-68.2284151328514         -34.672492120238786      0.008956104807063651
-69.1323978638543         -34.60353690066723       0.009113710182532455
10.99520433691088         -95.13727973292306       1.710086814500633E-5
9.516262921255699         -95.65676453499202       1.8257175967731354E-4
10.825027998808114        -96.81017606109971       1.1438227471724516E-5
12.621797042689552        -94.53462228497096       2.4020798639137753E-4
12.476993577866935        -96.3074536384201        1.8869437339473494E-4
14.509323804440514        -93.67997180276676       5.143153660912003E-4
14.352553204924414        -95.70488694240255       3.8621864413182494E-4
16.706116836297685        -92.56050693398778       8.658665009320943E-4
18.700954822686718        -93.8943859552035        8.63070286120815E-4
16.431626517097893        -94.84312049908159       6.110156427346497E-4
8.13197599999998          -96.12158660000001       3.668598939716716E-4
9.518721965271345         -97.356537601326         1.230302692768609E-4
6.790522593548584         -96.19753459172948       5.653026354360269E-4
5.757175993212581         -96.26434168177266       7.249502128379437E-4
6.19203204526245          -97.26645941773914       5.781579636575523E-4
7.118056455484863         -97.38604994538508       4.3551378227087156E-4
4.806176554781136         -96.3322195933254        8.768563537497331E-4
5.278698624051025         -97.32600839044          7.106701535753851E-4
44.53514523392176         -93.71924030037384       0.001385668817409591
-91.96101054993768        1.6310388966161908       5.212378595208997E-4
-70.98829218878942        -24.293433185530752      0.005429030132045572
-72.26037633048291        -23.766324643938002      0.00445767430496089
-69.10471057359081        -30.6261909963776        0.008900662096048863
-70.01795643637377        -31.567309315815848      0.00872779548549796
-67.80496670000001        -35.695081000000016      0.008668463515905108
-68.77456479431383        -35.41374715940462       0.008969393152788404
-67.71931749557872        -36.82096746040215       0.008440390154507881
-68.4744971054584         -36.176770034685546      0.008782108125835117
-67.60167991309643        -37.72733841498656       0.008242902877238664
-68.45814340924494        -37.46988738372347       0.008578805830850746
3.5815459999999746        -96.42866970000001       0.001079672964890338
2.5368800939381586        -96.84715282813782       0.0012219604943096152
3.156893888737231         -97.53295156238137       0.0010306267798748936
4.2325424517696755        -97.64470131233706       8.417591467989455E-4
1.6963679999999783        -97.1838539              0.0013332991360342217
2.3557633661300406        -97.76279310381986       0.0011382946898864932
39.49792901134277         -97.3554412794312        0.0011639140785398017
34.24978669208385         -100.6117301247888       0.0010349795375638737
-92.75774741884187        -4.638149477971284       7.578526085363219E-5
-70.81900397526157        -25.78615213971838       0.006135731637689743
-72.52226691204623        -25.123211599934812      0.004723714684055441
-70.41578227995231        -27.348130111429633      0.007059775347469949
-72.03757676078293        -26.79485792537575       0.0056294000594214934
-69.72461551379807        -29.034092323671295      0.00816460119937849
-70.78355569969135        -30.09595633868128       0.00781573414945045
-71.48872327966436        -28.449923747649727      0.006663755635791295
-67.44677414377647        -38.54478126699062       0.008052677839331942
-68.32570926052088        -38.31925917905669       0.008407731218288805
-92.35625324542588        -10.768969030318178      2.533545243174132E-4
0.7333804224154142        -97.3011832282153        0.0014956114730497044
1.0405166058819664        -98.0482616657444        0.001328138975441484
27.964964254953642        -103.06796516287478      9.822983824399611E-4
-67.20032927242015        -39.55828134771027       0.007810096814518535
-68.27114875606225        -39.27754805314339       0.008261969467677654
-91.59098207407995        -16.836218419717376      4.6311849400288915E-4
-0.5105296435475023       -97.36070136215267       0.0017229699817361277
0.009288901665930969      -98.18709201091495       0.0014915212895139363
21.73960595680191         -105.60431625740124      9.820710016490708E-4
-66.89188908042037        -40.85153534796201       0.007538457361777946
-68.17230664360522        -40.518496696762114      0.008098632215443546
-90.61249893202921        -22.90833233756078       4.994568722490565E-4
-2.1099480284729597       -97.34644154961528       0.002040130833696807
-1.317081178326811        -98.43757763867606       0.0016927860692463603
16.062723195838352        -108.349954055898        0.0010301019346137807
-66.49724438075158        -42.42031769578754       0.0072701378604754455
-68.01684845721998        -41.931619207355325      0.007960738408626008
-89.63702394549478        -28.910242757951398      2.7080215318085396E-4
-4.163673067517395        -97.35059777959162       0.0024617177723459255
-3.120249872689           -98.89929319905156       0.0019467152164341361
10.453574103172121        -110.11123867280688      9.95367538975861E-4
-66.02019757166154        -44.23349884518563       0.007062633604220819
-67.87323396430261        -43.708867110927244      0.007937802971944644
-64.5110643911212         -49.41691807020865       0.007242290782963589
-65.04844877928072        -47.84560130330388       0.0070786223532314394
-66.3946923915871         -49.094257050652544      0.008334667972658595
-65.5911703620471         -46.151582658515544      0.007038138879925622
-67.0876630072897         -47.4230261961381        0.008174235482227895
-67.6469263787936         -45.584732094983295      0.008056926003954221
-63.95487209272863        -51.09145371944811       0.007625850571832528
-65.77811051874671        -50.74529164708277       0.008702180199992977
-88.39556292382453        -34.85695154312553       3.986938384393547E-4
-6.796348191741506        -97.34985309660618       0.0030283548248480896
-5.420199558242041        -99.37903967683242       0.0022942119876548234
4.926959814992009         -110.19627693163511      7.23998891795502E-4
-63.158441622280804       -52.85093064326688       0.008124874145232778
-65.27588426334135        -52.51946189561901       0.009350010134337172
-86.59805225318117        -40.716226486578826      0.0017064558884182547
-10.058238398177386       -97.34884900651704       0.0037555963772232526
-8.249539074838953        -100.33013317040093      0.0026383980099992516
-13.34321068879724        -97.33939360772821       0.004490663668311565
-11.801629072694515       -100.15687751671928      0.0033959214331408943
-0.4223117976722969       -111.33618503761754      4.3699517276991895E-4
-16.043103000000016       -97.16335370000004       0.005093727967646261
-18.073164647529197       -96.33201008197071       0.005684761019651305
-18.14629548980007        -98.01696915842813       0.0052121079060139935
-58.74801975230104        -61.589051965100936      0.007140769976452065
-59.23433346549502        -60.632507528207555      0.00765298290192844
-59.89328081414203        -61.631883620654236      0.007576044043940518
-59.8329267095048         -59.621488734629374      0.008339420893067162
-60.44295573619121        -60.76867842773301       0.007972045303842996
-60.6548554849524         -58.52622165861275       0.009169900531219192
-61.12649635988398        -59.87444564163728       0.008424679319126886
-62.290948036157026       -55.01506371689712       0.009303277076704813
-64.60974732509541        -54.41810356282214       0.009867872557157133
-61.39036291688745        -56.99021920251801       0.010144026254226024
-62.400449065671744       -58.076532727330104      0.009256407675863138
-63.4860725603            -56.537951030666534      0.009737277333490422
-58.14798157010128        -62.45158959411473       0.0066762012738392365
-59.3135215069855         -62.522741631877736      0.00720678197849648
-84.56098237464319        -46.45406946284631       0.003517680058633385
-14.719554859630206       -99.90432290320099       0.0040433429186696596
-5.760775343295931        -111.5292790067286       9.084042762208533E-5
-20.260775653815973       -95.79189591891969       0.006177637891286461
-19.84304207771906        -97.52656190227995       0.005626278729756101
-57.63189704646412        -63.39480602172769       0.0063367515804924075
-58.783939182409284       -63.45971664880943       0.006905929639707917
-57.12145351846199        -64.38707688337146       0.006094346918669209
-58.255856678610215       -64.44385402037172       0.006670730360621574
-82.30693578815425        -52.082496172350794      0.00528095347727252
-11.791009263835694       -110.65878767606314      0.0010255101222855778
-56.389100885169185       -65.27857956965062       0.005778251330603973
-57.64752531983558        -65.41710634776983       0.006463197411943686
-22.36265158193396        -95.10262561614235       0.0066367807325070916
-21.80648699532899        -97.040503174581         0.006045653766113379
-24.13449233163798        -94.36369702020768       0.00701003580653306
-23.652027577726976       -96.32948089953152       0.006466737664591521
-79.81875805639464        -57.53022080094491       0.00650465532700455
-17.121094474251695       -108.73933230578469      0.0022181031281161834
-55.636538498138854       -66.23937961674494       0.005531498834260533
-57.01546260185435        -66.44192656114615       0.006309036838695084
-25.73534038858031        -93.94476677118732       0.0072650438394128575
-25.376209705362776       -95.63924228928238       0.006825547764602938
-27.165639000000013       -93.8462456              0.0074044781579055766
-26.59688817208815        -95.05278469229447       0.007077681971032271
-77.1063954664417         -62.79040494211341       0.007214704740578821
-22.98210831104869        -107.28928463585345      0.0034433671645057173
-55.004635600000015       -67.53390960000002       0.00554249269649678
-56.34745077672649        -67.58445972694159       0.006222282529675476
-28.59601370661688        -93.13519281489245       0.0076140168683102236
-28.807599867894684       -94.52494161182018       0.007332999659568379
-74.20514596941644        -67.8493585930145        0.007617668728815884
-28.808608833547105       -105.66256024398876      0.004596171692698797
-53.927632185643745       -68.70398139532529       0.005339722937601531
-55.61568552505518        -68.95455043484455       0.006225121032478792
-30.01883400000001        -92.42789540000001       0.007749962629157975
-29.88826100899417        -94.01065177346767       0.007472761534281183
-31.22179349334287        -91.4020665095419        0.007851228421038026
-31.793771881693715       -92.71805193845702       0.007700214624347793
-71.12392161684508        -72.65216589431074       0.007855535122736169
-34.265844303533974       -103.59965962796         0.005602720279767243
-53.005430371076784       -69.72719531734046       0.00524274010693879
-54.34134275646888        -69.92851853279795       0.005962816739865279
-32.40895636574551        -90.28551060851694       0.007886004241875973
-33.00000488019991        -91.82432802686711       0.007794589148440598
-33.54211142221921        -89.6176659701054        0.007889481383643787
-33.75309478263156        -90.72156685751268       0.007865456097455592
-34.52821510559283        -89.05626537936602       0.007886629585571792
-34.68232043769598        -90.0552768209794        0.007888442139512543
-67.84192040121529        -77.18388316319833       0.007995946145773807
-39.482046907822216       -101.78234435977812      0.006305341493094335
-52.35333569386508        -70.6439401063009        0.005304377017820973
-53.445901759786594       -70.62297659572515       0.0058067447054736925
-35.31948679661728        -88.39691441980543       0.007865767208020041
-35.517659667545686       -89.55659840070851       0.007898273893007186
-64.35019604638019        -81.51265951468643       0.008061994625209436
-43.964898569174615       -99.1779948188065        0.006925105518045413
-51.91737956761862        -71.56449843046516       0.005506175150259925
-53.13007983930573        -71.5788788339884        0.006012758856799881
-36.10633727598738        -87.80252340262236       0.00784256537442337
-36.27725486300755        -89.01257077316355       0.0079018295374291
-36.97530700068928        -87.34973538234755       0.0078362253668436
-37.186987966096886       -88.54518207948952       0.00790696084599897
-60.64746103751828        -85.59003614382489       0.008052406157318524
-48.35671553572175        -96.21168355192282       0.007408174969480402
-56.75368979127767        -89.38252258064846       0.007955168657103669
-52.636686846178094       -92.91538226309943       0.007749644081053386
-51.36648676134141        -72.47177439325912       0.005662234709556322
-52.59650947770572        -72.58314889061982       0.00616243406785456
-37.8502550525547         -86.82755606481868       0.007821697930500526
-37.951101904377154       -88.03885490224366       0.007906135916215445
-50.551304010449336       -73.46151094628904       0.005764340266592956
-51.99830082812502        -73.71907727849516       0.006347622949560913
-38.708659952725405       -86.11552874550961       0.007778082930881683
-39.034397296519806       -86.94827292429245       0.007872094802145999
-49.609438275136085       -74.81039746947408       0.006005273360047254
-51.22672416739579        -74.96752969113317       0.006531467116816701
-39.79409301180214        -85.38760861099703       0.007743392836619949
-39.845907710237626       -86.54438883784813       0.007869045215232351
-48.50642443359272        -76.29927638564823       0.006283596274565102
-50.27862137917174        -76.34123351746878       0.006727622872843449
-41.23490104669978        -84.58620152608377       0.007718295695442551
-41.154570132947946       -86.18552395922563       0.007889505903091593
-47.248445481882996       -77.852103746307         0.006573386235646815
-49.33137836206074        -77.88660193132742       0.006986537384863087
-42.78072077398822        -83.18148967080822       0.0075645672988230855
-43.40993412440526        -84.66283705335312       0.007824151304029733
-44.4646284569284         -81.48597207980416       0.007310042174969576
-44.994072765788644       -83.39388783638002       0.0077278636099119905
-45.97781516037605        -79.68386134303863       0.006975634627193972
-46.94778144082854        -81.90113770674608       0.007611538896742105
-48.85173926560595        -80.15073940226964       0.007457202840128567
69.53258012395024         8.127809351635905        0.00525882617591833
69.97796730918374         8.628582893481273        0.005063400840585652
63.928231774438935        45.00034114607857        0.0025531906636190316
69.32196286855368         12.364133005591176       0.004659892042964353
69.60742230122565         13.189740041830394       0.004433100920734345
70.14558355171941         9.404321410374155        0.004904685193957814
69.88737996620011         10.54003059349967        0.0048036417772736595
69.55301133656849         11.547102463771104       0.004733589822125239
70.57942284970872         8.68649034645233         0.004883072511013609
69.96156545572629         7.385933209334317        0.005226434784552092
70.3795250588338          8.040221056564892        0.00502626882919377
71.14272047011508         9.189042833249935        0.004653092092107514
64.80173806464445         44.79080285798071        0.002444752087424673
64.59787995218272         45.929492383127204       0.002677671294012529
64.69434431226767         43.08959360975006        0.002102042287866812
67.232560488387           35.35884504968386        3.39883691172993E-4
67.2655968636821          36.814206529510365       6.793885110252251E-4
57.18651598375982         61.17783841791709        0.005534728449622384
70.27256111426864         12.323932185591913       0.004398907456170997
70.12172751196097         14.347663618525532       0.004078233135298648
70.9787203776208          13.285789388063277       0.004039074557529387
70.39054951875764         6.454507267581033        0.005206776174784489
71.0314540146204          10.170209010413522       0.004539255560629396
70.7895282855199          11.316847701300013       0.0044249156017233116
71.98654887389763         9.66000494638841         0.004351755484317543
71.25296379334438         8.176820200797948        0.004760154821545237
70.97265082108949         7.235690337687589        0.004956087409346388
72.07737487703007         8.64797464338787         0.004467722892540493
64.8206028966496          47.59980725847912        0.002935454635949575
64.88795070935113         49.475794572355284       0.003195444430145744
65.47441942017595         43.86533127684425        0.002212907427850741
65.91216857836949         45.19281515110777        0.0024114209305498013
66.1741858594985          46.656470880385584       0.0026112227394701204
65.994198157119           42.23792467608968        0.001859449046599182
67.32186698476343         38.34870773265167        0.001015533907888888
67.03797839859205         40.326692933908284       0.0014284667149805363
68.58435624738816         34.6321261543237         2.3478469058924034E-4
68.8741724308362          35.84893211883386        4.950429964634129E-4
68.94017091455136         37.302407278086186       7.795203582882104E-4
64.66839761082078         51.71101947387573        0.0034947447245923247
61.26460472795696         57.524713626262844       0.0046071690974001656
62.5377023120713          56.12282551436835        0.004272952801548824
63.89264084216054         54.09323920117371        0.0038598096542694638
53.908049389715806        69.52644858757418        0.005994146672124667
57.68733941105881         62.744206575041595       0.005477093096555863
58.39977534131744         61.263000237925404       0.005314527294241533
59.91785793138119         60.330275709640524       0.004993505491474648
61.18011467855723         59.05232537827834        0.004695627725559648
57.96753150318616         64.98268765683173        0.005423068410078169
39.73600794379797         80.69019990861155        0.006055404563113875
70.02083858326381         1.031365065352355        0.005610469156873021
69.22613928674635         -0.5166159054298142      0.005758613995388462
67.93413025648985         -6.742259541228203       0.005589234495696926
66.78982171966456         -13.291949744443912      0.0051812812522267215
71.57064191189036         12.202147817086585       0.004067685432533663
70.78930970080334         15.95755119963423        0.003596800509368281
71.86917603240836         14.508702707072288       0.0035950416429377796
72.43860515899388         13.131740028573441       0.0036916328065514925
70.3083388943018          2.0605694139466886       0.005521349942923193
70.74679475466668         2.966249351498858        0.005377954441768695
70.87171390196366         5.264868717873309        0.005185948628222858
71.64640200458494         6.2016449273946925       0.004881586432325946
72.27457234435312         10.894933516991507       0.004090806146441084
72.90050536260796         9.916101103600552        0.0040706873210289984
72.7102816055127          9.162257101665737        0.004226050898609834
72.33410418844127         7.390528959486866        0.004556542498061589
73.00799450811566         8.392832676748565        0.004248156842054707
69.20385871846351         33.403866117492036       6.504030735876576E-6
68.68278839519859         30.62207092798088        6.787067943198055E-4
70.58013029904342         25.582185312374513       0.0016057075159726653
71.7000426206537          24.03463754737686        0.0017734687470745136
71.45383608810705         17.791683745037925       0.0030811458557047366
66.60178710778695         48.4593391733535         0.0027909773403393956
66.87386161159743         50.613538630815825       0.002978988568309804
67.32803147038227         43.86553592532026        0.0020417423382314004
67.38066253288994         45.64148617898416        0.0023034045818116633
67.8094214437848          47.012225437940074       0.0024232948957364497
68.8644221988632          42.16610062446496        0.0016185456377073582
69.52161018634852         39.46056183681285        0.001134560070425339
70.21487370188066         34.716798445458075       2.742838485159105E-4
70.62597726814863         37.51525382357657        7.50143371420875E-4
70.1795849240415          36.15860748535393        5.378969925722288E-4
66.88529907874019         53.58798879103191        0.003219593568502488
63.077429172658874        58.30351120328759        0.004272782029964783
65.41807197218027         56.553145994291256       0.003697395611608645
52.719242985278115        73.44551856781143        0.005893593621969395
51.98500738956767         75.88241187000698        0.005788932846162831
54.74477278680099         71.94045342938854        0.005707039072304854
56.65403316319489         67.86813585168721        0.005600999368481796
56.467541218512395        70.40553232129488        0.005511899964995015
60.11174912785977         62.81316641171486        0.004997455454458677
62.2929252430146          60.91766412777659        0.004514182355085716
59.14193951722488         66.92896714304165        0.005147258194627358
60.37494638822237         65.29999886326937        0.004928055850343227
41.45505299454521         81.29287768558736        0.00599886286822654
49.46129124347015         77.39953548591114        0.005931427974770309
46.26048524386846         78.51769176733458        0.006075808930247006
39.75581496431674         82.56289169437234        0.005895019842399651
37.782731474403455        83.66904893108656        0.005775138178024497
35.81748425484976         84.64333576770773        0.005636925214363042
70.86210569975479         1.3131938956314628       0.005422712801725238
70.16689944046811         -0.16935914349848052     0.005599525441065456
70.84909649994958         0.5780091441412182       0.005448922129559053
70.19846942675605         -1.423364165834405       0.005600807033444788
69.08241254121351         -6.31778321398082        0.005607749027098929
68.8909225490189          -7.772036432778467       0.005557146617783948
68.33319710059372         -8.912808222472222       0.00550086993903065
67.48763440691478         -12.585969503602524      0.00529971302268839
66.78687283307517         -14.20654866043163       0.005161262952041001
67.4995958403408          -13.627063986254427      0.005275517507577376
65.98128475792994         -15.738847229945137      0.0049921894814812795
65.63668261110801         -18.042548252386883      0.004936468373541336
67.01265325659946         -15.364840212400162      0.005182592856181278
72.99795832154986         11.805627034620047       0.003765699516793175
73.67400369727766         12.799514267798443       0.0034505750378630573
73.21125644722352         16.178162419527222       0.002999644038593541
73.69407782086499         14.150574199666123       0.00323403316871973
71.48037642507529         3.9738071629542855       0.005125887538704577
71.38699827942867         1.99282663293735         0.005271361577497746
71.78161798743292         2.8035144677390633       0.0051277160739169325
72.36203485560806         4.804868029163378        0.004820715958926414
73.2169981348079          5.9974170104111115       0.004471389913547563
73.68454971618957         10.646674130633878       0.0037670120044841493
73.84657427308672         9.216635822323243        0.003921398107472607
74.06648897621183         7.522487055341039        0.00407460422099426
70.32337184383863         31.741614334232985       3.0549836462012703E-4
71.17430782006846         33.54874182899696        5.786945626873319E-5
70.86799210809954         29.47015758345333        7.388134240913224E-4
71.7725181333271          27.23717841107276        0.001117650694459127
72.07010760025209         19.995316966026618       0.0025224090166071633
71.85754105153764         22.098853067776716       0.0021425285869201005
72.81119633307885         25.3034679143656         0.0013933083478545605
73.35764033157065         23.5251663034771         0.0016626824701486687
74.03710611947795         18.7293014248744         0.002411310174925907
75.55032781548256         17.054400001517536       0.0024372859602905805
68.85728994568682         51.533886890752896       0.0026799400233391557
69.28138123149134         48.69067462681069        0.0023620750084486497
69.6795053124147          45.480383500167115       0.0019603326963798517
71.8826413520936          41.760603800804766       0.001233555450241841
71.97821418742745         38.80416666419752        8.477610542813041E-4
72.52770488994136         35.81788490378114        3.8868589949514476E-4
53.01889824895136         79.06519494825774        0.005379182319307341
69.69591533747524         53.607401840979485       0.0026473824668639123
68.99880013282709         56.88649208084396        0.002941116767029184
66.09204562399759         60.484902944366404       0.003669733962755495
55.684096167722956        75.45499464213992        0.005296447145228533
57.35990445950517         72.51616622324178        0.0052218001350382015
59.660036795610225        70.16144156068495        0.0049152044329348055
63.37835492363295         64.52180311937178        0.004287497570835741
61.27515686920812         67.2533699853868         0.00469288228791892
44.21441789562188         81.13592880670544        0.005941641969833933
41.944720294106205        83.13242544905658        0.005827951854189495
48.73489421484652         81.93201327920008        0.005578804773899437
40.137926405891506        85.00507145091989        0.0056803715738081295
37.596199392412           86.00068087521592        0.005576679206724333
34.55246346809652         87.82492493036168        0.005345637274533022
14.357508193061046        91.0744194935717         0.003812566099586301
9.867974611910661         91.80255507586418        0.0034751949121621384
11.71150924097006         92.2664417802541         0.0035600910373458916
8.940743086749677         93.1971951144991         0.0033165499833621714
65.97328361679888         -19.51500075184996       0.005039027366944726
64.33201086870515         -25.289040049373092      0.005021962837631233
63.01780587296354         -31.16981003162635       0.005378489936509356
62.21455646489064         -32.15940608164817       0.005391619625728872
62.199661720547404        -33.464657379656934      0.0055567057762383465
60.44968938351876         -36.47760023628077       0.005812377126601653
62.03606602551718         -34.84364156466894       0.00571084247831366
71.74525624183012         0.9031992217797014       0.005237263071084852
69.21902967969461         -4.634042659456063       0.005659363701088216
69.88213931477428         -2.9588494573422985      0.00563547413508747
71.63679347032846         -0.5444186660498117      0.005314447943059353
71.45661408317828         -2.4299555698104043      0.0053912215490017346
70.33757326642592         -5.878287463877452       0.005538530761298288
70.3315687179996          -7.328210496573652       0.005513534390235941
68.5514610841605          -10.28804881704622       0.005459612924932911
69.91657373914332         -9.091258168289349       0.005499019375589054
68.60467771160639         -11.844628551458054      0.0054160233383140355
68.62935483533613         -13.396754679019864      0.005382100699107939
67.96471016591329         -14.643933990087639      0.005309056079069618
67.19601972276638         -16.71006352130393       0.005203700588401361
66.74263339587661         -18.744100765005914      0.005153372106830201
66.66183550961681         -17.687169876506637      0.005128163349159998
68.39762130566396         -16.263668798667403      0.005330508588496041
74.71769493274702         11.670898957592142       0.00337822708444957
75.39744484236294         13.165773721781118       0.0030250672980929316
75.59176569829691         15.104276570793552       0.0027145600942537484
72.79794818938186         3.259267655867973        0.004832450528369225
72.49597228861215         1.8254215354368506       0.005007768602219409
74.69323620610831         5.913050089732129        0.004087401501524646
74.19972257789291         4.151923001348571        0.00438690051671653
75.5465649383587          10.176647161698135       0.003387663273749064
75.33217061185267         8.423534651105326        0.0036495364348270165
75.93154640904686         6.810747599208298        0.0036805694474641992
73.56129739759183         32.06944283203109        2.0618628009694273E-4
73.90004813996889         26.732651403627543       0.0010574270732714997
73.31732018052494         28.868503842423817       7.239726447003658E-4
74.81475345635117         21.477561606025333       0.0018490712286971522
75.54354069903643         24.711606321806602       0.001281073885967876
77.05568177111951         18.90674979017758        0.001975221160849472
77.85582904129502         16.353509802214948       0.002201087134927837
71.53991153468701         51.13406619777295        0.002142734564893334
72.05963442189622         47.94950658872689        0.0018222111699631727
74.31656275013938         44.421733979925676       0.0011888680235928595
75.33936258722781         39.453680103207546       6.095296571044795E-4
77.13902688433066         34.158591972465516       7.277790262161243E-5
29.894535982117887        89.83494927802055        0.004978444289660211
25.84317618166349         90.29196369950036        0.004684413503818569
44.17781188705718         85.66670708436949        0.005520736670324045
39.42737445068114         89.15279678179087        0.005316809187411342
34.15924264518898         92.62582974226171        0.004975416777379615
18.223570373039266        92.08235933117338        0.004034405091796034
13.72957246062344         92.63176149042937        0.003677214813551294
15.901539695593776        92.70750051979833        0.003830859044424151
22.051659357116385        92.87845605977432        0.004283011089641964
7.2874394737492985        93.71268145362197        0.003174706900645391
5.0644851976284055        93.75811300448541        0.0030399174656215167
2.978894318083966         93.62144719671363        0.0029438348595026975
0.6726999269052591        93.30162969471188        0.002877141660501431
10.674865279718606        93.79779496778116        0.003392167698785281
12.601265730016564        94.00572333685616        0.003517499792732748
8.98308482813335          94.9867833643229         0.0031987015062635016
-7.493647953009017        94.15228128710018        0.00245060981915296
-9.897414295496825        93.71975659630807        0.0024196937786230555
-8.643743740336872        94.32251528966687        0.0023760423529054497
66.03162249530972         -21.10628197980905       0.005098589973649537
67.45853305770363         -19.956297637816203      0.005262085111139125
66.07143564576316         -23.00277657181494       0.005178232675261407
65.7624064523838          -24.786736399098533      0.0052207525996424975
65.35347314870745         -26.661249283082842      0.005277996458624035
64.85730494823665         -28.61388054036215       0.005355724653521299
64.47946892912623         -30.755351083282765      0.00548363954025588
63.904894464463446        -32.77601766752814       0.005610923682777158
63.59924209705333         -34.541439340717524      0.005744288551998711
61.8415372280204          -36.19142713030388       0.005856350618427153
61.52463707416607         -37.602746670892124      0.006002653813077075
63.368155641887924        -35.94894012885848       0.00585122950288719
61.177978444298844        -39.2932767066117        0.006174050461897895
72.98945325877737         0.22841561545492867      0.004975864698277599
71.289627714788           -4.4631313279677975      0.005434090850552575
73.01244122091198         -1.7263401492476786      0.005058155438610212
72.72037798433578         -3.4132733089600418      0.005172557563680513
71.86086278426            -6.420049632049957       0.005357031952371916
71.97013108150395         -8.330653900344604       0.005344927870831739
70.30078540201394         -11.081294282826583      0.005447206104460367
71.71835524662919         -9.989508605195864       0.0053671884497144
70.26673187244421         -13.006973501263346      0.00541903257013443
69.82091476967435         -15.023859225274009      0.005397320022621832
68.24226189108953         -18.13145651109248       0.005316239169614212
69.96569263668675         -16.925039914696015      0.00538362138977333
77.00922416690551         11.428220985142838       0.0029272039872012545
77.84809835688992         13.717826706800855       0.002512522964968289
74.27463446084654         1.765817483088619        0.004559301188941545
75.95319363983204         4.800975400730643        0.003872215238973409
75.80587601051668         2.8685924482149163       0.004078796320850175
77.84302333205406         8.668833634753263        0.003054297810715756
77.49360568268993         5.813119729432549        0.0034029872207346212
77.17866424988976         28.74183370117136        6.895703384807161E-4
79.46986897409971         23.274424798912154       0.0012719185885587958
80.92381125745877         18.36003088779542        0.0016713525364020487
80.18236226190962         14.962959688257325       0.002056832237049333
27.817734955618093        94.8504035251494         0.004563282316207479
18.156116443070864        95.04266023283316        0.0038882104168065645
14.60460621019331         95.05742288632132        0.0036129753868724135
21.53312603671653         98.30244507770358        0.003988855321901047
6.685203286321413         95.546315131509          0.003002806192180657
4.264979137924483         95.7027423851705         0.002833548571755856
1.9257406224341465        95.48148786041482        0.0027142133892563147
-0.41833270731446087      94.88945357956781        0.002653231334045103
11.70269410912185         96.56835260071591        0.0033109358319579063
8.607563733139251         97.09836091781008        0.003043519624607305
-3.3453054230487247       95.61273838732878        0.0024317112791771567
-5.969373242145821        94.92887195566976        0.002400845041345495
-11.06600378186503        95.26419278759158        0.0021149914347452087
-7.985600808017513        95.72102724812112        0.002197283556575197
-9.42972144590932         95.11716069772208        0.0022174234780552443
-13.355877642660019       94.91335475885195        0.0020532466889694456
-12.114198117268405       96.77673349118768        0.0018328904384101452
-67.5237510228793         49.528250520695          0.005231067372139193
60.73910011556253         -41.07606451930673       0.006349843619045004
59.888836184859485        -42.82582689302248       0.006556400644243787
58.94474364994039         -44.201000003019026      0.006763296147587083
59.0675814507613          -46.13731811983084       0.006862597706482398
56.29018617046267         -51.24041346392315       0.007592212808658683
69.23180359336787         -20.415980605432523      0.005373122335461389
68.33588281829313         -22.235932376267833      0.005361417818647185
68.0032291998961          -24.48298798467369       0.0053895254489148
67.19729233885877         -26.160652391790357      0.005402033440321641
67.29072990947166         -28.11507308918165       0.0054679430306119325
66.93707165725488         -30.49994194346756       0.005542907630813443
64.59222764633694         -35.654604220291596      0.0058042169171559355
66.32887402043428         -32.78532992062844       0.005630119579779658
65.49444717392679         -34.56077516368252       0.005722546476025436
63.194506747451584        -37.306966416546864      0.0059494734716688535
62.83126630920693         -38.68999666319357       0.006052549632271531
64.51142968606223         -36.70007999111607       0.005856114211402641
63.064104940007205        -40.49392731782295       0.006116854126493765
74.77162187013495         -0.8531857322781088      0.004604940321813578
73.35373716750078         -5.151647499258496       0.00509455356184807
74.49027877972695         -3.252305682863312       0.004794320797978813
73.85148595989429         -7.366680780230652       0.005054953100354975
73.60040083122088         -9.780113508831242       0.00513488626550207
72.61643547082548         -12.201226206624485      0.0052727331455553195
71.65431912668267         -14.405076572553112      0.005347052366545757
71.86797344499341         -16.525567120630672      0.005323360857484749
71.17061101113345         -19.2425855245246        0.005349984915028472
80.7115746266435          11.164685091107907       0.002311718597729051
76.68571577939412         0.507249978158394        0.004038246787553934
77.91611359461778         3.1169963777483556       0.0035306085527062603
81.0364646985184          5.6835511096123765       0.002647926977897619
15.536448822733357        99.38853913729508        0.0034876802649917993
5.902924535466808         98.01983957170594        0.002784491261209193
3.031940826201036         97.789769539008          0.00259365086117741
-0.1581303849978999       98.15633813321037        0.0023513797440821715
-3.3708980268105924       98.1978521128757         0.0021465800475236607
9.44117782826243          100.77683482629345       0.002924601013676892
-6.379613046701381        98.19111877513657        0.001968260737391772
-9.657983840059304        97.38095527844948        0.0018831193626332315
-11.850903268370544       98.92135619117708        0.0015572903604345462
-16.01601903734677        94.65461580598257        0.001956667113311078
-18.687658860380324       93.62673045792265        0.0019992464748188887
-20.613037479782616       92.37219649645203        0.002138923553795233
-22.764239318279024       92.41891728335737        0.0020595099571046327
-25.266658575612052       91.8852965611565         0.002104168630293002
-14.757755780607638       97.80771550005859        0.0015383721135304174
-40.43382410316405        85.46206552393481        0.0042763317206901685
-50.76967619076051        74.96796222692814        0.007612513311394446
-52.63873534106875        72.96657028030585        0.007894029911146308
-68.05398259708603        51.41179673288216        0.005663792618270769
-68.30789027174507        50.27975597831875        0.005427062758719681
-68.31305836121618        49.28485820067114        0.005208997164688742
-68.81043284959267        48.4479801902593         0.005047228673711789
-69.43382253788486        47.3178700517056         0.004836836756427598
-69.9617866452839         46.093995085982584       0.004614063329061148
-70.82861738969963        44.74212357410141        0.004402565748567039
-73.26420459089628        33.72394397908833        0.002933633694413601
-72.97203819965779        34.79400411612957        0.003024782865113658
-73.85352442600706        34.424543663393116       0.003046691760680932
-72.84372812134251        35.84853195151242        0.0031364492694821375
-72.706841422104          37.125906032957666       0.0032874554155719327
-73.81939558794548        32.681592956636216       0.0028699567038791216
45.17425130405072         -71.8788679448695        0.006984972637980369
44.237492995949125        -72.70327587381666       0.006941849728199112
42.82653000641867         -74.63191692631173       0.006487892208032031
58.31103724627562         -48.194374520786695      0.007069824553287474
57.76910920195802         -49.95586026366085       0.007206080655028979
62.340326386917624        -42.881794918527085      0.006267488478766126
60.88932144823308         -44.59434926694161       0.006516410311189436
61.13211067695922         -46.592979410019424      0.006488348295874968
59.99210508141724         -47.85886355168368       0.00670777980685755
57.823875495743074        -51.84634014752844       0.007132953505916528
56.92884341577288         -52.85886588308449       0.007339119756168633
52.90952151921368         -61.30940339938625       0.007544804200174338
48.97524718044886         -65.6790350489702        0.007927666754360574
50.39154917154673         -64.39408744330278       0.00774478894463676
51.59732313855265         -63.00012945282865       0.007648217359151888
71.24047738095989         -22.203722498702277      0.005340766734998503
69.9414579368459          -24.151672291296002      0.005392642872547038
69.72185681507301         -26.685925883999253      0.005413991806243912
69.67738054869908         -30.068788492387753      0.005430727339014174
68.98308180812225         -32.84611269875762       0.005484048435421718
65.98786363275426         -36.5217864770834        0.005751202395941291
67.62454801228142         -35.05482700929566       0.00560080692183107
65.09001454536592         -38.7086079149171        0.005870186263233768
65.18734617243031         -42.50617901518817       0.005856064401763117
77.17721262017349         -2.6418435113156646      0.004131985045459086
75.9062818153045          -5.727543896119881       0.004594927652580738
76.48581602103052         -8.902803840787094       0.0046075390813788974
75.12193926924938         -11.683534533276502      0.004928966960703773
74.69380700753752         -15.145110835502184      0.0050354218929742345
73.81482420533234         -18.45023968899624       0.005149180939496345
74.12712201759203         -21.453727755265792      0.005107504298135668
80.8569507894843          -0.1500915389271522      0.0030712651922706335
3.214830345191856         101.59649061761074       0.0023651995660877168
-3.3851508615748838       101.81661679345089       0.0018314509839958137
-9.274519622356255        101.50368050979469       0.0014343659767366707
-13.450058981561131       101.13769617639485       0.0011942300920678023
-18.545178419440443       97.15854338484006        0.0014313040202515864
-21.423740171643384       94.95131982793305        0.0016582084789664164
-25.227107227354985       94.84503164227033        0.001557851893647877
-28.98694803250199        92.95975650258696        0.0018713164430775725
-32.529866976045845       90.50475577613514        0.0024530009808577807
-36.2445292682089         89.68100127892733        0.0028214894655892303
-39.255671469585955       87.86595963746308        0.0035043597977433144
-17.787283868641907       101.56663210159626       8.74555772907834E-4
-45.66812839341916        82.05935880568569        0.005725212038799207
-42.82162371166883        87.51192822700136        0.0039005273525480055
-54.67999341461504        71.91336915741252        0.007994993225725243
-49.441461557422905       79.78359381262047        0.006574217001847529
-50.78587365880022        77.10283296700293        0.007228806337231171
-52.035878416198464       75.59027784763629        0.007535439455561073
-53.423193673037716       74.72256957467494        0.0076901321190806365
-54.13574701277132        73.2407596862531         0.007875855899665468
-72.94811193199506        39.000414572119645       0.0035699451284832776
-67.80945255278681        53.06791707960674        0.006005490831738951
-67.54276584502627        54.93792790378594        0.006374297639470269
-69.06588475200087        52.15880545714018        0.005835969119882364
-69.46670310439016        50.98349814906928        0.005605744701557891
-69.33961336729035        49.5854184148764         0.005312915734443528
-71.37688098179892        46.06772345846173        0.004691369617733261
-70.25228566822187        48.638385451923234       0.005150611194030187
-70.95919526455535        47.26563543422389        0.004904942401537729
-71.79993277205274        43.32722725646761        0.0042033329369696795
-72.51980530997098        45.144832851746024       0.004577277061973771
-72.61985253837815        41.37948527595281        0.003921279456466933
-74.4227587412163         33.61915329623377        0.0029978943688833415
-73.95724874577289        35.36748152015281        0.003159784823270048
-74.67474271439164        34.5972794255099         0.0031175750113410297
-74.0763353701247         36.468226657997285       0.0033018193366201737
-74.00594502976236        37.64495512458913        0.003451728774662814
-75.04540188444145        32.751152086099765       0.0029467273792388726
-74.69081306909558        31.4327018690728         0.0028086545711559496
48.22590527532731         -67.54121299212224       0.0075796751783558936
49.72670485550432         -67.2933930727669        0.007073958324439411
47.28374041212367         -69.22795887252438       0.007310179159928876
46.21124586625293         -70.77969949960938       0.007083317227600583
46.537262172041885        -72.3694371791753        0.006304338758113148
41.51569101946923         -76.58545353801162       0.00589732681221633
40.96973821464185         -77.7847234739406        0.005439754515263323
45.469050703728115        -73.25396347815979       0.006277933546178782
44.451966219108286        -73.754217640395         0.006382052395502269
43.897757859468435        -74.72972211531557       0.0061099757646069786
43.16655312566183         -75.52981051625838       0.0059540440108910575
46.53697287321683         -73.75525917877403       0.005750650911672817
59.894938414927054        -49.67725805897874       0.006685392357683673
59.39661354646594         -51.51912693567256       0.006717633036822379
63.43048606547993         -45.744785000829275      0.00607250568013995
62.28105933890456         -48.62958111081169       0.0061875453848391215
58.71697325210747         -53.636502738700614      0.006739555722375723
56.62237802086923         -54.63706550925879       0.00728811907239213
55.974288480425834        -57.18089728205607       0.007186492177058024
54.99303982008077         -59.93903134605469       0.007055402610028294
54.56006078915309         -62.0915956886663        0.006753815499334237
53.36443832153827         -63.524422890324644      0.006834452077573716
50.87358853509987         -66.22598398424057       0.006988070246709277
52.33523183440938         -64.91948423591344       0.006834979776619121
50.96624333229424         -68.00283259270356       0.0063965838808583975
73.0648217408433          -25.18465848326807       0.005188843422606171
73.13801920842384         -29.366876820302167      0.005130576615498317
72.18141682217818         -32.86376693341138       0.005170721193122452
70.64458419117328         -35.886655527348054      0.005280312678897836
68.25529679498516         -38.07060343199846       0.0055199079965835285
68.38606768732998         -41.99175596694464       0.005393162234111792
66.69712105115347         -45.1088007631964        0.005522520736624292
80.35393108773555         -6.359815462312006       0.0036459470376333236
79.32041128472726         -12.75485058236722       0.004215985278264833
77.99268205162356         -19.005090049119453      0.004592586793623177
76.7722408739875          -23.796016866074634      0.004770602895503906
-22.873873821023523       99.48988889621543        8.835837423019216E-4
-28.84294050678388        98.15470016440362        9.117717973416012E-4
-34.429712732971126       94.7778699531125         0.001573132146697312
-40.64484180374406        92.14394016218719        0.0024752817446917832
-48.064450701297424       82.68879826329089        0.005724160368624193
-46.06937056739981        85.5300815401185         0.004754235438753945
-46.51722510542628        90.37871584966604        0.003401933632210301
-55.6660877294557         73.10086909575598        0.00790021911755466
-56.39934581591581        71.1674542563603         0.008044547786446095
-63.10703739815103        62.976884118891824       0.007712998531317995
-51.00749815339351        82.01101972895779        0.006105818631733324
-51.746310923358074       79.63134197446135        0.006726681276561612
-53.801699198849626       77.40593978004996        0.007266873599363781
-55.576830276044504       74.95038196615144        0.007691850369837917
-67.19770934077188        57.4888909129833         0.006835782021633534
-74.917632455594          38.8076875515311         0.0036713661263130942
-74.6568814566486         40.74540766507532        0.003946266270793232
-69.04654735106496        56.321628912749034       0.006608733305332841
-69.63434644112826        54.1296569250848         0.0062175597580555395
-70.64921887232413        52.16791057477107        0.005856563288531139
-70.85126632894013        50.23761013317367        0.0054887546870108495
-72.62291468684003        47.086215508249076       0.004941176548270247
-72.29302392385841        48.820451983775534       0.005254844594150515
-74.10727602587762        46.091114606930816       0.004816450350516838
-74.52139942440296        43.55032501649433        0.004394797774948882
-75.84959004495174        33.94637015858583        0.0031113234753512783
-75.4445722162935         35.65463016528416        0.0032850506553088604
-75.30240046624161        37.225950991660625       0.0034756776393513947
-76.48334228868741        32.05114582000637        0.002947984420992013
-75.64368713795965        30.01432380523745        0.0027366827428573076
49.53456280679303         -69.24441127780801       0.006474489328609723
47.88995627462655         -71.27803599810666       0.006291192618618546
47.94137268318733         -73.2709303089383        0.005539040494185854
40.325922150195815        -78.84974799553892       0.005068332707664075
42.883452200601035        -76.64837745043823       0.0055162330202904175
42.35855778850435         -78.01145544377772       0.005034573373265905
41.56333266590383         -78.89128278769167       0.0048140543308305694
45.454334652298385        -74.83402088517505       0.005621674854926817
44.28139717227333         -76.16615914647048       0.00537780729880899
47.28284415482845         -75.04794404242172       0.0050746873399090675
61.873144283844695        -51.408617373640524      0.006099448499577109
60.7316863478163          -53.22461330902169       0.006223792596111166
60.600559016761444        -55.14619876258147       0.0060504548100226985
65.90576664075076         -48.41556441244945       0.005467525941446949
64.13947081645247         -51.209418516426354      0.005605710583301282
58.79068697516548         -56.77793597805365       0.00634513691773686
57.605464177508644        -59.76663829035067       0.006226502440126236
56.446145596790096        -62.13102759322945       0.006127653914135223
55.08715868814265         -63.55409321433648       0.006242787265968441
54.345221128300935        -65.57230138404303       0.005988948783470449
52.90923129637028         -67.49931813682358       0.005920561921047174
51.78712916770369         -69.75105649187878       0.005606261402779644
77.49980581937034         -28.442784829391446      0.004618464674929212
76.68283350437919         -32.9553362993551        0.004616967892513202
74.1907464738766          -36.1021624109592        0.00483174841355527
72.62129767098136         -40.43988109599461       0.0048592647315793824
70.77967520489622         -46.75279702122451       0.004762879251514085
-51.16598685506162        85.92403442756861        0.005062662633022491
-58.00700497294094        73.70780405092978        0.007854581221770733
-58.99173611749948        70.4155082328736         0.008062960114215145
-62.324262334090704       68.51030196472685        0.00802754172443891
-66.69895380402161        60.31161899863622        0.007274026849125231
-64.87818861703703        65.87370830127529        0.007867798647173137
-65.36547066108416        62.96887640386345        0.007628890076182587
-54.619280729827594       82.02733016684762        0.0063221793821353275
-58.41768290542857        77.82658034115782        0.007326948880101616
-69.77396587291618        59.20147561755586        0.00703532287584397
-76.37322171617096        38.22853402641868        0.003667938633400994
-76.55579637697026        39.91032290447263        0.003915931526147262
-76.38535364085837        41.823130585006254       0.004197549155926683
-71.31645382024789        56.468735911680255       0.006600180529646706
-71.72887927459841        53.749785433017834       0.006147209570728333
-73.32509190723235        51.5460050482329         0.005768400520351477
-74.64223930997642        48.50495537392999        0.005255695626766511
-76.43244425731822        46.10884352508259        0.0048909107552564945
-77.61569125755514        43.77131712314946        0.00454625384903732
-77.47229510778345        33.38720094653908        0.003125108445771789
-77.58409348293357        35.0475376413911         0.003317076385811364
-77.13643090426197        36.7754367749194         0.003510581769944593
-78.17593658929654        32.18445570540865        0.003026328038403081
-77.93636033913725        30.223005914911692       0.0028328615800766177
-76.83849578866263        27.90224722345523        0.0026204639980309807
-76.27529101520386        2.350322196772218        0.0015390392736394018
-77.45404801238597        3.5659336047429813       0.0015083155572623227
-77.18040030023433        2.6724058785809395       0.0014835805316300854
-78.6183899256949         8.062893500708547        0.0016648873765105904
-79.26452678929344        6.913511540882432        0.0015543223742156762
-78.58696910434983        11.012487365489779       0.0018188117301344564
38.51488164836547         -80.00484415201699       0.004847412671858231
39.730993277181845        -79.94359656726024       0.00467643768242329
37.077377733104534        -81.46129232983145       0.004381288571966624
37.94733810862944         -81.10329859630278       0.004427062283719502
50.12940796649281         -72.2871945282238        0.0052838332349463
49.25260420244325         -74.88843856872029       0.004679761799603388
41.23490986462016         -80.1056108845478        0.0043684130332945215
44.030482288086205        -78.12400947092671       0.004652014051177378
42.65903340993566         -79.48251747377994       0.0043818247882368155
46.25580290752415         -77.13101444070895       0.004573056218039162
48.23018778719008         -76.64661375564793       0.004347135669707125
45.60855961652729         -79.0911753981529        0.004038896955541271
63.40320999580709         -54.336071791888315      0.005461689119263702
61.652586640785856        -56.95702382487451       0.005554272274072236
68.10678736761778         -53.04800406220844       0.0046819811339050554
60.99321123324027         -59.861223219197704      0.005296850146717269
58.948189772986645        -62.280843322559555      0.005397783546872481
57.40078757135555         -65.11427331780743       0.005240075304423997
55.42485071805694         -67.56091632746714       0.005201884852729877
54.80259516659296         -70.31633419824325       0.004696459942565123
52.57737618187398         -72.41480100561091       0.004661173210389502
-62.413104537326774       73.9034579336614         0.007837592795404663
-67.137141622917          69.47200983200669        0.007907989458667414
-69.21692008033098        64.24230720812045        0.007605943527676767
-73.33645210276804        60.40308167619039        0.007091425654500889
-78.33934087500555        38.635080612043346       0.0038088699815907734
-78.66234811754403        41.22209698676108        0.004189818472553147
-75.05950738491578        55.20348667189788        0.006357269074766754
-76.1549269437476         51.72979242424348        0.005811965730927265
-78.31098931140274        49.237633504478936       0.005426117517232758
-79.06789701628173        46.21958680038813        0.004962601702914231
-81.2449655757408         43.90505285782979        0.004647241491161816
-78.24370763686345        25.2573023243832         0.002470732161802755
-79.27205553085761        33.69597776801233        0.0032248876983496516
-79.47528268716032        36.38640110117323        0.0035528892389192213
-80.4748675621211         31.253327404738894       0.002999122289909416
-80.01769367332271        27.932652515345662       0.002684412110906885
-79.0722259661587         21.94991521304684        0.0022814898615415857
-78.96503048600522        19.138648343521307       0.002147679329107352
-79.76428643369462        16.7957682340956         0.002014265858399422
-76.30901422586194        -2.296663818533165       0.00134461538117394
-76.95133101921601        1.8528532853486606       0.0014608586510280186
-76.44055081530375        0.35031534080744864      0.0014323171288152872
-76.47853705228052        1.1732703258685555       0.0014661610957934432
-78.56235006887816        5.770268055568052        0.0015427341457915564
-78.05364280502192        4.755862819874592        0.0015256378131397325
-78.56400785828839        3.84428082242516         0.0014375108157672137
-78.35839000009592        2.988615226538861        0.0014079262652342758
-77.81511475862683        2.0845177370781673       0.0014039688123207161
-76.1544364249265         -3.20730926642075        0.001332318610369837
-79.76390683487438        9.006157513768123        0.001634122372257997
-80.28405612653171        7.871121966434311        0.0015359146790114783
-79.9237251211554         5.8658585576162405       0.0014483489861852536
-80.80305964543747        6.670926524290999        0.0014326476171476685
-80.21803222459148        14.359079509482896       0.001878774396602563
-80.14530335278383        10.38498704338252        0.0016825855271864684
-80.36837659802015        12.196527581212315       0.0017630353931844533
32.89683455498823         -84.19336608878737       0.0036106456543561483
36.46570989918734         -82.50494524855925       0.003998141263005406
35.44279101674898         -83.73299423918651       0.003596567655450661
40.63234139538128         -81.47374350220609       0.003928417342622059
39.081130385552285        -81.39207992628401       0.004155062789672814
37.97634652103914         -82.41086365970939       0.003877232611025322
51.922854448821724        -75.16268804650353       0.004080544156847499
49.96652171178005         -76.97246375157178       0.003948108249088644
42.428180365673924        -81.21569712163054       0.0037945883437638106
44.15527467935871         -80.35886513246083       0.003848066334576572
41.60801927920745         -82.77423485664171       0.0033835743087339276
48.39316595937457         -79.19320797481689       0.003599308582390104
46.1155216170137          -81.08278718666524       0.003388327337740915
65.4990045265312          -58.90837185614291       0.004499942784957245
62.29534028603873         -64.53105419221255       0.004297189855852701
59.01073747164226         -69.8204903225004        0.003984943875584679
55.83523483815332         -74.80401862982235       0.0035395439667220696
-81.83297755909147        39.287698745698805       0.004001999891752185
-82.09152041224678        24.595397382202986       0.0024354133238025308
-82.9942723940027         34.42100896171892        0.0034066759569263555
-84.45288684610979        29.062863563036117       0.0028449388614436993
-85.41186977982939        25.47429971747525        0.002509770157565018
-82.21266168973341        19.504395691820548       0.0020858060876497997
-82.227556153017          15.999637718163754       0.0018775559057835275
-76.68234649785643        -1.2678340264888042      0.0013475096500455627
-76.91529061518337        -0.36243220390684333     0.0013634881985249495
-77.12343887266469        -2.878687460581182       0.0012538803192427492
-77.26403651337327        -1.973652448912973       0.0012719328439125682
-77.74437020426772        0.7653279226749409       0.0013456959216225084
-79.64663099451482        4.614296725541963        0.0013985534019939974
-79.29509475016219        3.3052157360344987       0.001353241057499635
-79.466496644736          1.8931403485125538       0.0012657488368259182
-75.10880628565663        -5.362528101217501       0.0013939812175796235
-76.01986065268589        -4.151265806307111       0.001322675779636004
-76.82981217424856        -3.7130941271620985      0.0012565436758565501
-75.93291950360243        -5.063715376228978       0.0013147174326761796
-74.10287306803997        -12.880479157446386      0.001761410740263588
-75.08479354063228        -10.070401361087889      0.0014486959180079473
-74.4767505322893         -13.430242456510328      0.0017321857346920821
-81.51479404884603        9.195988809187114        0.001530803375962779
-81.70633564407757        7.599749266486265        0.001426748202189701
-81.38580221156398        5.287248171445693        0.0013136940825654794
-82.25391198000271        6.488069642881047        0.0013267587947440457
-83.2874923976212         13.362964850163749       0.0016793123598762769
-82.64472575705831        10.68477108383364        0.0015517601692076957
31.21663349363571         -87.07114032726189       0.0026423281669346044
32.621580174669205        -85.84600461284681       0.0029949109629368864
34.208760618738694        -84.9493075927449        0.0032279224545454788
35.77925943136849         -85.33199268863657       0.0030093898718017986
32.70596220427254         -87.56979468363723       0.0024582367954086304
26.279718024915056        -89.96711425626077       0.0018772757098278192
37.56948705151332         -84.4106383006235        0.0031972094393140083
39.68634280287884         -83.41652469985473       0.0033561535187296154
36.941300490292235        -86.38347943171173       0.0026487068041765593
52.5967937765131          -79.38836877679306       0.0030461169614156014
44.0898707789155          -83.15700414360973       0.0030488146347089073
41.62800648244466         -84.73354236645304       0.002833728653767603
48.33968566083064         -83.64396442271722       0.00260456195136638
-86.3260687463339         22.08838516884893        0.002213708802888424
-86.14643703724815        16.461805643650077       0.0017842000274027187
-77.93548155198229        -3.649793227562556       0.0011555405748999853
-77.9863409305938         -0.9507829341144454      0.0012500512290739285
-78.24785234559562        -2.4316118748955518      0.001169255591890149
-79.93924780555521        0.07323367855147152      0.0011374441887362294
-81.29169488551014        3.2583962225976792       0.0012046691428167777
-81.12684248799737        1.2252472818200624       0.0011053283198480743
-75.78851044189729        -5.905412728540495       0.0013192414443879072
-75.28418457153222        -7.363096885256735       0.0013714843014216022
-75.30940959538154        -6.577924914891539       0.001366803083098861
-77.10443416313889        -4.723309079668863       0.0012053189669930797
-76.65396131781627        -5.707047663496596       0.001231758212126996
-75.45691719352067        -9.039077619561613       0.0013714592474704038
-75.73942779013754        -8.024535080652534       0.0013227621405900725
-78.70609172943952        -4.707400399654845       0.0010506175955671548
-74.85430976684148        -11.07764014562754       0.0015225934886283835
-74.62016630469289        -11.95671642587811       0.0016064372239609423
-75.00744058327345        -12.783477884948212      0.0015877132822029495
-75.68238201932036        -10.711818755356411      0.0013824788440422661
-76.20298150946778        -9.84591081068959        0.0012870794485670758
-74.38217518279451        -14.172275717539257      0.0018128151277909989
-74.18926692787686        -14.95324611873401       0.0019299023946396168
-75.18250695388859        -13.685594758327195      0.001612860842847702
-83.65253443242872        7.862971902116718        0.0013257904265580114
-83.70942741192826        5.020306991751481        0.0011483909907202758
-86.6705732168587         10.861277342350219       0.0013753851371959697
30.00374205762029         -88.2885999936401        0.0023085371779500152
28.741406375366026        -89.43873833547576       0.002018427120813987
31.626401646870654        -88.82499114632184       0.0021530381698638967
34.733957979549196        -87.18354387891617       0.0025109723589487876
33.33123772663793         -88.92329345283932       0.0021147463016846224
27.514824673464183        -90.56124827968569       0.0017578690203234604
26.228205811320297        -91.54785153958476       0.0015445121645300541
39.50127998745642         -86.7484173249527        0.002458598248658822
37.101669751914926        -88.26826986028996       0.002198465081999168
43.81915214686204         -87.56073836406583       0.0021381975303768064
-79.56597476775063        -3.1906655855887314      0.001024321501321021
-80.02511590063473        -1.620596071305432       0.0010510701970821226
-82.18665201090103        -0.6489638959802142      9.277129350615462E-4
-84.07143737027431        1.9191454921985127       9.394527003517006E-4
-76.52774020104118        -6.978971161010653       0.0012314599296705184
-77.89422127652684        -5.937420790696518       0.0010996684943810064
-76.78077439748616        -8.569350679875061       0.0011991572086624894
-80.06760115651771        -4.660273220347763       9.241799170994144E-4
-79.34425676670477        -5.77245199073517        9.57288191462638E-4
-75.73439105675303        -11.81066137050866       0.0014138872933519078
-76.05193561947848        -12.990707865953151      0.0014115167224796818
-76.8060347339114         -10.928224098681943      0.0012223894655055273
-77.73579528219531        -9.791476354939809       0.001081532217410211
-73.95857276961938        -17.46206400322673       0.0023035550800051784
-74.28961211829281        -16.574294609123744      0.002090008597535109
-74.54198434620487        -15.64138467586488       0.0019191199289952006
-75.2281873392072         -14.790037075801024      0.0016848349637544231
-76.05888026793747        -13.953564377266156      0.0014596028730450607
-74.27624093926664        -18.34707238208037       0.0023369518534336574
-87.06797296822947        5.190640178327258        9.745958442921032E-4
30.499589256900112        -90.20369628247187       0.0018536215288446622
28.842831452217453        -91.03595513544124       0.0016815143315010717
32.41811163406773         -90.84061036673802       0.0017450129162334682
35.173698136096284        -90.19733486493111       0.0018555336159128966
24.686827726482697        -92.70578040780595       0.0013148096529950748
27.858670343187597        -92.43516880965112       0.0014382423828515067
26.319789879710026        -93.30221044937485       0.0012861001943071937
39.28697317782337         -91.1639909363457        0.0016886660613812388
-81.79317106161251        -3.2014265626460126      8.335089841511115E-4
-84.73892044328451        -1.390376867649881       7.047331856959715E-4
-87.16722727760265        0.8701990691239235       6.899462992511346E-4
-79.0217844085544         -7.736133052396168       9.44542396080654E-4
-81.38667655852593        -6.107747087222083       7.494130025704759E-4
-77.11846836975299        -12.226044417115245      0.0012045139894901712
-77.09743581468693        -13.56518754831682       0.0012500002734956855
-78.36853437452454        -11.18448415378912       0.0010016922929216299
-79.41396775339878        -9.877364989051776       8.681307014040615E-4
-75.10023967470123        -17.319570216131005      0.0019589970872261817
-75.47290740401546        -16.068564249504494      0.0017373953486867315
-76.76959029173263        -15.05562963337117       0.001379725378675211
-75.69763060456138        -18.435081526762282      0.0019144269968727513
-74.58223912796583        -19.447464320896657      0.0024022691604661806
-73.46769099009657        -21.675372888588125      0.0032678283630706573
-69.48482828241247        -33.938276126154406      0.009149774626926687
30.33404731440477         -93.03055689347225       0.0014072185257905379
34.50241785877776         -94.38775787588101       0.0013258993070754121
22.927876068291194        -93.8987283186353        0.0010982447200907353
25.17260547198171         -94.91119373563843       0.001089666604798617
27.717831040711626        -94.8358012691878        0.0011697780330546803
20.787340294390347        -95.36871752467772       8.706538735096248E-4
-84.58125659367293        -4.791363210427981       5.358644476359462E-4
-88.63378025802922        -2.489888547388814       4.013765214972223E-4
-81.33992373751711        -9.052965237972245       6.618855036017099E-4
-83.5587440974879         -7.539652785250545       4.957088575817531E-4
-78.55059164804476        -12.871641372779115      9.911422445351044E-4
-78.01617675014965        -14.307342269667208      0.0011113266266750965
-80.59674189173666        -11.622554748944719      7.007099104626331E-4
-76.90647421245183        -17.03034452608843       0.0014716567935050238
-78.20334948715637        -15.645152231840688      0.0011209268427221954
-77.35002343086502        -18.668490166802957      0.0014789080257931152
-75.96329673361456        -19.540241734669294      0.0019580962951349715
-75.00630170163751        -20.917504048735236      0.0024767450618037867
-74.44336179581732        -22.521113471262453      0.0029964114337336437
-73.67173821592364        -23.792708936410754      0.0036626931353078897
-69.91884021131213        -34.46297456272132       0.009130439276715628
-70.09835910336446        -33.2551813729433        0.009002096981823957
-70.27096510097346        -33.91634253468165       0.009030909141378562
-70.63877455064844        -32.543786979394774      0.008639759307010261
-69.88644397324477        -35.22550844333265       0.009135094181568002
-68.70178740260279        -36.8068323055014        0.00875605760797844
12.068658102610529        -98.04351855688145       1.848718248940312E-4
10.540949892983418        -98.5097399841987        5.4240921033246736E-5
30.469059837855703        -97.48383611665994       0.0010736605833580604
23.202429715361717        -96.8530540401147        9.060904646306933E-4
26.15281339712997         -97.8518416103302        9.682795854636661E-4
13.998720781258115        -97.61423825224284       3.4862967206131246E-4
16.076887524990862        -97.25000903151337       5.111781951898653E-4
18.417670012024317        -96.59205571447175       6.794686909429581E-4
20.611238598582474        -98.37389656862861       7.681120683324383E-4
8.25721876705413          -97.97493953552038       2.413158266108828E-4
9.198776008982092         -98.89140766524748       6.434074349562224E-5
5.710887784112229         -98.08794490834704       5.730496616109387E-4
6.460070770197697         -98.33018823323985       4.4586501541737933E-4
7.318079171406909         -98.51536012166937       3.1694771895117435E-4
4.973376915168078         -98.36038342911866       6.51212522156816E-4
-87.36140867872533        -8.069100072241916       1.6970294543769415E-4
-83.77158410735325        -10.38406033186839       3.709645744157247E-4
-79.99490979916949        -14.627227054128156      7.825961219941578E-4
-82.68727944498582        -13.023398656294788      4.1906655411176955E-4
-79.32959638227831        -17.205217675948454      9.518614696336705E-4
-78.93396314724706        -19.2281341248995        0.001119006784052523
-74.1718957587982         -25.077031391219617      0.003694452915670542
-77.26917950503703        -20.571921412449786      0.0016591952599933311
-75.99810678659762        -22.116776026195424      0.0022721558526592883
-75.69322217025194        -23.899270662276813      0.0026721425616964174
-71.6116900927565         -31.494549055162732      0.007649848739114207
-70.79527134148172        -34.658196783432395      0.008952997759901167
-70.9901652344412         -33.58082606679589       0.008677203918611414
-72.01850957685103        -32.87293685170368       0.007742949486828886
-69.43829848510921        -36.19339934210337       0.00902606514507711
-70.65059125249451        -35.80449612235702       0.009094633451586703
-69.39533691086139        -37.201482048408934      0.00891392563233255
-69.00502947280948        -37.94344489398508       0.008703748085856597
13.162465122420674        -99.2554033540577        3.3230190818997474E-4
11.58212899872553         -99.8893471483448        2.3603563651235226E-4
10.052386283502916        -100.06745287229283      1.1077436227609205E-4
23.417349618640497        -100.75338849047803      8.752434713098223E-4
15.191138177562348        -99.61006577723263       4.937663011132798E-4
17.89727052564925         -99.39540858378405       6.458203480882718E-4
19.991905321362893        -101.1592877033689       7.791064883820031E-4
1.7834040318732416        -98.13684343321283       0.0011855930020980704
2.781344571841068         -98.24359494237372       0.0010037579216735093
3.4532873560918476        -98.2707973061869        8.922732833722413E-4
2.204441436727696         -98.63420822284209       0.0010452066097302593
4.060930435294358         -98.75470267084877       7.401413552553526E-4
7.96553353717196          -99.33086240662395       1.675109790099244E-4
8.842134371938094         -100.09077615837572      6.2925072573105645E-6
5.681013663520497         -99.15514451859946       4.6700074320549234E-4
6.78953592406693          -99.554612912289         2.850651083689537E-4
4.664614877236858         -99.67982764085518       5.431371484848763E-4
-73.86009797699239        -26.43673808705718       0.004232347907392308
-73.4631163804695         -28.176973253238717      0.005009124387744481
-73.00233501195311        -29.89510652404741       0.00591860034678403
-86.57873844970368        -13.524530119562908      1.6610578782022545E-6
-82.74001437115697        -16.11252363408161       3.7098404964446344E-4
-81.18187806457183        -19.117888644095725      6.397276743784798E-4
-79.48575568291773        -20.69649924776165       0.0010591921854752329
-75.62785672498535        -25.817760165389366      0.0030437287545198918
-78.16611779433282        -22.819103994834222      0.0015784386998855988
-77.47757569405384        -24.884137958296535      0.0020435512654117943
-73.43005329688599        -31.936531789912266      0.0061762916592418
-71.67563590152142        -35.34544764639709       0.008618513687754313
-72.17425771638455        -34.27178210774114       0.007998360379022173
-73.34426797620137        -33.45489621441688       0.006693131383485512
-70.53582368508651        -36.85844080985534       0.009128149653694191
-71.82453302806087        -36.368168516696684      0.008697951820104065
-70.18838878735104        -38.042763476121266      0.009050385770664719
-69.20404830219798        -38.787040289179394      0.008682022493185768
9.211911116655216         -101.20918832136428      1.2775792231357885E-4
13.25445882064872         -101.42683773647438      4.5934053373064554E-4
10.819902825785862        -101.78485456714425      3.116503771295326E-4
16.701373273733303        -103.11057765775739      7.356221136552987E-4
1.3781869667524145        -98.86961040166292       0.0011472813976578788
0.5638448919779016        -98.8305622379248        0.001290803259765952
3.0347254328169067        -99.17803604299368       8.402561725582708E-4
1.7992666012401128        -99.58839386216124       9.725788813101655E-4
3.567726437574098         -100.07660363696444      6.433455285039386E-4
7.628170971612074         -101.10157413571127      3.560936598123732E-5
5.637477181658762         -100.89665099538603      2.763747223735319E-4
4.247464633062696         -100.81818848044617      4.562513444786448E-4
-75.58582920862767        -27.642126312786502      0.00342504173844004
-75.10342020559074        -29.48146916041755       0.004145444086815355
-74.55987363947418        -30.891755941004387      0.004907322650906561
-85.54364722619859        -19.477440692418092      2.057166743009084E-5
-81.62647192866652        -22.282675274439782      6.336385888199292E-4
-77.84308030520245        -26.800121686362537      0.002128126231764284
-80.05760147549671        -25.084433282619703      0.0011681864358683673
-74.4725810191457         -32.99167604439939       0.005522092229228542
-75.00039264760917        -31.955967605122073      0.004816295148477799
-72.8951691353682         -35.550917063134804      0.00765854266780639
-74.46663009458962        -34.08421760613048       0.00579715167229043
-73.56462269894759        -34.62650526936113       0.006788870880638736
-71.86850255038705        -37.72293875578066       0.00884754856220724
-73.06889927618994        -36.745651231633765      0.007742078747688301
-70.09661818006788        -39.13653615649173       0.008967478787216203
-71.11268115975469        -38.87086069778573       0.009135228039456614
-69.33739535637629        -40.002689976278184      0.008635757540303322
8.748746590582822         -103.20527320350222      2.760452482414161E-4
12.06978514459997         -104.91102812088698      6.445677986539056E-4
-0.437023747963307        -99.35551594584106       0.001376670740830116
0.6548608301611092        -99.68460657688678       0.0011400058570780608
2.3789330863116094        -100.52486217846902      7.491563777409921E-4
1.2423717317789822        -100.52180455242006      9.166017171425289E-4
3.0196900914427256        -101.50400475274118      5.227291953641827E-4
6.1631153883020655        -103.58248559036541      9.147523215477515E-5
4.288252108478666         -102.38481997810652      2.493856549178608E-4
-77.62419948799224        -29.138435930946812      0.002554569286819283
-76.29145318017294        -31.229149030642137      0.0036995426486269353
-84.54911198350808        -25.486359723183604      1.8827388199419218E-4
-80.68705289913413        -28.23353669279573       0.0012262331115732716
-76.12156085828745        -33.526767364543204      0.00428827740428533
-74.830117920366          -35.82124313793179       0.0058525359995040644
-72.53564526262205        -39.268310096542294      0.008560497655114595
-73.86979747478527        -37.78915993757061       0.007145387982352116
-70.93408050282288        -40.21796446027381       0.009136833856949158
-69.51622616336047        -41.264660453889995      0.008666796799497636
7.927926644569783         -106.74326938400259      5.685445205928785E-4
-1.8716035276780756       -100.06745567942814      0.0014987154837351468
-0.24181446488583772      -101.02095055444397      0.0010631651821439575
1.398715865040495         -101.7887321689216       6.989063308491666E-4
2.2370484181887895        -103.43082207353926      3.4736425057176057E-4
4.976400733062545         -106.29351601482534      3.015710369039387E-4
3.9348334881497977        -104.45229542102388      2.0454735800479185E-5
-79.27703660167086        -32.187876806851264      0.0022105844419224342
-84.3116974034028         -31.015848124952715      5.694336694041357E-4
-77.78670376882016        -35.68438785471727       0.0035747645608254722
-75.90163381672834        -37.53938495599641       0.0052546979169323955
-72.87594208068774        -41.0371265288841        0.0083995453916787
-75.01398602241827        -39.63743144753874       0.006348019114643792
-69.57271037660657        -42.971607636147304      0.00873899395995574
-71.06405531689107        -41.945567312044645      0.009176466410130594
-72.62876828020948        -42.67254551924155       0.008608106323146531
-3.8699206137894357       -100.97092041666666      0.0016748862334833997
-2.149295158700705        -101.96551938935313      0.001197154553780333
-0.5767581222627242       -103.7563321503453       6.571084937749688E-4
1.798153270016025         -106.5602371195912       3.974842793551259E-5
-5.865166107275355        -101.53909451576028      0.0019136530754129688
-82.11658861388635        -36.48701264936104       0.0018391798936290837
-78.01279862048963        -38.76063192481403       0.004019378299729022
-74.55380807286946        -42.14384180087622       0.007005452445658486
-76.7762668436743         -41.19490194995261       0.0052287881004237325
-69.58595558466664        -45.05486688794506       0.008971156258723318
-71.38423517095231        -43.92299984745572       0.009195116681617089
-73.57218449601768        -44.28842854110094       0.007847371029035275
-67.5082266580301         -50.393278968050936      0.009396187225952164
-68.41114411704066        -48.754420884232175      0.009259613040752707
-69.35853149252135        -47.138024130610304      0.009231818295359446
-67.02392331567194        -51.95638017851735       0.009635433612565504
-4.186379064887447        -104.01193814588156      0.0011357171984256037
-2.9248696135438945       -107.4999390729997       3.583255875817676E-4
-7.3170639443050325       -103.1759006588953       0.001819079181909003
-61.95446404037593        -59.26097055118328       0.008716112755538805
-80.43426306331695        -42.18717892248343       0.0035947792336632287
-76.4557007142092         -44.0326168185393        0.005841000074479775
-71.89522678736094        -46.60345300522489       0.00881368228905485
-74.72791559017976        -46.31930153604602       0.00705392817202217
-69.03870949132572        -50.3622474963211        0.009457057300054729
-68.39702743070644        -51.46091492884171       0.009503799301646144
-70.82834099729692        -49.36060009100464       0.008976728436460826
-68.38667743147307        -52.70469375630482       0.009306689610509952
-67.09274651272213        -53.99260510095742       0.009437257223784955
-60.47098395351621        -62.5358619309308        0.0075431852262173235
-7.79610760204886         -106.63701951034602      0.0011874080358486583
-10.488127872474548       -103.36131795208782      0.002341061287347776
-13.62090879487636        -102.82807016627326      0.003045359414120402
-17.011945139915674       -99.70198636531384       0.00452631068098544
-19.227612963723946       -99.5391975159707        0.004949538057016395
-61.14886887118562        -61.72596068360821       0.007829503310979338
-61.48474388335326        -60.80641246079413       0.008114650012858353
-62.38829278123715        -60.259163715676706      0.008333129361074129
-63.03511824603353        -59.25433314290508       0.008653191243503392
-78.5194520231347         -47.66479316529185       0.005421014236046031
-74.4353872284911         -49.22429298181684       0.007220650884822847
-70.10753182955881        -51.96363633887873       0.008820108289470035
-72.55185603477995        -51.47812579994834       0.007905665776565486
-69.31215806870607        -54.14993223432892       0.008668392939786567
-65.90225991889955        -55.805247070176684      0.009295495824013622
-67.91948687663525        -55.48486422875829       0.008797870723395614
-64.17141551201738        -58.46765709861639       0.008795178454500419
-65.59434033756528        -57.534227928647596      0.008830720028458444
-59.95051979733987        -63.4683033003467        0.007297147729158997
-60.93777583711726        -63.40758042240843       0.007527682293716488
-61.64350924380542        -62.706773385758346      0.007725833399065428
-59.47273934406947        -64.48528304777939       0.007106566064879659
-12.754714318640879       -106.36180991344924      0.0020421071229091287
-16.496532461497456       -102.23625606317138      0.0037216451970298325
-15.814712924185063       -104.7746078372817       0.0029372297988943946
-18.470262771019613       -101.44274164681575      0.004281561244320553
-21.315038786760766       -99.2133888466905        0.005363489192147172
-20.57626636086285        -101.47438001627772      0.004611281153864583
-23.451017952667595       -98.54354651294427       0.005841114652219703
-25.21574361044604        -97.61928716237101       0.006296924587673641
-62.57138253463951        -61.626498992620455      0.007997475783896361
-64.13060325367542        -60.43654900388454       0.008253570955702111
-76.28945768195968        -52.98215768076419       0.006706617723147128
-72.19127130397624        -54.34238523448117       0.007779260354142623
-70.13079154300507        -56.4121994026971        0.008079997172147082
-67.66378558745642        -57.33093688658926       0.008454245746992144
-66.36741248751952        -59.52505897603993       0.008250963396600267
-60.72459557157759        -64.39886917862098       0.007414664070148775
-61.90062656309498        -63.929493410255304      0.007632616313244184
-62.831417703278895       -63.01524487472691       0.007809736146286302
-58.895817558297026       -65.5195204618519        0.0069398388076582496
-58.218542521573696       -66.42446999647791       0.006776977374883369
-60.22707847001376        -65.62193450839163       0.007288897640407695
-26.9187341114266         -96.54186948499144       0.006737750236623735
-27.780799299313344       -95.3117489910302        0.007100900192513512
-28.31796230481698        -96.29303259736587       0.006903527828306055
-28.875998220412082       -95.61375968964762       0.0070954148956135984
-19.036182616874843       -104.4000985368787       0.0035702210621427755
-22.84246282735301        -100.94533921140192      0.005090588429624954
-21.92049547872738        -103.23510681144451      0.004328329131237929
-26.836197406303754       -98.20597499439418       0.006304360514844551
-25.539598153666674       -99.91771897489652       0.005713375833170026
-57.64855977015318        -67.49637338364265       0.006705224868627329
-64.35314949019774        -62.52057286277281       0.007927135945079739
-66.00048195020703        -61.488763868845126      0.008009658444871627
-73.82219296707453        -58.106830369910185      0.007359099705031855
-69.65595229334073        -59.277387050939296      0.007888639197121003
-67.8879588321708         -61.401192254962034      0.007910111087118648
-61.861006073223564       -65.4815574928867        0.007562076700637766
-63.720364168832795       -64.54857750203708       0.007757997457633952
-59.55463120632745        -66.72478275395525       0.007171926563929943
-58.71418762875463        -67.4700233407299        0.007017501987493407
-61.057328758817796       -66.94697724518636       0.007460115845705172
-29.83802886516724        -95.35968693741106       0.007197410955517243
-28.307135428188563       -97.6715017576278        0.006566601402105195
-29.451789957607083       -96.64374958644443       0.006891649383355299
-24.739785340672547       -103.28590151290965      0.004706528083590664
-28.06889804052234        -99.68287459855821       0.006035763208723788
-27.412978766556762       -101.86394351426391      0.005402130579895734
-57.21747718712425        -68.68326618394742       0.006739631714667101
-58.37204013210788        -68.3678565540936        0.007019689796692591
-56.822567846031646       -69.82485593968032       0.006811910258516716
-31.06216196139317        -94.9059210995925        0.007332389256677979
-31.030892643059087       -93.73193404509989       0.007543720083081178
-66.86471530432468        -64.00809694485912       0.007828372345094719
-71.1330969765774         -63.04786668568914       0.007658503315835773
-63.033543717763514       -66.65853879106973       0.007674706799730428
-65.19809032994617        -66.22653813768899       0.0077834962674202
-59.77713281132203        -68.34296359901616       0.007317684648101213
-61.828077659798396       -68.52309918165705       0.0076088970527176045
-32.26178739519394        -94.27759790201053       0.007472437686001955
-33.34460803321582        -93.40886176222477       0.007617933959501638
-31.024180638062663       -96.58501958043692       0.006987056036099344
-30.249230748454618       -98.6615092840125        0.006466240543315273
-32.50582586487226        -95.94177575278755       0.007177885564753322
-34.20924454395063        -91.56080733651206       0.007816773936078186
-34.6759310459781         -90.98581238209522       0.007854883201082928
-35.1340426372971         -91.79205188668323       0.0078039349451465775
-34.250685218534386       -92.6142500960986        0.007721548724672525
-35.609217436584906       -92.84347771295522       0.007709118084707624
-30.06804488649716        -101.7770851555801       0.005686682575866603
-58.51651415295834        -69.87363525505181       0.007219713942563634
-57.100794384232145       -71.16081746449399       0.0070970131873644045
-55.64248363174974        -70.39859497237683       0.006570517756716347
-55.66239598697859        -71.58093855573571       0.0068281792725264565
-35.68771752049413        -90.77720980068868       0.007871187120137138
-68.38768019571384        -67.89974393418237       0.007809940949624873
-64.41438490363541        -68.74866392192453       0.007788012808167925
-60.39367777301987        -70.47609379887585       0.0075620638559721655
-62.47713695518859        -70.39957945521773       0.007744054046152745
-33.83346398692958        -94.95904281390138       0.007391253889265759
-34.8837348526554         -93.90184389481624       0.007570479497305452
-32.5951041440924         -98.0038471256255        0.006755571656007972
-32.51359734123453        -100.12384602149547      0.006274415985682673
-33.99046179510517        -96.5673352700016        0.007107389307113111
-36.408543143603296       -91.95021555635635       0.0078016902619662196
-36.84856344801786        -91.03878796885726       0.007868404744775293
-36.77001653324975        -92.93579856219131       0.007711859021074886
-36.208282234169495       -93.86670628158565       0.0075942062016561215
-58.636911988223474       -72.30711623563555       0.007503716717247422
-56.25567966230078        -72.83241219170121       0.0071903509845616595
-54.39932013821646        -71.23635018819805       0.0063674917975516145
-54.947533661709976       -72.29733676029313       0.006794288649409678
-36.54687548998063        -90.06179264167925       0.007903282500515592
-37.61374103923632        -90.48070914709996       0.007902946830544898
-38.55886900648801        -90.58711622006172       0.007909868243857525
-38.66604065493526        -89.82743080792088       0.007936783544304687
-39.21322462697532        -90.17281219880968       0.007934433407097222
-38.08083212238816        -89.87637906744382       0.007927303955498934
-37.33451371821722        -89.50550605496665       0.007921359400256414
-65.41772649225929        -72.31783111856569       0.007916208847685294
-61.4432391416137         -72.78930213424157       0.007803017550554871
-59.49031248526394        -74.5256136553528        0.007786038646232486
-36.00214278006912        -95.60135092530325       0.007334337483178827
-35.50568532514257        -98.95056033683306       0.006693383919421668
-37.984175171783235       -91.92460899817499       0.007819582603399516
-37.8042062248717         -94.04952929483153       0.007593289821761766
-57.33551356729525        -74.47084479454317       0.007578975705963026
-55.73212080778788        -74.30095373584682       0.007334867968517164
-54.78086088667622        -73.40680962650815       0.006992926229242028
-53.86910357045624        -72.4650330999945        0.006534686647013406
-39.72877161741086        -91.0584777264538        0.00789827270626612
-39.84892923882799        -89.98054153540372       0.007949074996612925
-39.15435340591096        -89.42994260597814       0.00795102855326034
-38.29962595360206        -89.05699892063666       0.007937808672135747
-62.23540023827512        -76.55077130916575       0.008006447316043889
-58.23537369948909        -76.89844840615245       0.007879474306193561
-39.479826381794          -96.67357522968197       0.007237507455943565
-40.03706432957162        -93.18700677627761       0.00772108863524875
-55.94095781403759        -75.91517174069233       0.007592126393289059
-54.44893409063013        -74.85647959173444       0.0072134720451088735
-53.431793527172346       -73.68864237947884       0.006737997811723958
-41.66242224055077        -91.44960314679949       0.007889944162247267
-40.77088230490445        -90.09078670288842       0.007956681576685859
-41.833591546196864       -89.82872609689312       0.007977865957127427
-40.02112726281203        -89.09620777666879       0.007968274260922018
-38.96447290188998        -88.4973425810438        0.007944166373119559
-38.67522314105799        -87.6487611802665        0.00790651126822045
-55.981487649670036       -78.25832026028802       0.007847127643693733
-58.86903340170436        -80.62766117196301       0.008079361253332036
-43.561754131363244       -93.96544299949723       0.007662631141077847
-53.95752990644319        -76.70347668390284       0.007460486449274082
-52.8991360187839         -75.10131654916937       0.006964575108528239
-43.77159361070824        -90.17919974531856       0.007979266277362472
-40.98840702693546        -88.77937125897087       0.007985786585005164
-42.449919769366346       -88.7071463145771        0.008008594656004814
-39.814791428217966       -87.86232576827875       0.0079463555289803
-53.90366872937551        -78.75466689925992       0.007740853188213465
-54.981898359405534       -80.68833471630892       0.007980566077325474
-55.4086727314744         -84.32355686359521       0.008110213200922256
-47.656683998206084       -90.87639684274848       0.007944757541273141
-51.72889462508954        -87.67293410578364       0.008076991643869852
-52.64278818282044        -77.71176606784707       0.0074571244680081555
-52.04251920143621        -76.37293664847701       0.00709480582949127
-43.661901134771284       -88.19756757801478       0.00802669263198856
-45.57488245450314        -88.22951523869969       0.008047395603108722
-41.174004658072874       -87.52193581886084       0.007968319261239129
-42.46993210458481        -87.19022093271909       0.007987051599139684
-52.94490304112823        -80.09126678967175       0.007818236932602168
-52.12660611649168        -78.96254293760259       0.007601437274336462
-52.81230257640319        -81.96501848713797       0.007976781343628357
-51.766237929048515       -84.1277487755483        0.008061228542664348
-47.96236347564263        -86.95718382704348       0.008070504221411895
-49.59514125880782        -84.91896704259898       0.008045550903027165
-51.16541003666845        -77.70148519671801       0.007246040588845367
-44.022083479806646       -86.65407675556003       0.008000223867418367
-45.600128251645486       -85.71129720084703       0.007989344980265614
-42.40983760321108        -85.88297614735148       0.007908711340912533
-51.197278225588356       -80.44116956208761       0.007728723332900332
-50.570546978029896       -78.93383007758511       0.0074182401542699505
-49.87757137587114        -82.54361967825855       0.007889270085185016
-47.52086162040109        -84.14874590072543       0.007935154998510711
18.06698909720258         19.212154244109804       0.01627647790700837
17.348592278139677        20.68770613871367        0.01360826315567154
16.530634306766           19.233067239965038       0.019295061716066902
18.75849546827356         17.740430022952157       0.01880638565423981
17.06822112204567         17.86347156831149        0.02216502746235094
20.016421999999977        19.833621                0.00912547797636637
20.993808                 19.256380999999976       0.007531469929960843
21.00235584497525         20.16520879452709        0.004955620071321554
16.49231639507447         22.00296607196465        0.011525312791574038
15.857636535507362        20.55260743399938        0.01667795684886031
19.394691802522033        20.789682841836846       0.00823892236676016
20.460980761902704        20.970961861774114       0.004504620395225201
18.535785251402423        21.928883952051766       0.007292462115531861
19.73186307637896         22.085996941280527       0.003624469838933664
4.1354546030239785        17.16917967877992        0.02256424916005212
4.014406999999979         16.168184999999994       0.02370078082482696
5.012430865039156         16.58897215553218        0.02402034424605809
19.652657485894196        16.201959601579347       0.020703534006033447
17.769219664940834        16.3149362995969         0.025057500390281845
21.82552986931805         19.83526218316108        0.0029589161424568022
15.633074999999993        23.022098                0.010131623504899157
15.063371250061852        21.602079578964272       0.0148883940277858
17.510721751244553        23.08141184695876        0.006444575827783627
18.950044051330984        23.250598246059106       0.0025620032199683562
4.269824                  18.280338                0.021021027298291195
5.378808119661385         17.554227495371816       0.022978459127222156
3.445179567021282         14.731403525034807       0.024497990840778694
4.579077762595869         15.132638614880229       0.025206259443264295
20.804857999999996        14.68269699999999        0.021275732588423718
18.673142899193873        14.700815255251023       0.02744105586881035
22.789585710682555        20.614158469925354       0.002515175935100755
21.616784903912734        20.945173781980742       7.703798016051588E-4
16.536913999999996        24.017764                0.005831919357773385
15.183570054843056        24.38975967420614        0.007117958402637459
17.97497475410376         24.36008174673221        0.0019330044108141764
11.175463999999977        33.223483                0.005636340130458745
10.295013182454703        33.57990901109003        0.00529897454961592
10.376057772820001        32.54066657414981        0.0040604907010697855
3.302930255469347         19.606197275500513       0.01827744691730518
4.824216365679646         19.804660988028957       0.018784110867291176
9.299990968643721         33.98271606350826        0.004998613293203252
9.453891355532202         32.944979486816855       0.0038905277596573973
2.84611799999999          13.219317999999987       0.02454480934308864
4.004594939811422         13.536700024421094       0.025615777953149593
3.595616292304658         12.382347545945159       0.025347155370069263
4.427599999999984         11.453264999999991       0.026196216512097303
4.522142312196151         12.85100385205661        0.02637850198747166
6.497576999999978         10.846453999999994       0.02887041219681244
6.0501164301693215        12.634137656167297       0.028326595870278137
23.004137999999983        14.461580999999995       0.013048252194820892
21.863865229145844        13.062292324835509       0.02197402758264655
24.238724433580927        15.300583876615425       0.0051109397909143706
24.27448343293143         13.901749495806287       0.008840826759482945
23.825213999999995        21.607195999999988       0.008239350841116738
22.34381472584543         22.0420737912944         0.004337587747724109
25.463077000000006        16.132632                0.0024424626206200895
25.187517832726776        14.742173339444536       0.0023081602768148524
11.665519338866151        34.04184202293204        0.00706477889241372
12.109011726958068        33.22741491703996        0.006561953261016551
12.087099999999992        34.745853                0.008208558549083894
12.442294120501979        33.901608603502225       0.007703909809257253
2.254548712897398         20.95283440631081        0.015607636544175296
3.6929033735775203        20.93036674590816        0.01608839933135625
8.17544316736684          34.43795794539634        0.004758925403725217
8.496246834974436         33.3890941370346         0.003814837473785526
1.3232273540863675        22.07836043068006        0.013676827740263187
2.8028073304166736        21.761177104317913       0.014259152903824623
8.140613000000002         9.444094999999976        0.030480679800696936
8.858007703275735         11.159675665255595       0.03223879994815304
25.3730984293607          22.28736589678608        0.013873857517592875
24.228449332789236        23.196552139527594       0.012212462627832876
27.325878968666373        16.701255868149044       0.010742709331565514
26.62741391543745         14.90399354786377        0.004289896187136544
12.014147999999977        36.006778                0.00919814846494496
12.049481316881055        35.396065989523755       0.008756007956857992
12.50481239003205         35.599688518479226       0.009369084332579963
12.614453169263733        35.09705944373974        0.009067252070123044
11.7081919562402          36.700509987617565       0.009379204867115326
12.489560971459065        36.59596564323444        0.010032510864759647
7.10737899999998          34.870333999999986       0.004626469073738648
7.5257616811331465        33.83033329477963        0.003793521605116562
0.5371889999999837        22.98147899999998        0.012457049639692783
1.7802778853421075        23.14824403267997        0.01172827460632049
8.947116048519238         7.775451000251524        0.029877397473547257
10.04863918322238         8.76509504606013         0.032862074350995446
27.096926999999994        23.044849                0.017846054396836508
25.545780879958606        24.234247763324976       0.01636769406542335
28.839236                 17.16321099999999        0.015602170173760699
28.10715528330632         15.6923275362016         0.011279678499231782
11.137321375720182        38.932983227850904       0.009874766451304418
11.222763990296583        38.30889546472417        0.009749269046713777
11.83760455659541         38.65623415998306        0.010326701107663372
11.323566                 37.57262                 0.009523141423902703
12.222188646302632        37.27806272035036        0.010147828946605486
12.030367604237236        37.964327028904016       0.010269422228179198
23.347994999999997        28.781466999999992       0.017464007722398367
22.713624146734343        30.159411961082625       0.017771424102292765
21.750932614336996        29.0359497311336         0.01550289924391135
24.666692256505716        28.18598573489243        0.018289691037552763
23.385335043429517        27.20701376377551        0.01595548913403505
6.2815937722341495        34.778134953928095       0.004210735412872285
6.662975342844849         34.09070594851027        0.0036980163392296705
0.5527529999999956        24.31727899999999        0.010228505408501606
1.3264078658123626        23.824118130659187       0.010671711105540577
1.0702849999999842        25.817522999999994       0.007543803792115361
1.6748019347691157        24.604215291439623       0.009278773811786531
9.867846999999983         5.870470999999981        0.02813517501604898
10.812046229733014        7.461098547119945        0.03270626412436578
27.643770999999987        10.707019000000003       0.0028171304146852316
29.003253842526664        12.528862563694805       0.0075184699492176765
27.24478039830042         12.830390985496626       0.0015654383886737344
29.14512750956015         23.034933404148507       0.018851360664692673
28.432608917601485        24.43862263078034        0.018603056394037643
30.470598999999996        16.640276999999998       0.017701651521455808
29.309108534171134        15.454564748540832       0.014138698198781552
30.228009918017346        14.060324450632999       0.014067767026627431
28.41995364862655         14.245077305405104       0.009378209553666583
11.057128994712766        39.518722369037604       0.009935145052576505
11.710464958484863        39.22111041638591        0.01034697634209003
25.88608099999999         27.635348999999998       0.018627243167481183
24.70403430356896         26.674662677185736       0.017276274570424188
22.076281999999992        31.543810999999984       0.017849342687729974
21.066099096044343        30.279837581171783       0.01580138702127623
5.521227999999979         34.693239999999975       0.003902712539406328
6.077450411536056         34.17274215521647        0.0035804301657713367
4.779600840791165         33.93446919452148        0.0030545537344940643
5.50392167991816          33.72880494467941        0.0029999953665307
1.170513775377212         27.40121348117257        0.005126873628270162
2.548883087636696         26.757219727963196       0.005775114438036438
9.790019168953341         3.550772492571121        0.022164020174773452
11.727202415703635        4.038082925766629        0.027978312609784672
27.569124999999985        8.03406099999998         0.011943437193798812
25.435797453511995        9.464932916484504        0.01725446010753398
31.307772999999997        23.024462999999997       0.01662127953189735
30.027148416156844        24.852764362313142       0.01689936732649075
31.243136999999987        15.259401999999996       0.01733421691293552
30.312713613047123        15.35364204979346        0.01607140599633705
10.963183999999984        40.204912999999976       0.009934601120622
11.706140445794606        39.741982771674806       0.01040199855535398
22.513919328050246        33.26707592299232        0.018148762414249897
20.85593077809417         32.952502564548965       0.017202317942770662
27.32926707537934         28.496265386874043       0.017922072941673334
27.16612832430288         26.90484848877546        0.018486102520593545
3.927111999999994         33.062274                0.0021094875349080555
5.0140875619735485        32.90553435454087        0.002081442697934477
3.005098743357445         32.64160629198098        0.0016112470657729805
3.6245224882816163        31.766500764153548       7.460326241777171E-4
1.2356326764775913        29.17166290979495        0.002681764174032389
2.5552554826745073        28.3365992541234         0.0035009812257361383
9.712786999999992         1.248827999999975        0.015033757189968577
11.547807027337393        2.1197834399902806       0.02206158987052398
28.589745782260444        5.904262968421026        0.014505422858581196
26.40567569671429         6.038289899981131        0.024711940115187986
32.742366688689515        22.408098843595567       0.01444750884810092
32.817827745076386        23.878575206514835       0.012173876776447212
10.457049999999981        41.199419999999975       0.009590324738100287
11.418816078274652        40.90964071929367        0.010181469813750094
22.896731704583868        34.77445908773909        0.01727484725620307
21.289508247741484        34.31102701318347        0.017460659731513006
28.48622399999999         29.18643499999999        0.015706988119525672
28.2535425406569          27.67620161770242        0.017257671895564458
32.243532999999985        27.569536999999997       0.008201315308991486
30.91869706502084         28.418407977559635       0.010767363977731731
31.029893848062905        27.15755290446028        0.012169820380775853
1.252001999999976         30.773363999999983       7.063075116141293E-4
2.402951174356685         29.949778699351302       0.0014303174822609954
2.006991999999997         32.18622099999999        0.00102915479910623
2.898974313076076         31.695566466173386       6.192865745039966E-4
2.400174224006429         31.063791710360647       1.265960760046536E-4
9.22515548560604          -0.32870418079749597     0.00919956432676991
11.045369313111141        0.20143509598402845      0.014546543000242135
8.718791706037555         -1.9668371041233232      0.0037802315840286538
10.223343755812197        -1.5889062853947806      0.0070541039639641645
8.265186                  -3.434293000000025       1.157324377162594E-4
9.678655906401207         -2.774698930455612       0.0028499035150157948
22                        0                        0.04970882408926067
24.225311537463476        -0.25074420474916886     0.04798177192964906
23.12690433019327         1.617496318843184        0.04926705054504396
19.774716455558565        -0.2507378152581117      0.04484444088450634
20.59582926202403         1.6977589730487357       0.049743162426287096
29.502164055913248        4.0073621525115595       0.016530298984105962
27.611009042476187        4.252617272668395        0.025088359185373332
26.338912654303705        -0.9903475661753112      0.04248447024280383
25.834380574760644        1.2118061160346822       0.042061240138950184
33.47801349228033         27.366693000922247       0.004871135991513675
32.75063913498023         26.439270834910072       0.008447139274379262
34.347217                 21.71858499999999        0.011420286112411193
33.99972681460884         23.338831751976805       0.009818036667257557
9.648451468318072         42.09022055525891        0.009013623115072561
10.850555153311257        42.39944212796988        0.009526954520929096
23.218784                 36.04258999999999        0.01577522698681913
21.711913784061498        35.65161048288845        0.01683919784230642
29.845202999999998        29.106234999999998       0.012727854076744066
30.159562850650246        27.839207552860586       0.013482717650782738
29.25819811197785         28.133752537350368       0.015168171201351305
8.802981999999986         -5.228757000000002       0.002851363915187366
9.848883337609594         -4.051816976374264       8.17357633600968E-5
17.661077825107743        -0.990352151153282       0.033864444403343935
18.035467053871763        1.100311789137625        0.04212040819566315
15.765050952726854        -2.1817258696111352      0.020299827604154413
15.807610756059344        -0.11845542580616082     0.029183738547978066
30.473527078832593        2.134849392216264        0.01759908174089453
28.21967262511548         2.108861889835517        0.028990473934309646
28.234890327747866        -2.1816790420860768      0.03637486520486738
28.047615766883276        -0.05842838734635859     0.03512126137929253
34.846103000000014        27.141894999999977       0.0013297287471208952
33.81074498615242         26.11278371425452        0.005877121532992358
35.71807247393565         20.399285777086817       0.009713208121848116
36.34680600114468         22.186566155940145       0.0050757181987060584
38.08093599999998         12.153307999999981       0.013283572002016963
40.05147099999999         11.175036999999975       0.009198504686232345
39.85629896068459         13.088790865797538       0.007811740685818136
38.24622206493512         14.304563489126513       0.010953513260374137
37.06556999999998         19.102465999999993       0.007923101861156967
37.75912709151315         20.90185463174011        0.0032290529490884845
7.223749048377007         44.563331972712355       0.007137136027074581
8.598651742513363         43.199592644277786       0.008220610000249443
9.155320405976692         44.97484776800634        0.007580139086953333
10.098896211832113        43.68895596205104        0.00865388511454658
23.96693532771286         36.99368887874838        0.013618893472380267
22.816950907264616        37.45148100550444        0.014246679504785087
5.664187999999996         45.930667                0.005929193654804724
7.726650076349354         46.03517948486154        0.006417078329299275
8.506121999999976         -6.703900000000004       0.004260581115442086
9.856526957571221         -6.389100529216796       0.003910544800911658
7.27302899999998          -7.637723000000022       0.004318793331572451
8.537717717742982         -8.20365864272939        0.004285822739420603
14.181679043170359        -3.7651096708924827      0.007866485260385803
13.988055764400379        -1.7052102870672914      0.015879217319734573
3.5291548138827538        -6.962877059561974       0.005063490395257969
2.541292999999996         -7.057736000000005       0.005447406209135586
3.183740735843859         -7.606761763355131       0.004920121041675232
4.695087000000001         -6.850919000000005       0.00472061147128261
4.153946459919634         -7.81130347097922        0.004500963778712452
6.015614605887991         -7.253952273216828       0.004425060766618416
6.3843006817759305        -8.436807149198712       0.0038687537454743515
5.2258003510416           -8.093461707139143       0.004139178261693605
31.62398099999999         0.3037599999999828       0.016808286968883757
29.657317215273682        0.660689333756491        0.02582046781116687
29.818274132609158        -3.7650509555109806      0.03131129421122131
30.39927972646159         -2.3649881588686137      0.028203014320128728
36.2412569676052          26.28004982941737        9.637189307694083E-4
35.014142446857576        25.617398691530713       0.003232793947736068
41.815355999999994        10.82056                 0.00430996969067271
41.243100525522124        12.414382235096378       0.004445736178657955
38.430576                 16.703707999999978       0.007488604380880615
40.05590875093547         15.130452119203753       0.004833962644636369
39.308039826602965        19.00460714223726        0.0018634478571648017
24.72635199999999         37.959108999999984       0.010760057164303477
23.43525858461141         38.223788862542904       0.012311537688175
9.27415356613527          50.55386936292496        0.0011705584199948535
7.604576197272751         50.58839466673401        0.0012180550872302257
8.07662080491498          49.01204143969104        0.003543450450330561
3.7873279031536695        46.39340132099628        0.0053140760863593095
5.423569486882813         47.32073795773895        0.0048491205026477
5.834580744403978         50.852523813542206       6.599291643579683E-4
6.2939928268998395        48.90538168995518        0.0034250213359176412
12.990347567254991        -5.661087343454368       9.524645547739352E-4
12.573172317697846        -3.353697091715039       0.005729889108481989
2.052447043898955         -7.502755937835651       0.005470723481516407
2.5752605807546405        -7.684679329912033       0.005120887764994947
33.45477599999998         -1.0635650000000116      0.010657774940410258
31.72723787783341         -1.7135276926781786      0.020770259485027864
31.009647849743462        -5.661077826969803       0.027714734925478823
31.87441574933894         -3.723798652452444       0.023246417269614794
37.70056499999998         25.378573999999986       0.0029265229741121668
36.114528961896056        25.0932208662089         0.0010976347315301838
40.21375959140239         25.167464902809602       0.006255471986201078
38.511200246338554        23.20092156671239        0.0018090810058550844
42.91791292302233         10.263479663140615       0.0014543917034021692
43.02304906078873         11.131254284836523       4.1456195468869694E-4
25.739926270608215        38.45504174918337        0.00783737164323589
25.0043062179472          39.32262807132535        0.007626820120777172
26.74713439532591         38.94785960059879        0.004667495219596418
25.956352189490918        39.68790928112704        0.004961674588325915
10.84151958827261         50.32540918672623        0.0012012936637749091
9.631212050475835         48.92400016515877        0.0037143807940546864
4.248766999999987         51.368029999999976       4.197709577666575E-4
4.757729993885875         49.95430494003396        0.0018288995094282515
2.1214629999999772        46.804126                0.005030942658658159
3.2555796755324846        47.75319126694777        0.004189735473386393
12.250744205018835        -7.774688461355113       0.00493465242225935
11.342818912960784        -6.183046898539826       0.0032397704814972894
1.5235019999999793        -7.984280000000012       0.005420942201130818
2.287866409994706         -8.000643904556892       0.005036295913748337
31.749262184881403        -7.774716456169781       0.025410710902394107
33.0927935181657          -6.073765933274524       0.0197799714325137
31.749255794987462        -12.225311538617351      0.02397071545684981
31.009652432849126        -14.338912656329438      0.02481324866441903
32.968656059968566        -13.667142118403582      0.018417490900053735
29.818320965197174        -16.234890318614937      0.027003262230944736
32.08602425249585         -15.78338499019647       0.01916841160526428
33.22206399999999         -19.43591000000002       0.005181931135937234
33.29378583383521         -18.041208854191765      0.008541704188109234
32.01156226338998         -18.630363894200396      0.012956863537398278
44.06743531775776         9.76743878460887         0.00147252463679437
43.889138717818           10.758637043696549       0.0016869287259622112
35.220844                 -0.8569920000000195      0.0018925350884356762
34.29162248577315         -2.2364829598901785      0.008631590900319952
42.234882                 24.997698999999983       0.006987472872344969
40.837936720049434        23.536927530672134       0.005700153559892118
43.929294                 24.035250999999995       0.00656286609483725
42.54719162446392         23.811143667498104       0.006759877545167048
17.425265999999993        45.074434999999994       0.006866751726225029
16.26504799999998         45.422777999999994       0.00708849075610371
16.597490265213132        44.45690466120348        0.008398938893354288
12.539828                 49.742923000000005       0.001577593051962159
11.051038033468208        48.6690648016516         0.003943659563700644
18.19384968889988         45.27950005157121        0.005815277188882376
17.990040975379085        44.523758043234565       0.007354391812744415
27.79684799999999         39.46147499999998        0.001356534867619441
26.82825141281516         40.13835720343734        0.0022468420119042265
3.356491011486839         51.05802853575205        8.707014200448615E-5
3.7717984923628025        50.40874742173428        0.0010121312363508411
1.3617466101582565        47.5943267220717         0.0044727104977471815
2.297219295238352         48.0321531370318         0.003927638806901161
0.5984829999999874        48.388217                0.0038099355595618903
1.7025072304694555        48.39437409839147        0.003595474773842769
27.851782638851958        -24.220403342984998      0.013445190272206364
29.918810999999973        -24.181645000000017      0.0038540764650731862
28.728538572237742        -22.278253873307076      0.016756655865729553
26.227816069454914        -24.250853942732885      0.021486307153175732
26.9106133776469          -22.698885904983328      0.024286439922063113
28.23494904729676         -17.818274130370032      0.030900019073792945
30.166069138073205        -18.796829730969847      0.021189682912593488
24.937304999999984        -24.275052000000017      0.02777954389214546
25.338820947443505        -23.309444284738213      0.029711495960607986
12                        -10                      0.003843266664872419
10.696954214676635        -8.564055434715126       0.004701007962397474
1.265088993060323         -9.269543928163726       0.004320045622115853
2.2152549722352606        -8.81682913618311        0.0043562572713417985
32.576999                 -24.974942000000013      0.008280161659099616
31.94371865020821         -22.886120354422232      5.514517170235322E-6
35.030338                 -24.841901000000007      0.012634704910947758
33.60216498960258         -23.214059813525733      0.006464990414035421
32                        -10                      0.02419500987631895
33.82877857211937         -11.419321690908053      0.01654592196150778
33.79562029841154         -8.641695510895701       0.01744139123917493
36.57225905091333         -23.904361383433347      0.012628735588293527
35.35205699930518         -23.20335446653866       0.010338202051068335
35.103365050464404        -20.56959007465215       0.00463691765526858
33.34672868160675         -21.428100245570572      8.710880245857977E-4
33.365161000000015        -16.653249000000017      0.011460523083685559
32.51177190018373         -17.313893282014362      0.013999259520823704
45.104602                 9.388521999999995        0.003857177815276558
44.89291295099772         10.421992461056021       0.0039299682728489715
36.726179520786744        0.3401719652014093       0.0055081057653230125
36.71718371876335         -1.2457770960363963      0.0034926107839308718
44.318167780861536        23.26109009939861        0.006510140836178846
43.784765886610856        23.107922032977143       0.006674515829232064
44.588155854280046        14.064331307276802       0.005190849829717681
44.131106999999986        14.778261999999987       0.004784268970318639
43.773346822222486        14.062959180944416       0.0036938817522464973
44.090638259937           16.3384621918684         0.0054760859128715755
43.11274498932994         15.583157456594563       0.0034063558795142113
44.040528824957164        18.27074631427236        0.0061312516299981135
42.65309649591176         17.1341880097185         0.0036617780170206116
43.99360999999999         20.080401999999992       0.006514952039840649
42.64120939847326         19.132918343805127       0.004964078501465241
13.55044205430866         48.43726749343275        0.003479269524362935
12.28903662337615         48.06857267055033        0.0045915048389518764
14.58437698232812         47.212418046025135       0.005075952338395473
13.16798878155435         47.43251245947386        0.005315090462190156
15.495310476889458        46.21404265236052        0.006246349400567383
14.962852990492083        45.18727512685826        0.008010209073082558
14.190052705519113        45.933011923371176       0.007203899441208209
18.932909999999993        45.476687999999996       0.0046486072164598075
18.553776901850057        44.72901603939013        0.0064741474686603045
29.187149559256532        39.39664443130026        0.001534551829979608
28.885525486070765        40.510304246253426       0.0024845768867922946
30.658497117944957        39.33465375483402        0.004239894619411877
31.94435585229844         39.24901690028676        0.006070032365461803
31.360698542900987        40.23509077058533        0.005953701886360407
30.134664458097603        40.40579173337482        0.004450146515467657
1.5976212510517607        49.62810246338896        0.0020156783485477045
2.5140409999999918        50.765337999999986       2.592349321263454E-4
3.2106755555467457        50.29390114815986        0.0011044173146439115
2.699910139291418         49.65804672370506        0.001982874941110345
24.401263416460047        -24.651325316489963      0.028769306274694845
24.325293857261357        -23.78872733875433       0.032634434051690114
26.33892217509046         -19.00964784875126       0.03660066040138646
27.618006643680896        -19.844083925848214      0.030119689755266826
12.250737815608174        -12.225283545975099      0.0018773227484405741
10.532730793116045        -11.485509254792087      7.183868320989606E-5
1.1525752267410314        -10.859312157479687      0.0021706132698052494
2.5145752363896765        -10.175658127009541      0.0025728784739617316
31.950092938703705        -29.25517688357606       0.01621505856614297
30.89514499999999         -29.15506400000001       0.0144467884764381
31.151854857568825        -30.205743965142492      0.01665896533427702
37.96329                  -23.058567999999994      0.01226916308533793
36.61764306177639         -22.8911626591824        0.011528538465099714
37.3420221369516          -22.30919029872548       0.011520324792000047
36.69493399999999         -21.528667999999996      0.009923902860794087
35.63780637235216         -22.108035064814786      0.008948522831965788
35.56156550397074         -16.290692562336844      0.0020774586994909416
34.01735415983748         -15.027955259901805      0.011440189064326367
45.97925239087782         10.23057164298992        0.005951098504998642
46.71263399999998         10.936617999999982       0.007102850965074958
46.07285245835863         11.190891463315543       0.006389011215360396
38.530718999999976        1.7752869999999914       0.010542834997178507
38.328969418794046        -0.6417146041058807      0.008517723370511987
44.668841999999984        22.562975999999992       0.006494712085388987
43.98412939030013         22.777007102513217       0.006652990801836234
44.35898113807305         21.423734199496703       0.006680400003986731
43.45055069521497         21.284601515427852       0.006488265657144332
43.79470457103083         22.077837399433772       0.0066631766761315325
46.645933875028966        11.606671042643365       0.00714587419380408
45.007114                 13.409899999999993       0.005572532867363977
44.138851856916           13.583379716381017       0.004127997329797073
45.83432150724854         12.801277765953209       0.0065140530516487605
44.85182831548363         12.45298442417024        0.004883209523650067
19.77425343079776         46.337452187168836       0.0018762656555825763
20.085340247036385        45.266270822675274       0.0036480964308432534
33.00628999999998         39.14010900000001        0.007133083290588066
32.51994818188728         40.20303041558176        0.0070135747338729015
30.051435358461717        -30.14199097855972       0.01480699739846117
29.072603999999988        -31.286984000000018      0.015168949864311998
30.479567633315817        -31.092855273936422      0.017122310419140557
23.911379999999987        -24.995198000000016      0.02958882060668991
23.885407118868812        -24.393521280703652      0.03221926375674333
24.225283544969507        -19.749262184621358      0.043252935004491816
25.58067747376034         -20.65425252857369       0.03709719835064948
12.99035215215316         -14.338922176968472      0.011410206197467049
10.839723693771473        -13.250491510047977      0.005614287146432473
29.372872021352947        -32.48144155252389       0.017698915949416444
30.114811997916615        -32.00282696679039       0.017913602512536903
6.037339992289704         -20.25209057969657       0.025396071414564875
7.721926999999994         -19.004132000000013      0.024357775184966513
5.801078158660145         -18.381196383163875      0.019340023153792407
3.933909015178317         -22.83635881034028       0.027763120606069586
4.533999999999992         -21.79161500000002       0.026636990904976926
3.305685198252769         -21.94063076052413       0.024638887647227242
4.352930881424151         -20.249543823746343      0.022411193394639928
3.401477                  -23.76331000000002       0.02844742021223476
3.1934629261272414        -22.867612933941327      0.02635595564052809
1.192116242286825         -12.636894951155119      0.0010260871249740539
2.5534775959268727        -11.855303669269299      2.0951011116536467E-4
33.113044544094834        -29.57765699784837       0.017302236798201143
32.13979061690371         -30.486296067516378      0.01775535449302562
37.47207875655767         -6.508643578208406       0.0019284775583139901
37.389635999999996        -5.038205000000005       0.002478072219569638
36.15567960731243         -5.971574673432922       0.0037929394925878546
37.56299740166944         -8.130257032596493       0.0016754152537878375
36.38517544480889         -7.398297573219543       0.0035242144038425405
37.64775399999999         -9.641964999999999       0.0018169685299699312
36.508905685998926        -8.622934184767953       0.0033175389176495207
38.639837763807975        -11.038424392289059      0.005615717701963618
37.119592986753055        -11.143759568664228      2.619008540287182E-4
39.45825068635593         -12.190424308179303      0.008072003798821448
38.31411151020577         -12.144513792568677      0.0047823811052049026
40.13339499999998         -13.140759000000031      0.00951173646635367
39.10040554566489         -12.890959519225898      0.00735401319223572
40.03757341746213         -13.811063389279884      0.009478012040211814
39.553614925306576        -13.543824072826961      0.00856998182327523
37.470248                 -15.97562100000002       0.004660720688669129
36.05021075884973         -14.843513948675449      0.002108809624198016
39.939043999999996        -14.500309999999997      0.009492717852053412
39.48367158435676         -13.92056553061521       0.008542010377876441
38.82329996082702         -15.167059887060862      0.007694983277820533
37.74172494200734         -14.683964355441976      0.004312075529719628
38.82547646967381         -14.358299048758534      0.0072497572887638695
41.096744                 1.8971739999999784       0.010009768211173997
39.96515710418558         0.3384391205326722       0.010623494684327828
38.42288499999998         -3.6037110000000037      0.006899950765790475
36.94896410496238         -3.6969254068636506      0.0017764921867149397
42.24474527482759         1.0876422867737203       0.008392300310562983
41.39394710032665         0.38624438805038214      0.009862431756112677
46.58176000000002         12.251345999999984       0.007180641640108121
46.040964560151764        11.909402644361407       0.006538801094666702
20.660845999999992        47.24450999999999        0.001074155317526318
20.78587218524491         46.078827303242115       0.00105537913681987
33.710757                 40.19890099999998        0.007554400922080512
23.55808573132351         -25.870288481825394      0.027376477546351558
23.09272264322307         -25.150951459362286      0.03257330865290062
22                        -20                      0.04871573600585316
23.246118172124007        -21.68263882251386       0.04387055101682297
14.181725871670892        -16.234949049855967      0.023414479588815595
12.176833503960435        -16.43814053014345       0.021118609947477746
29.689745999999985        -33.74203200000001       0.01920898308216401
30.46352753822642         -32.91074094539539       0.0189715629068426
0.7432471624793207        -25.567434044334625      0.026437174770724964
1.121660999999989         -26.22366000000001       0.02777280118598599
1.4405185546706427        -25.523572299879955      0.027433566520694244
3.533373926366619         -24.740597070476714      0.030302913151887267
2.8303461011903948        -24.258898790063938      0.02812991129774642
8.319852495204302         -19.875321058908288      0.02839065186244405
8.811513843704384         -18.94865645809054       0.02602057779778072
1.2005399430042565        -14.578473197939589      0.005084782368273463
2.7769406963457026        -13.634201244335623      0.003937587923871652
0.33639800000000275       -24.861897000000013      0.02495013318461063
1.2335888361861296        -24.759734679201394      0.02608033613447877
0.5974892122561488        -23.235547167823032      0.02281950366699749
0.9422710482283043        -21.309269679974896      0.019747177775472302
1.9466150286525337        -22.42801456970711       0.02332462258804535
1.1800592811448514        -16.83687355597047       0.010179544211835867
2.975309841450819         -15.703650123251675      0.008916930288711211
1.1979621565777037        -19.156539904632307      0.015482834741696844
3.2203527897421753        -18.44867077151783       0.016102742291824207
2.799717597233233         -20.537393092266125      0.020640089888951524
34.339039371128436        -30.14675988115714       0.01697194789461698
33.13701164974642         -30.890351311276955      0.017881859223554564
39.834278274381575        -3.4466360290542895      0.009830469995806168
39.03772103030673         -2.2059643051890427      0.008965367852044492
43.360355                 0.3009519999999952       0.0064912288684019215
42.130090898772636        -0.22540981372497101     0.0090652683298299
28.413756928479938        43.996523613654865       0.005444780446149766
27.737322999999982        44.00442799999999        0.004831880113423448
27.926139735642717        43.425408948594274       0.004490114012482699
17.021884                 53.86865499999999        0.004947803437572458
17.67484211358657         52.85241971101486        0.005429484645771032
17.99180816604448         53.75103906595923        0.004810895934664529
20.73480243091123         48.07909623819805        0.002672756075596583
21.480826274059762        47.493368009678505       0.00249744509073814
33.690262977610516        40.98413059778365        0.0073553879735234196
33.098402707097996        40.79546861843431        0.007322652581743111
29.028765999999987        43.98933699999998        0.00588807984902473
28.683178008214835        43.215054343293495       0.005117738835346969
17.848376000000002        54.45888099999999        0.004102571413366007
23.138292999999976        -26.910092000000006      0.02453902933838495
22.597909328738282        -25.79112252344874       0.0319302111211234
19.774688460950564        -19.74925579488883       0.05011363542417013
20.340853122691332        -21.677073939401943      0.05105393249403961
15.765109664328051        -17.818320951594693      0.03578501780020801
13.530369801383268        -18.30409130065633       0.03300341578106489
17.661087342248308        -19.009652432164195      0.04558446267964372
17.472732539437573        -20.708820388557903      0.05037914302344601
15.581566394596692        -19.77422556650524       0.04421977871530594
29.248797999999994        -35.544820000000016      0.019623483512886536
30.630867453726694        -35.23755744176505       0.018972509475054994
1.6783460859026686        -26.60554955677373       0.029059146653579115
1.7232796693607075        -26.022517506390994      0.028502104346085244
3.656634999999994         -25.653897000000015      0.03177995278924836
3.009908120325582         -25.045030335169976      0.029653997930313286
2.857991433305589         -26.353810690986876      0.030932667785901646
2.6801852294359327        -25.636227493090217      0.029774768760661985
8.895235999999983         -20.71366600000001       0.03224541691904542
9.432253665441035         -19.687731090422297      0.02983358554948598
35.71594499999998         -30.771680000000025      0.014569395123289974
34.15777625918977         -31.56919894839274       0.016712041657967303
41.29386115299907         -3.2841980024509922      0.010620335761702071
40.50584446759031         -2.0741328853631518      0.01048042085632328
43.98999386976997         -0.9068194553166076      0.00580991672853598
42.92954963675457         -0.8272287786917322      0.007979006373770914
27.94474953782779         44.77268281844181        0.005573460321718043
27.011889959182113        44.54494848639054        0.004600604264480751
18.66265863595344         54.31321914618316        0.003930143441845127
18.763066045706957        51.72005176321808        0.005516318990064453
18.751280080682363        53.26202047259813        0.005026831131686393
19.993914999999987        50.45094599999999        0.005212874334374479
20.119369713844904        51.80544577425961        0.005588289958420027
20.814821999999992        48.98210399999999        0.00413304479471735
21.617468610479044        48.314534365785576       0.003902317117917095
21.37528249713192         50.362609287863634       0.005602613241740564
33.67076399999999         41.731235                0.007050281016301979
33.03987027921259         41.29552262188773        0.007232644980180031
33.13268771592283         42.823281761146205       0.006623669765328022
32.75369631761626         41.90029771831313        0.007066901789853974
29.968386046108268        44.30680938234653        0.006369478226420061
29.631424104203266        43.381120525141746       0.006008951620370628
31.039934999999986        44.668857                0.006288829892752118
30.489150427460253        43.67517601021924        0.006474728574639738
31.801276936947147        44.318411025568196       0.00623818823285513
31.29612520373022         43.79453608286356        0.0065568560368107764
32.570452999999986        43.964359                0.0061319609047323365
32.154925920666386        43.09827124691887        0.006716349553024775
31.82568363576866         43.685200357788986       0.006538413388452291
23.140993319367944        -28.30358446324701       0.018050710258553565
21.904157736539776        -27.58039573182072       0.026732434921524578
26.96514615000167         -35.41120934210474       0.0180951226021131
25.93751461738939         -34.55928712107903       0.014895181743681596
25.719589291457982        -35.81264159948743       0.01660570106399667
27.892229999999984        -36.17977600000002       0.01946665474926018
26.632084450622333        -36.668479983570194      0.018792833435029188
29.131654894987204        -37.29433674527048       0.018871321990457823
2.178911999999997         -26.948941000000005      0.030236738050523987
2.1961090720547274        -26.183974344155626      0.029506813226973683
9.356270880268468         -22.42495887296806       0.038037073435940816
10.40617707967547         -21.56360177358132       0.03793555638695767
42.78520499999999         -29.16760700000002       0.0028926206193778947
41.93919699999998         -29.000958000000008      2.4799087964166855E-4
42.351550014836135        -29.574903940912407      0.00231954722550215
40.26407618896169         -29.758501478355047      0.003598742856906645
39.103492993426265        -30.24722727290536       0.006358210384125373
39.946284728874396        -30.755617501578907      0.002887564565016043
37.67709699999999         -30.80869800000001       0.00968383747106455
37.05415044470272         -32.43619946470652       0.008837993278508288
42.83993799999999         -3.112133999999998       0.009225972979929997
42.01314442032511         -1.626242228130572       0.009709769294423243
44.62372099999999         -2.122433000000001       0.0051253410544522815
43.22191161655704         -1.6501847046577347      0.007858843759359746
28.166262999999983        45.59311199999999        0.006010966150130248
27.101813823136016        45.27951089806926        0.005290799753143227
19.64274899999998         54.13789699999998        0.003668845945883188
24.89436599999999         -33.69450100000002       0.010060371089566728
24.68674901781867         -35.26047086387125       0.013387181349682697
23.14432099999999         -30.020825000000023      0.010175035129927096
21.645498627120638        -28.81427923845109       0.022025818437693356
9.915819999999997         -24.501942000000014      0.04294201741304343
11.152390178486867        -23.05751664322486       0.04306218719067412
41.19366874437585         -29.345843083417428      0.0014289607394324388
41.70849572508302         -29.828508601822623      8.876940993040039E-4
40.97035733553074         -30.244771069370728      6.192517093909222E-4
43.11343131823202         -29.477939278668682      0.00419626438826759
42.79562172445868         -29.60442910134434       0.00356227157693928
38.85952633236251         -31.636533282093605      0.004711547297462815
36.61682399999998         -36.41631000000001       0.002067222999863755
37.3664632088387          -35.44142323898077       0.0018373467837277946
36.220723738739174        -35.03325481792739       0.006355658384606444
33.42878999999999         -42.95636440000002       0.003977223479300823
35.574419999999975        -43.649807700000025      0.009288195052598702
35.16392205943819         -42.03238566152439       0.006018041559002207
27.695314199567484        47.266740611257205       0.005904755820472979
26.83772276959532         46.398268257201835       0.005739314566401962
20.7575455745282          53.62945911217689        0.0037293468787611694
19.77242267582985         52.79632504465149        0.005110771457727967
22.03088241244074         52.86311309539987        0.0039867221602669645
20.904508188499882        52.31301998365649        0.005131951279741927
23.325030999999996        51.83191199999999        0.0044711799532521496
21.835589435552066        51.53805783032352        0.005391231742978869
24.021966368299637        -31.863168897461833      0.0010187974044860437
22.812021139322365        -33.09633433785588       0.001184372371854675
22.004712480119693        -31.71435063377344       0.007372709381745779
30.889136147541727        -42.95661632917278       0.0031818855293351544
31.986050955052733        -41.146149391261375      0.004754926548807492
9.865444557298733         -27.36083770056993       0.04359786100352228
11.819149865377867        -26.499265613513884      0.04609206790804024
43.40697                  -29.75547500000002       0.005287559372168349
42.99654429491865         -29.769490387840506      0.004315488247837396
38.05525499999999         -34.54566700000001       0.001554745340436231
37.119228217911356        -34.09090070877643       0.005466695756832257
39.62683068837376         -33.93457726057606       0.0020058022402478226
38.26479240970956         -33.297415565703574      0.003422453745609094
37.70138899999998         -38.32330800000001       0.004931197365475121
35.82784280336847         -38.122399650848045      6.394779864244693E-4
36.872303496970424        -43.63527013311108       0.010496711805663528
36.34569774683873         -42.55933789288753       0.008907545939850492
27.16417199999998         49.341128999999995       0.004780062377792868
26.12117207066459         47.63750151823958        0.005834207309248829
25.421129999999977        51.09961199999998        0.003975229578632375
25.01839185564276         49.05533483771885        0.005735589826485088
23.643448412557728        50.10847831273352        0.005639477793778019
28.012209999999982        -42.95689850000001       0.011377278109008293
29.823887254514922        -40.948142148985795      0.011511921097268785
9.810793999999987         -30.46165900000001       0.03857366187819955
12.023095983919662        -29.060624760734008      0.04199659838417147
43.38249909800716         -30.338799366088217      0.005999957541027778
43.028065400081594        -30.10687625965687       0.004869002868315431
41.07506099999998         -33.37144900000001       0.004956320311792883
39.79900258725511         -32.69098601009162       1.8942047686815178E-4
41.98875776364338         -32.42927229933663       0.005729420796195095
40.92392005392364         -32.2143061335556        0.0026284477525643224
42.755226984490676        -31.63891222541195       0.006349379771201313
41.82664321762782         -31.563565296943604      0.004008510354032824
39.10807578159071         -38.91027999201387       0.008620694726690054
37.98508331630018         -39.81023471576083       0.007852993885053089
38.03195499999998         -43.62228090000001       0.010920615067792405
37.303197951228775        -42.58384713992138       0.010005309647502902
39.21767270588093         -42.83535096100225       0.010850411732863857
38.28419475231833         -42.280215120997255      0.010503130861375276
25.619218699732688        -44.06313278027421       0.01417796782977937
26.08196268857011         -41.83488485139519       0.01705461533994901
8.919423021533515         -33.226455135056696      0.030427747603751054
11.051819632819496        -33.168303690976344      0.029148493189652153
43.353853999999984        -31.02162600000002       0.0068061748386478715
42.44244129515519         -31.006243996103937      0.004727040172112229
42.86432664070074         -30.496345244378638      0.005021280595188193
40.309191999999996        -39.411473000000015      0.010410491357207508
39.204278710137146        -40.16078288942322       0.009890072307588343
40.22688599999998         -42.16556240000001       0.010731708347143792
39.23700648454842         -41.80563231001139       0.010723649677511632
40.68831076278892         -41.48859116333999       0.010749423628254956
39.93850466875378         -41.43840171817527       0.010805486875087977
23.745192945650512        -44.978203134150455      0.01550019490223492
24.408483535321544        -42.75404114876761       0.017606773275629678
25.563663826582214        -56.14693053677325       0.009936672646330705
25.260683999999998        -55.28005680000001       0.009084904636447566
24.75912895539588         -56.12396601430393       0.009112164325681196
25.865862999999997        -57.01157070000001       0.010183425138077296
24.95666991375264         -56.721511045159716      0.00963289054063797
8.679125999999997         -36.16325100000002       0.019468540832642323
10.731716324361086        -35.312556140676215      0.020764491042621847
41.202045                 -40.73487500000002       0.010786966880347498
40.08932902918329         -40.732798042968426      0.010736977198559594
23.97648568467713         -54.27778375103458       0.0055656621232698655
23.9233756382977          -55.48432558358609       0.007267504354162485
22.253100999999987        -46.156010400000014      0.015485417644416188
21.72399492331341         -43.989943410014085      0.0178743095057268
24.672336                 -57.84879760000002       0.0096621938738614
7.907313703024665         -37.587934629590066      0.014458367251394627
9.951755340574046         -37.24368048688846       0.013613946897728213
22.40999099999999         -53.055188000000015      3.288002003551671E-4
22.568586590959875        -54.81534034122204       0.003659461475315373
21.955727505168273        -48.19281702799377       0.012360118379517893
20.267223052294632        -46.92230452937532       0.016137968941361408
23.04883517179764         -57.586439296879654      0.008176859201714501
24.05512924235557         -56.68379941484474       0.008682267525197004
21.17712699999999         -57.28397060000002       0.005203674667878161
22.73214424513451         -56.241695561846846      0.006274144953453478
7.182818999999994         -38.92527500000001       0.009862500523477424
8.983061353633005         -38.94210501450947       0.00783772108411962
21.97958193152871         -50.66178832405551       0.006889023794935417
20.406821879395306        -52.19907941388894       0.006335946513487178
19.722729655132667        -49.55924475032651       0.012768076763958719
19.248644999999982        -57.62164000000001       0.0026969021679467825
20.244984107577267        -55.72529840428916       9.556988357166951E-4
5.520963854750596         -40.25986136707732       0.006525907370991957
6.933844312778945         -40.902057701082576      0.0026746117486882576
17.77237199999999         -58.665974400000025      0.0022046673743820466
17.669010799717743        -56.753164272325265      0.001222816306912039
4.141726999999975         -41.36748960000001       0.0042112033427035706
5.568855201561389         -41.59207784335977       0.0017506013830340117
17.69746730235171         -59.86320309640639       0.0037210631274466055
16.539953390848705        -58.94443203550554       0.0010311176605302397
3.8823133756670174        -42.39862754606087       0.001129383559885011
4.74801977561342          -42.2560440557887        4.9317453949492E-4
17.619661999999977        -61.10679320000001       0.0048553895379710305
16.485583990748957        -60.103905758293905      0.002578677011301933
3.6120639999999753        -43.47283630000001       0.001840057699100353
4.568159933056282         -42.988943900090256      0.0016103336086234904
18.097714408625823        -62.44956883390148       0.005945305509187801
16.808837085736023        -62.25313782123526       0.004835523054216473
4.096026999999992         -45.30170140000001       0.007373180186309003
4.938108835753407         -44.11605565158183       0.005308749246047462
18.533693999999997        -63.67416840000002       0.006093090305122173
17.432017478271085        -63.20836289084888       0.005587645523317017
2.9632125443051702        -46.54244656038759       0.008775188534794684
4.683952957871946         -46.883021338312666      0.011086183666600788
18.62818623247262         -65.05738573584803       0.005266084157340159
17.32058738374522         -64.3439529523972        0.005387433642855988
1.6156218533237752        -48.03014259530207       0.009902025707328968
3.62762791018767          -48.21683425071225       0.01213769137306206
18.737734999999986        -66.66113740000002       0.003479478561156518
17.112250546408305        -66.05812782112153       0.004356598691210634
0.4145690000000002        -49.83206630000002       0.011223412485600243
2.568472323800962         -49.641572987543384      0.01280998174676315
2.5564551467663503        -56.97228679332171       0.009476472737255007
4.255816999999979         -57.78986820000002       0.00794262479730555
4.188077576131316         -56.11831308455408       0.010180459184708432
10.340218394355299        -65.20060864515388       0.0021607073831577117
10.74457099999998         -65.05495150000002       0.0022623955544496532
10.441358762550145        -64.73811150977427       0.0020061669937781884
11.317425145685085        -65.56186475722689       0.002628466080531716
11.44674815958704         -64.88880314530937       0.002497205063292457
19.55749799999998         -68.94887240000001       6.907837618033291E-4
17.577483250731994        -67.99380380446375       0.002111412619318423
19.46721199999999         -70.93648990000001       0.004034987610088858
18.177872753369265        -69.82564319669925       0.001060195989815077
0.5920188152382289        -55.67892094922877       0.011566922602222973
0.9514039999999967        -56.43597110000001       0.010645757389304275
1.6168639910308658        -55.62815444402949       0.011316264734746562
0.24559299999998532       -54.949169900000015      0.012282890103721203
1.127808855704204         -55.057324816671766      0.011986042258124607
0.10940328880699798       -53.54088408219072       0.012984260742651701
1.1130550329803386        -54.12172000885678       0.012682577577906307
0.13024813304007396       -51.822362658944144      0.012775529341065683
1.9173592950128306        -51.264039723542076      0.013330106404535469
1.3529913109464045        -52.86339673862861       0.013214044647323175
4.284028979742826         -59.779519421746635      0.00511281291973209
5.998446888498603         -58.7455095082822        0.006190094612282274
18.834429999999998        -72.26169280000002       0.005518275864250327
18.130076943359303        -71.13064398074027       0.0031660789265847006
9.928667999999988         -65.34885860000001       0.002067657780277038
10.046923964595686        -64.90060673316343       0.0019291553119596544
12.016600382518671        -66.1805583624758        0.0029226289988561888
12.112407963111453        -65.30938497999792       0.0029046973065608994
12.869951999999984        -66.9356812              0.0030165405721954697
12.964058074043907        -65.80061660143961       0.003289550798985061
13.507527498258202        -68.21454401018377       0.002367707952777312
14.437318679023619        -67.45801298648055       0.003025445908066471
4.317171999999999         -62.115200800000004      0.0019723832409706127
6.322089990717748         -60.959995477698534      0.003020332500423356
17.52765199999999         -73.2527359              0.0058719810781940746
17.383912552369782        -71.90896157365874       0.003819524960519627
9.882336344062304         -66.17488398336829       0.0022482090734192023
9.332280707784015         -65.76858144940306       0.002013127535748019
14.227069000000002        -69.65782620000002       8.827921036469039E-4
14.982330803891886        -68.65681261916146       0.0019191718491429616
3.448600799465459         -63.799805516770306      2.0430312174256338E-4
5.100582953554012         -63.99613497521696       1.4385580518101737E-4
15.751024999999998        -73.27663120000001       0.004760867621061968
16.585880364666984        -72.36916305225307       0.003965984164522832
9.759418102929263         -67.19206818520874       0.002207417690085492
9.058457157339319         -66.60472415820765       0.0020850777583772545
14.541777982073363        -71.12247558172992       0.0011114688830976133
15.37608726221433         -70.05859876949849       7.61535432525079E-5
14.802675999999995        -72.33668980000002       0.0029450696856713893
15.542463196678401        -71.27268327737134       0.0017358035112582382
15.8241025434663          -72.1946671018013        0.003249678796640565
2.580034999999981         -65.47633060000001       0.0011932653903103108
4.414195824162309         -65.30606451090681       0.0010832798823326856
9.506742061878128         -68.43539703981945       0.0017946862109999018
8.68036603642957          -67.56241433210015       0.0019692365973263543
1.4533383700550584        -66.52623314915266       0.0018961400728298716
2.6758695292396517        -67.08419509501817       0.0019798234461553127
9.074953999999991         -69.85270390000001       9.172417821427942E-4
8.067379798815077         -68.68074895886224       0.0015922598772244861
0.42347999999998365       -67.48589780000002       0.0024426376681472572
1.668970590252686         -67.56800656913204       0.0022506222467988113
8.09327675411371          -71.25970950211304       2.170639157980936E-4
7.254445859038077         -69.99413217998358       8.956849944859735E-4
0.4833649802148484        -68.60132691339368       0.0026311696847552205
1.2024137051091437        -68.28725921502539       0.002445724844899258
6.9411458202086305        -72.91102075045372       0.0017172542041328231
6.270640057215292         -71.22677127180646       7.252193819670683E-5
0.5371119999999792        -69.60242920000002       0.0025000201623172347
1.2491544687165659        -68.96306950355209       0.0024128761110528904
1.0193107334267184        -71.00397527310807       0.0016944327739617307
1.8852024561809175        -69.86814543182538       0.0019924493667750204
1.5808439999999848        -72.63611300000002       1.1316599292401919E-4
2.6854580143191136        -71.328665984652         8.719198836781988E-4
2.517521448483796         -73.65311649002666       0.0013196478611507828
2.9157097296335186        -72.61180992535091       3.5102468076125826E-4
5.820635999999979         -74.51701050000001       0.003222865952982004
5.236763341733262         -72.40235563670251       8.083338102567866E-4
3.529101999999996         -74.75144650000001       0.002874070593741951
3.9469009643848416        -73.2783092335372        0.0013684460850974106
8.014467683507737         17.24311716406458        0.02576710873601834
6.8735157777994145        16.785325665262807       0.025474645105089955
7.400105245668183         16.156633552768913       0.0268791239063447
6.634636732378156         16.047554779618313       0.026267758172224653
14.486186878252468        20.340070178392455       0.01902832783611419
13.711852847820314        21.41172835545661        0.016896231011106433
13.340464257438786        20.345532217760393       0.01999241837767682
15.22471810474968         19.44975539599619        0.020604860665857594
5.999619247952973         16.80214354130476        0.024630524230687373
5.736898278130742         16.02381509419165        0.025402031418091414
6.690832496838787         17.747052448652866       0.023803453308595263
12.975640155482731        22.31250657779829        0.015117921188075284
12.357790026357893        21.15494628072259        0.018466464906222724
12.274660891670745        19.624283119641          0.022313410369346254
7.360464295322851         18.7159944567431         0.022648226179050296
8.945859398517925         18.761676846466365       0.02362374809438056
13.837419500396221        18.974226768672615       0.023187062223962496
10.156925042749862        17.08807842475558        0.02752890013914583
10.679648554841872        19.072707661313935       0.02364917181639939
12.169814743188397        17.973208185515343       0.026210295676290934
15.404582043350283        18.14372822348734        0.023892227502703728
6.240653867850145         15.41130246971889        0.026625244008572108
8.589320588012383         15.553387938679524       0.02884258825020536
7.169880405481545         15.213478085126367       0.027835134653921373
5.5159698489054545        15.19939862401633        0.026084596752467326
5.010822297698529         15.829052131325842       0.024926523886018237
14.206207210246717        22.497878550114255       0.013486210935832799
13.483524715606745        23.178268388217568       0.012422390864910093
12.512725847812506        23.485266562654335       0.012434622350403185
13.40652509178384         23.960997084650486       0.010458841301887734
14.316525272707928        23.63469316587046        0.010308742218622435
5.810074392891452         18.756772117812197       0.021362082952820466
10.944737837545947        20.740683729852666       0.019828385618643057
9.48247212057096          20.360143394402662       0.02048799930664913
7.9484486630425515        20.060535072904173       0.020419234747524467
11.429302641677245        22.52493451049306        0.015403611924283134
11.541796555238559        24.063141416215203       0.011586370264172446
6.386272086638992         19.994601891383994       0.019524799039248114
9.193104590355807         14.069749272832187       0.031191200509965156
10.549842844942098        15.091678391720727       0.031105435007509147
10.528731720087375        13.806398466276887       0.03273455454722993
13.916466078997695        17.05488010166067        0.02784221984159785
12.148392736520721        16.032482133689996       0.03025124534551568
15.803985736843842        16.502796429305313       0.027655505655820867
6.177898947496473         14.372050730302714       0.02755155481776725
5.178292005268851         14.548043038537855       0.02629820579824871
7.640918303381435         14.010980679488327       0.029542671233110912
5.153577510603375         13.70930074461788        0.026812140430701126
4.4649359567430755        14.326826478872132       0.025702807310105574
12.615426083538281        24.872551317812402       0.008882103753928505
13.931883917306573        24.759138013623865       0.007836268066550356
21.04088782827864         22.19091775181662        5.607803211274409E-4
20.312629617442038        23.477540377225335       0.0016806539339302984
9.730999486161156         22.00428360327903        0.01682653817437249
8.471260270547527         21.250240577310272       0.01817605845720835
7.0374192797308535        21.392197446540926       0.017171039957693923
9.98900521822113          23.93590805199965        0.012373640318119578
11.029346473184857        25.402610842404425       0.008675921383426072
5.327996047327756         21.24271041592918        0.016426595963870527
7.990027465420752         12.573523765951437       0.030851952379440273
9.700440765342243         12.72014532196523        0.03284081839526476
11.00775898821892         12.934278230753304       0.034021596819638844
11.948715781957377        14.062691365441735       0.033434229312180624
14.148591927288871        14.924356333045925       0.032365877443732594
16.516833584439723        14.715406049729555       0.031168360116922145
9.629340154632153         32.02121470921605        0.0028025793872941407
10.38575648300201         31.43715219439832        0.002512360046499934
12.028404060368313        26.42496460166062        0.005684888133381499
10.77625528977456         27.035675910272943       0.005205730517400392
19.353486328823188        24.603885496583167       0.0019720157292649754
13.447479730682714        25.908822273682738       0.005532367352815648
14.6943280397034          25.66141678782843        0.004558435229116697
15.866284597990745        25.433883784246238       0.003299140837967729
21.893198713634966        23.579289711315578       0.0064146744909027165
23.089573401128906        22.943588487690413       0.00857616088557539
20.90193884122548         25.147707723273918       0.0071629905695801965
8.635083591549057         32.144343177426144       0.002365788867389973
9.21432856356541          30.9713476910667         0.0010385338264094768
10.415347421150038        30.205468085062506       5.859221174070728E-4
9.346708086667558         29.408539190102726       0.0014016065392535304
10.619340992791239        28.706798157677635       0.001948335407073204
8.074048796401136         22.914277790624624       0.01444504638323535
6.02797727983423          22.680236344633823       0.014030702174935933
8.291512673416353         24.619442819665796       0.010868452772664627
9.318582211206891         26.004185864864965       0.00793062463794253
9.432254742296445         27.901634773059378       0.004095137001379062
4.015137152419262         22.69673007398439        0.012979934355777295
2.5601164161262098        22.678665210533183       0.012565800103117336
2.848767693994126         23.546305494008166       0.011077181182280377
10.667037823166593        11.713118190127341       0.03445076748044246
12.193868850541026        12.369037809955326       0.035537882965697876
13.634115505210223        13.171465790801737       0.03538046371945852
19.764268867283114        13.153478901445837       0.0288486934079549
15.42865491028096         13.138116558109314       0.035364048135217624
17.53102061003229         13.136415816929647       0.03353623685580642
10.140427226150901        10.242148296666928       0.03386811501721895
23.29506946497067         13.184050394478817       0.015472110807667777
11.180653145993775        32.14217009884948        0.004207510943519205
13.124659416986706        27.081283729357693       0.0031483051861374567
11.302421202165302        30.958844029826658       0.0025388068461198177
12.109537790148897        28.05829079150553        0.002057777431445168
11.635942626709939        29.631180196062775       5.717188848085586E-4
19.586095262412627        25.91191999071021        0.005634624203222582
17.138104424618753        25.4781057388399         8.19975430418729E-4
18.360577968605103        25.728725151952354       0.0023939989891830216
14.27982102041269         26.90723310617459        0.0021272960830512333
15.408985694765596        26.644012485392604       0.0010720404776683456
16.430563658079507        26.33662834927604        5.322478291130972E-5
11.85858009563891         32.53999164226505        0.00541380503507341
23.219799430912627        24.182766506215685       0.011228771694973994
22.343747150611645        25.07043334169265        0.010624558682720026
24.268155929704854        24.534185194384627       0.014242850113724809
20.619543398072373        26.926225863966778       0.010100667730258694
22.08971571527529         26.343417771470875       0.012279084477435614
7.634613257887824         32.67854317358852        0.0025530089169779058
7.7384001248565335        31.296740789659975       8.33585181015839E-4
7.9446361419673925        29.90573960662397        0.0011208293579156592
8.328494410199275         28.659562447608238       0.0030575648491880936
6.758410483975204         24.341872636232452       0.011063672706171118
5.217715685149912         24.004409095636245       0.011091793569811104
7.317516657277397         25.900969754607303       0.008160807142175486
7.928305060814859         27.41361100496377        0.0053410472880717486
2.0116627812446986        23.936425942448672       0.010350986169047185
3.738730344019488         24.484726109500986       0.009655343916753906
2.5847489429690187        24.37510398704205        0.009609273795639806
20.528835783192246        11.633656538573062       0.030856315794623834
12.101723443017963        10.853423767698908       0.0363857377676535
14.013255063226275        11.686139955907072       0.03740113783725432
18.523283215790183        11.594660941153036       0.03561786527008112
16.279940183205905        11.516017195889129       0.03790554940978391
11.842434264254623        9.105265066927704        0.03595075328950548
23.010833424023957        12.202371186040683       0.019728288387687948
22.102671382515574        11.522201883291014       0.02565575216179683
24.297529968309306        12.348567358612438       0.013342787876121226
25.6239208980009          13.373541005686507       0.004073075936466719
12.061793314990826        31.679065945268764       0.0043962878316032294
13.623418655374394        28.13693669474878        2.447258518518125E-4
12.422031728533028        30.469063066315066       0.0028368033488717914
12.946976267131884        29.388617019088112       0.0014680949869532722
20.938263554049456        28.179118872070735       0.012911822357100422
19.950131775208757        28.081523938233612       0.010796836301788404
18.911850196599055        27.197582385052637       0.006918913295246354
17.436601603061863        26.795923099157335       0.002964488256082365
14.899622317834131        27.929644416748424       0.0010673445208447263
16.281636478559744        27.616540255375615       0.002643767337927705
12.610506355971348        32.433576871490956       0.006074469830518264
12.87680121616227         33.21137039241255        0.007383236908463764
12.844362071964298        34.43220679506352        0.008694868768238134
13.067735540330343        33.80803259794379        0.00829346405978762
12.733999346410295        36.07692527524404        0.00994409673921462
23.54469396183719         25.63374227122069        0.014241428036905812
24.80205604302662         25.42361729163418        0.016278208795240057
20.352658860713703        29.191209936991893       0.013330466005890884
21.958808441735947        27.622310366955478       0.01401411919632456
6.826681605678234         33.21938201395532        0.002854627073129501
6.690831351177745         32.051487291184024       0.0014743664219111219
6.203290971662163         33.620002274039656       0.0030737814549441633
6.41690200756099          30.459298848714916       6.299246310718376E-4
6.990568019250123         28.668287663291352       0.0032423733016749834
5.279828065056518         25.602168125975034       0.008202574581232858
6.182545748058614         27.35927403139327        0.005371845013421139
3.588951949473575         25.88017212199135        0.007255337624541419
2.6497819608176676        25.303847097812778       0.008064882703300719
21.65576101671867         10.083377939973666       0.03171121346653688
19.68654189610815         10.243648874665043       0.0367548640046185
14.353569790274479        9.624335790677394        0.03926174711414665
17.546759028427083        9.38979503660789         0.040991008381832394
13.242197944674938        7.625903811400624        0.03742958130132143
23.566237934444835        10.764610938232966       0.021767101853533033
25.52064730042158         11.389516887085726       0.01049481838146174
23.047422449271174        8.311252142913297        0.03205652534279488
13.075581041784           31.415163049887305       0.005127998952718454
14.293477022708682        29.41574888030011        0.0032341581498665783
13.394337763957044        30.398550967268257       0.003845539191013797
18.92779508045821         28.91301410485636        0.010232492194130749
17.497536685850424        28.41760838940814        0.006568380920791261
15.894813750976212        29.491765606807547       0.005814037652428106
13.548268355434116        32.360834398543844       0.007086362834697074
13.044828224203892        35.460618321774064       0.009817606587746247
13.646299763182686        33.333594509426376       0.00843972140794419
13.299030603890966        34.81954811486236        0.00956069870040474
13.546112950487682        34.11115621066828        0.009169020810162742
19.502062050613258        30.33967153947879        0.01341195133582812
13.191486241565356        36.451822175995          0.010633808208468487
13.424265499486635        35.86992487869868        0.010513647021927697
13.71117350425513         36.2614440768474         0.011054930321305945
13.071913930609732        37.02873169034331        0.010814271231952
12.292420831277667        38.997108718351875       0.010747603697265323
27.111758136767946        25.079633851679663       0.018475798586368858
25.952722342998086        25.889376013483854       0.01802531829247428
5.945425818333522         32.88837630783681        0.002240402673465064
5.586799230677864         31.76666502202828        9.122319753503416E-4
4.946496931648726         30.521955146697326       6.552515721325036E-4
5.423784725496495         29.01288306766578        0.0027078162971006237
4.198603914071804         27.4988700216333         0.004814010451236833
20.091733880413354        8.051671437177175        0.04136063282612354
21.6768484711059          6.333884653651738        0.042499418537837175
12.260016493410006        5.924874407989541        0.033313470866598666
15.698107376859568        7.465453180534467        0.04154591373946173
17.809279755570934        7.103483071874888        0.044058063268751835
14.49042396962951         5.967718404583815        0.03858215815230795
25.364072411229955        7.475174253853732        0.024588866090467898
24.08059369038873         5.739280069233399        0.03639074994979771
12.232173546808538        39.479631251417196       0.010756894612662077
14.566717938575675        31.187214723329145       0.006712965883472144
17.655244678548875        30.426036427885187       0.010388535039895896
16.22079494455613         31.199312294859432       0.009199121372678476
14.536938929964384        32.73607294357195        0.00885535789905903
13.750702039673547        35.27916661694221        0.010444617207224616
14.333935049578562        33.718909761433814       0.00972180021147176
14.08520971789801         34.55342345417245        0.010228369111292213
20.25605086429332         31.54735205507151        0.015804843733085744
18.767750828260485        31.640969415075688       0.01376654779512776
13.723537419635942        36.730690714669265       0.011309829531285787
14.093096633704205        35.81722199882316        0.011195562809109022
14.128460790536641        36.36593711474208        0.011543250607037897
12.532030296548943        38.46189508658314        0.01083375278063689
12.971273768862499        37.79093911863714        0.0110212989992442
13.770548096329494        37.31325769957491        0.011592164218793971
12.659185694716781        39.27504320541333        0.01105734368498068
12.782069530515383        38.88166782950128        0.011111624137073645
28.565998351365398        26.17386121121508        0.01778723259004772
4.573727209528558         31.80181364595968        8.456905055334585E-4
4.023877858488101         30.888704775727888       2.288558130770224E-4
3.8075917323887145        29.569612694264478       0.0018597487517235112
3.167050930592894         30.7836416275644         3.800860978951659E-4
19.444684351605183        5.6254964284788525       0.04645411312545267
21.719807983851034        3.941723190455966        0.04788485013786978
13.400677380110801        4.564096962173344        0.03365313466044176
16.746413772580453        5.081482968062184        0.043183664443378206
14.792522347142027        4.242213401465544        0.03705157858923985
25.766175258392302        4.46517423404024         0.033287839229563354
24.368580052874           3.2421838833323013       0.042829824446549924
31.683755165767796        24.809262939389644       0.013681635251028001
31.08851227384227         25.954818262755914       0.01359638015428452
32.04293346671414         25.8500345831623         0.011316274896744083
12.794519028306265        39.70965915827411        0.011165954921109722
12.251433196698336        39.91220711514238        0.010783427006355789
11.935614598935238        40.41310169663382        0.010551709444980406
15.67632777231406         32.36131887636901        0.009967217964308855
17.15096018130231         32.08611473657675        0.011814341312878368
15.125297410971054        33.29179854032448        0.010291658389759845
14.568464269947388        35.16459251677159        0.011288778203560557
15.0639821207878          34.28677066493           0.011186192034197184
19.531658633505863        32.584913315009516       0.01562785081155968
18.140469449019665        33.00724322418893        0.014138890112984609
14.446267315952904        36.84659161968756        0.01207611960371538
14.857103356449532        36.102647482740124       0.012177414277551007
13.20866140527806         38.48086081097268        0.011394896515402458
13.931952903121385        37.99902805755203        0.011921651042744785
14.467256653656026        37.475266435003405       0.012287377447427028
13.267765420985356        39.24296147708912        0.011511795439103883
13.355089065186714        39.84620478823619        0.01154558674488973
29.99731378601323         26.541481542032635       0.015303618750386161
29.271921017279205        27.2884333304159         0.015951873040967596
31.828061077827442        26.591375655022354       0.010825033624257518
18.745216126674766        3.33596161248143         0.047012461517046744
13.472798486367981        2.9090323466346053       0.030004438486940344
15.932542210567401        2.485440041434431        0.03738717643640496
26.35996351072372         3.0561286791822284       0.03509151882986353
32.818336092817134        25.29492222159168        0.010024213154171596
12.79451749938197         40.42237715561602        0.011100997577238425
12.27371103246415         41.06896095425331        0.010661234839631939
11.460837361727453        41.70411194968556        0.010050563230160403
16.45725722851483         33.66740001955231        0.012443229207694778
15.752980550788001        35.134257385104          0.012645306739767936
19.552409614789923        33.97924276458475        0.01628011182799763
18.033747854568396        34.321102022611164       0.014832699628854695
15.32331405720882         37.145574458405626       0.013000796156861172
15.970879497588301        36.18163143974303        0.01337047942018843
14.114049261025137        38.67188802885853        0.012146886272619423
14.843313133965141        38.071660842591356       0.012704699568151956
14.060727514879837        39.552426095687125       0.01206079810489713
13.808760170144813        40.46477865454025        0.011709201429199817
13.574299068713174        0.5837785997812055       0.023164263185590228
33.93293570375097         24.75705028471145        0.007713954786396027
13.314396220084943        41.241919875164065       0.011184485366355051
12.708247539531296        41.92928054351613        0.010611429657328975
12.02105041438292         42.64423188603348        0.00997556059292301
20.320283814857795        35.365001948372225       0.016764736176759804
17.176229071827386        35.53401024030388        0.014384513899358603
18.842373908690167        35.41761386442598        0.015864998508165168
16.00904590308177         38.102772225879924       0.013606823345735986
16.744770451667765        36.9916676321614         0.014222215609021926
15.186168517591174        39.18871653199974        0.01286805035600233
14.901607058803375        40.358824070547044       0.012332615564646598
14.42633949435174         41.36707701283748        0.011635898104484371
12.062005389094308        -1.4716590200493525      0.01124391814113987
10.956492653728322        -2.967219166102362       0.0040896282311248255
29.948310605620275        -0.8923989854664893      0.027904817992894404
35.204113724657226        23.122788096262383       0.006764307904910394
35.13683613699348         24.299790122400157       0.005018829134816272
15.257840423850478        42.40256980590749        0.011108684678955205
13.911391318612495        42.34777662231578        0.010862805378806142
12.959074912250703        42.795044422310724       0.010263068569125497
11.56048858017823         43.64542418267848        0.00924736235305311
12.547257879254104        43.424822492441265       0.009719667562548745
19.686211483052915        36.394914722143994       0.016138439106779368
20.768112365386735        36.60447546932727        0.01619395064139556
21.866698371253893        36.85289672847129        0.0156933802751964
16.446603645810335        39.109658850998045       0.013604887073006888
18.36778454080068         37.032598360410404       0.01532201298386357
17.294576225076742        38.38364104801215        0.014307079282182916
16.192689947934884        40.1917186923172         0.012953473396300846
15.756501426383071        41.41744261333557        0.011998010665720787
16.498565530391677        42.512121874723825       0.010978623285666192
7.007179897975636         47.31957160700015        0.005200536055517999
8.72559161756893          47.65438915355413        0.0052254309457148845
4.269323596467476         47.843323667176044       0.004194887111935892
4.946370629786197         48.55059585429795        0.003587620973767282
11.285098449138017        -4.561726777933884       1.0395433675985943E-4
10.218997622482432        -5.257185287535644       0.00222585353951818
7.547620322774034         -8.945731134482287       0.003577985547141338
36.55621245298068         23.858151178445603       0.001853486802076143
41.495418730130275        14.04099404134107        0.001968752391967976
39.62916957619248         21.553240715128613       0.0020831846610187554
9.632294264855522         46.491516984098574       0.006541681996483251
15.941646243155558        43.455724736248015       0.009981577810563302
16.978806964297767        43.54385363857369        0.00953639836950522
14.797299543956253        43.42802052287283        0.01011411789783849
13.594077571959616        43.644885087043114       0.009800876240326287
11.1815715505535          45.33120171069521        0.007897151880572814
12.601511789515094        44.39462865523598        0.008983772488394715
10.020841606412485        47.79130507906978        0.005207314451187647
19.845811645497005        37.624369247651686       0.015423857659957907
21.004080766431862        37.737217982158846       0.01511195200031007
21.925924389726198        37.892450488341275       0.014407038684129764
22.48091977889614         38.5439445440247         0.012958433280637893
17.460414702061087        39.784643524523815       0.013546540583676436
18.842171252574275        38.99321735825755        0.01429784582654789
17.39886596569977         41.4120600763423         0.01205560390582383
17.607801014808004        42.77184970916628        0.01032595315066663
17.829407950181032        43.71536565146601        0.00880997769352064
17.39960295193005         44.24768247216889        0.008253171117178187
3.9842020333209573        48.73446596962499        0.0032486223318142285
9.66461908419235          -7.66448877154292        0.004591545649815121
10.680881923928276        -7.30413339871855        0.004578203108820289
9.525804683574156         -8.752055830259712       0.0042320965642259345
8.709115835321446         -9.518069322017144       0.003240877080664145
6.572527004630426         -9.570582651065976       0.0027584811934753817
3.6286064371102054        -8.534690633715034       0.004110075706188571
2.810955714035688         -8.255499043812478       0.0046198715553265185
4.585171739663192         -8.972459720350901       0.003488149642602939
5.520681619002848         -9.235328629089194       0.003123460127062272
3.919388260112646         -9.357604314551574       0.0031943838477735687
7.690288750150181         -10.303396646478616      0.0018600241903512782
33.06266418557965         -2.540175359281498       0.015476856908566983
42.399489705575554        13.065336311176289       4.348235112266452E-4
42.590775792382885        11.997650730783358       8.908276259978476E-4
42.033358717751916        22.781747731208142       0.006229874658676304
41.252828677994614        21.64850645246775        0.0048303648406450295
42.796309325433626        13.936357409214573       0.0013911223088703406
42.48484786988101         14.769269662070698       0.0013616133067773095
41.708905305694756        15.610107251524568       2.532814397774308E-4
40.451414997980045        17.002582220218844       0.0014317781265830165
41.03171565919251         20.03775551524802        0.003155037244488179
41.294712539186065        18.485793813280925       0.002186475892525408
42.78324958439129         22.908450747226503       0.00660713414161207
43.223161752427536        23.280931714725043       0.006727362683564941
10.983790332272173        47.16217870840445        0.005994360582336711
12.276755605901933        46.726350253679094       0.006486853711333826
15.51644935999001         44.374492625151454       0.008934412345239284
14.534392804705252        44.29625455665915        0.009198301289730648
13.801284557128298        44.846599421370136       0.008625036691154706
12.924855665839782        45.62434596932299        0.007777091372334982
20.386730475168743        38.99976515203351        0.013936311914807542
21.460972124784462        38.87671218154712        0.013421655484859352
22.166074186990187        39.456359765980835       0.011846287116302145
23.01202825604537         39.35999302149969        0.01093159080319095
23.90900805315059         39.22660095221286        0.009798833264609313
24.429872758673365        39.98432730741745        0.007420784751881043
18.615233153534763        40.787027697810366       0.012485144367085477
19.924648025880895        40.34047647736095        0.012455770289601764
18.635001948229714        42.30220934822525        0.01044764322156122
18.40768031226591         43.20915525017769        0.009208643093062796
18.592515482405393        43.99589479547484        0.0077477531237397645
3.073942225014477         48.71167750685755        0.0031968014028493155
3.583548941816052         49.625984792846054       0.0021070805401246506
29.938379225573843        -20.734145864918357      0.016357821308891074
30.389738676733828        -22.1162232348214        0.009314759472983658
31.577855566509584        -20.573279547601015      0.009106140502539217
31.382502562914084        -17.309893975632647      0.019260626435722905
28.91607617434238         -19.654651864630136      0.02467836981859936
28.52428655927154         -20.702314078224585      0.023386793485221963
27.566158527586186        -21.294159687216855      0.026117666598753753
10.05969492071022         -9.889035331144454       0.003202717949913253
8.893568616977085         -11.014538347008404      7.853565969203058E-4
5.730206044738152         -10.180507190221302      0.001888648759151318
6.525210608373233         -10.660630671963778      0.0011271858513434985
3.1811801285787364        -9.243009230114996       0.003530372348889657
4.6245467324135765        -10.048900765091243      0.002172508778067128
3.577436262797518         -9.988961223485703       0.0024767679542627152
7.201448568130695         -11.864487693558782      0.001279621953647725
34.54309436596023         -22.146715358319945      0.00647844648798418
34.032707342928305        -3.938472458313679       0.012616474089466145
43.41721623231942         22.68770015376982        0.006679525286145072
42.745586981860264        22.003710258176167       0.006346806175668129
43.232996200025795        12.665053957268656       0.00142820853225345
43.342810656201664        13.366981817049968       0.0022509878059363553
43.83066326238516         11.8893175963223         0.002340379722716557
44.85016492657918         11.429924761006372       0.004370002854240718
42.487200797940076        20.637128216297114       0.005600324197697015
43.20263234998882         14.583607973838983       0.0028573792475861115
13.37761437467895         46.51087959424105        0.006603801627128217
21.27947024542998         40.10750979632179        0.011732346495622437
22.475467352436794        40.35370876460979        0.009894791672027198
25.18362021428524         40.31721415777482        0.005310930245576773
25.959966479995476        40.79261361259875        0.0028226172298191077
23.57369238567796         40.35649697474191        0.008205389356943399
24.42210162994034         40.68668038254961        0.006047005437935654
19.693067832705697        41.779159156722606       0.010492987062445891
20.720551000330673        41.34067584618045        0.010268728510906044
19.43048880220485         43.24688872202762        0.008273554183022211
19.3565462860032          44.495247051384794       0.006061409539515422
2.3825398564717415        48.89429480294972        0.00297010085451644
26.74424117950338         -20.619892686239165      0.03208437108539394
26.46403831276486         -21.43318286967318       0.030989006881566417
25.58174675861816         -22.060670130636588      0.03310028452358485
9.152686801542428         -12.533806685348857      0.0030469533939025684
7.959528567574779         -13.6722275342918        0.006274654456852574
5.408064259270662         -11.387093233896312      1.5174734974562898E-4
3.6458763791262165        -11.1085617378574        7.240911449268306E-4
6.032344905848197         -13.160511452243568      0.004230532485201499
6.884827484707587         -15.008374727316442      0.009883745383434284
34.886595762640205        -5.486803866449563       0.009934553320597783
34.91544622478678         -6.96067078048855        0.010966540479000197
35.4306863652036          -8.308980412051639       0.008815813122208638
35.20598542839445         -13.203496169910892      0.008069136136207411
36.77705440769071         -12.473052427516453      0.0011627056662231738
35.758720937994326        -11.638472901382801      0.006578468847758756
36.77414494172028         -13.717872548632158      2.0880280357399306E-4
38.099778178312505        -13.38512311874922       0.004607389562706454
45.467837521210235        10.959406008727326       0.005345183452056257
35.75268048508067         -2.7594364158222597      0.002358305600516475
35.81703858096093         -4.4359932947560985      0.004060448606007905
45.59049240288305         11.502679441171264       0.00576428133019774
44.145369085878826        12.868063420380764       0.0037101570672453676
45.42828131527648         12.024456351900913       0.005695091351836878
26.87517616028722         41.35630522400053        5.450024504444206E-6
22.92131838878644         41.28745062729985        0.007461892215939209
21.88212862485262         41.5396222312895         0.008518913789259397
25.933372993760884        41.990960798810406       6.559033225924382E-4
25.010404427016514        41.34333839681999        0.0036298631295125228
23.846050260712797        41.59671776760419        0.005283810221932417
26.175534497315702        42.74972350394655        0.001074900444445498
25.656702876840473        42.74953791536446        1.9037410295560941E-4
25.948403219684973        43.164136375895495       0.0013740586436545021
20.832484066053308        42.657676848730944       0.007789356613868315
20.42334704866875         44.081156395430156       0.0055717999799231865
27.791851770553745        40.85404230171912        9.391437826043458E-4
27.754210520439006        41.867698646366044       0.0023744747204661742
31.38890161275238         -31.054572516689042      0.01790510033961379
23.617765458323014        -23.947608515514954      0.035192062136111424
23.35240048893754         -24.539278082958447      0.03399226095949534
24.455841721596077        -22.587390083723598      0.0364622118820295
24.683257987989037        -21.507927506323153      0.03876799997902072
23.559812606140397        -23.174932419375413      0.038300407727199365
22.965913220406946        -23.84158345578295       0.038346614199630674
22.646687981070016        -24.456014593740186      0.037294862364757736
9.48912208179431          -13.915591913602572      0.007642733365577609
6.647225450598464         -16.759415244276806      0.015277345737210013
8.223323363117654         -16.297999183220128      0.015399856988849853
8.875741698209808         -15.075932897526899      0.01151797066809554
7.593767256538416         -17.6777198726614        0.0195491229574849
8.661548129110194         -17.4351671251192        0.020162392478023178
8.425499495014922         -18.23281873876298       0.022764931106401265
9.324785038598053         -18.093929140118256      0.02369813131155285
4.114509448758658         -12.621766893013755      0.0023446512200606673
4.625691106646788         -14.409118631384317      0.006789767745453673
5.034003740028111         -16.27680239024817       0.012176325944509514
31.08818815142718         -31.911283570605956      0.018499767121632177
32.0814454663348          -31.545983338423262      0.01841606227507589
35.58007930081955         -9.926128898228392       0.00813199901180156
39.04052363652434         -13.59325966655421       0.007440286544001751
37.534733959651184        -2.3589214713362052      0.0051082120410096965
26.98398172286104         42.49557521420236        0.002015025307927548
27.775619631405323        42.5199134801774         0.003273905264074478
27.608246500713893        42.96022969177788        0.0035788122213104845
26.5506479786262          43.217669641314934       0.002395991316201468
22.90286173411326         42.247686622204604       0.005591729663429246
22.04274758681791         42.78264711367906        0.005876637850790345
24.87478138236095         42.46267321334029        0.0017191205004933874
23.78229134899969         42.70219992995463        0.00319071282555336
26.0283619925534          43.736944779000424       0.0023821185800390055
25.3307687530891          43.36680603985106        7.0897620769661E-4
21.628403938469482        43.83199987566486        0.004393839849130263
21.23911253150371         45.12825399882574        0.0023397750418427954
31.94338029022981         40.93075115414478        0.006775140896021603
28.66009079507719         41.61733956450921        0.003498728370989912
28.442699771570787        42.38209880561323        0.004051551442918994
28.088165952220304        42.90670249795206        0.004151727985329701
29.72670808191738         41.5290785657245         0.00490596429762627
30.989407960495026        41.42897863155134        0.006198245598976637
22.523015990375235        -23.0608060776005        0.042719672298616146
22.17540328787664         -23.93518893223152       0.04106811846340344
22.08944646112454         -24.524279864255583      0.039214463172626335
22.3160533075694          -25.05205359705238       0.03623369695818879
10.617929647873055        -15.045500940797327      0.012775096261632174
9.953966883093617         -16.811595920591067      0.019511892561474287
10.257937035153821        -18.238318781885788      0.025894586270471726
9.642599035401346         -18.796896174968452      0.026956618140374783
3.739748050487803         -21.098421114196462      0.023487296943143915
2.6913424696211097        -23.528784972790767      0.026639220216128606
1.8668553924389695        -23.998458897149916      0.025959570357184297
2.426891882046594         -24.84218974567183       0.02823776952766187
1.807593873347793         -24.936318625852344      0.027262701231397027
31.19875224362855         -34.00771355991534       0.019011513410020414
32.00087466001709         -32.860722382401214      0.018650366194036483
32.99002062887769         -31.992037082995576      0.017971811629717865
32.53953559593764         -34.1265702736793        0.017361784358745497
39.84385206985557         -1.116796870564852       0.01027779010602814
27.19904550034013         43.30210072722505        0.00344018014053038
26.857486050943773        43.87729037298083        0.0036990855381403287
26.202872883713713        44.38189499216298        0.0035047297879244182
22.94784621374244         43.53537665379651        0.002933851272233917
24.339917154069013        43.66854539282761        3.7913648031517866E-4
25.353034787203008        44.203049549498814       0.0021088948293467996
21.55869750247945         45.99906170453738        1.5023206879133388E-4
22.3424331913126          44.735858061735804       0.001495823142408828
22.073899365188662        45.566710845329254       2.645074829418781E-4
21.461914117345813        46.72301431397551        0.001101795250822421
32.59397536075002         40.94360620180278        0.007139280540579662
32.44726125545902         41.38186306361908        0.007079903529575243
31.97465620465171         41.76348926975785        0.006905080545402065
29.2512935653869          42.424189012098296       0.005085546980961669
30.373523990039565        42.644153880975814       0.006214122805725392
31.45750615727421         42.53261240172411        0.006735918193339935
31.022000440035264        43.185103390554204       0.006609728065299525
31.550528774871516        43.2591950408859         0.006685043661893458
21.73136158507246         -22.24278367849581       0.047381035542490124
21.75749522630507         -24.87256349425237       0.03911112908026143
21.570200706069887        -23.43703930058284       0.044773823153979764
21.552488010811924        -24.30589077344222       0.04196352498517433
21.71317874300798         -25.51772733276269       0.03667401810918608
11.493636648725904        -17.867778765917496      0.02663793033430617
10.71093879126753         -19.285202545084125      0.030936317175466216
31.91035536481266         -34.964497064143174      0.017572137171559338
2.057940014323472         -25.53679981769195       0.028496411919538597
10.230080665246586        -20.30532782190261       0.03361752244999841
33.60748773677276         -33.05857377028002       0.016512828303104354
33.74477517669724         -34.51759885674975       0.014442102128728512
32.933605131919784        -35.33847941106278       0.015092308553405348
41.01800203969195         -0.7651051818316149      0.010348367707294859
25.612849320175044        44.89798645478506        0.0034465666602010725
26.353615192224964        45.03115031032218        0.004422449192829719
23.59626869160345         44.7786993022194         4.8785028322190227E-4
24.704828115834474        44.8596391050789         0.0022204232584538686
22.25106380862432         46.2965971153591         0.001345594738655878
22.978189792023258        45.67378334618823        0.00120849008618093
22.237600364012575        47.11755359565817        0.0027324602101631845
22.10583810122381         47.797847258996185       0.003629015440768213
32.25693845045143         42.406394593467994       0.006913145398899229
21.84687812865966         -26.494987446716582      0.03192328146478604
20.83229623406774         -22.975090136286354      0.04806762154989544
21.11670468121013         -24.96304740548731       0.04103537798473314
20.60567770228526         -24.103225643843693      0.04557771582226708
20.944327369990962        -25.923687496822083      0.03782539722297262
18.722615202555854        -21.86210272238588       0.05220081682897271
12.126510736342869        -19.32407893951942       0.03420626780520622
11.510445856145427        -20.492302981271685      0.03709282131579647
17.334355087630613        -22.363085327225757      0.052004678315740904
31.84068014793099         -36.08543096391718       0.016326098070407774
30.568956983689297        -36.630267075323204      0.017834969115089166
34.64492473579942         -33.811416514468455      0.01329033946129779
35.1745071008905          -32.532472333273105      0.013806799843838008
35.00823148133221         -34.75705413928827       0.010640190569865482
34.22912802809061         -35.67340649574197       0.011110225912032368
33.33869966499626         -36.6628463659908        0.011636312636291363
25.23489657153201         45.490507378436845       0.0037663924001176963
25.83763271853907         45.43240837383588        0.0043293382067206565
26.374931264295572        45.69519839147095        0.005050851539111903
24.409408830565205        45.96574091331331        0.0034698180678287838
23.19605985005607         46.69899322085102        0.0031594203266456927
22.929872537604744        47.69494451430302        0.004241199166114082
22.4544883954745          48.351032750451466       0.004620683050392094
20.911239318803517        51.245719045127586       0.00565289886497692
20.859276698512797        -26.8792729839048        0.03404136886222947
19.40838364666161         -23.25980518630316       0.05025291456922806
20.25863790435842         -25.2155111149476        0.04282100399801858
19.63266679462937         -24.645266208473146      0.04638560907896855
20.05080307877367         -26.236064655561975      0.03954456867129624
17.950139062895456        -23.355762253309194      0.0515283576026529
13.387162584192216        -20.671019104667465      0.04210669340722065
11.958558363642286        -21.727937776327924      0.04183574647385918
15.625841086086654        -22.027331250425515      0.049933718692904555
16.736206740058943        -23.444042876263282      0.05155919690296781
32.022234082446225        -37.71843148712748       0.013020533686704416
25.57808284975078         -36.90703267392517       0.017782924450811533
30.419421029693858        -38.007590887165506      0.016145310218825454
35.82873969033514         -33.77065635288922       0.010082372345084495
35.38485583401771         -35.7231844676297        0.007508811084342926
34.00747531093328         -38.20983257903586       0.006074092524602198
32.968248980991234        -39.48366854562567       0.006106075340591072
34.99907528865668         -36.95149725905945       0.005959514041312786
34.8061025076537          -39.507596445446666      4.3344403622702643E-4
33.91287108527379         -40.94967873156748       4.834043594973414E-4
35.62763731145465         -40.72249683915722       0.004495754127144674
36.198975562553386        -41.60320640660428       0.0073021820682815375
25.609763872546267        46.2967620451711         0.004961602317077568
22.22842669527381         49.33636290389617        0.0053551723896632375
24.370216555188215        47.4451843412266         0.005060526783014524
23.39201195200339         48.700807302068846       0.005435770623713351
22.47569897242645         50.62684083271726        0.0056553728332448955
20.53345322391513         -27.969362714012416      0.030340525122785067
19.90232264679336         -27.14846274668792       0.036222531494165405
18.345267233727654        -24.623686356591577      0.048860824877869635
19.16657102193554         -25.598420410665057      0.044401224392796396
19.173682831050918        -26.651033180344367      0.040500374612831874
16.997853526572566        -24.706110009673214      0.050016900021403105
13.376831359874245        -23.047119643708573      0.04743238047238038
15.406973538095471        -24.082608566217772      0.05059342558216201
12.224561678316192        -24.46495875691707       0.04678892889287001
24.57201248705954         -36.52964835407357       0.015605063158659116
31.08486075127615         -39.38551557666232       0.011844708326309544
24.88637288651256         -37.8692193340257        0.01786975861679216
26.086796092983082        -37.6709911488603        0.018905841223873843
27.518757400934124        -38.070380653364545      0.019289072733809448
29.289398436070428        -39.009403551444045      0.01658073634744972
42.20156464658031         -30.07978598891584       0.002686156715237642
42.63863303182097         -29.902732299532655      0.0035911140264687225
40.09001637977136         -31.69566619394361       7.585114063010656E-4
40.92383450984584         -31.17915458307966       8.409739228461E-4
36.492539553900755        -39.557502326445764      0.00427951071811189
37.01405429974442         -40.91627281308528       0.007705525609301628
36.87880656088514         -41.88628940897342       0.008796272263873528
37.56572974509727         -41.75013149903579       0.009507438890003744
23.37301329953436         -35.93333816685303       0.011687902311927678
23.340182410256784        -34.68137609361754       0.008216702945453624
20.18657854029032         -29.036603455013385      0.026687817869865904
20.87883789091802         -30.377919416495583      0.01777681800742681
18.95302684275341         -28.01204907006777       0.03550795986632302
17.802018691698425        -26.455107938365938      0.0444393903462057
15.746515892959456        -26.275452067291496      0.04749687844283387
13.881338710709162        -25.291465114878584      0.048766954319229755
23.206795768308183        -37.533376582820715      0.01472958863971266
24.20299387341566         -38.889611899064974      0.017998582027501264
25.841348523710316        -39.31931480241314       0.019071422016730566
27.757837462147176        -40.350555095422656      0.016932496218365345
41.78578534334707         -30.60100130308549       0.002358919475143384
42.380849793164074        -30.478382132592976      0.0037800746673103403
42.60915030775396         -30.212056688658354      0.003973502835756815
38.34960804801955         -41.08404849561966       0.009745206533982254
22.13372568733694         -36.34135173480578       0.00955851942090366
22.06940382807383         -34.239857120100666      0.0027824391520172853
22.34447313941987         -35.283851654304         0.007081332451008865
21.084857774359296        -33.27938088250104       0.004236154277797166
19.052255565333724        -29.98855785175492       0.026261594271978744
20.086270707818834        -31.64847526832626       0.014912764794109579
16.713091186383352        -28.80075840999936       0.03798633745232158
14.075003164649411        -27.771101534521232      0.044708403206742825
22.755332196295615        -39.1851815146633        0.016539262989672482
21.029539258825814        -37.62075796514412       0.010230181394497606
24.32511999225163         -40.540967261401974      0.018728233814955947
22.91284452045128         -41.25300064165911       0.018298465583424017
39.405172732317844        -41.03021516427384       0.010535756287535308
20.714806970596477        -35.33543430490701       0.0023770849014489726
19.595742380699228        -33.539240391732406      0.00826199330850183
17.49572822383839         -32.05554149062715       0.02161609463623071
14.709837431380533        -30.501103579676236      0.034970388644419426
12.659689548032802        -31.722474201281262      0.033042007967908654
19.495888686793247        -37.055504933366834      0.004800039789297023
21.313588204964166        -39.91006978576589       0.015469809328506334
19.73253646904905         -38.861261477046895      0.010542260144452559
22.846232767415827        -42.94763508955127       0.018159689045565586
21.486737815595664        -41.93096400494188       0.017725160870676326
17.974401150337094        -35.432684143611624      0.005323094111808785
15.277287515171924        -33.5949278153809        0.020425986951185887
12.997118798759352        -34.737039662761504      0.019926229737916468
18.02815958515781         -38.02738677612448       0.004396617133186176
19.993850931984582        -40.730471554626206      0.014826623712118792
18.621912884104173        -39.7887129449083        0.010660719160580368
20.129884676145696        -42.75469901524752       0.017252173073788818
15.467419470338157        -37.07146934296046       0.004935730401991051
12.602318195167308        -37.534931683623626      0.008559014643604895
10.619343257840278        -38.99122992019312       0.005617811539449125
16.896441753229396        -39.928582057474216      0.007859667262582415
18.454493340824165        -41.395849989960865      0.013774324180141129
12.112362709829945        -39.81944199766531       4.150649594324707E-4
20.412928631814463        -44.875916294059955      0.017631599948245397
18.707302413341914        -43.60504883788215       0.016803128089034114
21.566013968983366        -55.576428396455256      0.0031053707622145377
11.043369255812625        -40.49613143879876       5.455119309287215E-4
9.776756740631            -40.412634879005076      0.0013007513101779
21.042982679031816        -54.22721561781743       6.098029335045441E-4
14.5003280285923          -40.1540237118281        0.0043953192558813525
16.552869326965432        -42.22747161119197       0.012769872392369097
12.348216082760967        -41.4791196124068        0.005405167617528933
18.966652931952456        -45.475906261031994      0.01740747466547468
16.979738164477677        -44.686069581871955      0.01640278928325739
8.358052839360317         -40.408392886749446      0.002928317534641206
10.630375212949627        -41.75345237494072       0.0041993877199988094
9.296915336935317         -41.683262317977906      0.0025198037560529296
19.06149852727511         -53.99195915104913       0.0046938466085303665
18.698171550752033        -55.8316522501861        0.0014541485738246707
11.587648167468421        -43.11332599754257       0.008992253711472858
14.101980548508983        -43.6846581912363        0.01272194790041098
17.80220427797583         -47.34780589341551       0.01669610971431812
15.617076752035771        -46.33788752822575       0.016554336154536387
7.974920292183635         -41.58502240792164       8.018328349878034E-4
8.39213741958156          -42.485533731996924      0.004104901393033683
9.729345694089423         -43.33624000391323       0.007764428963610404
17.492779867166245        -54.99199983938829       0.004949902174583631
18.222142939678033        -51.72921603076932       0.010538822606752013
17.48668731279535         -49.84985597085281       0.014317812577095745
17.32653387766485         -53.314294121388606      0.008536863996871202
11.436694201546805        -45.35834693207788       0.013250290096153167
13.431884571053585        -46.770801799161376      0.015828532823811053
15.573985139858358        -48.60708724300383       0.016219576994891877
7.042216263939313         -42.54433740105617       0.0029429090126503743
8.163128718216964         -43.54718794058502       0.006894913500707353
8.739712743661423         -45.0554513354392        0.010817023371065285
10.05345737646015         -46.86852205116886       0.01427269433362291
16.510361546051502        -57.574481367166825      0.0012862005482718458
16.291734488499422        -55.83323790438094       0.004828499341728548
15.909729959088324        -54.227691336999754      0.00834541477222095
15.61239308468702         -51.76786885229684       0.012818023252261695
11.68009491776073         -47.84509603099639       0.01563178853491301
13.49366386277412         -49.56832013255279       0.015784158173489188
5.579043367782436         -42.93308138943257       0.0026083842781932792
10.014434943949093        -48.81832833265908       0.015376251518493186
6.783881815385531         -44.321707282993515      0.007644365740581943
7.190583936152187         -45.913063116813895      0.011295304447266577
8.393226676381168         -47.41718566019716       0.013985751743788105
15.07169167033289         -55.31983758720513       0.007132991807663164
15.712143890115042        -59.40707821195985       7.461565393666186E-4
15.444731736138746        -60.22897074677386       0.001590978561380546
15.409327729344295        -58.36243424551844       0.0012466991095109875
15.048501275872582        -56.72545528350096       0.004544271242286249
14.188421967349786        -53.847614495765185      0.010477704226126344
13.042271982873435        -52.150234386382465      0.013528362567065327
11.621353480411598        -50.268832483475826      0.01539029027344943
9.942886659653084         -50.705150987059895      0.01506374452887721
15.957607081117816        -61.22836146803778       0.0032623126396827407
14.610755437571973        -60.93818402049143       0.0016319702570978117
8.390799662342172         -49.83075109565098       0.015037922640657758
5.6757846417904405        -45.614827241486104      0.009590506012814068
6.362153305579582         -47.15341465921474       0.012627280664740087
6.903743357921895         -48.580139684322745      0.014227123596665836
13.71225797343593         -55.65248277263724       0.00771537251490656
14.457568281139945        -59.46732427508628       5.007921921529324E-4
13.781992073566396        -57.62378394337031       0.004171108750045574
13.168148535816584        -60.42942257078735       3.0634737237611454E-4
12.560360536971745        -54.38255259430017       0.010583186619731677
10.98339082457954         -52.53001540784999       0.01358386252228648
8.704454386983015         -52.07782761566361       0.014137688383682415
13.715650232178003        -62.05598401914419       0.0020411729906723852
15.368522275582109        -62.206881427044834      0.0035573760710608388
7.0098679624002385        -51.592523525376514      0.014325403845856677
6.313709679771598         -50.04225407542296       0.014526994915359775
5.379128288550826         -48.468639341683485      0.013469417332021852
11.892550700925478        -61.767524581232585      3.933544580887044E-4
12.233398826248425        -56.45935544244973       0.0073623459645598965
12.442823919359817        -58.643868043324616      0.0035669411044628313
11.760609831631246        -60.187937814952484      0.001712761895862891
10.74861087232332         -55.22613615937552       0.010080214678218818
8.919007984476265         -54.27187394874401       0.011866721975882302
6.970652999020443         -53.55117512663357       0.012839292585904535
5.777644283473789         -52.45426656996065       0.013721943668198983
5.2055052911681825        -53.666684160264346      0.012766509722509312
11.101891651020367        -62.59191742217936       7.671467159175577E-4
11.74339190502212         -62.935780675525024      0.0014566620318639395
10.464869818797295        -62.87311571023044       6.937031951279593E-4
11.04162606949081         -63.20494455771833       0.0012854781798731924
10.439943829311742        -63.60159545051215       0.0012996822743262526
11.487817425652361        -63.577829535034866      0.0018132240592339394
12.688928383708387        -62.93229964661948       0.002054151813405708
13.520473232019135        -63.37318678212135       0.002924024032841546
14.778898681321499        -63.407200465473686      0.0038133732601803028
16.33938513556735         -63.3584207678867        0.004887342371624498
5.421788658395618         -51.18466350153207       0.0142414867418649
4.490921408875581         -52.35213353927419       0.013683503996879079
3.83176111136882          -53.34830262471726       0.013045488955819445
4.5553794932733425        -49.7351826810443        0.013879663193437641
10.658208149195051        -61.92964528173694       1.7626844637542993E-4
10.735649617735948        -60.78736648403705       0.0015372187627248624
10.732027921199647        -57.39820146828164       0.006660932153295759
10.698157091908685        -59.25659176383334       0.0037486232585353108
9.086353942805959         -56.41665490532706       0.008840356295804291
7.391494006984862         -55.653429478129944      0.010303505107643315
3.949749533224179         -54.65091756460261       0.011896854949427327
5.744768027981058         -55.11934086786606       0.011192464660808948
9.824150838229013         -62.48512148164866       1.4226537969758146E-6
10.022201554529854        -63.95990412265261       0.0013753233122578146
9.723398375536794         -63.42547006758714       8.388324369125733E-4
12.135123230525998        -63.68658267868739       0.0022495707652774727
10.973714053153268        -63.88539508636376       0.001758478365869079
10.403181259662539        -64.24867064072025       0.001725804643010101
9.967232029635337         -64.31921738762838       0.0015876727905523857
11.553532600141912        -64.17357689863918       0.0022226584363646967
12.910071049781534        -63.91138852182409       0.002834259259154273
13.799848012761139        -64.23894807849737       0.0034987180338500595
14.627551581490337        -64.65408638627008       0.004045202043415019
9.52598296772314          -64.16390279012103       0.0013168909084425723
15.877990909751984        -64.70725209867803       0.004672309305676178
3.6640440013574196        -51.090256325508165      0.013867051269409889
2.7651217186622867        -55.34330450988134       0.01135057084471558
2.488355202931098         -53.86339578441486       0.012726500534838467
1.7923135523725895        -54.82636338925042       0.012046938098275645
3.022324121069632         -52.370455508216686      0.013533529690092708
9.519310539533109         -61.53188101659634       0.0012163443539468105
9.331228440750245         -60.13696002162173       0.0031427640703074605
9.18665978784026          -58.386320256276484      0.00579510830085149
7.5370492764872115        -57.58058173587011       0.007526775854613518
5.856554030154038         -56.8341605716528        0.008944096207698066
8.758596082805946         -62.612437876442826      3.121534389673858E-4
8.865815247713998         -63.768948748120685      7.885611125335451E-4
9.015981577012239         -64.3757654786293        0.0012754611752876927
10.124374658472549        -64.58293362532248       0.0018011201946320915
9.748481004925507         -64.61024191013621       0.001672399871155597
12.175915984799357        -64.49970405709642       0.002696109787541312
10.916183134660256        -64.50575343555786       0.0020939837737825456
14.835371195166152        -65.58981253387036       0.004055416187629501
12.942926604675275        -64.87759312599626       0.0032039376112994317
13.858884551435692        -65.23736166950843       0.003686083403281748
9.353851975148086         -64.68720147730072       0.0015748648278385707
8.898013376456618         -64.83364851903565       0.0015081273055133626
8.445097059409896         -64.4174931393069        0.0011248111254569954
8.47930236663415          -64.96457965577981       0.001457973364931947
15.727764492305267        -66.06502277573755       0.004140347766831337
14.92438117935337         -66.55390236888702       0.0036891305732669466
8.179156682841983         -61.15796455611083       0.002222082963351274
7.735142053889825         -59.52893164272508       0.004603182388500049
7.47250563703812          -62.2990559267803        0.001075109791650028
7.725835423795979         -63.618623136636884      3.1186389276083304E-4
9.69608855658722          -64.92659270247054       0.001814923123370546
13.983551840477327        -66.2631132909769        0.0035653207375082596
9.331097139695306         -65.22119460055994       0.0018252146694032745
8.771394625290878         -65.34117045716599       0.0017131107850801436
7.743180659501735         -64.82980553752218       0.0012003817989490462
8.227346377065455         -65.38031048928275       0.0015934456862345403
15.888828630846536        -67.41601905613089       0.003129507115609928
6.210712392201527         -62.86296656173528       7.728452634252619E-4
6.643692541564073         -64.34091604608349       6.498530274737929E-4
6.959834668976765         -65.33749512123825       0.0013275721691727443
8.462460855700815         -65.96976409821067       0.0018523788253198975
7.68382912462249          -65.7334858068137        0.001622518029095965
16.46027146607764         -69.12645087312006       9.738761083574604E-4
16.786957411057468        -70.7204324333434        0.0015649443683853487
16.438468155986115        -71.71816817938198       0.0028926958944171105
5.906501737473269         -65.40057262988056       0.0012290094373766797
6.802734216854389         -66.3831691182029        0.001700679518266024
8.024014920037407         -66.67184712351118       0.001903466571711948
5.398590496322908         -66.53843715475797       0.0016655225501388954
6.265142128145316         -67.4142016197033        0.0018036697776592503
7.3812264424025695        -67.5861443715153        0.001839712096607632
3.9862630752792927        -66.6715533355644        0.0017375271841777173
5.034414949855847         -68.02953005012994       0.0018221182796686192
6.506544393142137         -68.65370192975496       0.0016073255303498818
3.566929257910749         -67.96187085538604       0.0019904615324307373
2.5866101455068504        -68.0587927572117        0.0021518648346949415
4.209226884270631         -69.27703296034409       0.0016511947850644942
5.5756997309930725        -69.69195065711713       0.001251952457342942
2.9829329348023568        -69.03477772809285       0.0019717824243696835
2.038348415328806         -68.64511353842941       0.0022501096317008307
3.2299433911601283        -70.07588086953892       0.0015188832036849079
4.386896666227624         -70.87078224278032       7.355966423360505E-4
3.8410849821197646        -72.13061476157169       1.7562170581372077E-4
22.905069098734565        -1.9810555396893632      0.04850306784548228
24.54184474667002         -2.786959311072963       0.047299068540313266
21.108370035115712        -2.3383810302645966      0.045184372135975454
19.27859517305874         -2.372454553101644       0.037379760882576635
26.463200975306805        -3.2590430159758608      0.042512893544282504
17.80984862754633         -3.4664402134631676      0.0262495919085749
16.18679913472999         -4.283136518600004       0.014324607275640722
27.63113398449384         -4.705513661164732       0.039057832847279594
15.298582963696372        -5.9146818907092715      0.005590147080687391
29.04149905986834         -5.872648893639537       0.03413549184556022
29.000944988857622        -14.532376708259578      0.03105087973997256
14.156661876491325        -7.318007015341167       0.001298163601976543
29.996496982980666        -13.029075933076076      0.028698170893047187
29.481120782723988        -7.6310758107839565      0.03267405747780222
30.30480003257971         -9.534185762087834       0.02938068628377294
30.083054036159517        -11.250289318278146      0.029471815211901897
27.56310141944129         -15.999123012664345      0.03498672018716473
14.124949103022807        -9.128250050113092       0.0015927518461929246
26.08653847716894         -17.169736214207788      0.03913254151408502
13.72643065436431         -10.955135944763532      1.7633074549716632E-5
24.775379328222883        -18.010883307675634      0.042615602795735674
14.491918747301973        -12.541019350407229      0.006998311394296741
22.922634635113965        -17.933066200461653      0.04692873194234595
14.945117400152172        -14.396836453166612      0.016016076051539957
21.070780071707023        -18.387573452368063      0.04824932007066193
19.350690703305936        -17.477501898778623      0.04443565605845062
16.389582589544098        -15.56258431623257       0.026905535763133454
17.571830972186213        -17.055623339536908      0.03765193151965826
22.64981917442362         -4.529193152360093       0.047923973327053115
25.194164278757896        -5.711088965800917       0.047314401445541276
20.04860271913674         -4.81504660875987        0.03774872934709006
23.36431725807676         -7.0332594369094235      0.04923335373133464
21.595760736286312        -6.804088242286864       0.04477450447566422
19.915921697717863        -7.642968281724811       0.03538543074909714
24.613421700815415        -8.468916555141014       0.04918869514255084
27.06851415609784         -7.470156809187985       0.04216867488949336
27.986470264569295        -10.144275348312126      0.03828160467229072
25.715479260102548        -9.902322878966402       0.04676692056746068
17.878834086510064        -6.08772494832396        0.021660603456335803
18.313452104366338        -8.347375181997311       0.023723531724966135
22                        -10                      0.04664120877016023
19.658406210314517        -9.803660833403509       0.03410176956108399
23.625166678037292        -10.850808246900222      0.049544490140006
28.28642097916308         -12.608693721958751      0.035526090310890324
26.856592668737807        -14.30663740655137       0.03956842312631645
25.510306044093703        -12.419823169175574      0.04602684184471095
16.25222151364643         -8.21641810958581        0.00888615744671803
17.861797958693916        -9.986118091018888       0.02119215707739408
19.129983607288548        -11.16927558492734       0.03161374538426298
21.118006233707327        -11.552867776556283      0.04354137466909716
22.989584466177927        -12.562031193850109      0.04877261075680092
26.003414714118918        -15.66201635141018       0.04111782275766346
25.169241649414978        -14.719330515250647      0.04480675642463941
23.457557360524085        -14.260404614872934      0.04816223468031358
15.896180638449994        -10.805904464978127      0.009074936032171271
17.9205436780977          -11.574074371221238      0.023780031357486325
19.18438639567142         -12.759695631120442      0.03414697481786025
21.238516278461596        -13.724602945692347      0.04513284356514516
24.34159935583159         -16.115254608376745      0.04546370726883711
21.60376389376703         -16.14329647320597       0.04710639596655941
16.887900990126937        -13.244074642215846      0.021023953873048062
18.868059907606845        -15.13132694005915       0.037123728374532594
64.6452265455221          9.829428946428276        0.005806361643901248
64.14540399999998         7.980135999999987        0.0058249933642198215
65.381396660167           8.391873226770828        0.005945709708425451
64.86347899472125         11.472184358827903       0.0056757707362136145
65.92614601113053         10.200512925405768       0.005775786669087957
64.43138564678851         6.635740805897637        0.0058773738109278995
65.48926588756642         7.234968165781384        0.006008599555569649
58.205065203786816        46.35194746941704        0.002670242255403077
58.57293999999999         44.11564899999999        0.0019345878516222048
59.836281495116246        45.30086148774393        0.0025899043115229503
59.418078602814845        42.39701017749033        0.001482774968457945
60.30057308000385         43.67275424575783        0.002115286175365716
60.14790609112973         40.543976543028435       9.568103849867393E-4
60.972956335936956        42.016545037404896       0.0016569911611713506
57.59709148472998         48.70359068370108        0.0033546842358155304
59.27172281628031         47.72286051808791        0.0032811489190741616
64.90502271785844         13.100124334664818       0.00550323112683504
66.09727282620119         12.570640700968157       0.005455397986251276
64.74377700000002         5.167193999999995        0.0059216765574456875
65.86608140204116         6.086073491430601        0.006065282906536407
66.92134135578785         9.430663865989183        0.0057483362476520306
67.10128374814833         10.989710712043596       0.0055009182432452786
66.9890527228428          11.879941853211529       0.005391757354068494
67.5578475717071          8.426691379901614        0.005754013405482095
64.815845                 14.739550999999977       0.005316842890560225
65.78454528307022         13.849459798702672       0.0053198007137789105
61.441073999999986        37.068759                9.216867818517827E-6
61.648709564076015        35.0544919132918         6.91559723811852E-4
62.871061480169686        35.821618007123185       1.0519793322893989E-4
60.81750534401336         38.70691996499434        4.348026063760724E-4
61.866544227136345        40.48936462777433        0.0012826958191270998
62.70942261607345         38.42191276120137        7.345476013329577E-4
56.6201427472315          51.19159878907692        0.0039805045363783265
59.01146356287365         50.84063258588298        0.004104045175820303
55.36049356258332         53.81922984629173        0.004560243517440499
57.30953950182384         54.07841707744271        0.004800272510824655
53.82880176442795         56.27569135968943        0.005010525203642091
56.04030930230995         56.23805124263757        0.005218565871971004
52.21987836193553         58.58957897839317        0.005363461993934837
54.75905244054286         58.163722146803885       0.005559654630179767
50.77329737095576         60.862269165083276       0.00567785811752658
52.88427593181407         60.59241563347987        0.005920983041945438
62.97588937851706         -3.7366318178350815      0.004521122871699035
62.719716732329154        -5.061831965663806       0.004226683235290407
63.65669696961229         -4.508814696945399       0.004822207172810566
67.06625182178098         12.717456726950868       0.005242417698103186
64.0271606013996          2.750756761898922        0.0056339150063480226
65.82401868811229         3.390139558692259        0.006075921760056557
67.91663179391631         7.702353041630528        0.005759083838962065
61.84649999999999         33.220354999999984       0.0013001156001668512
62.9482738741866          34.17261251375648        6.527714308148802E-4
62.64634925169258         29.784848539921533       0.002245716074845583
62.76683041210715         28.274074163834058       0.002705324722306335
63.86546054050361         29.127165187458502       0.0021069400032001084
64.22511246211322         16.087804133723793       0.005215346183962022
65.26908934476337         16.006922059821083       0.005082055012212261
63.91637735708622         17.53640896615256        0.0050559915531164235
64.96085735278356         16.959726367184174       0.004983208459952371
63.81894366561971         19.07944227206511        0.004810413106742795
65.09784607224185         18.15367750240138        0.004741172976685415
62.948535                 26.658846999999987       0.003150470040683917
63.71611299999999         24.638292999999976       0.0035094382107219158
64.52156405193784         25.92499290080321        0.0029232884121959124
61.009423997649726        46.22931457231861        0.002956998429987978
61.31481441851202         44.8237158168717         0.002575865727614368
61.730370502208956        43.39135754934425        0.0021825678648633717
62.21690103500724         42.094723975088144       0.0018317424316225406
63.216564438558066        37.09979917843755        3.891122836139349E-4
60.64044622694347         47.621028941991604       0.0033200259879494487
59.735752913425536        49.15828903635575        0.0037026659684354923
58.60905485608337         52.553903566010604       0.00448062830053475
49.17233518948788         63.269025969027005       0.005940890417441336
51.45120351470365         63.42954162840508        0.006300381684122336
47.08081613463504         66.10331590587657        0.006130025026840902
49.991347221105535        65.67847456387989        0.006505120116811758
54.07550609081782         59.80769878084823        0.005827703416611263
44.454293558925684        68.88838580126225        0.0061356339565100115
47.08505116895972         68.86918417639754        0.0065862442785614705
63.79434335913801         0.6254568190668861       0.005379887286296681
65.15439106670674         1.5866100285953548       0.005900600494124664
63.723214704584166        -1.0701201406740612      0.005185864886224634
64.99942373824308         -0.31175499127170464     0.005735930082223284
63.424461867368315        -2.4774623254048946      0.004898532142286749
64.11388654519517         -3.531217801305688       0.005133122956188396
64.86327675608833         -2.075685240990944       0.005550393941104348
62.66120825691489         -6.667892521637467       0.004031949211798391
63.97412017671332         -5.704177198045698       0.004862706927386107
61.91960035228241         -10.012363159047764      0.003303674240658916
61.67210933030677         -11.716296542336941      0.003081613592679222
62.97687823017284         -11.235952396341062      0.003964958036245969
62.528612999999986        -8.476331000000016       0.0038046489813134965
63.1518402220856          -9.856134709486575       0.004120070032586298
61.29776813957903         -13.863278340751602      0.0028278555775489433
63.200615323227794        -13.05506628875683       0.004057424604352988
66.7774260436403          13.727200579237014       0.005147318824844538
67.6886113318665          6.880701294000422        0.005884527926298677
62.571002                 31.367510999999972       0.0017288402243751388
63.53635127653344         32.69030107294639        0.0010095221707770996
63.95842882805264         35.01597394208195        1.481474936970706E-4
64.2355584223116          30.747562529515474       0.0014770207670735669
64.54088369432648         27.639933941454483       0.0023942786761610435
63.82001689258969         20.701613979043692       0.004477431549287703
65.37989620521142         19.818467375177146       0.004323047143108494
63.81861467746085         22.670768037566965       0.0040069597818065406
65.71324604295293         21.803483579701126       0.0037505375704718347
65.57855396857013         24.39619768989106        0.0030807062931647033
66.32719237016963         15.109796732855338       0.005020020143450266
52.69579199579541         62.017805002555185       0.006139020351439151
41.92157336054428         71.18404185478619        0.006050441247524574
43.77364857227048         71.83851728343392        0.00650589871635715
33.19125921542058         77.01882538235274        0.0053193050611753945
36.11664627968361         74.93666652303273        0.005539933396824848
36.2369964794191          77.5310385878343         0.006048336324987524
39.137556094045216        72.95783252334391        0.0058004531972979945
38.55292588770656         75.73834264356434        0.006211691107584627
41.187322029602996        73.7899338503212         0.006370042432130629
48.581513729562445        67.64248940671848        0.00660035518165375
45.664888946575296        70.31506991462788        0.006575409407148791
7.3901811185379405        84.97220690396462        0.003374095058787191
9.987282476676551         84.68043026587556        0.003456282832594998
8.678019098674882         86.50786200615117        0.003627725545149313
5.205888284994847         85.61127570837918        0.003375039560388482
7.070097539342845         86.58254037788588        0.003554597376264762
59.578772977992           -20.615086966773084      0.002210845086738855
59.397028848175104        -22.377063009934513      0.0024077521189261875
60.57857484693553         -21.611201448240635      0.003121084672137897
59.247013455563476        -23.798980004511904      0.0026050794334500083
60.33730960598618         -22.82482002402789       0.0031729795215791334
57.60886144290482         -29.804767709037247      0.003130562078638599
57.18521061550166         -31.163046027317066      0.0033063029152048395
58.51152168721849         -30.602209750901846      0.003959764682756606
57.064035141425585        -32.32541236368445       0.0036440294174665544
56.85944133804378         -33.30311806784938       0.0038710176992909906
57.60645292217519         -32.99961530540128       0.004213573075599775
58.041840607376905        -32.320786083071944      0.004229191661859422
67.11124042157914         2.6204215576181733       0.0060959288729485195
63.949988699541564        -7.412808439356564       0.004700434708881929
60.72071771156021         -16.258790645968215      0.0025317135928811796
62.471353288820424        -15.352819025486706      0.003683075400163771
64.21689134668469         -12.821672270991801      0.0045315763730329195
67.72137424660654         5.803158817821333        0.005956443687673119
67.36058068075943         3.6026752413135443       0.006079958372172012
67.65295620703353         4.7018289927160275       0.006020567751741535
64.10910484856825         33.945318339116106       4.626744736443422E-4
65.13768092208021         29.18940676256698        0.0017481696738013142
66.29586150382553         17.013819169987986       0.004682665698801047
66.21514034892462         18.514200863841268       0.004396287470409654
65.78680390140475         26.329973360743082       0.0024583770950625805
30.197244099956063        78.64134634274858        0.005005033769297729
31.93341506453682         79.9008293683614         0.005582231434625162
27.099166245317935        79.77151052255108        0.0046122605301717745
28.977048717199335        81.03244104098518        0.00522104843207899
24.15425723103925         81.18797294334037        0.004376544001778809
26.708978654989238        81.75464122136113        0.004944415653117484
34.30285610146764         79.10581685717624        0.005881663797140946
13.087407496841228        84.44246955850232        0.003628691731402761
12.246592989238847        86.39843788976331        0.003835225966154515
16.666338706182582        83.48632942424219        0.003792416022179834
15.074779436450683        86.00323704100367        0.004022632991846631
20.67816929152917         82.30908748010229        0.004060694875282961
22.936979553633474        83.50105166318787        0.004607142620209254
18.3275403184266          85.07944492620535        0.004240758363122599
2.8424933321344263        85.81110631110208        0.0033409223515972197
4.342645599357423         87.42249372100184        0.003491268084082122
60.12665727081071         -18.50466132933245       0.002315436398900972
61.87168924150779         -17.831669386744093      0.0034764474865792705
61.23333184684761         -20.241441210226977      0.003342044849332426
58.783212853627724        -25.156521951664992      0.0025917394692477336
60.16276429107003         -24.849893887633044      0.0034614241652280997
58.09816536770179         -28.318565950858762      0.0029957527214588
59.113424804537246        -29.494377193590097      0.003973493353809254
58.30152311135906         -26.731883184405564      0.00266626993251029
60.14955505413276         -26.224223019955527      0.003744507211129733
59.48375309874819         -27.896267973436174      0.0037637878490518473
56.436880015375685        -34.335026252274325      0.003993910444398119
57.682570336702014        -33.78380293680592       0.004511573153285986
58.59901573131232         -31.55690782902683       0.004282565326399479
56.01512338585656         -35.68032611216691       0.004258626728632531
57.260184489232415        -35.46981567343368       0.004862944630687038
65.3506694017904          -5.236261185285107       0.005408794413112705
66.4400406191428          0.6666047421068434       0.006036934099486135
66.17818205425863         -0.9986853726411439      0.005919470110852476
66.16387625543209         -2.392152992224462       0.005814613466143204
65.45958643543176         -3.7468076212636348      0.005569767071053944
64.94984001901241         -6.572146870541319       0.0051716670504378115
64.06219174593093         -11.994083343991486      0.0044931736805962075
64.1877570385498          -10.557561858229354      0.004604914667084126
64.14635248942291         -8.998465133814666       0.004674229538308872
63.167675809971136        -14.333470209568345      0.004042543681983979
62.85779567927463         -16.78430704579078       0.003960271778963964
24.853061097936013        82.72230401444043        0.004781684447145884
21.013996722480762        84.4248410894385         0.004466566009058925
6.011035195908364         87.84035847624853        0.0035574375897588495
9.50383803981166          88.00287522029367        0.003721968411874721
7.911716921715708         88.12310896118538        0.003641438461569807
-0.14180331487319967      85.79914603992749        0.003320809114692208
0.8533540616449058        87.75805097625295        0.0034259580820612257
2.931210119239007         88.1132369644248         0.003456687359366134
-3.6884712648323514       85.80474501347436        0.0033283285920170935
-1.8586377285786093       88.15318585382877        0.0033944820032576206
-6.99124535939416         85.81816472601824        0.003329363857220574
-4.8159091766398445       88.31676820304851        0.003359478460556148
-10.243453746224302       85.82268485465238        0.003304712489226952
-9.212552121074811        88.23590308374175        0.003297308172665464
55.841372999999976        -37.45947700000001       0.0048614951028016495
57.10335980860351         -36.73182268670401       0.005203981965698823
54.96709127972208         -39.259016144362256      0.005120829833132889
56.56940982925789         -38.48445239703454       0.005562305568992509
54.24060859855041         -40.76047595058182       0.005381747854835084
55.88071652740835         -40.2666698266532        0.005910941614867993
53.825336187211434        -42.14988881677736       0.0057866017274030845
55.356007631533686        -41.82855438249574       0.00626779630230645
53.43149257911648         -43.47647659368272       0.006188606386867246
54.70317085677705         -42.93053765251021       0.00645460551454613
62.007763249596074        -19.07731403275253       0.0036696672315691403
61.513015860447105        -22.59371542960953       0.003823465268836146
61.86600928557295         -21.42085590482101       0.003850791755607208
60.84473113022967         -23.818439207612766      0.00365855472502552
58.356205385446344        -33.19279967496082       0.004640941779242125
57.827862686739046        -34.70154892079873       0.0048663894387735995
-7.234074692690422        89.1113751563418         0.003262556160874619
-13.457197406304497       85.73040280653407        0.0032519964799408996
-12.93788595015717        87.74232581296619        0.003226167316387446
-16.505318454095814       85.58343880467521        0.0032050488776137476
-15.561034597829153       87.59631508121441        0.0031467977640365075
-19.330036522878846       84.77163271807747        0.0032105829066988445
-18.085369216103626       87.1176933055149         0.003117323366835803
-8.90602930898504         89.93297898468813        0.003124604071481657
-68.69506424301316        33.582512717708184       0.002379307536655016
-68.38209486872236        34.708097917959115       0.002437098660532204
-69.2061050945122         34.297963213442756       0.0025588304964188277
-64.02273042815678        46.3965560236493         0.003834124188895581
-63.10258159486288        48.223668646910056       0.004176016066796982
-64.53998312383241        48.26528725076695        0.004596140620706589
-64.82178259104882        44.7409441237459         0.0035542516769665536
-65.49856084400034        45.92365378147567        0.0040909911325933065
-65.53100189658473        43.421608543523          0.003383854775574492
-66.14746178854755        44.85015626670774        0.003931768360802383
-69.20428160000002        32.54941099999999        0.002381062183006509
-69.4782288887847         33.55914129001413        0.0025291082019725034
41.92709806138514         -67.38415240877102       0.010053442577013794
41.2890384878418          -68.68283304329614       0.009779305567746227
42.4322437515004          -68.51660196010444       0.009596629477021945
42.623189546215094        -66.32012301533851       0.010189766535630695
42.865501830219195        -67.4749631365804        0.009837504479591475
40.394860862137875        -70.06781613229732       0.009457793947749343
41.91355961549297         -69.81370623411198       0.009230730354513883
52.91617810063369         -44.6581062141576        0.006489903601419211
54.13068885771469         -44.62993298928157       0.00689026731698833
52.597299535464785        -45.98536102296188       0.006945913455977504
53.96033994197426         -45.815481856235316      0.00724268317578447
52.0242058457925          -47.44831117827219       0.007373746830804329
53.497931770712434        -47.2630400467192        0.007619118390125967
45.78514677097807         -61.02686231445422       0.010281528483474134
44.93545711380684         -62.40619598065032       0.010364042278556196
46.52387656927854         -62.359331711756056      0.010016538674441355
46.70981962988229         -59.88720352865123       0.010129898479014299
47.40683377575549         -61.04343361797342       0.009937041748904585
-10.085435108408499       89.81028260394777        0.0031073045174685177
-22.147987764107558       83.94124838357469        0.0032784141836343234
-21.962562601705372       86.0253420535413         0.003190908578819124
-20.071411746560994       86.97421275344524        0.0030980260016268274
-25.058164506773316       82.94742560832934        0.003428448351275648
-24.50624633579171        85.12116484079918        0.0033220815176246005
-28.520910588007105       81.77442909803761        0.0037401418249320695
-27.06638468836671        84.15253928987337        0.003529537259450627
-47.93515684563442        69.78269676615625        0.007386356391278222
-46.3254367883138         71.38773150973016        0.0072622919009333806
-48.19650826090499        71.6493258573523         0.00778363099991429
-62.139083025788004       50.11113904354259        0.004563422581008468
-63.697045329141375       49.814667541534156       0.0049126301058904295
-68.11543859359845        35.9035303671836         0.0025311463636861625
-69.4418416940635         35.361395252601625       0.0027256242502453343
-65.64566957512592        48.404701382342246       0.004832717504466073
-65.50334785212466        47.16938573631297        0.004455972280539983
-65.99491845562989        42.17385515071332        0.0031911373677995652
-66.76561874723211        43.15219428643828        0.003630376929850021
-66.34542441562606        40.65547503728932        0.002932275838143074
-67.48874665352163        41.33085019321333        0.0033661319524725883
-67.08646168186155        38.96004947704238        0.0027818271866931338
-67.7415811154357         40.02350178064084        0.003148858456604134
-67.49358837815444        37.227768503673914       0.002581070116596265
-68.8759719101164         36.99590940265023        0.002849679859742625
-68.28868472630671        38.68065294577881        0.0030103275594599785
-70.03329577797726        34.27866888893072        0.0026921785684014266
-69.37041214680059        31.261038976300803       0.0023090145360193173
-70.08525301182797        31.972281561741784       0.0024843083356962045
-70.23330999367468        33.12526081441413        0.002606198879100942
44.24131423696841         -63.953953527938204      0.010317397132666162
45.703635906192034        -63.72283617171315       0.010006656827482474
43.48386024602582         -65.27677526237036       0.010240400557574858
44.941564538440794        -65.18487694067515       0.009891857494017886
44.02786434359646         -66.84883147836817       0.009694057514015808
39.343416062154844        -71.42680723546523       0.009110611620625209
40.99918731540885         -71.38266532805302       0.008796016358858377
54.76924394698837         -43.90112745615697       0.006791267133073986
51.5134996715522          -49.08556445945838       0.007891233471477965
53.02358018858689         -48.97802496489959       0.008059560749058725
50.84608822072035         -50.82063198237942       0.008388217528261022
52.420828510587626        -50.7124281984323        0.00846784415001961
49.90913598757423         -52.71430868052424       0.008867895390438918
51.57841411867045         -52.621910372902946      0.008872497892404019
49.259157999999985        -55.05670620000001       0.009392206897556599
50.731476539978686        -54.147500669303156      0.009172351546718638
48.200475176856585        -57.025000208048475      0.00974309631750675
49.670948516396905        -56.64178734391983       0.0095314979513626
47.46240908457684         -58.61567371823043       0.009968254465944848
49.05014260675722         -58.045222151938844      0.009682436017139362
48.247809224547           -59.61931088051221       0.009825809989286227
-32.64043320741654        80.25980519256359        0.004360569975843942
-44.35831910000002        73.20692699999998        0.007011095090538204
-46.01643414618834        74.14167621931078        0.007489683417403706
-37.10247758856814        77.58690624332417        0.005349056748156132
-40.96317677253269        74.93884758347505        0.006251677695656273
-43.744789063099624       75.97228274157715        0.007034293595923155
-41.04144077782381        77.82212070543281        0.006366299095198029
-49.39478076661545        68.29031774934535        0.0074377288456375645
-50.11907017778384        69.78123002673536        0.007926867547620155
-47.68486765140362        72.95203973632836        0.007753613960246097
-49.40143278671177        71.08645073306387        0.00793689173458069
-61.08903745870646        52.481027153072866       0.005150041256676091
-63.451442765836255       51.668870222632194       0.005472334784183144
-65.19158075651274        49.43409851964496        0.0050653115623384565
-64.68948290130416        50.56958306136521        0.005325741334959784
-66.77238601126207        44.054873690471084       0.003852388998249419
-67.38835954429291        42.46630012461017        0.0035957224635434076
-69.54802400000001        29.883684999999986       0.002252169044881215
-70.18324670608732        30.842021544654752       0.002414803545620979
-70.80614138177943        32.309451551011534       0.002608263617369648
42.61501550006417         -70.42598435673217       0.008725640588038153
43.053340944577315        -69.54271289412543       0.008976974086775835
43.585728433851585        -68.22171756930257       0.009345212030418326
38.05609417897097         -73.12434343374204       0.008573370503723449
39.87175156475918         -72.95866543587121       0.008338748197430579
41.88013106670023         -71.25450112073838       0.008585343777444743
50.24781135693847         -55.4942266480066        0.009366266059123884
-50.51148692613086        66.93070608575199        0.0073895239136275645
-51.17196852388608        68.33068800845288        0.007904038044740942
-51.283581500000025       65.46654099999998        0.007160435366500739
-51.91653676484966        66.92556728004078        0.0077872678903984985
-52.81402927771402        63.86197231124506        0.007087171247447482
-53.3576729595997         65.71154904565246        0.007822061821166695
-59.688245496750156       54.682757010417944       0.005604309510171983
-62.209031695029985       53.89143830473676        0.005975159344664228
-54.72152624000269        61.858313178011045       0.0069344314782009905
-55.32830658747978        63.718731625566235       0.0077274052071146515
-58.111688765113186       56.825828347743965       0.005987948819807042
-60.07273790941482        56.873903900806965       0.006585691759505741
-56.88551030000002        59.546863                0.006711245836675185
-57.46623406501553        61.33332981097187        0.007487266714318437
-59.1854591012031         59.14483451492751        0.007155620362951663
-70.27544100000001        28.24455599999999        0.002279534176610129
-70.84831032007172        29.984189983755094       0.002448081860458133
-70.90213788394153        31.20663720220352        0.002534857278770862
-71.55241405735515        1.7635464957487788       0.0017041898906865888
-71.65424040000002        3.475878999999992        0.0017630299693615695
-72.63778613361751        2.574259130035959        0.0017482092572555022
-72.03013993389013        4.639780384675838        0.00181509742139125
-72.84653903464732        3.751330587526286        0.001793178360290415
-72.41875920000001        5.843065999999993        0.001870311706120939
-73.06917190674434        4.718768929658351        0.0018317528055077012
-72.46036403231422        8.163083176299573        0.001968490432477127
-72.49995880000002        10.370577999999995       0.002063217049755886
-73.69533883590309        9.322219320282333        0.002036346022225806
36.824404999999985        -75.19726260000002       0.007747029812644524
38.750706594987335        -74.8665774530339        0.0076124136034813605
40.767248353182154        -72.3929093143522        0.008380039600803357
39.70907676258421         -74.06046464581694       0.00781734955615876
-61.34939581349374        55.73515650214712        0.006435159168603884
-70.52877943903506        26.090280424526767       0.0022356292294578237
-71.5362195362643         27.103944977649164       0.002379142048911223
-71.39513850000002        23.744463999999994       0.002266870396847913
-71.87579538506498        25.612494923068127       0.002356351397655887
-71.51678326516269        21.52463423707365        0.0022444769050564625
-72.65874172880174        22.102867217854264       0.0023234284147217663
-71.50526187068697        19.211148351079          0.002224837974021676
-72.67389052727354        19.933891311092843       0.0022942473970753163
-71.52868338021187        16.887197115020623       0.002203311303626408
-72.71809099154177        17.81312483421401        0.0022703648413217037
-71.45197624621984        0.07453146432708091      0.0016577243948485976
-72.6451115525238         1.3440968475543873       0.001704155974172436
-71.3554428               -1.5488560000000011      0.0016321143681732805
-72.56031287128182        -0.8575518269908979      0.0016439962477855785
-73.84951138791754        7.017977086771152        0.0019264474500194084
-70.76124461950096        -3.1465941151618115      0.0016195768453893117
-71.98318428585942        -2.8212511064768053      0.0016297507350711005
-70.484463758049          -4.848031802183488       0.001643454969883447
-71.72664542530836        -4.1217958685467035      0.0016378054432721334
-70.39541067493796        -6.6375101037252895      0.0017120441097781963
-71.35970457614478        -5.43290993246935        0.0016659458496627658
-69.42213900000002        -10.765897000000024      0.002100697795616703
-69.84627938683596        -9.5721949630718         0.001946730824477813
-70.6517530395607         -10.49012597511488       0.0020242733008377298
-71.64102605189402        14.546299303593521       0.0021684184293237208
-73.26226114904387        16.11714706391153        0.0022549043976952884
-71.72837520000002        12.46306199999998        0.002113930533085104
-73.60968404365376        13.903534495975306       0.002208123009209452
-73.56049072987226        12.103044639726889       0.0021514802173239686
34.543184999999994        -76.84885860000001       0.007177756352582443
33.27344099999999         -78.68626480000002       0.006352841273792431
34.821138194646686        -78.69568467974646       0.006189770175975995
36.89370909029426         -76.96228168927385       0.006828373283051775
38.09575600070626         -76.00901779031146       0.007125820312746056
-74.20261998831154        2.2148692937255934       0.0016871227866576619
-74.46748017383293        3.0852956693778966       0.0017127206645867615
-74.05345798523193        5.626340204548884        0.0018539183769491277
-74.09246252964718        4.106333857942854        0.0017800609559196975
-70.26315000000001        -8.398953000000006       0.0018297930309099167
-71.51170856200964        -7.244959644942828       0.0017267215526986929
-70.99552743510795        -9.380137950058689       0.0018937703875371512
-69.36886074591928        -12.59642176019603       0.002393943415701212
-70.69267188641894        -11.892554876102706      0.0021951159700102224
-74.9560103020208         7.851120002029144        0.0019291699996933226
-74.50573212694734        10.681812870810388       0.002081434788606923
-74.9467666745639         9.118387603699471        0.0019937210108800577
29.807724740800584        -81.08221791857646       0.005392357388474239
28.39134116953813         -81.8534577374064        0.0050775462144879435
29.585098564250824        -82.42978556532984       0.004739925748393076
31.402531927343645        -79.78999710135251       0.0059413991152086065
32.889465828442894        -80.35535244258156       0.005529638407076126
31.61035301114211         -81.24495687382826       0.005191682285582172
35.87645941926505         -78.11441318180948       0.0063583986879124366
-73.75535985612339        1.3112631156217935       0.001671148896147251
-73.5015829885479         -0.5598769102569829      0.0016183173515324292
-73.41282638252123        -1.558913554537604       0.0015976610768552654
-73.17744622069954        -2.649781952047437       0.0015909477784099499
-73.40098717171303        -3.710928532689406       0.001565799194630492
-69.27872903641365        -14.41158804693249       0.002770502927352668
-70.42232236290971        -13.484257901428666      0.00246987347437444
-69.15700230000002        -16.15592699999999       0.0032333787740982944
-70.28175026911985        -14.926731994195398      0.0027698425765763507
27.275514547684203        -82.69851733070723       0.004695597124277473
28.750465018973532        -83.37641716637656       0.004321744860483756
26.224713582461774        -83.73609036132663       0.004211686486621458
27.661621591708194        -84.18365495180424       0.00398614244266865
30.646658891941886        -82.22612790428968       0.00476890646403072
25.04070804539518         -84.59081850270064       0.0038161198875605873
26.42686954274081         -84.96963222435909       0.0036594966992129774
-73.32756497887073        -4.710319913167051       0.001566356955188794
-73.22119338300128        -5.544173806936808       0.0015766391118754025
-72.54817527357785        -6.527097311381319       0.0016422227802963124
-72.4795582316769         -8.255172756208573       0.0017084164799734472
-72.19381734162036        -9.328411839501438       0.0017967836204634269
-72.34891512838023        -10.423695069167756      0.00185889498432526
-72.35127330344703        -11.365440744938134      0.0019389106880618873
-72.37540095136947        -12.153243320358353      0.002011663266947794
-71.69474334900764        -12.851162239367591      0.002199664503526891
-68.75294250945484        -17.273445107404545      0.003636270399766762
-69.91993188384883        -17.077439922015344      0.0033738138998800245
23.7597081966794          -85.2772312637879        0.0034860562485050928
25.01266079149171         -85.73036541396843       0.0033342932013719906
26.309390224774308        -86.10736765437106       0.0031769744524651755
-71.21921405207479        -14.192595172188767      0.002476338503670735
-71.37955490113984        -15.91410507839746       0.0027634119017442595
-68.33878020000002        -18.418904000000012      0.0041074204948292024
-69.64906693910707        -18.23806462392994       0.0037905215486496897
-71.12867819341152        -16.929774209619865      0.0030497664056666485
-68.25140952168864        -20.443924249820565      0.004943081794038136
-69.52870328093307        -19.640445711415815      0.004308949022430238
22.394001033612703        -86.35729573399261       0.002982398298312705
23.931068322800378        -87.07120141361648       0.0027853969384905586
25.459914661150485        -86.84725522163951       0.002889861708725072
11.611203560862105        -91.43314001441664       3.5638123488596074E-4
10.311780472285292        -91.91772884769311       8.469654544185357E-5
11.226846873021017        -92.54228272849247       1.7728152538476483E-4
20.433544003748022        -87.41784391709052       0.0024566569726929416
21.931233835521194        -88.25914871724342       0.0022852750057834326
9.317252399582577         -92.3493297853026        1.2387636561715654E-4
10.22451915776564         -93.06810606052676       2.049653073975255E-5
-68.17243731174196        -22.377736027709524      0.005839338776367517
-69.42531568840015        -21.25520649261959       0.004968773441135985
-71.34459246402704        -17.896049543925223      0.003222949251767436
-65.89338989937262        -33.1940272009228        0.008251417117250056
-66.06270284237876        -31.75824051347534       0.00848981696904125
-66.87410785161752        -32.31346292632845       0.008818607967432638
17.92187251863775         -88.70601349964713       0.0018053515628215916
20.11529795567761         -89.21488486086449       0.001874026448506122
13.343166814079265        -91.01265847441526       6.874519197837131E-4
12.78252383395415         -92.6020498609406        4.026709491900954E-4
15.37420152408257         -89.95083946792286       0.001176979734988426
14.80195491084837         -91.84889603010268       7.635302212724987E-4
16.836656108848096        -90.93985923284751       0.0011560353090863257
8.32460613454166          -92.54998773606322       3.1306663486119213E-4
9.069099433914616         -93.48192420517417       2.2961759738629461E-4
7.225571514213658         -92.84982095990655       5.27779461380995E-4
7.969295629754265         -93.848427352147         4.2475912860247267E-4
-68.0168855283512         -23.88798526802545       0.006613966595781694
-68.97714171936039        -23.250120234704916      0.006010335257255143
-66.1949203               -30.247777000000017      0.008583481426565362
-67.06434190126353        -31.270085355522017      0.0089333193608381
-67.59845040796169        -25.17517686716959       0.007333703245876252
-68.74165809083657        -25.02979571358815       0.006957066293292376
-66.75608324744844        -28.91982525968098       0.008629077225238216
-67.21057142784377        -30.139651398028914      0.008918313554180195
-67.16873482225631        -26.393629978565464      0.007918969162465676
-68.42364410950353        -26.26909036366771       0.0076580530642345115
-66.97715036559738        -27.60647889002384       0.008345485689548918
-67.74752483157275        -28.143167994308556      0.00853742530718995
-67.80359991297547        -27.212530505517677      0.00820314471893914
-70.81756321495779        -18.93013242290609       0.0036742784356333137
-70.68476063389178        -20.548667478094856      0.004233461878364188
-67.90384475489047        -33.30307330506779       0.009057342895550644
-65.5958936889704         -34.61131901555718       0.007886400206354822
-66.5773292808541         -33.96257969941078       0.008489612263984729
11.449025631541147        -93.79891112180442       1.2258178199486824E-4
9.985991944196863         -94.31143862931718       1.1022431093964113E-4
6.1456992953755645        -95.33782043112568       7.149854028219299E-4
6.1544219999999825        -93.37909010000001       7.402088131605589E-4
7.008529659683706         -93.88554320631638       5.919268417888118E-4
-70.47741996504395        -22.024179859149744      0.004847206209735205
-67.79790300230304        -32.26674193632756       0.009104182607431035
-67.50356520246767        -34.17081688079684       0.008832972027718905
-67.26617964947728        -35.16371088552554       0.008582686831752303
-65.05099950000002        -35.937802000000005      0.007387431255903932
-66.32755792926065        -35.53984453163174       0.008111105473478146
-67.03674531899476        -36.1519553501813        0.008314404908144894
4.256740018897894         -95.66580110489194       0.0010247592417092916
5.09164564523593          -95.33575900192602       8.970586858574464E-4
7.30053893502348          -94.93357629341803       5.349913825579561E-4
8.661840183793197         -94.72564612048261       3.18071529819941E-4
2.7418336125034144        -95.99400993458978       0.0012747577854131248
4.803856149843734         -93.4681836397113        9.960468895867797E-4
5.356277870368086         -94.40260984801535       8.846380012017679E-4
-70.0783539560912         -23.412705794722758      0.005596323148701857
-69.92182520875602        -24.711744372801082      0.006246922061982225
-68.05520374584947        -30.890350630601027      0.009100244137360401
-69.60958482078038        -26.257429555394797      0.007121408361736293
-68.90174749659016        -27.68224869827646       0.008089316682077925
-68.33534888794563        -29.30245011647351       0.008802200429765102
-64.9542477974642         -37.274865629483166      0.007118307255049706
-66.01229194517057        -36.72682303248316       0.007752212036352436
-66.85229977240016        -37.247207772800294      0.008042283645412925
2.02255146444974          -96.41023322759023       0.0013676705826982244
3.196484621137919         -93.82863507132122       0.0013047859631095948
4.10918771152741          -94.72663963315969       0.0011044834114599528
-64.86140006781358        -38.65820594824277       0.006855733393307063
-66.05348848698728        -38.01815441926459       0.007554256194085561
-66.94766406028289        -38.04877110377107       0.007943897319197701
1.2323076284243293        -96.37330014675001       0.0015223389782900998
1.64348099999998          -94.4750717              0.0015899086465062245
2.8809201988658835        -95.00797504004989       0.0013223511494092621
-64.75838170000002        -40.34107700000003       0.006590604741701783
-66.00731969909401        -39.39847644915419       0.00732590866914863
-66.77083727199363        -38.70820346295446       0.007764872940298085
0.06282783273701127       -96.18759821330013       0.0017731711068453837
-0.054543591251900995     -94.60734718411064       0.0019287568410804729
0.9733502699225614        -95.50408284673819       0.0016590124629851655
-64.05970040540423        -42.132478559286064      0.006088522255738834
-65.46013284162918        -41.78657387711024       0.0068273585363607635
-62.74569129438816        -47.29682893524043       0.005473200380090781
-63.03224720572996        -46.16110115149107       0.005531735674478691
-63.69886429611922        -47.173622436297094      0.006087347371360458
-63.53864750000002        -45.09129030000001       0.005766471191544428
-64.38613276416217        -46.223654029354236      0.006371556384517137
-63.70552014464949        -43.740334176346735      0.005841594223269981
-65.07021518993297        -43.1782757524447        0.006581630661059882
-64.67849579550173        -44.75645136095196       0.006404823067714938
-62.45334936351442        -48.34755509521453       0.005450242427787164
-63.59274368477881        -48.19998558305704       0.0062305611051297165
-61.99223591647518        -49.33578897930071       0.005335605538521653
-63.107044614647364       -49.11498408000957       0.006133784844846993
-1.3898392767006957       -96.01463090643887       0.0020900031138242348
-2.229475289266378        -94.60278337063501       0.002392454887624823
-61.61963281575995        -50.62254786308982       0.0054327758059484746
-62.98582971734726        -50.2746726722669        0.00646302000977171
-3.497366940402443        -95.98291375881944       0.0025434000796550477
-4.991347472395548        -94.60610748997725       0.0030058740559978786
-8.199869022685368        -94.60490203547903       0.003741502823375653
-5.991022674417456        -95.99303957338071       0.0030962672570336303
-61.080411568463326       -52.206957612801766      0.0056493894399681525
-62.41029991780339        -51.77068413236456       0.006717976739101773
-60.207347417122804       -54.01872792043788       0.005887037014482113
-61.596795349104234       -53.525517526527906      0.007149011717439967
-8.24144240488641         -96.0174008470044        0.0036076442782958934
-11.280592087164816       -94.6111072944195        0.004458350385813464
-9.963954323070968        -95.93369247580176       0.004020324283783072
-59.290187576743186       -55.86277156756334       0.0063971894765472055
-60.81960336071736        -55.420288657178816      0.008172845360147372
-59.94986773480681        -57.13315046698335       0.00932059522743279
-12.20284228642636        -95.87277514044848       0.004552505119527012
-13.813991999999999       -94.50790480000003       0.005062452275801224
-14.651377969244733       -95.80961449919356       0.0051263254952027965
-59.13797860577188        -58.47580708378639       0.008634963639177862
-58.82876550792821        -59.55079213805386       0.007879409292082752
-58.398983735339755       -57.52434654192249       0.006842250955912933
-58.14216376621115        -60.86640932660882       0.006913104003976898
-16.029057095217823       -93.65935241908123       0.005602572735713365
-16.978802309931886       -95.14324257834085       0.005730294668590943
-18.654980761935505       -94.87696492302177       0.006099013859481958
-57.694009563282904       -59.031639309682035      0.006589992082446665
-57.54811552817569        -61.48810220380597       0.0063130856768846945
-57.207053623798465       -62.31778139981317       0.005997462239991455
-57.030501485444596       -60.38790507471726       0.0057153848311588835
-58.18595475767239        -60.09385067545392       0.007139765040159531
-18.243329000000003       -93.37899860000002       0.006089465302443989
-21.216598542056893       -93.94239287200008       0.0066703711348656824
-56.39236845246979        -63.57968010422539       0.0054345262795027155
-56.14566069613243        -61.61946803970969       0.004673819600436264
-55.73611615891366        -64.31225092273117       0.005031090844336219
-55.402365936094654       -65.1337897322561        0.0050125951647339625
-20.023969788049442       -92.61244138720251       0.006427248422691115
-19.68165207285885        -94.11053915026825       0.006377096439230179
-22.880645228937986       -93.32228585419776       0.006991781269008596
-21.791810067034692       -92.19601905061538       0.006747843027198747
-24.32295847743363        -93.14757031740919       0.007222332637293757
-55.19046465661475        -62.868808877509785      0.003821434944000387
-56.562066095681224       -62.74335724883988       0.005432654084338916
-54.464627100000016       -64.2918671              0.0036488746085034177
-54.261693891306216       -66.53169239657123       0.004636647876403296
-26.6275714754466         -92.77542653729505       0.007540007088950064
-27.565340822136466       -92.58515377506713       0.007642299681221348
-23.518543626896395       -91.38371892141775       0.006982507869712051
-53.33388212453789        -65.48408265547302       0.003076844295214978
-54.61982151001553        -65.53616230020904       0.004477283972500488
-53.65808332187165        -67.61644190973136       0.004687743237882468
-28.524517228941885       -91.63167290493627       0.00776158081902794
-25.58737417185206        -90.32267190903488       0.007162860337658054
-25.45079180664766        -92.18523091242601       0.007413508877167768
-52.37092737246775        -66.53521340015581       0.0027817516910770713
-53.310390723060806       -66.77196418275267       0.00392232094321744
-52.831231298085406       -68.72460468361524       0.004653872034537607
-29.689093126073605       -90.4238113680849        0.007786707901180717
-30.975936110047744       -89.970008705684         0.00783175929343568
-27.980797477568427       -89.4261323600325        0.007335409005897596
-26.91296269967696        -91.53723101821184       0.0075893576549763905
-33.580874440285825       -88.78749240646856       0.007841271234607497
-51.74288250286412        -67.57754602188906       0.0029529509464856617
-52.66877544981699        -67.58730606784144       0.0038502603533170556
-52.2270906361658         -69.66444146573396       0.004749491039631914
-32.60496922298122        -88.95666363616233       0.007804018645975089
-30.104319213315836       -88.52204814547947       0.007386654900787097
-34.08141938421272        -88.14767133322984       0.0077794131021187984
-51.228030657453814       -68.570135851462         0.0032431288792801067
-52.099137480552244       -68.29806620890454       0.003822029655699718
-51.57542072984479        -70.51249453324631       0.004806484550065458
-31.851258276967062       -87.70625638739176       0.007375715098419611
-31.63694891975371        -89.07930061581237       0.007745817869852345
-33.3573662219616         -87.0680811131967        0.00738604154309682
-33.151616924019486       -88.16159703990716       0.007696360760995259
-35.425576951471974       -87.2253062279448        0.007718003075831072
-50.52704328264996        -69.45688037356855       0.00332177817725594
-51.37321117650294        -69.60212948553648       0.004112470640189797
-51.049205486032974       -71.4656589718968        0.005027039450638364
-36.33070737397243        -86.90160835012713       0.00773767045150494
-34.540512325898476       -86.32839098357742       0.007315308495665612
-34.55095681679934        -87.41567764063518       0.007669327926822858
-37.08851762712095        -86.58701244540978       0.007745040720563437
-49.754590113872545       -70.43999517604544       0.003465354026519641
-50.756391646572546       -70.46955110581247       0.004241542190575889
-50.3238857574674         -72.28157976762          0.0050841608392253775
-35.731246170986545       -85.41258619497002       0.007179863161036457
-35.75972228405561        -86.43666409874481       0.007559438530946004
-37.657535675293744       -85.84775385292137       0.007646838189909584
-49.127659804594565       -71.73783582884673       0.003993096292652015
-50.28383478221133        -71.31900958595409       0.004481892284565546
-49.4515640227068         -73.37551075560873       0.0052488048631860705
-37.08451874318903        -84.62397119262812       0.007129105636365533
-36.62878310450942        -86.00840854369355       0.007557998461063989
-38.59644769705134        -84.9184922177721        0.00752343964266506
-48.395143700244624       -73.19205128220194       0.004556888205049084
-48.50324517520278        -74.69497232969935       0.005537370411039268
-38.45699252055758        -83.63271940240313       0.0070053075845686735
-39.90374945410765        -83.89185096465003       0.0074148734521399876
-47.58678487456982        -74.4946417446604        0.004978574869242358
-47.47011574496663        -75.9979563406028        0.005815444502412746
-39.890067141643414       -82.25092147128491       0.006712639681696421
-41.35139497232856        -82.665305697541         0.0072463352905071665
-46.491498347297494       -75.70000227017319       0.005220341882263727
-45.88895956537226        -77.98784858976421       0.006281916355938208
-42.91338008173963        -81.22238607849906       0.006986587822378605
-44.12340383405254        -80.20765486320543       0.006822389565517249
-41.381955000000005       -80.87056050000001       0.006406857865332849
-45.359566915986434       -77.0418197535306        0.005562771278662577
-46.498674692272644       -76.92894417843178       0.005948535392982183
-44.48758390000002        -78.6695679              0.00617201425641687
-43.06276886887574        -79.96484333307463       0.006415719632134324
65.9793858844248          9.220031323811742        0.005873935708109013
66.2951478705101          11.248124165922542       0.005608076492937597
66.54429667989469         8.508828200091745        0.005898826666534296
66.23623783555603         7.749130435026034        0.0059844665056127955
66.79365292001648         10.375754445078279       0.005647402727773088
59.899145410982086        46.66757722289328        0.003022781848403544
66.0293626182294          4.969211533434985        0.006095549286282198
66.55495236730167         6.981402802972755        0.006018898072856826
67.08309626337372         7.708184525603849        0.0059102013441718615
66.94701338724377         6.239788310083309        0.006033007206287078
66.83595581090276         5.375548918446942        0.006081015875778473
66.80923418160828         4.440083069227749        0.006107328560271741
64.53426199147722         -4.552506325387265       0.00520903186199595
66.41247576040006         1.8528612004713025       0.006082775125105577
10.352577720880385        86.86861747641674        0.0037445890416212824
-10.98704298212502        88.46373283384267        0.003233479335610051
41.50886051238946         -70.68005498458864       0.00897112112586912
42.10009759201688         -70.76193386587185       0.00874798145103034
-73.60785285235949        3.02494029447821         0.0017493184086444444
-74.06209123593615        8.244358824891735        0.001981314026151676
-73.43408523320868        2.0954942772808627       0.001715751300300071
-72.59896959392455        -1.913638869590062       0.0016246848262354216
-72.63146737216735        -3.47237694664893        0.0016099479706553274
-73.03904778861832        0.24548660231185052      0.0016609021054094092
-72.7049756983669         -4.267186519404207       0.001605763268859521
-72.41837675753857        -5.310399110485576       0.0016280586823413448
-71.77362626489005        -6.2468127774056965      0.0016777889996860765
-71.65207433198935        -8.393350148750688       0.001781500565740779
-71.54233959103522        -10.140521141569604      0.0019219929619537501
-71.52325776856955        -10.99166553727417       0.00200591015461616
-71.73634092553691        -11.84912987341988       0.0020728956629713566
-72.26831152604865        -7.549801033976934       0.0016954159801637475
-70.54879548471003        -16.0718923754005        0.0029818166410997514
-71.0622624360197         -15.211446472974144      0.0026917559656238627
-70.52543264349302        -17.78942552362675       0.0034327503747081343
-67.09168999858424        -33.20178365814237       0.00881492634680028
-69.43716337517344        -22.49628563773857       0.005490724646255586
-69.180868425444          -24.07588844532824       0.006318581466689396
-66.6958276132892         -34.75207543030451       0.008417340918127132
6.398217958249186         -94.42125633810335       6.976988520685651E-4
3.5275680264855946        -95.607281179474         0.0011613197253049906
1.9053679873828189        -95.65284932847351       0.0014637904809650798
-51.92529010633072        -68.93927358339555       0.004103168390804568
54.50044103074486         44.13009431189305        5.84207426142791E-4
55.72107079682616         42.430350458111235       2.6412783855034316E-4
56.00744869597337         44.01639426137102        0.0011342204577879378
61.33053899999999         7.942965999999983        0.005128819502464799
60.96187533848134         6.993775087758505        0.004867830349556068
62.10840758499289         6.9929567529700165       0.00529112182319591
61.55758636667327         9.862540087318424        0.0053697239745392755
62.81950164521458         9.195395349652266        0.005591151704421149
56.87750499999999         40.61758699999999        1.1735291235748235E-4
57.43701163054327         42.98035041180884        0.0011639535182799143
53.25934575748492         45.806017991205294       8.946817350405367E-4
55.37227973104675         45.56327790107731        0.0016041755731570073
52.14379021862911         47.68075482472708        0.001361908859410399
54.292024661392894        47.370205827428244       0.002031354236087801
51.15835899999999         49.817507999999975       0.0019857514999653825
53.32000467421617         49.06327806497312        0.0024323127611962647
49.040899959097665        52.098776486082315       0.002161419246953844
51.51420961446761         51.70305908898209        0.0029215907834405086
60.59518699999999         6.049669999999992        0.0045526571493084145
61.724037524496936        6.169424457799907        0.005071036749240698
61.62988259360574         11.942381381699539       0.005493415608640251
63.151298804401875        11.10104893993866        0.005628854179983933
58.3062569318562          36.75275525330936        0.0012868136601507651
58.976141503939346        35.46720568557633        0.0015399535576958723
59.31721280157903         36.36673927863283        9.98406545822561E-4
61.69020400000001         13.736728                0.005532379624405115
62.79547234697859         12.695919948136074       0.005566910959824978
62.27470665339334         15.040193473705594       0.0054892518143442315
62.825572357181876        13.979601727255044       0.005513398798722702
57.513612475437796        38.42134211049398        8.866252310442135E-4
58.34372587724704         40.09006478661773        2.2765547933467634E-4
59.110524156367056        38.10808012710164        3.400757757638928E-4
57.009737410961186        44.92743379972337        0.0018423895854327021
46.41347175725565         54.783309076856995       0.002220777080048808
49.15877269646727         55.5246088159428         0.0035970450018829037
43.466566908282736        57.74959260192767        0.002180931800894903
46.600925278611165        58.19638636668049        0.0036731797363989127
6.231771812521809         76.77039158883159        0.0017462398706312998
7.748041894027776         76.30121402400191        0.0015763214650982293
7.526399139009389         77.88423062403282        0.0019879198986538227
60.472754826704715        4.205890250117955        0.004165254994871415
61.67852138180639         4.96683015134229         0.0049065883756169715
60.32248199999999         1.9427519999999845       0.003643737274600767
59.5223873306783          -0.4126727163264307      0.0025440465019721525
61.33544600935037         -0.060024421510479695    0.003975090482455923
59.17406613904649         -2.7647456252571985      0.0017748110634824288
60.791030441665725        -2.0615640401980135      0.0032700744026604722
63.248105061119055        6.925592831028188        0.005612633544646695
59.34731677413372         34.218458771891264       0.0018980867285584568
60.094381313155324        34.80470440345663        0.0013246201289524029
62.56193823498733         16.371219366194595       0.005374357410614872
63.14382751234558         15.505269968275416       0.005387121775940362
63.90406937240496         12.396941248704668       0.005592604407724799
58.52154043259126         41.29827527689865        7.996335126932985E-4
59.13258491196385         39.19062173349474        1.2269845037948812E-4
59.7791166572094          37.254826223948406       4.494378479970029E-4
56.3556121155556          46.93075167084154        0.002454008454641221
55.30374342708129         49.213652802701795       0.003044849055185983
53.70210606397754         51.23426887000848        0.003376746159370503
51.95822693283092         53.9657108898587         0.00387784151257331
51.38937338504796         56.60021112183945        0.004587683288952149
40.1702256201253          60.8681060983343         0.002018525839378532
43.90583947206996         61.56464581804756        0.0038697987132483846
32.48696444083886         66.54699574233562        0.0013122206309700013
36.415891526656694        64.0933690493041         0.0017816238627967607
36.157923221388536        67.89230774353746        0.003268093908771419
40.20788857179005         65.25328652937898        0.003782117311045108
9.617676591325406         75.57972651704904        0.0013305040552896719
9.61464300655665          76.90776070496453        0.0017128959573350089
12.030685091820681        74.7789310673932         0.0010701430419544078
11.274893930001749        76.6066224574179         0.0016343496833216287
14.90949504166804         73.84072487299498        8.204802569284353E-4
13.927026252151174        76.43049173707978        0.0016622065779822448
18.0122112372313          72.83302456424592        6.55731862970993E-4
17.089777366507345        75.56227335864676        0.001600825593193217
21.15744655680498         71.54782515488239        5.182986019407754E-4
20.40665809301475         74.60361645622255        0.0016598078396951876
4.633764022202769         76.93180492756952        0.0018462211744283141
5.405025762209536         78.30321971948274        0.002133457815376147
2.6125058828307526        77.11348853163102        0.0019776199675911876
3.8075633446097967        78.5342441741706         0.002233859397667834
61.97907747850472         3.255037090833404        0.004827141557556036
58.83787583472204         -5.001837904039379       0.0010875450952393395
60.645890498536815        -4.150483942710387       0.002842205090178296
58.472132992534256        -7.317419529295233       4.5045437890123274E-4
60.089970293308866        -6.223547437794986       0.002108852752666812
58.034495130787434        -9.767776249485037       1.4274185070861645E-4
59.86828526320296         -8.397650695999088       0.0017139260101355358
57.20165979005993         -12.049366287883087      0.0010115343899970153
58.899791601656176        -11.59676745154514       7.069295807746734E-4
63.414720968389446        5.867516996913981        0.005606395476707604
59.781195391439496        32.78128289065283        0.002279879417949937
60.58339102313636         33.681214617329616       0.0015730816309434958
60.20943930665984         36.00278775081767        7.99745016564879E-4
60.33954079072288         31.233874138653263       0.0026145151703845793
61.04183113680985         32.11819305239882        0.001984923125615823
60.60634075459872         29.657676912774498       0.0030617357727953376
61.5368200337075          30.667488533102354       0.002318901227687298
61.40600899999999         26.937472999999983       0.0036026143431602264
61.54903442933958         25.573949944127268       0.003939547732857762
62.0851614951406          26.286975705158937       0.003539285844079476
60.849629596217525        28.2635723015328         0.0034224956905067883
61.69704381256324         29.1145767713149         0.0027930232435223745
61.75883254324983         27.957307350941704       0.0031484344527309416
62.689401579156296        17.953242857653997       0.005185707648792448
61.743487999999985        22.34057899999999        0.0046599962528837136
62.321183522792275        20.95061189178578        0.0047763066839490165
62.75215232492083         22.020757141677105       0.004433705836173307
61.65322813564838         23.994227379527647       0.00431202541321829
62.51722506418729         25.07944724032332        0.0037344547310823595
62.672098566255386        23.455842779884428       0.004112597072039814
63.80127785102709         13.620552856603302       0.0055000650358124625
63.561685311738685        14.81117888085924        0.0054127327886607235
49.69730397618043         58.48968572106701        0.004734424575445095
47.76171746990528         60.98282705627804        0.00494353423190258
28.458819052906566        68.60775254036186        8.903406807200531E-4
32.1720874376577          70.76972865870789        0.003015653587108813
24.607163112251293        70.14543474182557        5.608463173736311E-4
27.83083709832883         72.15629955287343        0.002274484888199424
46.41122492882987         63.51699277568075        0.0052811074572413075
24.17794890143586         74.39257202298606        0.002264262235118747
0.18194899999997466       77.94031099999998        0.0022702518374807523
2.1070109541180972        79.0353758683289         0.002393752978767691
-2.0769577380043738       78.02285124839939        0.0023869552814885647
-1.0401467702647973       79.56796785613132        0.0026081523575261223
-4.095359830418132        78.0966066314987         0.002481720947174554
-2.9538549156813514       79.54836716316173        0.002678946675080951
-6.0574460000000006       78.16830700000003        0.002561705053217178
-4.751206692320256        79.5694756754914         0.002744884773237255
56.834841820526755        -14.326480837118098      0.0012720902523097877
58.51149522277339         -12.876747070259263      3.5907680266200614E-4
55.85806523973706         -20.091268434841208      0.0014796686161420158
55.37984172163328         -22.551754796519283      0.0013983840513138723
56.97891802140073         -22.214879616841024      2.2542440334660796E-4
53.92941459511878         -29.480907633053008      4.5986394822278287E-4
53.5662274429142          -31.43286582729181       6.737011772151025E-5
55.018309292121906        -30.463026481153264      0.001188355772112959
54.90566598465473         -24.951580986293884      0.0011784669574622653
56.684859666389244        -23.831238708967643      3.801616962375576E-4
54.41609886616992         -27.3463361476581        8.296369935320569E-4
55.652073444250064        -28.61054139146079       0.0010317582316713425
55.93010599704302         -26.958712418887814      6.697098574730553E-4
53.22307534175883         -33.332080742963484      6.718638886648032E-4
54.90320098366395         -32.383521916464915      0.001949166141509806
63.01679417273452         4.593899786075628        0.005397894217961996
62.359637282691004        1.3987595266071582       0.004781167369653838
62.02468143501943         -3.009021023201071       0.004005398175218389
62.331679472460856        -1.4547683353366356      0.004396178464781908
62.69931424775332         -0.12142109064576943     0.004770862337057702
62.017706650687806        -4.351188142359749       0.0038381140855925366
60.26012439097196         -10.394319917611366      0.0019652119685623637
62.07173984806022         27.183091713729716       0.0032762836381532434
62.653796                 19.646593999999993       0.0049366411922120434
44.08285314237571         65.66095092573295        0.005196396432048889
36.102201885987114        71.7669943898196         0.004587100430683999
42.09851971988158         68.0881556439466         0.005284295413966689
39.16889721445516         69.47147615513362        0.004804919680135966
-8.295956000000018        78.87150899999997        0.0027400456034408355
-6.43227595790237         79.76364397801724        0.002820695756913988
52.863665872210575        -35.35185773943186       0.0014043625639258428
54.14944137366857         -34.72031982898849       0.00237668551175535
56.45215762333507         -17.08812885429606       0.0013720405499099142
58.42998604620796         -15.84216687944257       4.93986437133942E-4
58.0273838702495          -19.147356446868503      5.792168316657298E-4
56.13110141561303         -31.532035845058147      0.002647055968780454
61.58590263665507         -5.641483358086752       0.0033829472015844964
61.2617653207361          -8.868915877846291       0.002857483461074506
61.38092338815291         -7.3939561383541115      0.003055608580857516
60.15499096513007         -12.409953584400014      0.001861684988773482
33.6266033244815          73.79552123643346        0.004500970485311839
30.550821803658515        74.48539122825436        0.003860680226287494
27.385049528370725        76.22937576517005        0.0036263345072974906
8.405674874317786         82.71586877074061        0.003014596175174189
11.181024319351085        81.55173447109748        0.0028866114976154322
24.454279021527174        77.92913492160689        0.0035197067184433994
14.719844482970963        81.10409135124294        0.003021874178292472
21.736368605008373        79.39803954359729        0.0034533522664502714
18.199500589041584        80.1562926852427         0.0031449307731673815
5.947567103134607         83.38838307696024        0.003067756354426465
-10.877689910863037       78.16207968900041        0.0026588016903309752
-9.979854036060928        80.87491787774867        0.00300506334169498
-14.123189000000012       77.792056                0.0026188274251520705
-12.24163585501222        80.1908657028981         0.0029560082917165498
51.339925940439436        -41.78165001691023       0.0038950432905316412
50.8564837490614          -42.906207790028034      0.0042263286503895214
51.64209263565237         -42.97456828072974       0.004883071635631897
52.546587999999986        -37.24773100000003       0.0021868378452819526
54.336429746514725        -36.10730692643024       0.0032313792733310587
51.826419                 -38.85280300000001       0.0024372540322874503
53.47884674116547         -38.40522304788961       0.0037049933584183403
51.71330227350281         -40.418927996615025      0.003346453593244314
52.817668647494855        -40.1157955452037        0.004112155175949539
52.4278094064247          -41.701773221071015      0.004708862716214346
50.58400696813916         -44.06905614564956       0.004787195203663108
51.36102798100333         -43.665164363092636      0.0050995778470623865
59.32480835795783         -14.326863541695245      0.0012020093740916504
58.07323775076392         -21.049892483973025      9.983841799180437E-4
58.78051433951398         -17.418318860094708      0.0010121944551811923
58.09285460202825         -22.80758209703288       0.001421750052252757
56.42931162304332         -30.04506806061613       0.002303763385084645
58.004045849605696        -24.22177984308631       0.0017107218370484567
56.95501800529369         -28.862489783481227      0.0022974818445267164
57.003459811777795        -27.52922084996456       0.001870291080659947
57.08387294501921         -25.693132370693206      0.0013337880370103417
56.242815708879796        -32.63422342722543       0.00317895861918982
55.76019841388636         -33.52676290729964       0.0031829976848901653
3.954347987054846         84.10139705131928        0.0031414247187128708
1.3941537549735714        83.38541632459187        0.003048918782081106
-2.0314309723609663       83.25491968216289        0.003084603746397102
-5.461834245866228        83.19901807465388        0.0031365044236563167
-17.472117637669317       76.34278315113691        0.002320485488744903
-17.291525671384292       79.61484203274306        0.002931355135757291
-60.028135092007744       42.079147706157705       8.962298831067736E-4
-58.834365846896496       44.66187985702385        0.0010942461267569488
-61.63693352693438        44.28477530731609        0.002272699564794048
-61.19837526438205        39.762133091984396       9.10808480089887E-4
-62.562524347075446       41.69690642261895        0.0019104060272739642
-62.353045083175736       37.53464875939434        0.0010362742359680682
-63.36889386580403        39.61584867617259        0.0017479470556963986
-63.40492600654142        35.36377013467536        0.0011918345554869196
-64.11016249058           37.54472541567442        0.0016497260167115668
-64.30416922786061        33.248154269179345       0.0013420587231997017
-65.7738988423106         34.62926161907767        0.0017962021449984822
40.279197655910224        -64.63368842446428       0.010797519372381659
39.06353043837761         -66.18738904431018       0.010752032527421546
40.59820965561662         -66.37234667882726       0.010496021371655229
55.24840168324462         -34.780483019086105      0.0033366922281209965
54.25598738188699         -37.559716964565546      0.0038773910905259834
53.355688234716915        -39.40350814692862       0.00413804147206287
53.000001580552365        -41.04252073962042       0.004750504019392421
50.46218457039571         -45.33085647594908       0.005520967652594522
51.3112148594733          -44.65207179475603       0.005650360336382221
-8.552522459847538        83.43199616744931        0.0031819135357713385
-11.96466595017362        82.96640317154029        0.0031573356251609203
-14.715410201082179       83.60519670443493        0.0031722158088153957
-21.559433726540206       74.90612092771438        0.002071524218973733
-20.706470596044987       78.41869251159751        0.0028723050963599533
-40.98580843035236        64.43137367214511        0.0022973824145609313
-36.81931118365633        67.02841519044057        0.0020099220314402783
-40.33255007808417        68.42164074394756        0.004224058169934229
-44.24116786594975        61.966761327766456       0.00233372437627756
-43.88217859387049        65.32819747795925        0.004192509166867565
-47.19385495887544        59.35844029041851        0.002221801369564711
-47.210152105837835       63.131820266639316       0.004502748922412085
-57.400413506247745       47.62285761809126        0.001494456718402131
-59.55169145348525        47.212792165578065       0.0023981127558822916
-63.3097898485829         45.095587493330854       0.0031646703932457984
-65.12078171245454        31.206436531726997       0.0014923127790161944
-66.10975085537582        32.61564136274576        0.0017341108135454399
43.809255861556714        -59.61921050087121       0.010292470755742245
42.64554605064553         -61.362879857867256      0.01057733307093292
44.36211248080636         -61.158805793266666      0.010436326669091944
41.53214266662251         -63.088842357128904      0.010737362261178607
43.446160703179906        -62.63468409990428       0.010540799790076882
42.09470534274361         -64.86343771873055       0.01052992740843478
37.69320280221929         -67.82763904776644       0.010598988645502988
39.12226109183129         -67.99696769354532       0.010327967240032127
40.290492282060626        -67.57810891773764       0.01025688457752616
52.47852532941447         -42.65424016811507       0.005264856964527609
52.1745001783431          -43.86557906550275       0.005727124618079837
50.171161900228924        -46.46754824054845       0.006046593868662187
51.3066059148108          -45.90958995752412       0.006345831085695974
49.69627851723179         -47.55464900908896       0.0064396926158024614
50.768274536370846        -47.13918058217758       0.006739931148689371
52.061159717745134        -45.01414161098048       0.0062596242457942375
49.33303017603847         -48.83410290183829       0.007011726305605814
50.62031515958148         -48.291597833775974      0.007263585810354134
49.20903299999998         -50.412861600000014      0.00780318825091425
50.23942473415839         -49.468447588226         0.007688385850824486
47.40580863330483         -54.20774012820323       0.008995219636034335
46.15773372788315         -56.19652921579858       0.009512792029215178
47.56538985942908         -55.99531697251227       0.009549634114745686
44.96041156521479         -57.91145825336698       0.009925265442624065
45.32403345966949         -59.732754771946496      0.010247932528195947
46.80377375910086         -57.490609110511045      0.009855118455236345
-17.08957499125382        82.63069858463977        0.0031363543040725944
-19.916076538897173       81.6349418773263         0.0031338664056033
-23.003645953089062       80.61588290308543        0.0031984789344992742
-26.400258359628566       72.81799702529875        0.001850050106109058
-24.44650701730283        77.38162420292512        0.002953321662399158
-31.694005901933387       69.67100045429798        0.0015725993417251526
-35.67741663426393        71.08686437828388        0.0036209139093803314
-55.24994860040926        50.7226134477194         0.0017593036024272889
-58.157325574222654       50.13174325938035        0.002969826317789536
-50.10160039977972        56.651744375492164       0.0021554387145642853
-50.95962315217694        59.93776890386885        0.004504058945595475
-52.847080165432864       53.82027766717651        0.002056683084847657
-52.62198924392138        57.6309185854942         0.004051344245331864
-62.33988398711611        46.37910357914609        0.003242487289635887
-67.40457286277324        33.66105448996779        0.0021031489892532965
-63.58520766494328        43.65848217925307        0.00282190839544718
-64.35783762273778        42.33797534448499        0.002721643548865199
-65.06709269222442        41.34252440155894        0.002703995381262571
-67.31194224885735        35.032439859738545       0.0022252772325088432
-66.63649466392354        36.12678884181634        0.002192669675800854
-65.24169284268355        39.08711037999564        0.0022721919848461905
-65.87866485587618        37.61075116681369        0.0022030171967568277
-68.20138710084083        32.73758911575282        0.0021952546150596497
-65.94682404987935        29.13140955024714        0.0016441510563522735
-66.80031478565625        30.990888503952824       0.0018076130167960017
41.560867608852064        -65.86560539770197       0.010447911065630366
43.088974332835946        -63.99559185537929       0.010488963175008359
38.54462562726542         -69.58405850767464       0.009914773871559507
36.17522111230363         -69.60012259776624       0.010302558607416301
40.034862571000616        -68.76339039107303       0.009949796490441615
48.41104815625027         -52.1689205363765        0.00838417032933747
46.31745444957866         -58.79298824106871       0.010072233745010595
-25.885096825585798       80.21681677264158        0.0033850631529670216
-33.367045949405465       74.65911812363316        0.003945803943053404
-28.519464891757927       77.92493570725117        0.003493304258838051
-43.52645668656997        69.8429320770282         0.005908892067742651
-40.90711243424461        71.74497176598743        0.005559410449672224
-45.90942172798827        68.94023086124257        0.006456187841590431
-56.47997494961018        54.116495067075135       0.00405656074894107
-61.06407413426023        48.16670513083516        0.0034069705915952403
-68.27174016536445        31.59839233380162        0.0021240130031037405
-66.81073332039006        26.95488764601094        0.001789265262094497
-67.38078621426266        29.199352291050626       0.0018644727045803236
-68.23691071485389        4.271746159934983        0.0015824249180500585
-68.17520512893016        7.12032978930284         0.001703923267077606
-69.79776611093408        5.579898093427411        0.0017506815424466818
-68.18896067585843        10.146272434528969       0.0018440834329845335
-69.79434496706335        8.930877314648978        0.001886466484514196
34.66099914059576         -71.51832396478753       0.009800108617424946
37.048554889210365        -71.40566645580894       0.009445360179865081
-37.81596403198588        73.55074274137138        0.004983522489010607
-47.56742503003419        67.62493685641968        0.0066004033180358315
-48.898205842589206       66.56568311354188        0.006697977381954531
-49.83875973249628        65.79879105587887        0.006755064210204428
-60.17225762908697        50.50872290431622        0.003990976750771341
-51.02325268240021        63.04890274720468        0.006062433152723777
-58.24553119890801        52.42823600290092        0.004034977741797903
-52.774805606591684       61.54447478677812        0.0060664531073504405
-53.85709572118614        59.566337693512736       0.0055708214766309605
-55.17911978442417        56.879687706924265       0.004828098903641921
-68.33037609181032        30.224628546346          0.0020583348125874368
-67.81063428701032        24.399398339180745       0.001930846231647694
-68.86795891758368        26.09191839652486        0.0020324650327321753
-69.18937380000001        19.879763999999994       0.002076410961869224
-68.49971132330656        21.851763516539997       0.002017925352432802
-70.18698756078129        20.774148500259564       0.002138429117460393
-67.1985589525748         -3.5585342489644827      0.0013528519442275802
-67.27805498505622        -0.8978104650777956      0.0013323110626357118
-68.84157904908021        -1.8245087811749652      0.0015011721221335483
-67.8272548825743         1.7438933134787065       0.0014494283391214002
-68.95110334259104        -0.18479388944924013     0.0015186608244237426
-69.94404515123331        2.6652090232155006       0.0016557863464429085
-70.4482756576208         4.217843984486439        0.0017358314044368384
-67.05336443072855        -6.179180495337319       0.0014704547681325675
-68.62955141050332        -4.71902687116216        0.0015431669020099167
-69.05800320000003        17.898212                0.0020715939723819077
-70.30752922227708        18.55023058806057        0.002141819228365878
-68.28249820000002        15.729067999999986       0.002018982355367946
-70.09399231446308        16.371390498286075       0.0021126779290143796
-68.23913225842763        13.142275153902137       0.0019590877078849364
-69.74621383239551        14.61733598304175        0.002067280187460982
-70.22417797342102        11.033486113597966       0.0019888223225838844
33.235076573066515        -73.37656257331824       0.009161449762645518
35.59808120035331         -73.19423644194497       0.008853115976291237
31.63621137902479         -75.02426208390428       0.008558855055553927
33.28275205925273         -75.36037760031039       0.008085591513705415
-68.61097923877803        28.414414172970158       0.0020382376869739136
-69.72442250859253        23.37701824026806        0.002105443440136509
-70.80022134662093        7.1399771045525995       0.0018634442511777857
-71.08257481997435        5.378306097803469        0.001807246929700905
-70.03102324481497        -2.1466387488940826      0.0015817281611557182
-69.33911468753864        -3.3791047536863865      0.0015550883068749105
-66.83757480000001        -8.559415000000001       0.001686495048487023
-68.63262348942428        -7.3800351285203565      0.0017032967735686466
-66.07542110000001        -10.652432000000005      0.0019400726076040098
-68.12639749603737        -10.011127196692678      0.001974984050076796
-70.40362693628626        13.223043392313357       0.002067948549073377
-71.21011274711327        9.209183052523313        0.0019641495341765347
29.874641443402144        -76.7737997170447        0.007839164224305417
27.867201706924952        -78.1408393723055        0.007327222096231323
29.87974004261266         -79.09333704798097       0.006433244969315022
[truncated: 700,496 more chars]
