# Supplementary material for: Levels of detail analysis of microwave scattering from human head models for brain stroke detection
Source: PeerJ. 2017 Nov 21;5:e4061. doi: 10.7717/peerj.4061 (PMC5701549; doi:10.7717/peerj.4061)
Supplement: Supplemental Information 1 [file peerj-05-4061-s001.zip › PeerJ_Raw_Data/Zubal Enorm_Diff_Normal_Isch.txt]

% Model:              Zubal_2D_3D_shell_PML_with_Stroke_Comparison_LoD.mph
% Version:            COMSOL 5.2.0.166
% Date:               Oct 12 2016, 13:25
% Dimension:          2
% Nodes:              15244
% Expressions:        1
% Description:        Electric field norm
% Length unit:        mm
% x                       y                        emw.normE (V/m)
-200                      1.224646799076922E-14    9.049552583463849E-4
-195.80448228549525       40.750517995593455       3.0364206654893977E-4
-202.5                    2.4799097682733902E-14   4.662872666049561E-4
-198.29083515498596       41.06935846821492        1.4776420202043672E-4
-205.00000000000006       2.510525938252074E-14    2.3113523784513285E-4
-200.7771880244767        41.388198940836375       6.787287461663266E-5
-207.50000000000006       2.5411421082307578E-14   1.1175790709401674E-4
-203.26354089396744       41.70703941345784        2.892820419836753E-5
-210                      2.5717582782094416E-14   5.3585394718486286E-5
-205.74989376345806       42.02587988607928        1.172609633991531E-5
-212.5                    2.6023744481881257E-14   2.567487575242701E-5
-208.23624663294885       42.34472035870077        4.556765559282812E-6
-215                      2.632990618166809E-14    1.2368661483712004E-5
-210.72259950243952       42.6635608313222         1.681539819751738E-6
-217.5                    2.6636067881454933E-14   6.043620484250307E-6
-213.2089523719302        42.98240130394366        5.15866848616194E-7
-220                      2.6942229581241777E-14   2.984006073407494E-6
-215.69530524142098       43.30124177656511        5.570956908480286E-8
-222.5                    2.7248391281028615E-14   1.294379693159148E-6
-218.18165811091166       43.62008224918657        2.1979917597537545E-8
-225                      1.37772764910694E-14     5.364599439061746E-19
-220.66801098040239       43.93892272180801        2.0637198072881513E-18
-183.39435989178256       79.79040518686028        7.202883507635774E-4
-185.74298820846724       80.6574934981472         4.294829944647624E-4
-204.53201474194492       87.59419998844263        2.922310532330112E-6
-206.88064305862963       88.46128829972955        6.779527737460248E-19
-163.29070959306543       115.4822244355951        0.0018515971176766635
-165.37718902727661       116.86139553071193       0.0010210181433464166
-182.06902450096604       127.89476429164608       4.755542714140722E-6
-184.1555039351772        129.27393538676284       1.6967379371777534E-19
-136.790709922865         145.9051119008467        0.0017739103919907767
-138.51373376374673       147.71659677069607       8.530518962250738E-4
-106.18041442926592       169.48663543663056       3.239650419277762E-4
-107.46300083601207       171.63312983375434       1.0365472506211615E-4
-71.98467801434559        186.59637223475434       5.791719707489429E-4
-72.77751344120249        188.96978216839565       3.400726168683865E-4
-36.36531787203232        196.66612228868001       5.226471880765138E-4
-36.65353438596911        199.15456254841376       2.9513765557287464E-4
3.061616997837708E-14     200                      7.047243004301706E-5
6.199774420683478E-14     202.5                    2.314423783539299E-5
-152.29792449080028       162.20847572949148       1.9057321511527637E-6
-154.020948331682         164.0199605993409        1.0866347031393913E-19
-36.94175089990593        201.64300280814751       1.5889044146000925E-4
6.276314845630185E-14     205.00000000000006       8.95971339143209E-6
-117.7236920899817        188.80508501074405       1.1704324815232947E-6
-119.00627849672792       190.95157940786777       5.204835425475908E-18
-37.22996741384275        204.13144306788132       8.300515668989428E-5
6.352855270576895E-14     207.50000000000006       4.572179410605726E-6
-79.12019685605787        207.95706163752638       2.21948649523437E-6
-79.9130322829148         210.33047157116775       5.138984123710918E-18
-37.51818392777954        206.61988332761493       4.261871422374386E-5
6.429395695523604E-14     210                      2.7004680969409944E-6
-38.95926649746362        219.06208462628368       1.3519612596220526E-6
-39.24748301140045        221.5505248860174        7.150974323623417E-19
-37.806400441716356       209.1083235873487        2.1680087491100786E-5
6.505936120470314E-14     212.5                    1.6326154162991935E-6
-38.09461695565317        211.5967638470825        1.1019566035907515E-5
6.582476545417023E-14     215                      9.73976688553417E-7
-38.38283346958998        214.08520410681615       5.705541087590912E-6
6.659016970363733E-14     217.5                    5.945405620751652E-7
-38.67104998352679        216.57364436654993       3.0121677147877408E-6
6.735557395310443E-14     220                      3.73865036543174E-7
6.812097820257153E-14     222.5                    1.8879040216118054E-7
3.444319122549246E-14     225                      0
-188.0916165251519        81.52458180943415        2.438720505467326E-4
-190.4402448418366        82.39167012072107        1.354496494397374E-4
-192.78887315852134       83.258758432008          7.37383368303729E-5
-195.13750147520605       84.12584674329491        3.951306934924523E-5
-197.48612979189076       84.9929350545819         2.1028704620558924E-5
-199.8347581085755        85.86002336586876        1.1401714599068797E-5
-202.18338642526015       86.7271116771557         6.31055844481723E-6
-167.4636684614877        118.24056662582863       5.398324995458739E-4
-169.550147895699         119.61973772094548       2.802074410511845E-4
-171.63662732991014       120.99890881606225       1.4392726939824272E-4
-173.72310676412133       122.37807991117901       7.34852248780297E-5
-175.8095861983325        123.7572510062958        3.754089613304426E-5
-177.8960656325436        125.13642210141255       1.9577094210650788E-5
-179.98254506675482       126.51559319652928       1.0452241795862616E-5
-140.2367576046284        149.5280816405455        3.9930037189505815E-4
-141.95978144551006       151.3395665103949        1.8507099231830984E-4
-143.68280528639178       153.15105138024433       8.582151225921576E-5
-145.4058291272735        154.9625362500938        3.998938133140161E-5
-147.1288529681552        156.77402111994317       1.8788076725643685E-5
-148.85187680903692       158.58550598979267       9.001481910321995E-6
-150.57490064991856       160.39699085964205       4.420260573441827E-6
-108.7455872427583        173.779624230878         1.6816275235451844E-5
-73.57034886805941        191.343192102037         1.9432699555955307E-4
-110.02817364950448       175.9261186280018        8.951815193822266E-6
-111.31076005625071       178.07261302512543       1.2163580972952837E-5
-112.5933464629969        180.21910742224924       9.37691796571924E-6
-113.87593286974312       182.36560181937293       6.151139448128205E-6
-115.15851927648929       184.51209621649662       3.869832456407721E-6
-116.44110568323552       186.65859061362033       2.3883882383779476E-6
-74.36318429491631        193.71660203567836       1.0780631130497681E-4
-75.15601972177329        196.09001196931973       5.834197068253777E-5
-75.94885514863019        198.46342190296102       3.102743207998929E-5
-76.7416905754871         200.83683183660236       1.638365284423052E-5
-77.53452600234401        203.21024177024378       8.798664297148939E-6
-78.32736142920093        205.583651703885         4.814653607032658E-6
-165.27161844470373       -117.01064890139628      5.129376401443349E-4
-138.25451454019222       -147.95923947359185      6.45122463416116E-4
-163.1861166739483        -115.62997589239787      0.0011641125415598683
-136.53450468464908       -146.14489053852532      0.00145852692275511
-184.04113438150262       -129.43670598238253      3.100892027127393E-19
-153.73460324008056       -164.28837988919062      4.731594500407797E-18
-181.9556326107471        -128.05603297338396      1.6987471159580039E-6
-152.01459338453742       -162.47403095412412      1.825942514878593E-6
-185.69425106843568       -80.76962039683629       6.470173556927944E-5
-183.34572513677608       -79.90209680646528       1.1062564513057704E-4
-206.8309844533717        -88.57733271017536       2.5240135818859442E-18
-204.48245852171218       -87.70980911980435       4.5363054538701225E-7
-106.86650041466658       -172.00518190301577      5.777201645608201E-4
-105.58751068716298       -169.85663833624008      0.0013330812363909206
-118.37740796219853       -191.34207400399748      3.104046604469175E-18
-117.09841823469498       -189.1935304372217       1.29005605188897E-6
-198.27856320427782       -41.128497382910076      5.331186197535497E-4
-195.7919587449555        -40.810646782594084      0.00105220465505583
-220.65800333817845       -43.98915278575419       7.016749293158955E-18
-218.17139887885617       -43.67130218543816       1.3408141701573833E-6
-72.28946939942023        -189.15704942728755      2.7340067849433713E-4
-71.49669147116238        -186.78389413618464      7.292586333409457E-4
-79.4244707537408         -210.5154470472135       9.808978051867265E-18
-78.631692825483          -208.14229175611067      1.7244371634946801E-7
-200.76516766360018       -41.44634798322608       2.5964801783548604E-4
-203.25177212292246       -41.7641985835421        1.2346352334495665E-4
-205.7383765822447        -42.08204918385811       5.830388097101142E-5
-208.22498104156696       -42.39989978417413       2.7552336644807215E-5
-210.71158550088933       -42.71775038449013       1.310087609555314E-5
-213.19818996021155       -43.035600984806145      6.323118264093207E-6
-215.6847944195339        -43.353451585122144      3.096154175001879E-6
-36.36394745379171        -199.20765334403262      2.1378412694936233E-4
-36.077738093656656       -196.71908096075862      2.5483042065332917E-4
-38.93983169500687        -221.6048047934984       1.037355343361332E-17
-38.65362233487187        -219.1162324102244       2.097210507101175E-6
-3.719864652410085E-14    -202.5                   6.644127723662158E-4
-1.8369701987607858E-14   -200                     0.001168207782529962
-36.65015681392671        -201.6962257273066       1.4269035834774818E-4
-3.765788907378111E-14    -205.00000000000006      3.597587927821472E-4
-36.936366174061746       -204.18479811058054      8.58976884739529E-5
-3.8117131623461365E-14   -207.50000000000006      1.9035468293920194E-4
-37.22257553419676        -206.67337049385458      4.8868594666923865E-5
-3.857637417314162E-14    -210                     9.9442973304633E-5
-37.50878489433178        -209.16194287712855      2.6900596774329447E-5
-3.9035616722821885E-14   -212.5                   5.15549152482319E-5
-37.79499425446681        -211.65051526040259      1.4581100231269954E-5
-3.9494859272502136E-14   -215                     2.6712500684722765E-5
-38.08120361460183        -214.1390876436765       8.010110473672446E-6
-3.99541018221824E-14     -217.5                   1.41305464778467E-5
-38.367412974736844       -216.62766002695042      4.4735022680473125E-6
-4.0413344371862656E-14   -220                     7.649289762012542E-6
-4.087258692154291E-14    -222.5                   3.5151540295939258E-6
-2.0665914735877087E-14   -225                     8.658982340138302E-18
-167.35712021545916       -118.39132191039474      2.3531051681223436E-4
-139.97452439573541       -149.77358840865838      2.9310895774214626E-4
-169.44262198621462       -119.77199491939322      1.1216325925420684E-4
-141.69453425127855       -151.58793734372492      1.3681401966747497E-4
-171.52812375697          -121.15266792839166      5.4695905406762155E-5
-143.4145441068217        -153.40228627879145      6.517853496766993E-5
-173.61362552772545       -122.53334093739012      2.699596265988858E-5
-145.13455396236483       -155.21663521385796      3.147861707329929E-5
-175.6991272984809        -123.91401394638858      1.3445782149072456E-5
-146.85456381790803       -157.03098414892452      1.5381032626007006E-5
-177.78462906923633       -125.29468695538706      6.905294614927915E-6
-148.5745736734511        -158.84533308399102      7.733966781941614E-6
-179.87013083999173       -126.67535996438554      3.708751382153978E-6
-150.29458352899425       -160.65968201905756      4.045331680223806E-6
-188.04277700009527       -81.63714398720728       2.7752385600154916E-5
-190.39130293175486       -82.50466757757827       8.069663358797018E-6
-192.73982886341437       -83.3721911679493        6.895823855676206E-7
-195.0883547950739        -84.23971475832029       1.2636120806607237E-6
-197.43688072673348       -85.10723834869131       1.373608576364909E-6
-199.78540665839313       -85.9747619390623        1.1242178154446882E-6
-202.13393259005258       -86.84228552943334       8.589585208543607E-7
-108.14549014217012       -174.1537254697915       2.5492113662286403E-4
-109.42447986967368       -176.30226903656722      1.1501759226179367E-4
-110.70346959717722       -178.45081260334302      5.298884903118077E-5
-111.98245932468076       -180.5993561701187       2.481203779886379E-5
-113.26144905218436       -182.74789973689445      1.1785938114507784E-5
-114.54043877968789       -184.8964433036702       5.754164314172253E-6
-115.81942850719142       -187.04498687044597      2.9152705303630124E-6
-73.08224732767808        -191.53020471839048      9.886871408231607E-5
-73.8750252559359         -193.90336000949333      3.4503284958652125E-5
-74.66780318419377        -196.2765153005962       1.142939629510814E-5
-75.4605811124516         -198.64967059169905      3.3987311517762187E-6
-76.25335904070946        -201.02282588280195      7.35232460324399E-7
-77.0461369689673         -203.39598117390486      8.071503502789061E-8
-77.83891489722512        -205.7691364650077       2.5380416072604516E-7
36.40868988392106         -199.19949277987132      8.944724217614108E-4
36.12017006045029         -196.7112943244595       0.001634624804123963
36.69720970739186         -201.68769123528313      4.6740424232070976E-4
36.985729530862656        -204.17588969069496      2.4031053951600878E-4
37.27424935433344         -206.6640881461067       1.227495832407978E-4
37.562769177804235        -209.15228660151857      6.252961614529144E-5
37.85128900127505         -211.64048505693037      3.194314201509802E-5
38.13980882474584         -214.1286835123422       1.668478460015426E-5
38.42832864821662         -216.61688196775398      8.931866827984174E-6
38.71684847168741         -219.1050804231658       4.073630535840174E-6
39.00536829515823         -221.59327887857756      2.5612040365695354E-17
72.67659728420189         -189.00862451829087      8.8680601245264E-4
71.88355837684713         -186.63535044327054      0.0016585702487048604
107.57394443503667        -171.5636174349947       7.561885709837513E-4
106.28942693962541        -169.41829216718614      0.001477499786893599
138.76899779944296        -147.47682133550688      6.515205611978825E-4
137.0432974142954         -145.66789156782963      0.0013437469718772244
165.57132259289307        -116.58618153308142      6.33130366023249E-4
163.48263039168765        -115.2103708882792       0.0013477934541260561
185.83237433525443        -80.45133561781728       6.682999994229721E-4
183.482755888292          -79.5869228682543        0.0014179531315555716
198.31347344449614        -40.959925755054755      6.915939299305118E-4
195.82705419756851        -40.641909948999185      0.0014411688329989403
202.5                     -4.9598195365467804E-14  6.726267389499663E-4
200                       -2.4492935982992468E-14  0.0013711097779894876
79.81394745039489         -210.3680911934736       8.368851820750513E-18
79.02090854304012         -207.99481711845334      3.777411801169934E-6
200.79989269142368        -41.2779415611103        3.344818902355773E-4
205.00000000000006        -5.021051876504148E-14   3.3104812295475794E-4
119.13460189373782        -190.87154484527184      3.7263911547769846E-17
117.85008439832657        -188.72621957746327      2.9895650319115667E-6
203.28631193835128        -41.595957367165866      1.631444213805594E-4
207.50000000000006        -5.0822842164615156E-14  1.6381497221190644E-4
154.30030126577046        -163.75718924460224      4.1589340383190507E-17
152.57460088062297        -161.948259476925        2.316122772234039E-6
205.77273118527887        -41.91397317322139       8.026173329250819E-5
210                       -5.143516556418883E-14   8.154008758526343E-5
184.36955240374172        -128.96847733630077      1.462121183896829E-17
182.28086020253633        -127.59266669149864      2.0625168350336953E-6
208.25915043220647        -42.231988979276956      3.9756772321038886E-5
212.5                     -5.2047488963762514E-14  4.077562581019517E-5
206.97894035791623        -88.23105036388367       7.669452440658596E-18
204.62932191095382        -87.36663761432075       2.198408505502125E-6
210.74556967913406        -42.5500047853325        1.9860572200170942E-5
215                       -5.265981236333618E-14   2.0533604853134255E-5
220.6912466668444         -43.822068009554684      2.3049272960206764E-17
218.20482741991688        -43.50405220349916       2.4370898318651357E-6
213.23198892606158        -42.86802059138806       1.0176085733379359E-5
217.5                     -5.3272135762909865E-14  1.0597812105943467E-5
215.71840817298914        -43.186036397443615      5.37404407373928E-6
220                       -5.3884459162483554E-14  5.629224025170427E-6
222.5                     -5.449678256205723E-14   2.5640125362379283E-6
225                       -2.7554552980684773E-14  1.4542156791191062E-18
73.46963619155666         -191.38189859331118      4.5551420199825554E-4
74.26267509891147         -193.75517266833143      2.3111247104249527E-4
75.0557140062662          -196.1284467433518       1.1685109694323931E-4
75.848752913621           -198.50172081837206      5.9054890964721496E-5
76.64179182097581         -200.87499489339234      2.997592404963695E-5
77.43483072833057         -203.24826896841267      1.5568999966861577E-5
78.22786963568532         -205.62154304343295      8.296836078428797E-6
108.8584619304479         -173.70894270280326      3.7813972578165655E-4
140.49469818459048        -149.28575110318414      3.1457980995386325E-4
167.66001479409846        -117.96199217788353      2.993194881358019E-4
188.1819927822169         -81.31574836738024       3.1797118631729515E-4
110.14297942585912        -175.85426797061186      1.8866252076958634E-4
111.42749692127039        -177.99959323842043      9.435495457806725E-5
112.71201441668161        -180.144918506229        4.733175875023393E-5
113.99653191209283        -182.29024377403755      2.3892571765308027E-5
115.28104940750407        -184.43556904184612      1.2357128727636356E-5
116.56556690291531        -186.58089430965467      6.571576718229083E-6
142.2203985697379         -151.09468087086142      1.5323619263843402E-4
169.74870699530393        -119.33780282268569      1.43337382606315E-4
190.53161122917922        -82.18016111694314       1.529230486955746E-4
143.94609895488546        -152.90361063853868      7.538765522747265E-5
145.6717993400329         -154.71254040621596      3.738237428901198E-5
147.39749972518044        -156.52147017389325      1.870695597168924E-5
149.12320011032796        -158.3303999415705       9.611510684248877E-6
150.84890049547548        -160.13932970924773      5.0956060785316455E-6
171.83739919650935        -120.71361346748786      6.95705309350439E-5
192.8812296761417         -83.04457386650606       7.439032302804238E-5
173.92609139771474        -122.08942411229003      3.413025889368107E-5
176.01478359892008        -123.46523475709213      1.6929622622539192E-5
178.10347580012552        -124.8410454018943       8.63231536325261E-6
180.1921680013309         -126.21685604669649      4.552226163516849E-6
195.23084812310412        -83.908986616069         3.6526813098375355E-5
197.5804665700666         -84.77339936563195       1.8119670590319853E-5
199.93008501702894        -85.63781211519488       9.231385912454072E-6
202.27970346399138        -86.5022248647578        4.85829332800853E-6
36.07161156377716         196.7202044508697        6.407178720586604E-4
36.35855866696665         199.20864250426084       3.187888770497249E-4
71.63398539750595         186.7312832282526        8.099934187641433E-4
72.43087997133516         189.1029579110602        3.9267009848070744E-4
183.71495066322424        79.04945858643869        9.459561784370685E-4
195.88623192624235        40.3557200621967         0.0012118471473921977
186.0669550243272         79.90730745787384        5.012612101701341E-4
198.37302363725559        40.67055686806148        6.128934038522882E-4
106.25802605755804        169.43798835665902       5.246385953891486E-4
107.54547797269916        171.58147237425257       2.2423043125180397E-4
137.64009409178706        145.10411606292914       7.017103505646549E-6
139.37006137528914        146.90893311720563       5.744514374017573E-5
163.98791605971354        114.49001435231087       5.404206232370035E-4
166.08145165380802        115.85833848545413       3.1801403297276876E-4
36.645505770156085        201.69708055765196       1.5912346604540772E-4
200.8598153482687         40.985393673926275       3.073053053991026E-4
36.932452873345554        204.18551861104314       8.010131531843712E-5
203.34660705928195        41.30023047979107        1.5427754209249023E-4
37.219399976535           206.67395666443426       4.0547047049969975E-5
205.8333987702951         41.615067285655876       7.76895742301345E-5
37.50634707972444         209.1623947178254        2.0581195058782045E-5
208.32019048130837        41.92990409152065        3.9222275940636875E-5
37.79329418291389         211.6508327712166        1.0500821276990084E-5
210.8069821923216         42.24474089738545        1.991313044508343E-5
38.080241286103345        214.13927082460773       5.490936064510114E-6
38.3671883892928          216.62770887799888       2.9522251547384627E-6
38.65413549248224         219.11614693139003       1.3474593622149998E-6
38.94108259567166         221.60458498478116       3.326097024321342E-19
213.2937739033348         42.559577703250234       1.0354414217989515E-5
78.80603656196864         208.07635537352107       1.5064917767260806E-6
79.60293113579782         210.44803005632866       1.379871066831721E-17
215.78056561434795        42.87441450911504        5.531364300907175E-6
218.26735732536122        43.18925131497984        2.521985580878532E-6
220.7541490363744         43.50408812084465        3.6397086733563505E-17
117.84509329382763        188.7293445150006        5.822587414918302E-7
119.13254520896866        190.872828532594         1.1444156757583356E-17
204.8829899131506         86.7700984293552         2.2877229242886966E-6
207.23499427425355        87.62794730079042        7.47055635253912E-19
153.20979964330542        161.34746955141767       7.227114105401618E-7
154.93976692680744        163.1522866056942        1.3945761318715356E-17
182.82973640656434        126.80493155060057       1.7359984292937732E-6
184.92327200065876        128.1732556837439        1.6734039899134364E-17
73.22777454516437         191.47463259386782       1.922026290445411E-4
108.83292988784022        173.72495639184598       9.882163817888368E-5
168.17498724790252        117.22666261859743       1.7492349810291352E-4
188.41895938543016        80.76515632930904        2.5885744745829387E-4
141.10002865879127        148.71375017148216       4.763804324753318E-5
74.02466911899351         193.84630727667545       9.502505256044763E-5
110.12038180298126        175.86844040943947       4.494888699643762E-5
142.82999594229327        150.51856722575866       3.058461147220637E-5
190.77096374653314        81.62300520074419        1.3272366565195148E-4
170.26852284199705        118.59498675174079       9.343570639161469E-5
74.82156369282272         196.21798195948307       4.736171775044512E-5
111.40783371812233        178.01192442703305       2.102432236593399E-5
144.55996322579526        152.32338428003516       1.7741058083886596E-5
193.12296810763596        82.48085407217934        6.788182404225684E-5
172.36205843609162        119.96331088488404       4.9091056149919154E-5
75.61845826665191         198.5896566422906        2.3736068862498932E-5
112.69528563326337        180.15540844462646       1.0041312489408177E-5
146.2899305092973         154.12820133431165       9.794751474109104E-6
195.4749724687389         83.33870294361455        3.4679959243409664E-5
174.4555940301862         121.33163501802737       2.5542139476107673E-5
76.41535284048109         200.96133132509834       1.1983435194006832E-5
113.98273754840447        182.29889246222004       4.880332130492021E-6
148.01989779279933        155.93301838858824       5.292852954424596E-6
197.8269768298418         84.19655181504972        1.777792632537932E-5
176.54912962428068        122.69995915117066       1.3268394920365814E-5
77.21224741431033         203.33300600790585       6.203352659989083E-6
115.27018946354552        184.4423764798135        2.449366202457101E-6
149.7498650763014         157.73783544286468       2.8808526860452793E-6
200.17898119094474        85.05440068648485        9.321099392028964E-6
178.64266521837524        124.068283284314         7.025825847480592E-6
78.00914198813948         205.70468069071347       3.304717050651041E-6
116.55764137868655        186.58586049740703       1.281050210427074E-6
151.4798323598034         159.5426524971412        1.5765237927397452E-6
202.5309855520477         85.91224955792003        5.007463585771348E-6
180.73620081246975        125.4366074174573        3.7937707635851E-6
60.16285254915248         84.90007717862086        0.0013500805780207736
64.17514421272202         80.31727983645295        0.0012800384796728959
66.29180194588551         86.44685131547887        0.0012555977651149686
55.745255822676604        89.37691637406303        0.0013639157601740282
61.79600573565426         91.18669537398564        0.0013304258625287946
50.89852364189544         93.69959940388493        0.001326844286434925
56.784387840064404        95.73853046284103        0.0013521551385737851
77.6251904891141          59.82311920111078        3.54594812024267E-4
80.27784428735231         54.338408523339176       4.085753072757825E-6
83.92364675384941         59.25496511285087        6.928512109405371E-5
82.65889017242247         48.72824622776113        3.875217424079702E-4
86.35660475927435         53.597863073409265       2.6154009266898814E-4
67.97878388873825         75.43601190637145        0.0011438645238988077
70.38108008544685         81.15520077045825        0.0011245074635201635
74.69941900622011         65.16830616365391        6.734796116307229E-4
81.07866172402073         64.91342886066553        3.895400083613332E-4
71.48603542048025         70.37826645648713        9.400262294717021E-4
77.98157339376996         70.56673715260911        6.779587744694116E-4
74.49282068339608         75.97665542263331        9.228245244038424E-4
45.55536629943777         97.8443208857949         0.0012448444719991292
51.503404541218316        100.32706693359471       0.001321427994343316
84.76855558857224         43.008594721985325       7.799871265624647E-4
88.44462325922017         47.74101889293365        6.041281120954256E-4
86.61777584463653         37.1585517060466         0.0011689915542162366
90.47589664033296         41.70318437541352        9.549513143363164E-4
88.2158849979029          31.133997901192814       0.0015441566667477868
92.36413059255926         35.54025621453867        0.0012933005330009184
89.55078476910158         24.9446104134628         0.001890976263209776
94.0936635836649          29.23464918518404        0.001604402254512527
39.70542603121982         101.72545564574928       0.0011245081908626275
45.628837728657345        104.78645822736262       0.0012440447737900318
33.35492607468355         105.24614623879798       9.721594958465307E-4
39.24579542869252         109.3729528124419        0.0011240677972912116
26.28530545300975         108.39950925757485       7.873021471269392E-4
32.43629357294591         113.11433210218873       9.697747056265082E-4
90.61056939211325         18.596372175890625       0.0021925467161876266
95.65064871575339         22.776166870693633       0.001872861481296173
91.37795003212315         12.13867520013851        0.002424766679141488
96.84067450704013         16.118683487618128       0.00208889010905855
91.84332743370108         5.601891496289926        0.002556226724669486
97.61740881631515         9.334162715065277        0.0022388387331382376
19.085102656087912        110.84927926606962       5.932509977701894E-4
24.723075219212834        115.46229186916763       7.707779694313688E-4
11.810449277192918        112.59388667270957       4.0466323881785393E-4
17.046694601704818        117.96424261985817       5.601152522280162E-4
92                        -1                       0.002388298587634452
97.97964735080143         2.419525424525445        0.0023537498370242993
91.83497622286481         -7.77541049932079        0.003081391046646953
98.06342534850232         -4.686974724949436       0.002591341571688055
4.434970530543357         113.64726732561094       2.3947945947588867E-4
9.212183615813055         119.94552182355143       3.48148745530269E-4
-2.9999999999999973       114.00000000000001       1.2207816117856818E-4
1.0341464893870003        120.97236936966732       1.5167992697423527E-4
91.31059618247738         -14.829247163489388      0.0033671993113495446
97.85026712884446         -12.022647996885928      0.0029045776070955043
97.67906473874748         133.430400818997         5.382339666198388E-4
-10.676383331380366       113.62395086630258       7.793158446788018E-5
-7.262487106292702        121.01345890910244       7.283120901632745E-6
-18.201161075421105       112.51822882325988       1.3439375198844028E-4
-15.406967827719571       120.03816879331767       4.703389618750109E-5
-25.51343418811103        110.72407212745566       3.0519083801189284E-4
-23.393272615278878       118.14936337691553       1.7849736922384563E-5
-32.57905212039071        108.28364259380206       5.967817118718022E-4
-31.261508740596835       115.36265398386378       2.301442715696017E-4
72.14993385321921         149.40029096606648       9.00230940260649E-4
90.37920052207541         -22.152190728561703      0.003456906889562017
97.28571356533868         -19.563536538573093      0.0030956044155128204
88.98958835778251         -29.720757512351483      0.003416080315276515
96.19682706126908         -27.314641023389626      0.0031582156374394543
87.12778717977606         -37.35575475990965       0.00331008306252234
94.36652936150224         -35.174027404054385      0.0031352846965555514
121.47515107445864        110.57727191424624       7.364682291299829E-5
-56.424282160301395       94.09257151826573        0.0022396824192469494
-51.16507946708683        98.12373962607846        0.0018958442816640886
-57.30062288165068        100.25561439495489       0.0019670564236938734
-45.47668795065916        101.8643337612506        0.0014535895313480193
-51.602544453656904       104.59757974663577       0.0015088102681950072
-39.354926074683526       105.24614623879798       0.001000885486534181
-38.55686564555365        112.06544286926888       5.767786706147998E-4
-45.513408677062834       108.67850282385426       0.0010152706870510814
-61.32623538920134        89.77373761958734        0.0024152736876349376
-62.4457279835589         95.72069459633018        0.0022908206472356737
42.88561918979349         159.63424869816626       8.633232312875161E-4
84.76855558857221         -45.008594721985396      0.0031890357415121917
92.49612437009435         -43.3464837045978        0.0030366871693694453
82.04093896906602         -52.25887456190092       0.0030870074495289446
90.07381676286373         -51.204209757149         0.002925855616522366
78.99096962071668         -59.08610468970278       0.0030093343990710286
75.65751410678982         -65.4881746558859        0.0029493265567724913
83.0520695037585          -64.82309112341845       0.0027703359513161496
86.66713749982546         -58.09905770150054       0.002846439368756837
141.66728317169506        83.05192337793837        6.98711817521569E-4
-65.91082457485163        85.17066895694859        0.0023920504569918816
-67.40222216802053        91.19672442901643        0.0024241595529443383
-70.175144212722          80.31727983645297        0.002189731255514915
-72.15677849292595        86.58009341342101        0.002366534235341708
-74.07672349676733        75.30253188681189        0.0018659712226721248
-76.4703403343088         81.50158363778728        0.0021458367771124073
11.625717861060982        166.3164547513953        3.275551970823576E-4
72.08723940227821         -71.4491629711051        0.002896584644413225
79.00756210791202         -71.445028924612         0.0027013878982150574
155.27814652774396        52.75789269506619        0.001153043942282217
-77.63186805938398        70.15469431475333        0.0014798999307600452
-80.29599300179068        75.9922359148915         0.001806229957406938
-80.85255944353274        64.90400314661163        0.0010760023213314263
-83.89039504131816        70.23601134430281        0.0014012476513564562
-83.75420678002914        59.571791341861065       6.816113900368834E-4
-87.04993722902378        64.58142263728536        9.96680538219101E-4
-86.36944870797889        54.135919354468314       3.086833980178519E-4
-89.81049202959757        58.96941485000581        6.117022991153978E-4
-88.70598347710863        48.60919977682001        3.5912772221070866E-5
-92.40325609762169        53.27000372877105        2.47754754328422E-4
-90.76855558857224        43.008594721985354       3.498059187591468E-4
-94.75279542148458        47.46583843354891        8.995055817340863E-5
-92.57565944924889        37.303188099478156       6.354711093328747E-4
-96.66627549928027        41.47459559213407        4.044148367644759E-4
-18.44991373166913        165.39859234989834       3.145256866518842E-4
68.25221480828378         -77.06231002192531       0.0028404878250603005
74.84817165890661         -77.85703319107844       0.0026294024273101346
64.175144212722           -82.31727983645298       0.002773623820959359
70.67445788353037         -83.76927232466316       0.002554840944173853
59.83034943225951         -87.25666562426494       0.002690303697010288
66.01291252771917         -89.06522973550632       0.0024894458714678214
55.18664626882526         -91.9049183594073        0.0025870115515241876
61.11822235075994         -93.97321033697578       0.0024173504962614056
161.99321847230593        19.95686236351722        0.0014603015575724854
-94.1799606663763         31.28305451796174        9.02822696633783E-4
-98.60236283206275        35.306800766301386       6.92327075403211E-4
-95.5508732087561         24.9441481042624         0.0011496126158229494
-100.6849097925427        28.977409489986954       9.50498544100481E-4
-96.64839585936119        18.329719422814843       0.0013716594293591705
-102.10363658393504       22.491261310314766       0.0011843772166354252
-49.14574745666931        159.07937806945506       5.090550150208678E-4
50.253394291045204        -96.23292922749953       0.0024637266880260245
56.09322095315005         -98.65667588170062       0.00233054933735255
44.99824505300873         -100.24225545394778      0.00232108225688743
50.840673802226405        -103.07969681960164      0.00223208280186199
163.0146744449069         -13.464446855092367      0.0016559978369221628
-97.41318918892331        11.762283756979283       0.0015586370733613603
-102.7881179966788        15.664356538411594       0.0014015593769365411
-97.85666170490715        5.314926098054461        0.0017127275688927426
-103.31428894682635       8.894734683052883        0.0015850741786533062
-98                       -0.9999999999999931      0.001838390246927779
-103.54430020078307       2.2270964314233823       0.001738374072778548
-76.78630279951874        147.76815573016685       2.1217938225175093E-4
39.36392096177911         -103.93245705421522      0.0021574435695379535
45.210269547262435        -107.2180903680316       0.002121844148121055
156.70728747193124        -46.8016012009887        0.001746825263370333
-97.85636374254327        -7.321481259819752       0.0019399544506290833
-103.39728805262025       -4.419073452485162       0.0018659373855860334
-103.64576424952111       129.46673343762484       0.001750607116908616
33.35492607468356         -107.24614623879796      0.001967801573657918
39.197415531610034        -111.07619351169028      0.0019942919117921787
26.61128045306876         -110.27085239351608      0.0017261551872709835
32.47082906712271         -114.3350866529683       0.0018366150979626794
143.21356662267195        -79.61327738669989       0.0016982961605792601
-97.42074168355623        -13.68014267829807       0.002013059215809198
-103.11282179335865       -11.141610290348561      0.001965462617461
-126.79623259426492       106.0806166524221        0.002104839957184239
-96.68580930646203        -20.0622011588088        0.0020422651167554817
-102.89847656189971       -17.795290383035304      0.002025413097161092
20.269466679421093        -112.4968464818806       0.0014584235209636198
25.453659458485344        -116.78709090218088      0.0016342864211339458
125.29929252633698        -107.8578872330202       0.0015981854721457411
-145.3090518694565        77.98207974539898        0.0010040098910520517
-95.64527384639003        -26.445632703423687      0.0019938694863516557
-102.11799464429846       -24.306082663929146      0.002031362953730298
14.354622767256997        -114.06482377278962      0.0011634987124458651
18.642784653102463        -118.5030022406061       0.0013837365876475383
101.85913391609584        -131.09892443078658      0.00160540841736323
-157.9576742260275        46.83982534156307        1.6625994675763256E-4
-94.30799858381403        -32.74833211546206       0.0018079554985588435
-100.89524511646268       -30.782723962433092      0.0019452670691704754
8.569991404147446         -115.14393611880297      8.279299465944467E-4
12.053721285827319        -119.9934541609931       0.0010843217958413087
74.77526309877803         -146.97754714577366      0.0017315445840298538
-164.06994570906133       13.396161350557504       9.751575884027197E-4
-92.68087361052653        -38.9407009461705        0.0014114135964970256
-99.40689130018136        -37.35359242608064       0.0016967562933111816
2.7744505312131778        -115.78736063648066      4.4584584709229935E-4
6.011661071694029         -120.83745907620147      7.585165932464388E-4
48.799493664192106        -167.4607563196395       0.0017583697811447419
-163.44510969184026       -20.800170207540532      0.001362148954312123
-90.76855558857226        -45.008594721985304      8.056848821717619E-4
-97.55400159101583        -43.899559498986584      0.001222340607745457
-3.0000000000000084       -116                     2.7603675098353264E-5
-0.1571423162200378       -121.0131257329205       3.7279338927001526E-4
13.244220716360148        -173.33734627874986      0.0013929184816779128
-156.1308934109184        -53.533061398732684      0.0010541664357994474
-88.55045762884184        -51.00102648622895       1.4578401361155235E-4
-95.4257924559762         -50.29149439127665       5.849975276936877E-4
-8.935417697159165        -115.77532867391612      4.237167696587857E-4
-6.54874808414811         -120.97754388943167      6.051000712005428E-5
-14.320082982778056       -168.9729636307171       5.852886740977947E-4
-142.11158634885825       -84.01167744806985       6.451565214939774E-4
-86.06462263960617        -56.80603076993241       3.8086000301169876E-4
-92.87123925417848        -56.42921452239717       3.524097508041807E-5
-15.24988261264624        -115.03993394563814      8.973343259405381E-4
-13.213845710335153       -120.74435844910079      5.173376350203762E-4
-43.87566698387354        -162.34217203455165      5.66829872110014E-4
-122.6414230436957        -111.10363799615143      0.0014857541576301161
-72.21871808105925        -151.71010868443557      0.0013978307030482057
-99.24366769110338        -133.80633032469825      0.0016883122424186103
-83.32052493831331        -62.410958935927084      7.408496521537772E-4
-89.96506720234174        -62.13600721969944       5.092195670459154E-4
-21.91498599482843        -113.69748598325353      0.001347263047549313
-19.935640534421243       -120.09605731136942      9.553653480701418E-4
-80.33459750411654        -67.79166051904039       9.82025629391682E-4
-86.59959150379821        -67.69771068994804       8.574111164984591E-4
-28.333268060023414       -111.83573612245414      0.0016917368432556035
-26.6980369609016         -118.58204515317765      0.0013584672249145058
-77.13914861079482        -72.90553464202206       0.0011563110924770366
-83.2035400411912         -73.01245875334645       0.0011039486644115921
-34.1329126682251         -109.64931751734235      0.001904962333476909
-33.03945298091484        -116.15786185693163      0.0016806298297154937
-73.74745627081772        -77.74963508100642       0.001299961725699239
-79.70678049592719        -78.10165050485367       0.0012940092562378838
-39.35492607468358        -107.24614623879795      0.002010740876286471
-38.74922242624729        -113.22937173534372      0.0018946301431721074
-70.17514421272203        -82.31727983645295       0.0014326579291928862
-76.07038104521236        -82.94169982039116       0.001453650928649082
-44.10692557144622        -104.67661920464685      0.002038745695712732
-44.06512071164619        -110.3019105956331       0.0020064372027801813
-66.29809785112084        -86.75407047443704       0.001567210012611793
-72.24070765363922        -87.6082950662389        0.0015986447886763705
-48.79778107563037        -101.75450758710367      0.002009503502698018
-49.20576211103361        -107.35579511254447      0.0020421067038509516
-62.20240215239872        -90.93872924381196       0.0017006565507097712
-68.12583031067207        -92.0960692804556        0.0017333646897086871
-57.89802135500705        -94.85449686377565       0.0018267695174446971
-63.68426357279718        -96.32911124339647       0.0018540448905815105
-53.40526041144177        -98.47788787386328       0.0019345111192101208
-54.196714408362276       -104.08785928835653      0.0020214128804132564
-59.013740414753734       -100.32777847307598      0.001954062098949355
72.71933232497403         87.89629856427766        0.001069348093768907
68.5163967673634          93.22555616907789        0.0011867429704770505
63.275679376600976        97.43257292860281        0.0012755785320539004
57.648894756427396        102.70198471905805       0.0013014643681765192
87.70274430230118         64.30774169690855        8.531406810152742E-5
90.50241413268814         58.55167533877307        2.131305980508369E-4
92.33277809533422         52.973795934030356       4.844433438957463E-4
77.38456512091955         81.8517746129246         8.693866794711735E-4
84.6541873879876          70.71685301337612        3.8561721459973164E-4
81.74488619102166         76.47194163694941        6.231037866070155E-4
91.33456904065858         69.45126877655083        8.202688390102075E-5
76.93756037980336         95.49034481965914        9.407498705807926E-4
79.36300725351794         88.17246565560532        8.374803434797462E-4
71.16520527323635         100.86006765177332       0.0010924707674920264
63.92431633522551         103.85285499250178       0.0012215927410651473
52.504416980827564        107.19150790262681       0.001279189924488222
60.34175963480605         110.5153183002489        0.0012156163970878375
94.30525695969982         46.57879930709339        8.003703516822336E-4
96.3663610235472          40.20866916696004        0.00110943195759039
98.41520146527102         33.80248495243506        0.0013940316090037541
100.69290293588534        27.3401756953786         0.0016377861303915608
94.85993358733312         63.25253001957437        2.1337445306313096E-4
97.83877729803653         57.92315619586505        4.695937706139519E-4
97.5929133639205          51.09046734291375        6.972012233426028E-4
85.86843123000276         84.47176172254892        5.634204183569969E-4
88.83359756875994         77.16262678268134        3.430000030957281E-4
97.60481128125195         68.65592154964088        1.5814647158174377E-4
96.02834299123121         74.79902832409553        3.3661946824969924E-5
81.03455254023235         104.68332118681693       8.29680114607434E-4
88.11204143941043         94.70571770015033        5.790551960735413E-4
70.85509358272898         111.66273106742901       0.0010531537240711097
82.73543816698438         115.39731131273707       7.95473935866764E-4
45.91780713666688         112.85083083671277       0.001201676821952491
53.79655108417802         113.81824354615975       0.0012238529626609762
61.72074009816342         118.59349681089802       0.0011408386333289222
39.731090712073296        118.4985343298187        0.0010901242163333102
31.553587520292137        120.82402934399646       9.294425689100883E-4
102.29803845765377        20.46175155100529        0.0018473750562759683
103.51233495063254        13.403489546180573       0.002013956136764694
104.17581988741128        6.320062582914084        0.002153715297715131
101.1138943130673         45.30497391181086        9.754933713154168E-4
101.95570286891038        38.58271088171134        0.001228162369353747
106.09518581839257        32.40803332966356        0.0014518900891389297
107.887701493664          25.46764445587259        0.0016499039597768217
103.06133387252336        64.04639327304244        4.342396842905716E-4
106.30053003517457        53.52149914734393        7.985340858975842E-4
97.66861475934776         84.171588695145          1.4836333495649168E-4
105.35050506776825        74.36638747442977        2.5408617400957123E-4
96.4019763992306          109.98375456915262       4.5106023471469525E-4
102.5158717574023         95.75016410495168        1.6591552898115314E-4
22.830352891335835        123.0537395974436        7.142043494895445E-4
28.677387975128337        128.06024959924792       8.359335114755673E-4
74.98498421342904         127.8040199259634        9.25639230566655E-4
50.15496169669392         123.12959572024171       0.0011441624953944518
60.714769787873806        129.30423873516116       0.0010764921176711906
38.310685470275544        129.38196878367557       9.985607336575886E-4
14.909528993940542        126.24016011695389       4.963512996698782E-4
104.24032777484689        -1.0500382325523443      0.0023197772454985888
104.47533361365628        -8.693277045463          0.002539648258196081
109.25433841455012        17.66369323152781        0.0018335444464168127
110.89938244715084        10.521159845343133       0.00196513887227856
110.80875302645498        3.291813525905259        0.0021103948272891415
110.15782477384668        41.83694680188295        0.0011866975318874928
115.40854419166273        31.036400603371114       0.001481957338833384
114.13328108142879        22.686977630300525       0.001677708927491306
114.38345550497017        63.22023935909943        6.93375890250425E-4
119.95551111985732        51.228317146793046       0.0010335846125925086
115.71167287604784        88.44136620313317        2.4572035227332645E-4
120.65725491599551        73.06929628647302        5.961728669331423E-4
21.546009886756785        132.34818874383907       6.537373068993269E-4
29.86964234579481         135.35365266625274       8.232543635069978E-4
50.89308758762655         139.4598569992661        0.0010270167965080734
37.5909979764064          141.14100568523054       9.130579229136848E-4
6.0373118021097           128.25520483650857       2.546201259528147E-4
12.788117881548946        135.87810837788922       4.1925106921147925E-4
-3.2131056265466023       128.97788547824604       3.158593525204312E-5
110.82356420337995        -5.069036832488587       0.002288483029927235
104.43234471976469        -16.532005228602134      0.0027291164666216616
111.54054658371109        -12.786080494677714      0.0024282505427075662
118.14281600697589        15.544165962589867       0.001789450369398704
119.5022323968802         6.903734222941203        0.0019265789894706842
116.6003437969833         -0.7367396268859705      0.0020982496409822637
123.81254322556858        38.38954895415719        0.0013242891533560286
124.89587758917949        24.5489936660576         0.001582323375243222
130.97559792050157        63.08954271678675        9.013218248787869E-4
132.53605813512397        47.19245316521701        0.001183676588764504
23.515203273038445        146.11333179822535       6.439937031972043E-4
1.8431714694472239        137.50572509448904       1.3075634632253585E-4
8.912377002909379         144.78248586017747       3.004256221758317E-4
-12.31055711816447        128.47115211806621       1.239873445082057E-4
-20.596517997359452       126.45762349881667       1.676591884680334E-4
-8.620219295766367        137.64940254164281       1.0818700304976447E-4
-29.379909871659553       123.7999745632597        8.149158648222687E-5
-37.3764813751866         120.13316722862402       1.6837726580851142E-4
103.95588690254353        -24.606144869976973      0.0028358932386329805
102.10115594860429        -32.404665002119756      0.0028917151968117505
100.26599593014095        -41.35938126937751       0.0028473513215796498
118.97701483928228        -8.382049498294885       0.0021850558775320383
111.82906245462321        -21.565907345262087      0.002538970213336489
118.70802982911368        -16.474040253353174      0.002300332419975959
129.129495934194          11.69592392981164        0.0017555509871316488
127.87624380743756        -1.1189152704177001      0.0019428119016329237
139.92144354374136        34.49418234162145        0.001383475757706698
139.06654040488397        18.483415411430588       0.001595490316892656
-63.66912311567351        101.95023983736432       0.0020517055834843242
-58.379801986231676       106.6414035167209        0.0016235387907688817
-3.6544413200168733       149.9207650079691        1.55303959773756E-5
-18.75025476055822        136.21552624454745       2.5960269482919185E-4
-26.722228034763937       131.98718466892674       2.5973121050376635E-4
-15.622153526255987       144.8601775161255        2.5413334747836913E-4
-36.93121525253392        130.71217440611883       1.7261796883130676E-4
-52.30548954534213        112.02689026691706       0.0010600376691113494
-45.890717369468156       116.366429699832         5.806048783393303E-4
-44.25805225437097        123.86816615990918       1.8364478535014273E-4
-68.52330185345471        97.07846874986726        0.002331143102242035
86.26968651606495         -71.00804006003449       0.0025507403619120517
98.42841154652504         -50.00235202885639       0.0027459344046500966
95.31152325676182         -58.118145939646425      0.0026529683187297426
91.0652490900107          -64.49833730157735       0.0026024701481655033
112.10401163206893        -30.43371732040548       0.0025673586098617918
106.98715310292872        -38.39888045694014       0.0026826398132733242
107.54049866263375        -47.94228690360603       0.00255544602013269
128.31336081506822        -14.107484511946156      0.002083462800187119
123.05397738214307        -26.445060362723012      0.002273746601860971
145.30325446804753        5.814806469688732        0.0016871555337105715
139.47770236734897        -8.877887411393207       0.0018755697424501783
-69.73836965962509        103.36183228246824       0.002124806911310541
-65.62691432951989        108.6434254838444        0.001744678831936415
-59.71723770171663        113.21105499443944       0.0012639417607566567
-29.84077811435266        145.18872159086396       4.082718164749727E-4
-43.61019213365838        138.9993088224557        2.73483208269823E-4
-47.31272983290576        130.90414499027446       1.8544398636688442E-6
-55.10843984702978        122.81486305395174       5.553311083396767E-4
-73.81513811290705        92.98989917382929        0.0024148945846599393
-73.37697632603081        98.94242246226435        0.002331628885389285
-75.80001159076241        103.47718963040604       0.002226498633032571
-79.1670015547457         88.30440444649156        0.002328187089436745
-82.94790395681432        82.51414870823925        0.0020850605285386986
82.161051394026           -78.0637168795894        0.0024651395633552564
90.20237190472757         -77.93950321128611       0.002327094620127701
93.21902386501472         -71.20843620498499       0.002416386487905875
104.49537455592287        -57.9158384513253        0.0024654698785945284
99.8419786351652          -66.48599002432952       0.002395643321608798
118.86689895487658        -41.7876417411649        0.002350238766694046
115.76800409400086        -56.18776794247448       0.002274490614808
141.79420413714604        -23.70139825747143       0.0019309239115192778
133.64058482623736        -38.566085926343256      0.0020730195119107453
-73.2424337535015         110.40355744546217       0.001871969434620993
-67.04145424611724        118.04789075422197       0.0012437853968496268
-56.7661382015864         138.21720189705945       1.0605591561754779E-5
-67.575699624731          129.8771256689606        6.370804956925824E-4
-80.35408885480048        97.19980399506754        0.0023872935674944112
-82.2404576803556         107.41777195183657       0.002185507260845515
-86.86850902340619        76.2096771652117         0.0017114747917061426
-90.76715719112626        70.03628019886348        0.0012968529609239457
-93.28214073793036        64.07844366464045        9.060167506601963E-4
-87.03543127095281        89.77308954270175        0.0022651368278648054
-89.43434317719964        82.47998339516496        0.001976843884704982
-96.00396262500158        58.17890837300868        5.291444215308333E-4
-98.97055942903972        62.72330064222606        7.744483834932411E-4
-98.76174847635168        52.34707621255308        1.816041670473778E-4
-100.85774350074911       46.15756798893628        1.538045634896304E-4
-102.43661164923937       39.60638362499782        4.7504004582739345E-4
77.8579009720681          -85.22798016219801       0.002372912222215362
85.21204585053256         -85.17535994036598       0.002255727884096337
72.90040312148261         -91.08580100081792       0.002314392857135472
67.38932900232464         -96.04141581026828       0.002273760243236944
62.19695147245199         -100.91518808260177      0.0022168878464366992
93.1874000228634          -84.66598614635281       0.0021552472984353033
89.21343037196013         -91.45546258876684       0.00208705451531066
100.66979429052843        -77.86970242029842       0.002175344197862472
109.88954307830548        -68.64828224202122       0.0021961924067436245
132.97406298412344        -54.5396932756619        0.0020085791718837953
122.37763709012609        -68.05666625865592       0.002028541079059365
-82.22319451160068        122.41336028837472       0.0015137283264969673
-90.74109348449376        99.3738072624086         0.0023521999385121353
-90.82955444055834        111.3217387738276        0.002173897693048474
-95.46488520591234        77.05582549294432        0.0016188124750013688
-98.34957367267162        69.44850833715233        0.0011656181385590603
-97.73316747329156        88.56455386178385        0.002075090199294728
-102.86157794404667       57.79243015409817        4.6807281942108647E-4
-105.59153102583556       65.36415198632065        8.601835675857081E-4
-105.22906953033846       33.35785839110509        7.421359085459378E-4
-105.70577238517764       51.2144728393445         1.0451371524696634E-4
-106.89385038122441       44.48390428963232        2.3306590197901683E-4
-107.80482962973493       38.72058492432535        4.988819267331066E-4
-107.7724281052187        27.132959524666273       9.749270938006274E-4
-108.46791658402078       19.966974799005587       0.0012205331555468213
56.963437533591474        -105.83411246411774      0.002147494625178825
51.576350335241415        -110.36693170573206      0.002076841786879835
82.05316721895703         -94.73595579259275       0.0021156743184485016
73.747037558086           -98.10149791999683       0.0021519693666420814
68.61975618427178         -103.89981473929785      0.0020992713465584067
63.1007622767447          -107.37780625263967      0.002084153068479755
100.5517594592871         -90.94576541279169       0.0019717238393908154
91.01125345120427         -101.6358232338502       0.0019199442866910665
118.09082444831456        -85.28211342854307       0.0018714014841153537
109.9961254572726         -97.27001448313818       0.0018054609102707841
-104.69475846508914       103.66217971252468       0.0022833248311252483
-106.480417254267         76.86969757413405        0.001442564622844797
-110.28124337554041       90.73729388112312        0.001954997943964143
-110.31076575112732       57.368668072437515       4.029144461392617E-4
-115.31406421527198       66.80631015578881        8.381613049988426E-4
-113.29968256026098       33.588636226587255       6.96270961801207E-4
-113.86381894611404       48.87838455252826        2.770674170313875E-5
-112.65131269441817       41.37689778816093        3.704660487364869E-4
-108.91940977131358       12.702422721302984       0.0014360781922743981
-114.43791618811053       24.78472612000449        0.001017068134392278
-114.78599085886815       17.026122579333386       0.0012632890135820599
-109.38109092833217       5.702385324945285        0.0016113140700481851
-109.3164942017052        -1.1303923047827298      0.0017574911284580566
59.06470355681152         -113.96966355309222      0.0020097159856045654
45.36550696458622         -114.8246284877062       0.0019941833233257378
52.013514408019475        -117.27540186619463      0.0019833126660527833
79.44782791307829         -107.26023673968335      0.0019538137514822917
68.66344120372568         -112.3291929949826       0.0019770616316766576
64.12271962519971         -121.04266467948248      0.0019158473595929926
102.13647818483247        -108.81697398870385      0.001750010443714256
90.4543552514615          -114.71395812253908      0.0017876888506227484
-122.62845581134526       80.11123930382544        0.0013616661922592407
-121.38975815698419       54.95008123216318        2.3005515217549427E-4
-125.56829669163876       65.70272843473367        6.918468490513807E-4
-120.19901092229898       29.649236722583566       8.145909866010825E-4
-122.15565063953248       41.54811083452142        3.5307515749857105E-4
-115.22725352046336       9.252946574602824        0.0014723080456344462
-121.60123149768307       21.608784180115613       0.0010741552657132988
-120.1172758804415        13.825854541559623       0.0013106957952622872
-108.7161198734151        -8.087649511840445       0.0018805695635328856
-115.96479892890147       2.2675038440723663       0.0016253912512188343
-115.0345372916387        -4.538535662792629       0.0017623631935351838
39.419040574226166        -118.90075226842234      0.0019015828156143666
31.44851121151241         -122.24002003332915      0.0017588949965775813
23.53076755421401         -123.20245555960311      0.0015619187859061134
57.01269951515824         -123.56153490849647      0.0019211445401454141
47.100869705044595        -123.75524097016128      0.0019153136268623139
77.81708279209661         -124.7578322196714       0.001805329238394715
64.70466621247057         -130.28491203554424      0.0018506335172737698
-136.12829486120606       53.341359739869986       1.0397986609479021E-4
-129.49658127733758       29.69553784861878        7.706777029942713E-4
-135.82197481961995       38.62592757753432        4.4715539822345884E-4
-123.25482507783869       6.403462659191058        0.0014645757443688817
-130.12729919649752       15.491380528659985       0.0011853045611266433
-109.08620434909983       -15.34611074173037       0.0019613593431467777
-113.96113539469735       -11.037039736352435      0.001867334833454734
-108.96728759462306       -22.235594765096895      0.001993301779051798
-123.18785411540725       -2.1453057740503856      0.0016338363353919985
-119.53790254309268       -9.688671912952563       0.001788175534047913
-107.6615121039488        -28.41674614712128       0.0019696584385494945
16.194470173410018        -124.4733425661892       0.0013071468367794603
39.202682669742664        -129.839280207296        0.0018315632454754538
28.614087945283522        -130.37545460950417      0.00168026573868707
20.382343680371747        -129.1775518371801       0.0014737019338683377
52.55470516632755         -138.91486343916554      0.001842705495525343
9.636935167001706         -126.57112340955254      0.0010344847807306767
-143.80095432754723       25.387430692316926       8.313360803664724E-4
-132.4360364183909        1.5345493614890398       0.0014697776353749456
-140.15390889719666       10.011384969662334       0.0012299082606238299
-118.01658076418207       -18.16181215565919       0.0018848793902632166
-116.01851009977362       -26.105132774555223      0.0019143369784963733
-129.47427264471025       -12.394793270841182      0.00170001466791906
3.344023173160169         -126.3032585590862       7.023047485618106E-4
-106.2411780275016        -35.42122071874495       0.0018223319656110772
-112.49200798749536       -32.598929676508384      0.0018722277864004731
-119.08881289112033       -32.824782550930856      0.0018147568780931891
-104.85236411661741       -42.31280651414498       0.0014888381358130094
13.854350579615287        -132.2343953171269       0.0012642201014462229
36.871454470809006        -144.8854098581034       0.0017644234173326834
20.7688261901314          -138.05646028323932      0.001504253702588082
6.156768421993715         -133.53264592847552      9.554398705172162E-4
-0.43213641328411323      -131.14946269274046      5.873977452609258E-4
-145.69276866445838       -5.698183233673696       0.0014367948791984345
-127.08198005748176       -26.18978415314953       0.0017865383411862293
-140.64212835864043       -20.42590059179337       0.0016169410154744657
-3.5293867344024314       -126.19855900830709      2.937174969448453E-4
-113.9337816958925        -40.178500319524304      0.0016411321533365136
-125.91778461495853       -39.051565830916864      0.0016269047377774938
-102.58214589952205       -49.33376190450829       9.169428811099389E-4
-109.5566550069968        -47.69636095396872       0.001186098027313072
29.5344072509392          -157.9860873627622       0.0016632460573855479
31.67157253553775         -170.4752654938508       0.0016652932725329528
9.98675984964914          -141.59524809974297      0.0011880922727487975
18.011294677671412        -150.635120600219        0.001460422451548038
-7.088145146836939        -132.35110193725194      2.45377862590046E-4
-1.2755811730854474       -139.89566953379116      7.015622557854095E-4
-142.5653971188749        -35.96050218286936       0.0015386163949371381
-133.42979875856068       -47.81364320515756       0.0012970553469341187
-10.456696046771867       -126.13389147234547      1.396795669994788E-4
-119.41962697995167       -51.34138982594605       0.0010464184306838153
-100.263985940077         -56.06386768883698       2.638468311720217E-4
-108.64318588226229       -55.511096765872885      5.403662874928494E-4
2.4049004015684683        -155.21719693560618      0.0010277680799455347
-13.823521381685838       -131.23399552773486      1.709460901301446E-4
-13.011549131791938       -139.49503338859282      1.1063628742077891E-4
-10.228830054982488       -149.59838207137784      4.585003735340376E-4
-132.18030389558206       -63.540862604826444      3.5935263850054786E-4
-97.10465018929936        -61.89882828669284       2.7882135981136674E-4
-17.768133818177244       -126.37390716640428      5.705699018457022E-4
-115.54335227040227       -63.11537073556689       8.576779651475741E-5
-104.99241327688222       -62.90601835201977       1.4019893906422679E-4
-99.20960489767072        -67.4467546776971        5.712892826149549E-4
-120.3767681121053        -73.73153503142653       5.099328117836796E-4
-21.048759679108656       -133.8779327621505       4.7367368017707523E-4
-24.854396200845102       -148.7963015669477       2.0719463944846028E-4
-93.18494575214379        -67.71946795679608       7.180063999299158E-4
-24.60519733255794        -126.10373962461635      9.456960133772951E-4
-107.27697184531179       -73.38156814678847       7.297177459257877E-4
-96.61670184135957        -74.07358511719747       9.471170163129379E-4
-116.83820035290353       -89.27454969318696       0.0011847825222485037
-31.757344312471993       -133.736327462988        9.71271936024462E-4
-37.901196879422315       -142.28543505570303      9.143426740028798E-4
-89.58887358468266        -73.11571075487875       0.0010199873742645083
-91.54530214189917        -78.61419122817594       0.0011918544418607485
-32.35999928180426        -123.6009804592901       0.0013766763319634223
-98.89451282644916        -84.16381793884848       0.0012739570332534755
-103.2987435940017        -96.75550335054342       0.0015094269287577247
-39.77224419207357        -127.14699936130205      0.0014785964273398011
-50.986955783345245       -142.07050965201256      0.0012908191949893844
-42.121168838899855       -134.42281151703355      0.0013000690972096163
-61.861407892458104       -133.24053636317922      0.0016791878500125174
-97.45813790992824        -111.4835975099875       0.0017286188863462268
-93.3092830534199         -101.06030147370612      0.001680866310672914
-75.61321449821351        -129.0858462698478       0.001799781936422884
-85.02732468939307        -117.65282050749929      0.001842303229947731
-88.68079574614922        -84.61123531428099       0.0014059335506416692
-85.82553726050021        -78.4921320050377        0.0012543728370052604
-38.287719911905576       -119.87890929672487      0.001687744837733679
-43.959164443158485       -121.72417368476428      0.0017447375940480014
-90.35371460878623        -93.4332960969894        0.001592370434058854
-50.24284758823074        -126.8370492676984       0.0017011071940385425
-62.81854588470944        -123.23296169087479      0.0018739447925652797
-83.43656507631268        -104.48896611888244      0.0018154042059490144
-72.69852442144497        -114.6179696158466       0.0019317756006178993
-83.79641865793103        -88.5000984179037        0.0015511624238139995
-82.22793155315198        -83.49754547469048       0.0014347016002542248
-48.37255529705634        -119.11276850329853      0.0018724089928387477
-43.71699458989058        -116.21225445467542      0.0018894008590643052
-81.05968330723992        -94.45315006476045       0.0017016918730089342
-75.98885051103585        -98.74109275498196       0.001817091996979013
-54.82566404366693        -117.88178953333554      0.0019384942354184753
-61.61777353926882        -113.99188864787439      0.0019851038714256697
-71.77469173882504        -104.46742213202272      0.0019179415907391653
-65.99330281398403        -107.97107531474799      0.0019786813329442793
-78.29593693369729        -88.38883448059288       0.0015912169451739594
-49.2515737775004         -113.11979795438901      0.001992167247154869
-74.48661423253287        -93.1666124835416        0.0017274830927976395
-69.8373691436935         -97.80403166721868       0.0018494021721344317
-54.838944825339496       -110.43195435098716      0.0020238872242903383
-59.902422854727654       -106.21929615089336      0.0020085957443438662
-64.96396449629805        -102.02388210891372      0.0019443089593010748
67.64785826841647         13.29731002025084        0.004179414466459086
67.66125762617689         12.363904644903739       0.004181816525728355
68.58660232475985         12.854629244571587       0.004157392269668936
68.26768709167685         9.053590657747458        0.004208899200178751
68.61403199999998         8.15652799999998         0.0042207168923353855
69.30035646227584         8.917675379156497        0.0042234900134563436
67.83105799999998         10.184496999999993       0.0041889073769887375
69.08533909065923         9.882761407762313        0.0042078985764948396
67.71315065777324         11.389835433432458       0.004183734627735358
68.59755673462185         11.905490570392073       0.004175206710924861
68.7570400240788          10.91369797018147        0.004190794121494035
68.60984151605234         7.349243265202507        0.0042131232918327655
69.20778327378476         7.572862122501097        0.0042306482326255335
62.27984688197667         45.80493240543564        0.0013627750410110107
62.727490673282105        44.60791216840395        0.0014921755195606012
63.39801424381278         45.65818288006377        0.0012024737841539457
67.6518383646299          14.4670923895057         0.004172420172704916
68.76366795154146         13.911465256539955       0.0041243783251319055
68.60491291553424         6.399762486391684        0.004191570632117836
69.32044525135663         6.84909995798062         0.0042278993705000545
64.61270106785422         36.30447381917828        0.0025743244006904975
65.25903599999998         34.87690999999998        0.0026838071999891744
66.09435880008134         36.225983519130054       0.002290911965416309
62.059391075448865        47.133361961684045       0.0011736530510565446
63.390355410262295        46.70001389781633        0.001037374638858446
61.80841513212676         48.793992847681444       9.39039487242388E-4
63.300772527171254        48.318280166475816       8.017820754375737E-4
63.10990529282012         43.18589833724943        0.0016699296069905278
64.11603593827255         44.01531544081713        0.0013559527061713927
63.40472881693386         41.3904543236678         0.0019283043190372329
64.36769813090936         42.09435629534837        0.0016291727893786856
64.32282838024966         37.74428080441056        0.002384535574259994
65.85717212361239         37.39923915935509        0.002142338975016145
64.05521833391906         39.496995904702274       0.0021339309456005484
64.93072923413868         40.73450085237859        0.0017576219652258862
65.5950437240484          39.01236168759944        0.001925366512107174
61.153107110450584        50.74066966664657        7.218216893225549E-4
63.06391106798942         50.14947981572281        5.643357790726666E-4
57.95346435638113         56.21313568896801        3.0418176770902194E-4
59.273772186353675        54.454583331671415       3.9844744845507485E-4
60.29829520007557         56.12435074257974        5.6799391876138916E-5
60.35363226532102         52.69574377350696        5.257441595467038E-4
62.40316959695234         52.2851960040459         3.4250628146909046E-4
61.44600019501791         54.294219582739366       1.7586238603678472E-4
54.6569058395658          61.684726240519524       3.117035906446963E-5
55.755912939205594        60.236421900287326       2.3223108934156134E-5
56.20799480160417         61.85339972866952        2.156158840306288E-4
56.96522132633412         58.36763188426809        1.2520702139467987E-4
57.85794058024783         59.79005664530641        1.4540037953553187E-4
59.34713906525747         58.19408506245484        1.0243275789695305E-4
53.808410348312016        63.395271222287136       1.3844261629275545E-4
55.753299834430855        63.423805509582074       3.384462090852969E-4
67.65100966578802         15.95006511836117        0.004154097330421935
68.98870579690902         15.31607269109306        0.004063700266120351
68.17425797862391         2.661152787613782        0.003933162324376793
67.78486899999999         1.5952789999999766       0.0037689276088870294
69.16923840492345         1.842534706886165        0.004008534792231844
68.59143399999999         3.8030880000000025       0.004072694556059631
69.4751677287238          2.9417410480349955       0.004107935582624789
68.59879582705854         5.221322905289613        0.004148647443840803
69.58631440793832         5.786080701728848        0.004219913140760312
65.50766851413427         32.68844705529035        0.002990475115639435
67.31784258833432         33.75491197630524        0.0024620469418935587
67.65027337361957         17.839795680580675       0.004108492127130603
69.21318797267399         17.038870594888284       0.0039665086937121785
48.2046703762429          70.06743831328663        2.3968579882072127E-4
50.938663000000005        68.05148599999998        3.2686294296524476E-4
51.68638307317286         71.08276705134189        6.537736061331678E-4
52.72355175824416         65.57498847325222        2.6136478268540264E-4
55.134561818001806        65.45576773320573        4.7918797445528627E-4
53.87362235140923         67.29585206440849        5.337177013453043E-4
45.82639859560709         72.51112538777622        2.306633809874281E-4
49.466012084353395        73.69814185412459        6.639455898108659E-4
43.18268736062106         74.4398518357982         1.4852798478737217E-4
46.327700010638           75.59675989999866        5.41098776967508E-4
35.98206373675704         79.97537585356665        2.911233998570406E-5
38.12807816644281         78.57917337927617        7.404845723962827E-5
37.80101917709304         81.36720826797936        2.905578552078736E-4
33.68919691398569         81.06972763333698        3.9987007348307735E-5
35.58794465185771         82.43510553032414        2.1458587105044336E-4
67.62356491865732         -0.1521600388199703      0.0035651230664714983
68.9985916056765          0.6051739474150386       0.0038973349908648647
66.36334499999998         -6.327786000000003       0.0024751730610181877
65.608463                 -8.210767000000004       0.0019575604885617715
67.23504007558778         -7.867159633034257       0.0026448947769306397
65.279651                 -11.706693000000005      0.0015071803944590734
64.8901935962172          -12.723467955358508      0.0012510975638115873
66.289532832429           -12.525072068732948      0.0019025179057110542
64.504031                 -13.731641000000025      0.0010008387296189802
65.88547268556303         -13.515094503198034      0.0016684245773912476
64.33441871720733         -15.476305759056206      8.43401277757172E-4
65.74941075424805         -14.625979073965265      0.001552580599754938
69.86094233982698         4.316852028264478        0.0041944988787965265
66.37942799999999         30.38423499999999        0.003167974938248941
67.91870957604917         32.14319589964305        0.0026011174348475885
66.66678182782903         28.048056682145347       0.0034397879996035385
68.34443084202404         29.0439912627536         0.0029709267905222436
67.53027599999999         25.684221999999977       0.0035679961695458395
69.15842173924698         27.466104410191782       0.003038614741888712
67.64715028529217         20.20911880535826        0.0040068320509863975
69.49544921123379         19.01831247484167        0.0038155436139590826
67.65991250778042         23.004819287338496       0.0038119848603654916
69.75765993223881         21.312166925099337       0.00360262412102208
69.81579893733677         23.54658094925424        0.003383314714919372
40.498796833758895        76.65024573482611        1.0273258248660877E-4
43.723165284225594        77.5711233503987         4.7007753125766216E-4
41.63515701079325         79.0437348262869         4.103418916190371E-4
30.813720229757294        82.29198501399213        1.1539118242748225E-4
33.104657606485134        84.24431539137996        1.9347736201469345E-4
9.187700999999976         89.54796100000002        7.249160009925593E-5
11.347155999999988        88.75348199999999        1.2200130332190584E-4
11.005341791507995        90.63169652926936        3.5185804372978025E-5
64.18043799999998         -17.197896000000014      7.267715034777744E-4
63.56815711655206         -18.588361457489437      4.042952380372E-4
64.77916175355054         -18.69877180014594       0.0010095888135117637
62.323509793563474        -23.53774413415539       6.30521007499718E-5
61.80722279632879         -25.24811840081305       1.9188705288086805E-4
63.16033548350433         -24.854198365514126      4.596258677861398E-4
60.41809209465367         -29.269239380925214      4.2316600065950283E-4
59.901468139672446        -31.13752226100505       3.8466523387514773E-4
61.53786094015951         -30.858730135542476      3.687138548744695E-4
59.441583336292176        -32.68908457302455       3.343218660656344E-4
60.98435090796367         -32.42611762973779       3.609836000636468E-4
59.00857972468539         -34.170709476500406      2.5411357567861614E-4
60.73151599528514         -33.74669224101294       4.7163841215480673E-4
66.49467833714321         -4.736123808434173       0.0027024806466018347
67.81116143370791         -5.4825197336422065      0.003065744356147926
66.89456006768998         -3.201864354422622       0.003020927390089412
67.72767729293041         -4.2112411376181855      0.003167293806825233
67.459933                 -1.9248170000000187      0.0033378659234333252
68.71467115139767         -1.65663853198854        0.003662858735265395
68.40261619402233         -3.126486281763674       0.003457795236745831
65.44653830596215         -9.932348779038243       0.0017242271784438934
67.07198805505813         -9.54553806121281        0.002437040889517794
66.95230975376658         -11.172764494991217      0.002264593560147521
65.5132715888096          -16.807820929467606      0.0013725859690543185
27.353705529411847        83.80878386345148        1.6508796521119695E-4
30.324278123689158        86.14028294078558        1.759920762942624E-4
23.70398264713433         85.28282876088537        1.876352432762518E-4
26.670320518451117        87.27629083006453        8.082579460055861E-5
13.6565530093727          88.64752596712104        1.2983150274453736E-4
12.63308764558423         90.65019292876718        3.261724999450988E-5
16.46424409864212         87.96521448018775        1.5149484617396625E-4
16.337864460970273        90.35637973280781        1.556052218693038E-5
19.866491555132953        86.71950063698335        1.8187349654544271E-4
19.538502622499838        89.68206473621319        4.944340656398705E-6
22.996068445333606        88.39378664115492        1.8853563466508794E-5
6.989519918714546         89.6314713412516         4.4936063273381954E-5
7.8896084283495735        91.68679061896796        1.7920778429547646E-5
4.546342911324812         89.67126074778739        3.7621926610997836E-6
5.898732627206173         91.72080878086831        3.7667630305854294E-5
2.186676592528592         89.9251863301291         5.321534498919922E-5
3.7823077941827403        91.54768882146752        6.306218965151933E-5
-0.2500430000000051       90.72452099999998        1.3212437878415417E-4
2.0304046185719784        91.8822911511512         1.0254095415221376E-4
-9.955838                 91.468616                4.583102683199669E-4
-8.02406000000002         90.88377699999998        3.8414987596169237E-4
-8.412334199251688        92.90235061908281        3.982614086776859E-4
63.2422134501784          -20.21952757944218       2.5936776763257896E-4
64.47128905238966         -19.93946422546227       8.711302891001305E-4
62.95874437860918         -22.026642135842675      1.7960342475120683E-4
64.36969583512051         -21.58072840225292       8.60037148764814E-4
64.13974375603844         -23.582631988925634      8.369062618145406E-4
61.24905640235748         -27.284790006014223      2.6136159268697057E-4
63.199190202885795        -26.613457254303462      6.238790395747262E-4
62.91939425301156         -29.3229490024963        7.763076079581044E-4
58.75611829147669         -35.758668057149265      3.520159905745501E-5
60.47330885844931         -35.17794511962696       6.163254737849844E-4
58.17794992496939         -37.5381968641103        1.0003467493624463E-4
59.652844105903654        -37.657212606212866      7.610220200697793E-4
54.208233229927316        83.80265696066874        0.0013009761122277363
-3.2042588185379146       90.73526451725456        2.1682835406627854E-4
-1.8291394594868091       93.00888547409936        2.051239837585206E-4
-5.895412548167533        90.79814514132794        3.0615225698554793E-4
-4.465827656610614        92.89562504582577        2.74451182581098E-4
-6.452102494700409        92.86301779155966        3.342667738030769E-4
-12.068559240860957       90.83500385572424        5.400892721633688E-4
-11.779934624257411       93.11318969739746        5.127571018857247E-4
57.4459684348441          -39.65153186037745       2.8954249367885154E-4
59.05500519648142         -39.41417993638636       8.968720105374528E-4
56.70484521199055         -41.616179777670624      4.895233326511761E-4
58.56701131901755         -41.28037028492024       0.0011274645848314835
56.095461954872775        -43.42895726370949       7.453550688091282E-4
57.94247582789308         -43.00159723021172       0.001306544434008572
55.55584073937605         -45.15013207681658       0.001035494502779566
57.346316563452255        -44.80269262224633       0.0015401499154900078
58.0115769555149          79.73967566979266        0.0012966821185040334
73.41646127394318         55.13200053609532        2.530713256446715E-4
71.61939435014226         60.45474727476324        5.889264821302143E-4
68.67135030465106         65.11475454640326        8.610707308537302E-4
64.752850789562           69.68049971818873        0.0010763010305101517
60.82023732461327         74.89785045261576        0.001222653143394259
49.773545454353695        87.68565210768601        0.0012516408992637174
-14.70378933220282        89.96748356347035        6.469899832844406E-4
-14.08617524918042        92.52537785563311        6.025185802263217E-4
-17.38029812533812        88.9307210683136         7.656111247851677E-4
-16.592871617754543       91.66861945237216        7.107897471558544E-4
-19.70682835706478        88.45480485385158        8.834614707158711E-4
-18.935106436314186       90.95508777995605        8.211852071053211E-4
-21.751876550369655       88.0859075694913         9.966440002996124E-4
-21.31239030175432        90.37421426974065        9.428735724140852E-4
-23.967816690523467       87.25788605585977        0.0011288407002510714
-23.552948454084213       89.90682178848499        0.0010650000835136092
-66.36884                 49.13333399999999        3.117920759550946E-4
-65.86494520676692        50.27715957512397        2.2978626420613185E-4
-67.03203289698818        50.36475218119356        1.814052098061264E-4
-66.56490090190826        47.849020296693865       4.113131248562746E-4
-67.58360429457356        48.58288589920624        3.136551113800401E-4
-66.80205990000002        46.29549                 5.23566430307848E-4
-67.92822240249117        47.41078576210977        3.9524206644325766E-4
-67.54158999343662        44.8250807660594         6.032337788247771E-4
-68.4160638699687         46.12618205704097        4.7594521363682196E-4
-68.141427828391          43.64433392287386        6.627323274827623E-4
-69.0885440967176         44.80021274412583        5.485947611448133E-4
-71.26667019858074        33.16975878184201        0.0011280513935098269
-70.83767293133529        34.12492880235845        0.001093873573545387
-72.08289521122504        33.966832092898414       0.001072219329797737
-70.46223076119945        35.20662876680601        0.001052872060659557
-71.80290029844774        35.04696465175483        0.0010272944390209426
-70.18664587549536        36.60909135016531        9.941625594038841E-4
-71.5470046919478         36.288608730082366       9.729817502631202E-4
-71.54333582087219        32.07331939485617        0.001170741115571465
-72.49481174873655        32.897661768741045       0.001112851629553796
43.35221132530788         -70.57415644512193       0.004708320324815662
42.65592457463417         -71.43200495718558       0.004755405826751491
43.85212112953031         -71.57006814279379       0.004638446669435081
42.11978569628631         -72.440754601634         0.004777124949873701
43.25210068656958         -72.3025671050462        0.0046665352079640066
54.96478917270933         -46.860661566979275      0.0013270201862186637
57.01889136493694         -46.58791613620559       0.0018639805120492792
54.41737593974689         -48.490399690966896      0.0016305417206403106
56.419793515825575        -48.251858499975526      0.0020972534578070356
54.252978999999996        -50.33240970000003       0.0021035111488901803
55.829888891995054        -49.65418847358503       0.002286244492128886
47.20607066861205         -63.51114232661931       0.0040490356380382675
46.54129094943365         -64.73835564851555       0.004200916961772938
47.74622272703171         -64.77304229181397       0.004191530585465786
48.10611518032681         -62.44551985912598       0.003925633829807873
48.779125287193736        -63.92293066412966       0.00410131932942015
48.99273073132203         -60.970996630262995      0.0037328979263689943
49.79437973437319         -62.629846920886564      0.003972424265748398
49.86491951898802         -59.153335636016266      0.0034606864912573587
50.89943489729719         -61.045417475669275      0.003808040773707
76.0232285486417          49.83927431674548        1.48829071539458E-4
79.14730055914062         44.14766240527471        6.109489228927067E-4
80.89642579006048         38.26476533543334        0.0010722663909188412
82.12985382493827         32.38156092416317        0.0015279535184409276
44.87655392971919         91.63601954392983        0.0011631181138413438
39.48683792437302         95.41722863354485        0.001042005554204195
33.54836471523701         98.58951296671022        8.883340087783576E-4
-26.809727959907114       86.26025220484009        0.001312490050584314
-26.84053231459535        89.35127480676289        0.0012540786988557012
-30.458557569918447       85.08343234517629        0.001566340108687253
-29.95178984874906        88.55760876612575        0.0014514657018380034
-34.82083558369881        83.10898003446118        0.0018812699264343646
-33.49923389157448        87.24301920043268        0.001695557493682609
-39.51361555857886        81.20341404732095        0.002176478330245854
-37.202018286389475       85.51538960105697        0.001954604480973232
-47.97585555984696        74.65993438382365        0.0021537205194320924
-45.956556662677          76.6934842194165         0.0022648063576636013
-48.250802839332756       76.96327197025909        0.0022602848521955238
-49.63564723246136        73.0377105414828         0.002028052427197495
-49.45528648567922        75.37744315706495        0.0021784408874145067
-50.85088792540355        71.56594234002284        0.0018911865988906068
-51.49316205246396        73.7538567663803         0.002056490086246643
-51.740925600000025       69.87598                 0.0017156817161561935
-53.05285123603395        71.62325104984203        0.001871988825619307
-69.67048858200903        38.33724094569547        9.225956131138427E-4
-71.2950652293863         37.899303715058444       8.974738987189076E-4
-65.22331609254651        51.64534954196094        1.2554554566156922E-4
-66.64193200460505        51.616051551964425       8.191385026597858E-5
-64.35847992532698        53.34202432536382        1.2558433761918064E-5
-66.1173045706754         53.27689793879799        5.787365137031181E-5
-68.63559829008969        42.22834042494763        7.365514555402394E-4
-69.81811268032907        43.39397153468439        6.199588066428882E-4
-69.04829155264684        40.390827369553016       8.311614428998318E-4
-70.49180928953568        41.752625285826696       7.026994299412295E-4
-70.9857553707753         39.78105937670612        8.037168567099004E-4
-71.83533265557092        30.708028127240652       0.0012235342069733882
-73.00961910359922        31.65051634385659        0.0011586699745724863
45.80270085335615         -66.26752254573094       0.004374017638702654
47.27687029491446         -66.09169657935912       0.0043067073188649
44.92070081119297         -67.90433045174429       0.004531335763160893
46.55830610217953         -67.71078310130491       0.004422607607651563
44.19138294521965         -69.4550404565802        0.004637378321921015
44.73774447229371         -70.59720531257375       0.004584463251312676
45.64314952133427         -69.32786634665288       0.004518100749965226
40.59166299999998         -75.36163020000004       0.004722023501838507
39.52617631824973         -76.13243460924956       0.0047334125628104295
40.41807818841359         -76.71536064112324       0.004567144828568098
41.502101127301586        -73.75565397073731       0.00477087357676545
43.194459605773226        -73.46479279012597       0.004605162857339196
53.2724975782398          -52.420295821769216      0.002427040991018481
55.13642101730697         -52.794816315680094      0.0028230561441163204
52.04482236685648         -54.82090733987297       0.0027892313939932856
54.28724224270327         -54.70867526797905       0.003069523090615034
50.85429413687361         -57.21622512745624       0.003163840122319128
53.546919646227636        -57.256037300639605      0.0034140492706041803
52.239198419839276        -59.21157871913022       0.0036171769867191506
83.41962843522182         27.061299069358228       0.001912280966885449
84.9724701137947          21.037484574970573       0.0022870192344086604
84.98747724557319         14.983738878755537       0.0026733679165367175
26.766020660338565        101.67201401475813       7.12334413032617E-4
20.428737225631608        103.99494546828618       5.53792445499246E-4
-43.411808800000024       79.15153799999999        0.0023058102102655464
-46.92474316457227        79.61886196727127        0.0023295162103933245
-42.986395189038454       83.48639769067687        0.00224774007830833
-53.379128130950726       68.177671929893          0.0015316804906987669
-54.27081812234503        70.17688483505768        0.0017307670654464133
-63.3175887100664         55.43879461478653        2.0071172954586047E-4
-65.45273484318042        55.34656625160557        2.43167308476476E-4
-72.34567967483044        29.020212028431633       0.0012857003124131655
-73.61074632347555        30.098847298716297       0.001215763903261037
38.48378299999999         -76.88653260000001       0.004725402736009382
39.708522630841514        -77.44598738689595       0.004533627011550828
41.93980104079539         -75.47287745537022       0.004561618948523416
86.09513092365536         8.679851157961537        0.002911297420813863
86.3388539404839          2.4914633152101904       0.0031209725787029186
13.915883314282988        105.76803196724819       4.0406804518700046E-4
7.192128115884821         107.00520811983851       2.773737203584925E-4
-55.42445549660391        66.11881012716971        0.0013086833101468992
-56.162085719415295       68.78329791822675        0.001586215736556422
-57.96093311613349        63.60979416171729        0.0010399258247144674
-58.634499970688644       67.03891175174489        0.0014041764707617421
-62.07042346082801        57.9759302779377         4.5063801409218895E-4
-64.64975105161052        57.858407619240374       4.820001955981035E-4
-60.617237900000006       60.752078000000004       7.418711412029363E-4
-60.943527040389064       64.79575810575506        0.0011742701197189759
-63.75147904594922        60.47396590309492        7.406166998777733E-4
-72.79619064375736        26.841208469371733       0.0013679547131573086
-74.30236501869953        28.377994705262328       0.0012777813829791193
-75.16328120000001        2.487093999999985        0.0018717646821277412
-75.27118429884638        3.593240900742841        0.0018808481794885187
-76.22822699587734        3.1921932210047483       0.0018674971075092958
37.254534999999976        -78.44429470000003       0.004601852463980427
38.93695286353523         -78.52954153225409       0.004443678313797189
35.86534040688746         -79.21500096019021       0.0045794109519634585
37.086954255085764        -80.24741291367211       0.004315308637267784
86.16245196978264         -3.877531386167948       0.0034092247410786314
0.3347063606917454        107.6490696499473        1.9458165867644595E-4
-6.573102500616842        107.45317003830957       1.8007361301916602E-4
-13.43726754908129        106.125702410362         2.6493148243236786E-4
-20.670319375855623       105.76837295356583       4.0525211234417047E-4
-73.55685599440604        24.164612813553997       0.0014666090633709064
-75.2942450722245         25.972380303690933       0.0013626019615691279
-74.16155514106165        21.148196035132113       0.0015782757733620173
-76.19323899338936        23.11266210125339        0.0014640848435996182
-74.42673190000004        17.948825                0.001694063336813982
-76.65639443060725        20.10591556619939        0.0015717023320988704
-75.41982645192252        15.37605936189934        0.0017710925546531447
-77.11958390983212        17.337247012444163       0.0016624204302026144
-74.80431405792085        1.5359086126450265       0.0018615901495962067
-75.88116375839373        1.6988256925574259       0.0018580703029364362
-74.36913760000004        0.38278499999998417      0.0018455069555931222
-75.61422820574111        0.7935057347101095       0.0018497528875485794
-75.6145716116864         6.563487494783375        0.001893316787581173
-76.30711060000002        8.311388999999991        0.001885229057005125
-77.51897254337676        6.8002136211474955       0.001859543440784553
-75.37374294275143        4.987127741502772        0.0018883576063320542
-76.50115295032123        4.261841347428319        0.001870171778978684
-76.94808177029788        5.532658723243945        0.0018681885307992169
-74.23299459907146        -3.2165611060065284      0.0017981608970634236
-74.29333888678707        -2.203176574732241       0.0018134854012169868
-75.26002913405402        -2.710855575254732       0.0018098021815732696
-76.03124103489004        12.799806173625733       0.0018327336538918257
-77.4108195591526         14.815214288537257       0.0017379289843116458
-76.30059668645458        10.37684148752791        0.0018707610374725236
-78.28731899121176        9.536471975758174        0.0018267966146574624
-77.84557948209729        12.547919303095943       0.0017865506133855694
34.66872898569775         -80.24349665264381       0.0044893748448257
35.89797612891674         -81.02590150043983       0.0042661206252798956
33.364835240272456        -81.58381824713558       0.004341893470085373
34.830280943801284        -81.98798146156494       0.004168625649054819
85.58999977812725         -10.471334131657926      0.003688060441869201
84.55761239209146         -17.23115521891391       0.0037745477132160588
82.68611982062671         -24.178110261528985      0.0037037098498480248
-27.622050003249008       103.99551747872948       6.678726560173098E-4
-46.05851867111005        95.51007560762041        0.001868599619457588
-33.79835542619088        101.4947497233101        0.0010177576435879548
-39.960507117322315       98.50618606423717        0.001446388218873787
-51.21253492722652        92.14330124100347        0.002197906235564262
-74.34128223041542        -1.0406989588616722      0.0018283496467755636
-75.43729491287422        -1.6590477546460054      0.0018233594522878219
-75.73775850227044        -0.435057574005419       0.0018370051289547731
-74.15630706260451        -4.218281509486282       0.0017797407943282648
-75.13249783111566        -3.689603313900134       0.001794920087142271
-74.06354980000002        -5.210950000000027       0.0017569917629150847
-74.98802238492047        -4.589106320699087       0.0017782993671656283
30.329302999999985        -83.61070710000001       0.0041167781055943264
29.12231812374314         -84.73928903787237       0.003945798654710397
30.770112922125385        -85.38490980663128       0.0037474998579407337
31.95405045108353         -82.76022342605944       0.004204901137621925
31.676968840509552        -84.35092415583902       0.0039050381685593882
33.785937944766985        -83.20098057278581       0.004013777953462416
82.2939631639558          -31.92055813009682       0.003520327264599832
79.12816740199955         -38.39262662847494       0.0033890018883721007
74.92404609400815         -52.722810307305814      0.0032232414872690462
77.33513113348104         -46.11204159882303       0.0032764656741121057
-55.8425977203403         87.91043233592936        0.0023959911103388146
-60.08892626706916        83.64284242449575        0.0023970855034581087
-64.4169343559414         79.14830606596875        0.0022157837515162926
-73.7007658368819         -6.1890859395103455      0.0017252378523182343
-74.73975405787908        -6.035824032554139       0.0017442239485076783
-73.25258330000001        -7.39747300000002        0.0016777333690982596
-74.46748238745701        -6.969042511164924       0.0017154586000384178
-73.14228083201667        -9.91959707453075        0.0015825832721607785
-73.19602584113632        -8.786408736224002       0.0016285451664197342
-74.26772725624097        -9.431146788344773       0.0016346570143308675
-74.60130578964494        -8.177921464901116       0.0016837457809671108
-73.0902974800313         -10.899426199441738      0.0015366487534536968
-74.033951754091          -10.48762292365773       0.0015873489043274971
-73.03342756679481        -11.87548446996691       0.001483756356360784
-73.83911083790002        -11.402245164412985      0.0015400445871239787
-72.97135620000002        -12.853368000000003      0.0014220216898979642
-73.70680056373108        -12.186186384004534      0.0014951425345133898
-72.60899854237763        -13.83539766029295       0.0013320684741193606
-73.65917159542157        -13.62090657409775       0.0014079440495139012
-72.16506650000001        -15.038502999999992      0.0012002706132958167
-73.4128760470279         -14.553676452797566      0.0013282479582462786
27.945664522026068        -85.90811559241207       0.0037575161808691693
29.571312569122302        -86.51227181439994       0.0035790137119998677
26.722120040857455        -87.09292967177768       0.003554441053262497
28.367109003826947        -87.68076205590927       0.003395535366866681
25.389376999999996        -88.2317055              0.003343693643119816
27.169285164246148        -88.82880875344073       0.003206437913124305
72.09648177140568         -58.990848235691416      0.003201996519491823
-68.58821550281323        74.53884014778288        0.0019026652179919626
-72.07507238487139        69.6349101175531         0.0015137082798686655
-75.22104562637422        64.87975914249795        0.0011210946630891908
-78.22681115252492        59.91825450648389        7.264184565586446E-4
-80.103794102127          53.841356381953375       2.8055130184254096E-4
-82.7332171558751         48.28586936420149        8.253329818231486E-5
-85.32421693399311        43.49473167544956        3.566773757847849E-4
-72.06979272034708        -17.406424805315897      9.481778709664879E-4
-72.11264725631486        -16.35308221865789       0.0010682702831294605
-73.21839101551431        -16.91494818572077       0.0011130774269598985
-73.44772499756651        -15.693638305589886      0.0012415651099144734
-72.02331968269954        -18.528215167971485      8.042421497188382E-4
-73.13973900785999        -18.047749207679303      9.891018349982537E-4
23.430265245445213        -89.21500599979412       0.003135824632885531
24.70940422016225         -90.31558703473019       0.002939399090810174
68.85067939811756         -65.00892227277853       0.0031941795020619113
65.46849629566182         -70.68592172563334       0.0031720872768856156
61.832728718194105        -75.77769901945305       0.0031368614052270094
58.01334986118985         -80.72206259324273       0.003061440309711616
-87.09332924923382        38.29408852385204        6.279745085700714E-4
-88.52937929852669        32.78768875899565        8.854482935095123E-4
-89.34903053781466        26.509998781932296       0.0011488688524570884
-71.96392715401582        -19.932598382477902      5.987373302187952E-4
-73.21689383649505        -19.129951957094068      8.742462365489319E-4
21.283226474428908        -90.27866027063594       0.0028751796670088425
22.86178284120456         -91.34580826709275       0.002726553623900868
19.006612946052176        -91.41275789970543       0.0025734175863474096
20.86387254939565         -92.60018455101259       0.0024584662845231475
53.88665478437671         -85.44583147173897       0.00294684295506209
49.35310370664191         -89.75900905400856       0.0028041146815758755
-90.95619535945568        20.489061246520876       0.001355720159347415
-91.65110407990622        14.296241135091396       0.0015408555681793376
-92.24353889501052        8.169539907032858        0.0016887787380925265
-71.89563450000001        -21.509441999999993      3.332191174613905E-4
-73.35421990188058        -20.43558695893147       7.277699666819702E-4
-71.29647342525857        -22.89722123244533       3.8458457167662996E-5
-72.82311091039674        -22.725048265368375      2.9470024011287246E-4
-68.56151280000002        -33.868092000000004      0.002761691962027085
-68.60846436508373        -33.016657485243854      0.002650499019079374
-69.24713803508666        -33.33218697222013       0.0025641202371564052
-68.75520099335056        -31.953576584089955      0.002475402099067034
-69.48252562457266        -32.582727876759094      0.0024134679720288436
-68.2284151328514         -34.672492120238786      0.0029017152762580885
-69.1323978638543         -34.60353690066723       0.002733055914375988
10.99520433691088         -95.13727973292306       0.0014510831202016045
9.516262921255699         -95.65676453499202       0.001251367695714961
10.825027998808114        -96.81017606109971       0.0012657073502440608
12.621797042689552        -94.53462228497096       0.0016689882667767914
12.476993577866935        -96.3074536384201        0.001457237235613043
14.509323804440514        -93.67997180276676       0.0019337998053274713
14.352553204924414        -95.70488694240255       0.0016688730978524913
16.706116836297685        -92.56050693398778       0.0022524613975291874
18.700954822686718        -93.8943859552035        0.0021706869893059477
16.431626517097893        -94.84312049908159       0.0019138601224380075
8.13197599999998          -96.12158660000001       0.001063138192882701
9.518721965271345         -97.356537601326         0.0010984694399122502
6.790522593548584         -96.19753459172948       9.094452518050994E-4
5.757175993212581         -96.26434168177266       7.862414389556982E-4
6.19203204526245          -97.26645941773914       7.614087412069204E-4
7.118056455484863         -97.38604994538508       8.530873002784156E-4
4.806176554781136         -96.3322195933254        6.705711228069539E-4
5.278698624051025         -97.32600839044          6.565776911579141E-4
44.53514523392176         -93.71924030037384       0.0026283640860503277
-91.96101054993768        1.6310388966161908       0.0018171627636863752
-70.98829218878942        -24.293433185530752      3.962236449068027E-4
-72.26037633048291        -23.766324643938002      5.677310362967036E-6
-69.10471057359081        -30.6261909963776        0.002190611032407603
-70.01795643637377        -31.567309315815848      0.002135363242433465
-67.80496670000001        -35.695081000000016      0.0030555677113789283
-68.77456479431383        -35.41374715940462       0.002877075900815193
-67.71931749557872        -36.82096746040215       0.0031540551914133307
-68.4744971054584         -36.176770034685546      0.0029919083182607924
-67.60167991309643        -37.72733841498656       0.0032285599973220745
-68.45814340924494        -37.46988738372347       0.003085885882344182
3.5815459999999746        -96.42866970000001       5.198271478989158E-4
2.5368800939381586        -96.84715282813782       3.710907079194914E-4
3.156893888737231         -97.53295156238137       4.0508538374132985E-4
4.2325424517696755        -97.64470131233706       5.209158677857428E-4
1.6963679999999783        -97.1838539              2.5457001591980277E-4
2.3557633661300406        -97.76279310381986       3.0254485160932654E-4
39.49792901134277         -97.3554412794312        0.0024237258856278088
34.24978669208385         -100.6117301247888       0.002197905022251395
-92.75774741884187        -4.638149477971284       0.0019097078129687237
-70.81900397526157        -25.78615213971838       7.661227531326649E-4
-72.52226691204623        -25.123211599934812      2.0711595526038892E-4
-70.41578227995231        -27.348130111429633      0.0012168155165096575
-72.03757676078293        -26.79485792537575       6.666241226412038E-4
-69.72461551379807        -29.034092323671295      0.0017489675196685466
-70.78355569969135        -30.09595633868128       0.0016796496041291808
-71.48872327966436        -28.449923747649727      0.0011595351699066631
-67.44677414377647        -38.54478126699062       0.003292930260181114
-68.32570926052088        -38.31925917905669       0.003155182940909473
-92.35625324542588        -10.768969030318178      0.0019761131309231697
0.7333804224154142        -97.3011832282153        1.3639315558855447E-4
1.0405166058819664        -98.0482616657444        1.406061521779245E-4
27.964964254953642        -103.06796516287478      0.0019347041701011924
-67.20032927242015        -39.55828134771027       0.0033682248431576144
-68.27114875606225        -39.27754805314339       0.003207643298877006
-91.59098207407995        -16.836218419717376      0.0020017520245483485
-0.5105296435475023       -97.36070136215267       1.1348742864680794E-5
0.009288901665930969      -98.18709201091495       1.8378934866392083E-5
21.73960595680191         -105.60431625740124      0.0016081558527705764
-66.89188908042037        -40.85153534796201       0.003448842866771218
-68.17230664360522        -40.518496696762114      0.003264590418848322
-90.61249893202921        -22.90833233756078       0.0019583315747294626
-2.1099480284729597       -97.34644154961528       1.9580154132169125E-4
-1.317081178326811        -98.43757763867606       1.3850259736468418E-4
16.062723195838352        -108.349954055898        0.0012642258052462663
-66.49724438075158        -42.42031769578754       0.003530594419261757
-68.01684845721998        -41.931619207355325      0.0033164012287151597
-89.63702394549478        -28.910242757951398      0.0017990560651531887
-4.163673067517395        -97.35059777959162       4.275739366334935E-4
-3.120249872689           -98.89929319905156       3.4667342321229033E-4
10.453574103172121        -110.11123867280688      9.030795895196564E-4
-66.02019757166154        -44.23349884518563       0.003605550326648249
-67.87323396430261        -43.708867110927244      0.0033436678033127356
-64.5110643911212         -49.41691807020865       0.0036760376879777686
-65.04844877928072        -47.84560130330388       0.0036768457471709794
-66.3946923915871         -49.094257050652544      0.003369690665594942
-65.5911703620471         -46.151582658515544      0.003649238279134893
-67.0876630072897         -47.4230261961381        0.003361525944053598
-67.6469263787936         -45.584732094983295      0.003344985261473218
-63.95487209272863        -51.09145371944811       0.0036285462763281304
-65.77811051874671        -50.74529164708277       0.003319948949690451
-88.39556292382453        -34.85695154312553       0.0014435755553576877
-6.796348191741506        -97.34985309660618       7.092893854774296E-4
-5.420199558242041        -99.37903967683242       5.945288812031491E-4
4.926959814992009         -110.19627693163511      4.948527376712336E-4
-63.158441622280804       -52.85093064326688       0.0035471606887346237
-65.27588426334135        -52.51946189561901       0.0031703165002090403
-86.59805225318117        -40.716226486578826      8.305822876938651E-4
-10.058238398177386       -97.34884900651704       0.0010256340623430588
-8.249539074838953        -100.33013317040093      8.710497673099782E-4
-13.34321068879724        -97.33939360772821       0.001297497702191966
-11.801629072694515       -100.15687751671928      0.0011809114896205314
-0.4223117976722969       -111.33618503761754      8.858635636888046E-5
-16.043103000000016       -97.16335370000004       0.0014712878818249897
-18.073164647529197       -96.33201008197071       0.0015506357593628728
-18.14629548980007        -98.01696915842813       0.0015862030267577432
-58.74801975230104        -61.589051965100936      0.001641633396933205
-59.23433346549502        -60.632507528207555      0.0019551843621265705
-59.89328081414203        -61.631883620654236      0.0016212652139889847
-59.8329267095048         -59.621488734629374      0.0022753906060130717
-60.44295573619121        -60.76867842773301       0.0018484911919911008
-60.6548554849524         -58.52622165861275       0.0025644205202158526
-61.12649635988398        -59.87444564163728       0.002065365833152458
-62.290948036157026       -55.01506371689712       0.0033040947909231677
-64.60974732509541        -54.41810356282214       0.002952658752610613
-61.39036291688745        -56.99021920251801       0.0029471783574245083
-62.400449065671744       -58.076532727330104      0.0024405401678033716
-63.4860725603            -56.537951030666534      0.002676814571716148
-58.14798157010128        -62.45158959411473       0.0013599236281051901
-59.3135215069855         -62.522741631877736      0.0013854842871606505
-84.56098237464319        -46.45406946284631       1.2606995060948992E-4
-14.719554859630206       -99.90432290320099       0.001396531123475278
-5.760775343295931        -111.5292790067286       3.4268341736326535E-4
-20.260775653815973       -95.79189591891969       0.001613780962459621
-19.84304207771906        -97.52656190227995       0.0016484091747623886
-57.63189704646412        -63.39480602172769       0.0010713744696270594
-58.783939182409284       -63.45971664880943       0.0011489225325959137
-57.12145351846199        -64.38707688337146       8.033218061906707E-4
-58.255856678610215       -64.44385402037172       9.241589478349039E-4
-82.30693578815425        -52.082496172350794      4.32637989864669E-4
-11.791009263835694       -110.65878767606314      8.504283440670252E-4
-56.389100885169185       -65.27857956965062       5.504439642148914E-4
-57.64752531983558        -65.41710634776983       7.184716558948749E-4
-22.36265158193396        -95.10262561614235       0.001637791437859068
-21.80648699532899        -97.040503174581         0.0017002788993332185
-24.13449233163798        -94.36369702020768       0.0016268419729446038
-23.652027577726976       -96.32948089953152       0.0017202893777030076
-79.81875805639464        -57.53022080094491       7.753628052477278E-4
-17.121094474251695       -108.73933230578469      0.0012960055766951667
-55.636538498138854       -66.23937961674494       3.092556677601263E-4
-57.01546260185435        -66.44192656114615       5.314871887725711E-4
-25.73534038858031        -93.94476677118732       0.0016225537557175151
-25.376209705362776       -95.63924228928238       0.001719497080865176
-27.165639000000013       -93.8462456              0.0016319813395917482
-26.59688817208815        -95.05278469229447       0.0017038325670154925
-77.1063954664417         -62.79040494211341       9.63141117970509E-4
-22.98210831104869        -107.28928463585345      0.0016525532766734213
-55.004635600000015       -67.53390960000002       1.1995163799750908E-4
-56.34745077672649        -67.58445972694159       3.667723741633752E-4
-28.59601370661688        -93.13519281489245       0.0015822681559159862
-28.807599867894684       -94.52494161182018       0.0016873809006579532
-74.20514596941644        -67.8493585930145        0.0010710361971819071
-28.808608833547105       -105.66256024398876      0.0018816170000694465
-53.927632185643745       -68.70398139532529       1.0106981613751051E-4
-55.61568552505518        -68.95455043484455       2.3399906449987282E-4
-30.01883400000001        -92.42789540000001       0.0015175065812113586
-29.88826100899417        -94.01065177346767       0.0016536402897503605
-31.22179349334287        -91.4020665095419        0.001405029257765325
-31.793771881693715       -92.71805193845702       0.0015442357788117839
-71.12392161684508        -72.65216589431074       0.0011532030958784217
-34.265844303533974       -103.59965962796         0.0019876034086894756
-53.005430371076784       -69.72719531734046       2.500447796481252E-4
-54.34134275646888        -69.92851853279795       3.8348404351459114E-5
-32.40895636574551        -90.28551060851694       0.0012665114895233365
-33.00000488019991        -91.82432802686711       0.0014555960795108458
-33.54211142221921        -89.6176659701054        0.0011843765212113458
-33.75309478263156        -90.72156685751268       0.0013320657648134004
-34.52821510559283        -89.05626537936602       0.0011170058775023112
-34.68232043769598        -90.0552768209794        0.0012570292582223391
-67.84192040121529        -77.18388316319833       0.0012389533617915421
-39.482046907822216       -101.78234435977812      0.00200550044110559
-52.35333569386508        -70.6439401063009        3.1288090715079E-4
-53.445901759786594       -70.62297659572515       8.77389777795834E-5
-35.31948679661728        -88.39691441980543       0.0010318465229553972
-35.517659667545686       -89.55659840070851       0.0012025180865358823
-64.35019604638019        -81.51265951468643       0.0013428506713209706
-43.964898569174615       -99.1779948188065        0.0019571795628115646
-51.91737956761862        -71.56449843046516       3.0314619141892304E-4
-53.13007983930573        -71.5788788339884        6.493404209316142E-5
-36.10633727598738        -87.80252340262236       9.568429966776981E-4
-36.27725486300755        -89.01257077316355       0.0011412009952997057
-36.97530700068928        -87.34973538234755       9.089098412609492E-4
-37.186987966096886       -88.54518207948952       0.001095108157782354
-60.64746103751828        -85.59003614382489       0.0014653432525122828
-48.35671553572175        -96.21168355192282       0.0018619339153547465
-56.75368979127767        -89.38252258064846       0.0015995294738755522
-52.636686846178094       -92.91538226309943       0.0017359169938159155
-51.36648676134141        -72.47177439325912       2.981848510853341E-4
-52.59650947770572        -72.58314889061982       5.763940127541389E-5
-37.8502550525547         -86.82755606481868       8.524704732125118E-4
-37.951101904377154       -88.03885490224366       0.0010419251434861665
-50.551304010449336       -73.46151094628904       3.109069286491399E-4
-51.99830082812502        -73.71907727849516       2.5155830005400143E-5
-38.708659952725405       -86.11552874550961       7.66056974181771E-4
-39.034397296519806       -86.94827292429245       9.12377307012345E-4
-49.609438275136085       -74.81039746947408       2.618493942934952E-4
-51.22672416739579        -74.96752969113317       1.7213880317803326E-5
-39.79409301180214        -85.38760861099703       6.900082955371561E-4
-39.845907710237626       -86.54438883784813       8.800131193240981E-4
-48.50642443359272        -76.29927638564823       1.8048976443301584E-4
-50.27862137917174        -76.34123351746878       7.694741688464568E-5
-41.23490104669978        -84.58620152608377       6.262059948469664E-4
-41.154570132947946       -86.18552395922563       8.783672329044576E-4
-47.248445481882996       -77.852103746307         7.449179696902841E-5
-49.33137836206074        -77.88660193132742       1.880007077948581E-4
-42.78072077398822        -83.18148967080822       4.746693026797255E-4
-43.40993412440526        -84.66283705335312       7.554134346769298E-4
-44.4646284569284         -81.48597207980416       2.9839223535628456E-4
-44.994072765788644       -83.39388783638002       6.548333797702782E-4
-45.97781516037605        -79.68386134303863       1.1358335093953481E-4
-46.94778144082854        -81.90113770674608       5.668538602503631E-4
-48.85173926560595        -80.15073940226964       4.7054243595294476E-4
69.53258012395024         8.127809351635905        0.004232731148374302
69.97796730918374         8.628582893481273        0.004224669783425838
63.928231774438935        45.00034114607857        0.001226732985584733
69.32196286855368         12.364133005591176       0.004142548960979875
69.60742230122565         13.189740041830394       0.004100892102981479
70.14558355171941         9.404321410374155        0.004204794593460681
69.88737996620011         10.54003059349967        0.004179165593613199
69.55301133656849         11.547102463771104       0.00415885634468216
70.57942284970872         8.68649034645233         0.004213102202886176
69.96156545572629         7.385933209334317        0.004238969935914438
70.3795250588338          8.040221056564892        0.004230066004794031
71.14272047011508         9.189042833249935        0.004180795290158024
64.80173806464445         44.79080285798071        0.0011330106829920972
64.59787995218272         45.929492383127204       9.888761951617475E-4
64.69434431226767         43.08959360975006        0.0014138283899128856
67.232560488387           35.35884504968386        0.002228956030303819
67.2655968636821          36.814206529510365       0.001999249113937007
57.18651598375982         61.17783841791709        2.363114028954838E-4
70.27256111426864         12.323932185591913       0.0040984232054499525
70.12172751196097         14.347663618525532       0.004016496223065769
70.9787203776208          13.285789388063277       0.0040062951810804215
70.39054951875764         6.454507267581033        0.004243356720236013
71.0314540146204          10.170209010413522       0.0041494414756457765
70.7895282855199          11.316847701300013       0.004113794227156742
71.98654887389763         9.66000494638841         0.004122168741648613
71.25296379334438         8.176820200797948        0.004207814387503506
70.97265082108949         7.235690337687589        0.004234428275385005
72.07737487703007         8.64797464338787         0.004159074138787133
64.8206028966496          47.59980725847912        7.216603180871806E-4
64.88795070935113         49.475794572355284       4.6376616392418413E-4
65.47441942017595         43.86533127684425        0.0011818074261416012
65.91216857836949         45.19281515110777        9.358847603487819E-4
66.1741858594985          46.656470880385584       7.095562517820397E-4
65.994198157119           42.23792467608968        0.0013562681483505479
67.32186698476343         38.34870773265167        0.001757817281418106
67.03797839859205         40.326692933908284       0.0015016463315647988
68.58435624738816         34.6321261543237         0.0021284343937493233
68.8741724308362          35.84893211883386        0.0019133385142037218
68.94017091455136         37.302407278086186       0.0016995151395426955
64.66839761082078         51.71101947387573        2.0632544080056991E-4
61.26460472795696         57.524713626262844       1.9037389133208515E-4
62.5377023120713          56.12282551436835        1.3409819427129266E-4
63.89264084216054         54.09323920117371        8.873064700543054E-6
53.908049389715806        69.52644858757418        7.132453714617237E-4
57.68733941105881         62.744206575041595       4.393992392291435E-4
58.39977534131744         61.263000237925404       3.5244079164720166E-4
59.91785793138119         60.330275709640524       3.776523230969997E-4
61.18011467855723         59.05232537827834        3.411386711967279E-4
57.96753150318616         64.98268765683173        6.53802189025221E-4
39.73600794379797         80.69019990861155        3.862337636519886E-4
70.02083858326381         1.031365065352355        0.004060766753662959
69.22613928674635         -0.5166159054298142      0.0038510398278632785
67.93413025648985         -6.742259541228203       0.0029848499772033854
66.78982171966456         -13.291949744443912      0.0020623335603782156
71.57064191189036         12.202147817086585       0.004022122528102967
70.78930970080334         15.95755119963423        0.0038667889417980383
71.86917603240836         14.508702707072288       0.0038586388265740013
72.43860515899388         13.131740028573441       0.003898723544724758
70.3083388943018          2.0605694139466886       0.004138388655674952
70.74679475466668         2.966249351498858        0.0042000130935302415
70.87171390196366         5.264868717873309        0.004244447982499677
71.64640200458494         6.2016449273946925       0.004237998439351687
72.27457234435312         10.894933516991507       0.004043745660296194
72.90050536260796         9.916101103600552        0.004052248477408371
72.7102816055127          9.162257101665737        0.0041019318381601
72.33410418844127         7.390528959486866        0.0041904804338253054
73.00799450811566         8.392832676748565        0.004118154664066731
69.20385871846351         33.403866117492036       0.0022168288552883997
68.68278839519859         30.62207092798088        0.0026918369921131724
70.58013029904342         25.582185312374513       0.003041782176310237
71.7000426206537          24.03463754737686        0.003056400428622208
71.45383608810705         17.791683745037925       0.0036663340476432715
66.60178710778695         48.4593391733535         4.463182569555135E-4
66.87386161159743         50.613538630815825       1.8332737400661436E-4
67.32803147038227         43.86553592532026        9.68783574133214E-4
67.38066253288994         45.64148617898416        7.325900805306151E-4
67.8094214437848          47.012225437940074       5.330099704222713E-4
68.8644221988632          42.16610062446496        0.001051090793790621
69.52161018634852         39.46056183681285        0.0013446499338984896
70.21487370188066         34.716798445458075       0.0019072841061065215
70.62597726814863         37.51525382357657        0.0014970886708717268
70.1795849240415          36.15860748535393        0.0017177693550107787
66.88529907874019         53.58798879103191        1.1623851623060455E-4
63.077429172658874        58.30351120328759        3.831839360363132E-4
65.41807197218027         56.553145994291256       3.301707747633831E-4
52.719242985278115        73.44551856781143        8.856139911474492E-4
51.98500738956767         75.88241187000698        9.719913147816506E-4
54.74477278680099         71.94045342938854        9.232424067499023E-4
56.65403316319489         67.86813585168721        7.835857041069705E-4
56.467541218512395        70.40553232129488        9.309208103634448E-4
60.11174912785977         62.81316641171486        6.105132207142594E-4
62.2929252430146          60.91766412777659        5.685242921315004E-4
59.14193951722488         66.92896714304165        8.54585016286713E-4
60.37494638822237         65.29999886326937        8.040079961914581E-4
41.45505299454521         81.29287768558736        5.610932202406715E-4
49.46129124347015         77.39953548591114        8.951523633054514E-4
46.26048524386846         78.51769176733458        7.376032028704183E-4
39.75581496431674         82.56289169437234        5.237478321221123E-4
37.782731474403455        83.66904893108656        4.6126061717033373E-4
35.81748425484976         84.64333576770773        3.9744419933068764E-4
70.86210569975479         1.3131938956314628       0.004150853477985272
70.16689944046811         -0.16935914349848052     0.004010530502430054
70.84909649994958         0.5780091441412182       0.004119644676824352
70.19846942675605         -1.423364165834405       0.0039391287236809625
69.08241254121351         -6.31778321398082        0.0033487529154867524
68.8909225490189          -7.772036432778467       0.003179934686879271
68.33319710059372         -8.912808222472222       0.002924145806685763
67.48763440691478         -12.585969503602524      0.0023720762069658896
66.78687283307517         -14.20654866043163       0.0020121421448964227
67.4995958403408          -13.627063986254427      0.0023156084576763103
65.98128475792994         -15.738847229945137      0.00161079162137856
65.63668261110801         -18.042548252386883      0.0014051252305213868
67.01265325659946         -15.364840212400162      0.0020482700179769164
72.99795832154986         11.805627034620047       0.003936461520763546
73.67400369727766         12.799514267798443       0.0038126179440109986
73.21125644722352         16.178162419527222       0.003604241383149853
73.69407782086499         14.150574199666123       0.0037132198624176826
71.48037642507529         3.9738071629542855       0.004242943305057478
71.38699827942867         1.99282663293735         0.004204541384664973
71.78161798743292         2.8035144677390633       0.00423475252895078
72.36203485560806         4.804868029163378        0.0042414158952033265
73.2169981348079          5.9974170104111115       0.004192244336992612
73.68454971618957         10.646674130633878       0.0039519241645527
73.84657427308672         9.216635822323243        0.004020758163161275
74.06648897621183         7.522487055341039        0.004088122142483108
70.32337184383863         31.741614334232985       0.0022951878703890705
71.17430782006846         33.54874182899696        0.0019567183416915324
70.86799210809954         29.47015758345333        0.0025221271292420466
71.7725181333271          27.23717841107276        0.0026819039867580496
72.07010760025209         19.995316966026618       0.003408144828025872
71.85754105153764         22.098853067776716       0.0032357847791019134
72.81119633307885         25.3034679143656         0.002778068500210229
73.35764033157065         23.5251663034771         0.0029069288541149207
74.03710611947795         18.7293014248744         0.0032991662447616754
75.55032781548256         17.054400001517536       0.0032929882746117745
68.85728994568682         51.533886890752896       1.2537545365010061E-5
69.28138123149134         48.69067462681069        2.7396694184045334E-4
69.6795053124147          45.480383500167115       5.986514325424519E-4
71.8826413520936          41.760603800804766       9.059954824733873E-4
71.97821418742745         38.80416666419752        0.0012377328281021338
72.52770488994136         35.81788490378114        0.00155462838240783
53.01889824895136         79.06519494825774        0.0011536629289456979
69.69591533747524         53.607401840979485       1.780998277922663E-4
68.99880013282709         56.88649208084396        4.173393651711321E-4
66.09204562399759         60.484902944366404       6.407633458972439E-4
55.684096167722956        75.45499464213992        0.0011298242190335706
57.35990445950517         72.51616622324178        0.0010738073428305794
59.660036795610225        70.16144156068495        0.0010443793055764927
63.37835492363295         64.52180311937178        8.456884236029971E-4
61.27515686920812         67.2533699853868         9.473864179140867E-4
44.21441789562188         81.13592880670544        7.495442656769713E-4
41.944720294106205        83.13242544905658        7.111446533447641E-4
48.73489421484652         81.93201327920008        0.0010599352858898237
40.137926405891506        85.00507145091989        6.999528715335712E-4
37.596199392412           86.00068087521592        5.979765832171968E-4
34.55246346809652         87.82492493036168        5.244399509171105E-4
14.357508193061046        91.0744194935717         2.0208252744513544E-6
9.867974611910661         91.80255507586418        1.3172390736837514E-5
11.71150924097006         92.2664417802541         3.2843452614866875E-5
8.940743086749677         93.1971951144991         6.247962155642162E-5
65.97328361679888         -19.51500075184996       0.0015378950073090536
64.33201086870515         -25.289040049373092      0.0010201294338511024
63.01780587296354         -31.16981003162635       0.0010306722293744741
62.21455646489064         -32.15940608164817       8.426619746645381E-4
62.199661720547404        -33.464657379656934      0.0010201616015408366
60.44968938351876         -36.47760023628077       8.444033432829512E-4
62.03606602551718         -34.84364156466894       0.0011608239657077135
71.74525624183012         0.9031992217797014       0.004192426224542967
69.21902967969461         -4.634042659456063       0.003520168153516856
69.88213931477428         -2.9588494573422985      0.0037849479756717486
71.63679347032846         -0.5444186660498117      0.0041375470066122855
71.45661408317828         -2.4299555698104043      0.004038722702371267
70.33757326642592         -5.878287463877452       0.0036625850115394876
70.3315687179996          -7.328210496573652       0.0035610904839693536
68.5514610841605          -10.28804881704622       0.002887746494398602
69.91657373914332         -9.091258168289349       0.0033465128954428547
68.60467771160639         -11.844628551458054      0.002797958914688925
68.62935483533613         -13.396754679019864      0.002712125838507884
67.96471016591329         -14.643933990087639      0.002428447354648089
67.19601972276638         -16.71006352130393       0.002069150465166647
66.74263339587661         -18.744100765005914      0.0018509029213109596
66.66183550961681         -17.687169876506637      0.0018380064090104398
68.39762130566396         -16.263668798667403      0.0025021670651843575
74.71769493274702         11.670898957592142       0.003796323504004828
75.39744484236294         13.165773721781118       0.003624506716828124
75.59176569829691         15.104276570793552       0.00345313866205621
72.79794818938186         3.259267655867973        0.004244462571467267
72.49597228861215         1.8254215354368506       0.004236030343015118
74.69323620610831         5.913050089732129        0.004112406218310882
74.19972257789291         4.151923001348571        0.004193738974717975
75.5465649383587          10.176647161698135       0.003820738780337285
75.33217061185267         8.423534651105326        0.003945241910244368
75.93154640904686         6.810747599208298        0.0039798226491789546
73.56129739759183         32.06944283203109        0.0019197886168639267
73.90004813996889         26.732651403627543       0.0025011762707892737
73.31732018052494         28.868503842423817       0.0023154817480715018
74.81475345635117         21.477561606025333       0.002958399597677852
75.54354069903643         24.711606321806602       0.0025634067708104613
77.05568177111951         18.90674979017758        0.0029866891679712904
77.85582904129502         16.353509802214948       0.003134936630112106
71.53991153468701         51.13406619777295        1.0310704846139274E-5
72.05963442189622         47.94950658872689        2.7894355910429436E-4
74.31656275013938         44.421733979925676       5.737500369452642E-4
75.33936258722781         39.453680103207546       0.0010278734969979553
77.13902688433066         34.158591972465516       0.001495456821543839
29.894535982117887        89.83494927802055        3.967466267355835E-4
25.84317618166349         90.29196369950036        2.4364583150818242E-4
44.17781188705718         85.66670708436949        9.670246360489188E-4
39.42737445068114         89.15279678179087        8.568965804298112E-4
34.15924264518898         92.62582974226171        7.369388304136748E-4
18.223570373039266        92.08235933117338        1.0700436100957722E-4
13.72957246062344         92.63176149042937        6.176030002985611E-5
15.901539695593776        92.70750051979833        9.325571254656384E-5
22.051659357116385        92.87845605977432        2.4888780410639577E-4
7.2874394737492985        93.71268145362197        8.229004484258673E-5
5.0644851976284055        93.75811300448541        9.85789038855378E-5
2.978894318083966         93.62144719671363        1.2023956896017873E-4
0.6726999269052591        93.30162969471188        1.537277176334173E-4
10.674865279718606        93.79779496778116        8.442009423462182E-5
12.601265730016564        94.00572333685616        1.0460058338207512E-4
8.98308482813335          94.9867833643229         1.1526776769324454E-4
-7.493647953009017        94.15228128710018        3.6401030965110825E-4
-9.897414295496825        93.71975659630807        4.4292722672073515E-4
-8.643743740336872        94.32251528966687        3.980750597743221E-4
66.03162249530972         -21.10628197980905       0.0015687278672814609
67.45853305770363         -19.956297637816203      0.002098010216794899
66.07143564576316         -23.00277657181494       0.0016183730638938965
65.7624064523838          -24.786736399098533      0.0015620303318679696
65.35347314870745         -26.661249283082842      0.0015060287834571806
64.85730494823665         -28.61388054036215       0.0014607338290281158
64.47946892912623         -30.755351083282765      0.0015123099055615041
63.904894464463446        -32.77601766752814       0.001527108245296338
63.59924209705333         -34.541439340717524      0.0016314175917897522
61.8415372280204          -36.19142713030388       0.0012967669673182858
61.52463707416607         -37.602746670892124      0.0014138478787178999
63.368155641887924        -35.94894012885848       0.0017325815978328496
61.177978444298844        -39.2932767066117        0.0015811573372152
72.98945325877737         0.22841561545492867      0.004222892722423044
71.289627714788           -4.4631313279677975      0.003909565370921575
73.01244122091198         -1.7263401492476786      0.004180974700734419
72.72037798433578         -3.4132733089600418      0.00410881086577608
71.86086278426            -6.420049632049957       0.003877680460585342
71.97013108150395         -8.330653900344604       0.0037873257238765223
70.30078540201394         -11.081294282826583      0.003306851120454146
71.71835524662919         -9.989508605195864       0.0036543918028746347
70.26673187244421         -13.006973501263346      0.0031855957226067932
69.82091476967435         -15.023859225274009      0.0029695497319579545
68.24226189108953         -18.13145651109248       0.002391744022757214
69.96569263668675         -16.925039914696015      0.0029247844104294263
77.00922416690551         11.428220985142838       0.0035976737682656967
77.84809835688992         13.717826706800855       0.0033470888932511933
74.27463446084654         1.765817483088619        0.004226224747306384
75.95319363983204         4.800975400730643        0.0040665535310473455
75.80587601051668         2.8685924482149163       0.004139338930511105
77.84302333205406         8.668833634753263        0.003700594142801439
77.49360568268993         5.813119729432549        0.0038931118821503574
77.17866424988976         28.74183370117136        0.002032339513203252
79.46986897409971         23.274424798912154       0.002408893776224552
80.92381125745877         18.36003088779542        0.0027214333079894626
80.18236226190962         14.962959688257325       0.003041088158389771
27.817734955618093        94.8504035251494         5.495117735002109E-4
18.156116443070864        95.04266023283316        2.3845541497741207E-4
14.60460621019331         95.05742288632132        1.681704926649319E-4
21.53312603671653         98.30244507770358        4.5053961654409336E-4
6.685203286321413         95.546315131509          1.2886768839462381E-4
4.264979137924483         95.7027423851705         1.4286654864673065E-4
1.9257406224341465        95.48148786041482        1.6242302583499568E-4
-0.41833270731446087      94.88945357956781        1.921056085307793E-4
11.70269410912185         96.56835260071591        1.781325476939155E-4
8.607563733139251         97.09836091781008        1.6619754402436016E-4
-3.3453054230487247       95.61273838732878        2.5354930605964165E-4
-5.969373242145821        94.92887195566976        3.176938590935541E-4
-11.06600378186503        95.26419278759158        4.6279643724848885E-4
-7.985600808017513        95.72102724812112        3.674039569099563E-4
-9.42972144590932         95.11716069772208        4.147948282080538E-4
-13.355877642660019       94.91335475885195        5.416517980147278E-4
-12.114198117268405       96.77673349118768        4.6917335130299E-4
-67.5237510228793         49.528250520695          2.3720512290492657E-4
60.73910011556253         -41.07606451930673       0.0017540477751447625
59.888836184859485        -42.82582689302248       0.0018360811690280032
58.94474364994039         -44.201000003019026      0.0018531405306903004
59.0675814507613          -46.13731811983084       0.002241304963109425
56.29018617046267         -51.24041346392315       0.0026939188679269144
69.23180359336787         -20.415980605432523      0.002633749146137676
68.33588281829313         -22.235932376267833      0.0023656911347345044
68.0032291998961          -24.48298798467369       0.0022853101207443993
67.19729233885877         -26.160652391790357      0.002090430476598959
67.29072990947166         -28.11507308918165       0.00218863912695777
66.93707165725488         -30.49994194346756       0.0022100958416821914
64.59222764633694         -35.654604220291596      0.002022715960283583
66.32887402043428         -32.78532992062844       0.0022021578485139637
65.49444717392679         -34.56077516368252       0.002139914188590053
63.194506747451584        -37.306966416546864      0.0018531099728328337
62.83126630920693         -38.68999666319357       0.0019368941543072005
64.51142968606223         -36.70007999111607       0.0021084119354937148
63.064104940007205        -40.49392731782295       0.002215246596855347
74.77162187013495         -0.8531857322781088      0.00422090288047805
73.35373716750078         -5.151647499258496       0.0040882235309891435
74.49027877972695         -3.252305682863312       0.004191873969787041
73.85148595989429         -7.366680780230652       0.004037967547752874
73.60040083122088         -9.780113508831242       0.003913068534873165
72.61643547082548         -12.201226206624485      0.0036764244544007507
71.65431912668267         -14.405076572553112      0.0034073496518238766
71.86797344499341         -16.525567120630672      0.003350204793957978
71.17061101113345         -19.2425855245246        0.003116590182746126
80.7115746266435          11.164685091107907       0.0032617852006306958
76.68571577939412         0.507249978158394        0.004140444649881392
77.91611359461778         3.1169963777483556       0.003973991116078324
81.0364646985184          5.6835511096123765       0.0035512185614325897
15.536448822733357        99.38853913729508        3.213373381967255E-4
5.902924535466808         98.01983957170594        1.752249318232868E-4
3.031940826201036         97.789769539008          1.78476451860754E-4
-0.1581303849978999       98.15633813321037        2.0674029855441423E-4
-3.3708980268105924       98.1978521128757         2.500444167489735E-4
9.44117782826243          100.77683482629345       2.448614224599688E-4
-6.379613046701381        98.19111877513657        3.051705320365333E-4
-9.657983840059304        97.38095527844948        3.914575696647715E-4
-11.850903268370544       98.92135619117708        4.182932280484275E-4
-16.01601903734677        94.65461580598257        6.380429732154302E-4
-18.687658860380324       93.62673045792265        7.613798953369083E-4
-20.613037479782616       92.37219649645203        8.707153014456542E-4
-22.764239318279024       92.41891728335737        9.670557087572973E-4
-25.266658575612052       91.8852965611565         0.0011015575821878287
-14.757755780607638       97.80771550005859        5.234606729057345E-4
-40.43382410316405        85.46206552393481        0.0021064671586284583
-50.76967619076051        74.96796222692814        0.0021424683549087914
-52.63873534106875        72.96657028030585        0.001986066274085964
-68.05398259708603        51.41179673288216        5.996323590710256E-5
-68.30789027174507        50.27975597831875        1.4998083155124547E-4
-68.31305836121618        49.28485820067114        2.325949136668462E-4
-68.81043284959267        48.4479801902593         2.8504873368197237E-4
-69.43382253788486        47.3178700517056         3.5394267188194883E-4
-69.9617866452839         46.093995085982584       4.2887361736035357E-4
-70.82861738969963        44.74212357410141        4.989099223321122E-4
-73.26420459089628        33.72394397908833        0.001058046190418438
-72.97203819965779        34.79400411612957        0.001012949025249052
-73.85352442600706        34.424543663393116       0.001012288816756926
-72.84372812134251        35.84853195151242        9.63871481067434E-4
-72.706841422104          37.125906032957666       9.020341369668297E-4
-73.81939558794548        32.681592956636216       0.0010956609186725044
45.17425130405072         -71.8788679448695        0.004502090477261522
44.237492995949125        -72.70327587381666       0.004548565324042408
42.82653000641867         -74.63191692631173       0.004550947640309888
58.31103724627562         -48.194374520786695      0.002462991423615224
57.76910920195802         -49.95586026366085       0.002680174942010949
62.340326386917624        -42.881794918527085      0.0023712377348877878
60.88932144823308         -44.59434926694161       0.002341555756903202
61.13211067695922         -46.592979410019424      0.00265195433897758
59.99210508141724         -47.85886355168368       0.002666454190427825
57.823875495743074        -51.84634014752844       0.0029773570538603744
56.92884341577288         -52.85886588308449       0.0030372496410950856
52.90952151921368         -61.30940339938625       0.0038430594381707595
48.97524718044886         -65.6790350489702        0.004216052099328349
50.39154917154673         -64.39408744330278       0.004098476760817649
51.59732313855265         -63.00012945282865       0.003982755862292131
71.24047738095989         -22.203722498702277      0.003055534299585716
69.9414579368459          -24.151672291296002      0.0027691337894344414
69.72185681507301         -26.685925883999253      0.002730386907665361
69.67738054869908         -30.068788492387753      0.0027744728707352895
68.98308180812225         -32.84611269875762       0.002734513997111776
65.98786363275426         -36.5217864770834        0.0024035395401686976
67.62454801228142         -35.05482700929566       0.0026044258131031617
65.09001454536592         -38.7086079149171        0.002418293745233613
65.18734617243031         -42.50617901518817       0.0027529754319780553
77.17721262017349         -2.6418435113156646      0.00415476706899387
75.9062818153045          -5.727543896119881       0.0041624265176058994
76.48581602103052         -8.902803840787094       0.004099564087724827
75.12193926924938         -11.683534533276502      0.003956620103832131
74.69380700753752         -15.145110835502184      0.003784308233567568
73.81482420533234         -18.45023968899624       0.0035622055989070756
74.12712201759203         -21.453727755265792      0.003496610385120391
80.8569507894843          -0.1500915389271522      0.003823560734278697
3.214830345191856         101.59649061761074       2.0749333511757562E-4
-3.3851508615748838       101.81661679345089       2.291333982827326E-4
-9.274519622356255        101.50368050979469       3.107175738922413E-4
-13.450058981561131       101.13769617639485       4.020971752553837E-4
-18.545178419440443       97.15854338484006        6.61145517140499E-4
-21.423740171643384       94.95131982793305        8.357606762659647E-4
-25.227107227354985       94.84503164227033        9.986758520691141E-4
-28.98694803250199        92.95975650258696        0.0012459999540754552
-32.529866976045845       90.50475577613514        0.0015252421740538785
-36.2445292682089         89.68100127892733        0.001751559939904987
-39.255671469585955       87.86595963746308        0.0019709913605766016
-17.787283868641907       101.56663210159626       4.930721162176993E-4
-45.66812839341916        82.05935880568569        0.002325324048009947
-42.82162371166883        87.51192822700136        0.002128900711168988
-54.67999341461504        71.91336915741252        0.001881459208371572
-49.441461557422905       79.78359381262047        0.002338059845047556
-50.78587365880022        77.10283296700293        0.0022504654689920814
-52.035878416198464       75.59027784763629        0.002166001771252403
-53.423193673037716       74.72256957467494        0.0021006290756099763
-54.13574701277132        73.2407596862531         0.001991146337591919
-72.94811193199506        39.000414572119645       7.958034753915225E-4
-67.80945255278681        53.06791707960674        8.083786568133244E-5
-67.54276584502627        54.93792790378594        2.4662803555935975E-4
-69.06588475200087        52.15880545714018        2.9158159881727264E-5
-69.46670310439016        50.98349814906928        6.112564807884968E-5
-69.33961336729035        49.5854184148764         1.7901510148737865E-4
-71.37688098179892        46.06772345846173        3.920023293283517E-4
-70.25228566822187        48.638385451923234       2.3026716377615858E-4
-70.95919526455535        47.26563543422389        3.160724807537499E-4
-71.79993277205274        43.32722725646761        5.663739904828297E-4
-72.51980530997098        45.144832851746024       4.2814177917983864E-4
-72.61985253837815        41.37948527595281        6.666148879005962E-4
-74.4227587412163         33.61915329623377        0.0010397469667293366
-73.95724874577289        35.36748152015281        9.637830072764877E-4
-74.67474271439164        34.5972794255099         9.874833876942352E-4
-74.0763353701247         36.468226657997285       9.055618136050714E-4
-74.00594502976236        37.64495512458913        8.454501271058582E-4
-75.04540188444145        32.751152086099765       0.0010691243523968594
-74.69081306909558        31.4327018690728         0.0011365286736812752
48.22590527532731         -67.54121299212224       0.004316109418945835
49.72670485550432         -67.2933930727669        0.004219241844701238
47.28374041212367         -69.22795887252438       0.004391029240496447
46.21124586625293         -70.77969949960938       0.004450485524308878
46.537262172041885        -72.3694371791753        0.0043525944560524055
41.51569101946923         -76.58545353801162       0.004476931481002283
40.96973821464185         -77.7847234739406        0.004374505319513999
45.469050703728115        -73.25396347815979       0.004396804766024165
44.451966219108286        -73.754217640395         0.004458659566473622
43.897757859468435        -74.72972211531557       0.004434305189933263
43.16655312566183         -75.52981051625838       0.004431317406826674
46.53697287321683         -73.75525917877403       0.0042644302682918744
59.894938414927054        -49.67725805897874       0.002894087514292487
59.39661354646594         -51.51912693567256       0.0030689768003240303
63.43048606547993         -45.744785000829275      0.0028318058641608745
62.28105933890456         -48.62958111081169       0.002991640549841912
58.71697325210747         -53.636502738700614      0.003253687490683721
56.62237802086923         -54.63706550925879       0.003252855307523561
55.974288480425834        -57.18089728205607       0.0035058670395684
54.99303982008077         -59.93903134605469       0.0037263606220692136
54.56006078915309         -62.0915956886663        0.003853774475209959
53.36443832153827         -63.524422890324644      0.003950874223181744
50.87358853509987         -66.22598398424057       0.00413832279854115
52.33523183440938         -64.91948423591344       0.004036236925434755
50.96624333229424         -68.00283259270356       0.00413520562129599
73.0648217408433          -25.18465848326807       0.0032831658953977882
73.13801920842384         -29.366876820302167      0.0032433257747883637
72.18141682217818         -32.86376693341138       0.0031474915238837164
70.64458419117328         -35.886655527348054      0.003037415978820679
68.25529679498516         -38.07060343199846       0.0028474183058911917
68.38606768732998         -41.99175596694464       0.0030317395823125093
66.69712105115347         -45.1088007631964        0.0030556432776248643
80.35393108773555         -6.359815462312006       0.00401022753686231
79.32041128472726         -12.75485058236722       0.004011564155823599
77.99268205162356         -19.005090049119453      0.003831546979159439
76.7722408739875          -23.796016866074634      0.003634694705723751
-22.873873821023523       99.48988889621543        7.22787784922338E-4
-28.84294050678388        98.15470016440362        0.001004215917962778
-34.429712732971126       94.7778699531125         0.0014199730188409199
-40.64484180374406        92.14394016218719        0.0018387224448106892
-48.064450701297424       82.68879826329089        0.0023544950556347935
-46.06937056739981        85.5300815401185         0.002283716912556605
-46.51722510542628        90.37871584966604        0.002139767955467005
-55.6660877294557         73.10086909575598        0.001965195828014535
-56.39934581591581        71.1674542563603         0.0018033562652024285
-63.10703739815103        62.976884118891824       9.925301915590934E-4
-51.00749815339351        82.01101972895779        0.0023747980151530637
-51.746310923358074       79.63134197446135        0.0023331062098031763
-53.801699198849626       77.40593978004996        0.0022427530723904965
-55.576830276044504       74.95038196615144        0.002093266967137533
-67.19770934077188        57.4888909129833         4.8127336157397643E-4
-74.917632455594          38.8076875515311         7.633217648720172E-4
-74.6568814566486         40.74540766507532        6.583050985770889E-4
-69.04654735106496        56.321628912749034       3.965699441074097E-4
-69.63434644112826        54.1296569250848         2.1075678665262443E-4
-70.64921887232413        52.16791057477107        6.179229201375147E-5
-70.85126632894013        50.23761013317367        9.080290779494432E-5
-72.62291468684003        47.086215508249076       2.905306336502475E-4
-72.29302392385841        48.820451983775534       1.703727206213354E-4
-74.10727602587762        46.091114606930816       3.3020183963834715E-4
-74.52139942440296        43.55032501649433        4.897131620881442E-4
-75.84959004495174        33.94637015858583        9.973612659796433E-4
-75.4445722162935         35.65463016528416        9.199676657687603E-4
-75.30240046624161        37.225950991660625       8.412889457706865E-4
-76.48334228868741        32.05114582000637        0.0010765930733261653
-75.64368713795965        30.01432380523745        0.0011835384380830052
49.53456280679303         -69.24441127780801       0.004219341737595861
47.88995627462655         -71.27803599810666       0.004287632856160684
47.94137268318733         -73.2709303089383        0.004174236755228378
40.325922150195815        -78.84974799553892       0.004283393891759718
42.883452200601035        -76.64837745043823       0.004339790368737967
42.35855778850435         -78.01145544377772       0.004226069704796553
41.56333266590383         -78.89128278769167       0.004179440724160183
45.454334652298385        -74.83402088517505       0.004278603184745933
44.28139717227333         -76.16615914647048       0.004262823576508867
47.28284415482845         -75.04794404242172       0.004100881791329947
61.873144283844695        -51.408617373640524      0.0031982976343284397
60.7316863478163          -53.22461330902169       0.003293314408422121
60.600559016761444        -55.14619876258147       0.0034168624279362625
65.90576664075076         -48.41556441244945       0.003176256508913178
64.13947081645247         -51.209418516426354      0.003256981016772853
58.79068697516548         -56.77793597805365       0.003507016137724084
57.605464177508644        -59.76663829035067       0.003673386791102573
56.446145596790096        -62.13102759322945       0.003786724521096352
55.08715868814265         -63.55409321433648       0.0038756628374058133
54.345221128300935        -65.57230138404303       0.003932351928642386
52.90923129637028         -67.49931813682358       0.004008777645313044
51.78712916770369         -69.75105649187878       0.004034169342031879
77.49980581937034         -28.442784829391446      0.0035488462057446934
76.68283350437919         -32.9553362993551        0.003434105245465835
74.1907464738766          -36.1021624109592        0.003299082405369025
72.62129767098136         -40.43988109599461       0.003239956623060425
70.77967520489622         -46.75279702122451       0.003255025901346742
-51.16598685506162        85.92403442756861        0.002368577669923523
-58.00700497294094        73.70780405092978        0.001984420233127615
-58.99173611749948        70.4155082328736         0.0017164211132566984
-62.324262334090704       68.51030196472685        0.0015222668135251582
-66.69895380402161        60.31161899863622        7.458890739286128E-4
-64.87818861703703        65.87370830127529        0.001268558970914796
-65.36547066108416        62.96887640386345        9.95613084744905E-4
-54.619280729827594       82.02733016684762        0.002381602820802027
-58.41768290542857        77.82658034115782        0.0022222051421733682
-69.77396587291618        59.20147561755586        6.609219423230478E-4
-76.37322171617096        38.22853402641868        7.674732997030656E-4
-76.55579637697026        39.91032290447263        6.705204437161896E-4
-76.38535364085837        41.823130585006254       5.616830982476118E-4
-71.31645382024789        56.468735911680255       4.3353834038949157E-4
-71.72887927459841        53.749785433017834       2.0959134726690476E-4
-73.32509190723235        51.5460050482329         5.522975036608563E-5
-74.64223930997642        48.50495537392999        1.5179926561691842E-4
-76.43244425731822        46.10884352508259        2.8973855780376617E-4
-77.61569125755514        43.77131712314946        4.226993691010608E-4
-77.47229510778345        33.38720094653908        9.967422004159843E-4
-77.58409348293357        35.0475376413911         9.131063780608087E-4
-77.13643090426197        36.7754367749194         8.318396511073148E-4
-78.17593658929654        32.18445570540865        0.001042847354425322
-77.93636033913725        30.223005914911692       0.0011368574461246145
-76.83849578866263        27.90224722345523        0.0012561498431277116
-76.27529101520386        2.350322196772218        0.0018612523446768642
-77.45404801238597        3.5659336047429813       0.001858070386246559
-77.18040030023433        2.6724058785809395       0.0018569606650809811
-78.6183899256949         8.062893500708547        0.001833896171163578
-79.26452678929344        6.913511540882432        0.0018311991063157049
-78.58696910434983        11.012487365489779       0.0017986882724753614
38.51488164836547         -80.00484415201699       0.0042518365303230166
39.730993277181845        -79.94359656726024       0.004173023041950219
37.077377733104534        -81.46129232983145       0.004118263721694049
37.94733810862944         -81.10329859630278       0.004120167795629126
50.12940796649281         -72.2871945282238        0.004051002995411168
49.25260420244325         -74.88843856872029       0.003952759239408576
41.23490986462016         -80.1056108845478        0.004043618155535944
44.030482288086205        -78.12400947092671       0.004076152085957019
42.65903340993566         -79.48251747377994       0.004021592071961455
46.25580290752415         -77.13101444070895       0.004001512027700105
48.23018778719008         -76.64661375564793       0.0038924710797905715
45.60855961652729         -79.0911753981529        0.0038545764883252676
63.40320999580709         -54.336071791888315      0.0033835600631140217
61.652586640785856        -56.95702382487451       0.0034894837896286557
68.10678736761778         -53.04800406220844       0.003323819969822228
60.99321123324027         -59.861223219197704      0.0035725247945257443
58.948189772986645        -62.280843322559555      0.0036802455059448125
57.40078757135555         -65.11427331780743       0.003755928528545782
55.42485071805694         -67.56091632746714       0.003839002975269512
54.80259516659296         -70.31633419824325       0.0037927056645066792
52.57737618187398         -72.41480100561091       0.0038544638166685408
-62.413104537326774       73.9034579336614         0.001945829421792146
-67.137141622917          69.47200983200669        0.001557910425237341
-69.21692008033098        64.24230720812045        0.0011047835296116582
-73.33645210276804        60.40308167619039        7.717794814901743E-4
-78.33934087500555        38.635080612043346       7.124541853305785E-4
-78.66234811754403        41.22209698676108        5.611340737951415E-4
-75.05950738491578        55.20348667189788        3.583348864361485E-4
-76.1549269437476         51.72979242424348        1.0251177268854467E-4
-78.31098931140274        49.237633504478936       5.4356314859130284E-5
-79.06789701628173        46.21958680038813        2.480298733530742E-4
-81.2449655757408         43.90505285782979        3.690846800304057E-4
-78.24370763686345        25.2573023243832         0.0013447667171291033
-79.27205553085761        33.69597776801233        9.537232606590604E-4
-79.47528268716032        36.38640110117323        8.153824118258199E-4
-80.4748675621211         31.253327404738894       0.001052144483288768
-80.01769367332271        27.932652515345662       0.0012063746089784055
-79.0722259661587         21.94991521304684        0.001461370684413349
-78.96503048600522        19.138648343521307       0.0015650434424978113
-79.76428643369462        16.7957682340956         0.001628085543547035
-76.30901422586194        -2.296663818533165       0.0018196638723688152
-76.95133101921601        1.8528532853486606       0.0018539500534885678
-76.44055081530375        0.35031534080744864      0.0018443966948408982
-76.47853705228052        1.1732703258685555       0.0018510470368217555
-78.56235006887816        5.770268055568052        0.0018461346731007758
-78.05364280502192        4.755862819874592        0.0018536888692951142
-78.56400785828839        3.84428082242516         0.001848972156486127
-78.35839000009592        2.988615226538861        0.0018500821279148205
-77.81511475862683        2.0845177370781673       0.0018509759087692729
-76.1544364249265         -3.20730926642075        0.0018083537775268332
-79.76390683487438        9.006157513768123        0.001803573293917074
-80.28405612653171        7.871121966434311        0.0018080227843473018
-79.9237251211554         5.8658585576162405       0.0018291988502673884
-80.80305964543747        6.670926524290999        0.0018128497697638551
-80.21803222459148        14.359079509482896       0.0016897700836605092
-80.14530335278383        10.38498704338252        0.0017768221509899401
-80.36837659802015        12.196527581212315       0.001738426259209308
32.89683455498823         -84.19336608878737       0.0038789556006715298
36.46570989918734         -82.50494524855925       0.003985936963036479
35.44279101674898         -83.73299423918651       0.0038396014658377275
40.63234139538128         -81.47374350220609       0.0038993948569037984
39.081130385552285        -81.39207992628401       0.004005290413565982
37.97634652103914         -82.41086365970939       0.003918041006206324
51.922854448821724        -75.16268804650353       0.003734577772713077
49.96652171178005         -76.97246375157178       0.0037402149661941997
42.428180365673924        -81.21569712163054       0.0038236953840753984
44.15527467935871         -80.35886513246083       0.0038158085562220445
41.60801927920745         -82.77423485664171       0.00367749131677389
48.39316595937457         -79.19320797481689       0.003659032475947843
46.1155216170137          -81.08278718666524       0.0036198812465699226
65.4990045265312          -58.90837185614291       0.00341252727313901
62.29534028603873         -64.53105419221255       0.003498777659562524
59.01073747164226         -69.8204903225004        0.003538870780695036
55.83523483815332         -74.80401862982235       0.0035007433362501117
-81.83297755909147        39.287698745698805       6.289306087552057E-4
-82.09152041224678        24.595397382202986       0.001314297196535412
-82.9942723940027         34.42100896171892        8.678406825403384E-4
-84.45288684610979        29.062863563036117       0.0010980638087148623
-85.41186977982939        25.47429971747525        0.0012356583529287493
-82.21266168973341        19.504395691820548       0.0014994043017902553
-82.227556153017          15.999637718163754       0.0016093606476483627
-76.68234649785643        -1.2678340264888042      0.0018309895857660033
-76.91529061518337        -0.36243220390684333     0.001838807879782793
-77.12343887266469        -2.878687460581182       0.0018183745957077169
-77.26403651337327        -1.973652448912973       0.0018272138101988536
-77.74437020426772        0.7653279226749409       0.0018456676351909576
-79.64663099451482        4.614296725541963        0.001838087102203026
-79.29509475016219        3.3052157360344987       0.001844031689060957
-79.466496644736          1.8931403485125538       0.0018442425437247556
-75.10880628565663        -5.362528101217501       0.001764136602698807
-76.01986065268589        -4.151265806307111       0.0017945917732016883
-76.82981217424856        -3.7130941271620985      0.0018073136893188915
-75.93291950360243        -5.063715376228978       0.0017792691884450998
-74.10287306803997        -12.880479157446386      0.001475582357329877
-75.08479354063228        -10.070401361087889      0.0016372218560424395
-74.4767505322893         -13.430242456510328      0.0014640051783401699
-81.51479404884603        9.195988809187114        0.0017728409476167953
-81.70633564407757        7.599749266486265        0.0017920329511258437
-81.38580221156398        5.287248171445693        0.001818689278050123
-82.25391198000271        6.488069642881047        0.0017990086205286956
-83.2874923976212         13.362964850163749       0.001663074213689185
-82.64472575705831        10.68477108383364        0.0017309254284525594
31.21663349363571         -87.07114032726189       0.0034373752432020066
32.621580174669205        -85.84600461284681       0.003601982240810403
34.208760618738694        -84.9493075927449        0.0036943549135999565
35.77925943136849         -85.33199268863657       0.00357823591958914
32.70596220427254         -87.56979468363723       0.0033280657233801803
26.279718024915056        -89.96711425626077       0.003011189965795358
37.56948705151332         -84.4106383006235        0.003644615207482216
39.68634280287884         -83.41652469985473       0.003689021264182024
36.941300490292235        -86.38347943171173       0.0033958391161789947
52.5967937765131          -79.38836877679306       0.0033976936735213847
44.0898707789155          -83.15700414360973       0.003511668122106848
41.62800648244466         -84.73354236645304       0.0034439265352957937
48.33968566083064         -83.64396442271722       0.0032763169335481845
-86.3260687463339         22.08838516884893        0.0013528265816956653
-86.14643703724815        16.461805643650077       0.0015401728582486451
-77.93548155198229        -3.649793227562556       0.00181746170077441
-77.9863409305938         -0.9507829341144454      0.0018368912105981641
-78.24785234559562        -2.4316118748955518      0.001829061870848081
-79.93924780555521        0.07323367855147152      0.0018434063376082319
-81.29169488551014        3.2583962225976792       0.0018328233764903432
-81.12684248799737        1.2252472818200624       0.0018417161867116394
-75.78851044189729        -5.905412728540495       0.0017620022581943118
-75.28418457153222        -7.363096885256735       0.0017209130876868345
-75.30940959538154        -6.577924914891539       0.0017402243938011153
-77.10443416313889        -4.723309079668863       0.0017976648634153436
-76.65396131781627        -5.707047663496596       0.0017778304578819626
-75.45691719352067        -9.039077619561613       0.0016802767831323867
-75.73942779013754        -8.024535080652534       0.0017142697055679487
-78.70609172943952        -4.707400399654845       0.0018161405748731013
-74.85430976684148        -11.07764014562754       0.001592380524256913
-74.62016630469289        -11.95671642587811       0.0015456784407777702
-75.00744058327345        -12.783477884948212      0.001524234306176684
-75.68238201932036        -10.711818755356411      0.0016352666646720568
-76.20298150946778        -9.84591081068959        0.0016786651753277135
-74.38217518279451        -14.172275717539257      0.0014149419853655074
-74.18926692787686        -14.95324611873401       0.0013515488307687326
-75.18250695388859        -13.685594758327195      0.0014880607282921586
-83.65253443242872        7.862971902116718        0.0017664840767084439
-83.70942741192826        5.020306991751481        0.001803602027868223
-86.6705732168587         10.861277342350219       0.0016781377007960285
30.00374205762029         -88.2885999936401        0.0032625269072951713
28.741406375366026        -89.43873833547576       0.0030934153900755434
31.626401646870654        -88.82499114632184       0.003161693348685962
34.733957979549196        -87.18354387891617       0.0033420938845677706
33.33123772663793         -88.92329345283932       0.0031304217489512842
27.514824673464183        -90.56124827968569       0.0029224265024384577
26.228205811320297        -91.54785153958476       0.0027654359436902476
39.50127998745642         -86.7484173249527        0.0032822460547377585
37.101669751914926        -88.26826986028996       0.0031594870733817892
43.81915214686204         -87.56073836406583       0.003089829966009594
-79.56597476775063        -3.1906655855887314      0.001834017529950896
-80.02511590063473        -1.620596071305432       0.0018416776749313815
-82.18665201090103        -0.6489638959802142      0.0018481539225622748
-84.07143737027431        1.9191454921985127       0.0018328795274311846
-76.52774020104118        -6.978971161010653       0.0017533535197987865
-77.89422127652684        -5.937420790696518       0.0017926102660754256
-76.78077439748616        -8.569350679875061       0.001726109775096317
-80.06760115651771        -4.660273220347763       0.0018318458902316995
-79.34425676670477        -5.77245199073517        0.0018154357143531918
-75.73439105675303        -11.81066137050866       0.0015978043350427622
-76.05193561947848        -12.990707865953151      0.0015645049984717024
-76.8060347339114         -10.928224098681943      0.0016673213770056622
-77.73579528219531        -9.791476354939809       0.0017249187036572008
-73.95857276961938        -17.46206400322673       0.0011316181481042104
-74.28961211829281        -16.574294609123744      0.0012381020279047736
-74.54198434620487        -15.64138467586488       0.0013283985385642884
-75.2281873392072         -14.790037075801024      0.0014299086170451586
-76.05888026793747        -13.953564377266156      0.001522249626143335
-74.27624093926664        -18.34707238208037       0.0010802694275387006
-87.06797296822947        5.190640178327258        0.0017805665858223532
30.499589256900112        -90.20369628247187       0.0029781887776012816
28.842831452217453        -91.03595513544124       0.002863116841188007
32.41811163406773         -90.84061036673802       0.0028986755276418086
35.173698136096284        -90.19733486493111       0.0029637132473756267
24.686827726482697        -92.70578040780595       0.0025737622698853713
27.858670343187597        -92.43516880965112       0.002674376278372359
26.319789879710026        -93.30221044937485       0.0025409678528695023
39.28697317782337         -91.1639909363457        0.0028449046802809796
-81.79317106161251        -3.2014265626460126      0.0018508599905789555
-84.73892044328451        -1.390376867649881       0.0018586985629947192
-87.16722727760265        0.8701990691239235       0.0018392249750038836
-79.0217844085544         -7.736133052396168       0.001789917540489537
-81.38667655852593        -6.107747087222083       0.001842000362099458
-77.11846836975299        -12.226044417115245      0.0016395133419128752
-77.09743581468693        -13.56518754831682       0.0015919206409404432
-78.36853437452454        -11.18448415378912       0.0017139570143641439
-79.41396775339878        -9.877364989051776       0.0017696735684632273
-75.10023967470123        -17.319570216131005      0.0012495183477690304
-75.47290740401546        -16.068564249504494      0.0013682998732734673
-76.76959029173263        -15.05562963337117       0.0015111159533474014
-75.69763060456138        -18.435081526762282      0.0012179421450840763
-74.58223912796583        -19.447464320896657      0.0010050910060485432
-73.46769099009657        -21.675372888588125      5.733849727243695E-4
-69.48482828241247        -33.938276126154406      0.002588485692781063
30.33404731440477         -93.03055689347225       0.0026440385161666247
34.50241785877776         -94.38775787588101       0.00257115713326575
22.927876068291194        -93.8987283186353        0.002365886860890176
25.17260547198171         -94.91119373563843       0.0023345105211910466
27.717831040711626        -94.8358012691878        0.002415985276067595
20.787340294390347        -95.36871752467772       0.002106936422393596
-84.58125659367293        -4.791363210427981       0.0018763607060184387
-88.63378025802922        -2.489888547388814       0.001878388854510471
-81.33992373751711        -9.052965237972245       0.001824879631614977
-83.5587440974879         -7.539652785250545       0.001869925519785598
-78.55059164804476        -12.871641372779115      0.001679195820533677
-78.01617675014965        -14.307342269667208      0.0016105845961124007
-80.59674189173666        -11.622554748944719      0.0017775910822897152
-76.90647421245183        -17.03034452608843       0.001417825944153548
-78.20334948715637        -15.645152231840688      0.0015709712605604838
-77.35002343086502        -18.668490166802957      0.0013563318297064447
-75.96329673361456        -19.540241734669294      0.0011548481931224173
-75.00630170163751        -20.917504048735236      9.026959499037202E-4
-74.44336179581732        -22.521113471262453      6.187543404355192E-4
-73.67173821592364        -23.792708936410754      2.850753938186748E-4
-69.91884021131213        -34.46297456272132       0.002555244642390875
-70.09835910336446        -33.2551813729433        0.0023663501962311664
-70.27096510097346        -33.91634253468165       0.0024108594070260496
-70.63877455064844        -32.543786979394774      0.002133150753817715
-69.88644397324477        -35.22550844333265       0.0026424744637292483
-68.70178740260279        -36.8068323055014        0.0030015153681757847
12.068658102610529        -98.04351855688145       0.0012791498028552062
10.540949892983418        -98.5097399841987        0.0011146908077460521
30.469059837855703        -97.48383611665994       0.002280009789928844
23.202429715361717        -96.8530540401147        0.0020832477247740566
26.15281339712997         -97.8518416103302        0.0021265060287026516
13.998720781258115        -97.61423825224284       0.0014675791759972134
16.076887524990862        -97.25000903151337       0.001649392532537458
18.417670012024317        -96.59205571447175       0.0018579352456701559
20.611238598582474        -98.37389656862861       0.0018440282366926353
8.25721876705413          -97.97493953552038       9.312935465438515E-4
9.198776008982092         -98.89140766524748       9.687075470926343E-4
5.710887784112229         -98.08794490834704       6.595928605160895E-4
6.460070770197697         -98.33018823323985       7.261325246142591E-4
7.318079171406909         -98.51536012166937       8.047509204739123E-4
4.973376915168078         -98.36038342911866       5.660708929479535E-4
-87.36140867872533        -8.069100072241916       0.0019180163576934112
-83.77158410735325        -10.38406033186839       0.0018684889152994696
-79.99490979916949        -14.627227054128156      0.0016961702140346861
-82.68727944498582        -13.023398656294788      0.0018239853477665761
-79.32959638227831        -17.205217675948454      0.0015792459569705618
-78.93396314724706        -19.2281341248995        0.0014604826545411877
-74.1718957587982         -25.077031391219617      1.8164387681154567E-4
-77.26917950503703        -20.571921412449786      0.0012161236057625577
-75.99810678659762        -22.116776026195424      9.137587809335268E-4
-75.69322217025194        -23.899270662276813      6.574099103092215E-4
-71.6116900927565         -31.494549055162732      0.0017012019035725513
-70.79527134148172        -34.658196783432395      0.0023724396992834216
-70.9901652344412         -33.58082606679589       0.0021896552173318595
-72.01850957685103        -32.87293685170368       0.001805451745178292
-69.43829848510921        -36.19339934210337       0.0028212248069136355
-70.65059125249451        -35.80449612235702       0.00252640743932123
-69.39533691086139        -37.201482048408934      0.002904979224403949
-69.00502947280948        -37.94344489398508       0.003022404275657335
13.162465122420674        -99.2554033540577        0.0012930367761835593
11.58212899872553         -99.8893471483448        0.0011307214895805023
10.052386283502916        -100.06745287229283      9.901234266779801E-4
23.417349618640497        -100.75338849047803      0.0018486433199969288
15.191138177562348        -99.61006577723263       0.001427149507604697
17.89727052564925         -99.39540858378405       0.0016217481088233454
19.991905321362893        -101.1592877033689       0.0016572204486592912
1.7834040318732416        -98.13684343321283       2.2154091772129403E-4
2.781344571841068         -98.24359494237372       3.2956019290444893E-4
3.4532873560918476        -98.2707973061869        4.033312860612509E-4
2.204441436727696         -98.63420822284209       2.5015324163386865E-4
4.060930435294358         -98.75470267084877       4.4972895590508766E-4
7.96553353717196          -99.33086240662395       8.284291324703041E-4
8.842134371938094         -100.09077615837572      8.791122004164764E-4
5.681013663520497         -99.15514451859946       6.057461252193808E-4
6.78953592406693          -99.554612912289         7.026218885380353E-4
4.664614877236858         -99.67982764085518       4.803808166536361E-4
-73.86009797699239        -26.43673808705718       1.2436648204172326E-4
-73.4631163804695         -28.176973253238717      5.486887391477919E-4
-73.00233501195311        -29.89510652404741       0.001003956510527048
-86.57873844970368        -13.524530119562908      0.0019191825401903319
-82.74001437115697        -16.11252363408161       0.0017844756013182354
-81.18187806457183        -19.117888644095725      0.0016297063589962892
-79.48575568291773        -20.69649924776165       0.0014312623425471252
-75.62785672498535        -25.817760165389366      3.8672108549528406E-4
-78.16611779433282        -22.819103994834222      0.0011469380421366276
-77.47757569405384        -24.884137958296535      8.546412350287635E-4
-73.43005329688599        -31.936531789912266      0.0012296702774453952
-71.67563590152142        -35.34544764639709       0.0022203786318973247
-72.17425771638455        -34.27178210774114       0.0019548203343090938
-73.34426797620137        -33.45489621441688       0.0014898513456908392
-70.53582368508651        -36.85844080985534       0.0026427967679567028
-71.82453302806087        -36.368168516696684      0.0022808952126783313
-70.18838878735104        -38.042763476121266      0.002798608362492674
-69.20404830219798        -38.787040289179394      0.003030583516502903
9.211911116655216         -101.20918832136428      8.735307520283397E-4
13.25445882064872         -101.42683773647438      0.001201615709748069
10.819902825785862        -101.78485456714425      9.95149805153292E-4
16.701373273733303        -103.11057765775739      0.0013897152319177764
1.3781869667524145        -98.86961040166292       1.5067055866747892E-4
0.5638448919779016        -98.8305622379248        6.129166372148553E-5
3.0347254328169067        -99.17803604299368       3.229447203873248E-4
1.7992666012401128        -99.58839386216124       1.7728940437392038E-4
3.567726437574098         -100.07660363696444      3.5397452512993255E-4
7.628170971612074         -101.10157413571127      7.316592898427426E-4
5.637477181658762         -100.89665099538603      5.449635448576129E-4
4.247464633062696         -100.81818848044617      4.071373059185285E-4
-75.58582920862767        -27.642126312786502      1.0726380735797195E-4
-75.10342020559074        -29.48146916041755       3.133487016559189E-4
-74.55987363947418        -30.891755941004387      7.06487695994221E-4
-85.54364722619859        -19.477440692418092      0.0018448985357109975
-81.62647192866652        -22.282675274439782      0.0015401393129870385
-77.84308030520245        -26.800121686362537      7.130257498422551E-4
-80.05760147549671        -25.084433282619703      0.0012178531266980562
-74.4725810191457         -32.99167604439939       0.001063845891430019
-75.00039264760917        -31.955967605122073      7.403880774558263E-4
-72.8951691353682         -35.550917063134804      0.0018932236082461577
-74.46663009458962        -34.08421760613048       0.001219436386173613
-73.56462269894759        -34.62650526936113       0.0015782730026213335
-71.86850255038705        -37.72293875578066       0.002375906546902699
-73.06889927618994        -36.745651231633765      0.001959010015054937
-70.09661818006788        -39.13653615649173       0.0028724559797053007
-71.11268115975469        -38.87086069778573       0.0026327566439087614
-69.33739535637629        -40.002689976278184      0.003053079070206268
8.748746590582822         -103.20527320350222      7.882188023257686E-4
12.06978514459997         -104.91102812088698      0.0010310475140636044
-0.437023747963307        -99.35551594584106       6.16139712869973E-5
0.6548608301611092        -99.68460657688678       5.100880591844825E-5
2.3789330863116094        -100.52486217846902      2.1944914688402928E-4
1.2423717317789822        -100.52180455242006      9.966397743346733E-5
3.0196900914427256        -101.50400475274118      2.710842835028371E-4
6.1631153883020655        -103.58248559036541      5.547274993749629E-4
4.288252108478666         -102.38481997810652      3.87817233070048E-4
-77.62419948799224        -29.138435930946812      3.8895258555010984E-4
-76.29145318017294        -31.229149030642137      2.4300935860230646E-4
-84.54911198350808        -25.486359723183604      0.001636535769669191
-80.68705289913413        -28.23353669279573       0.0010629318405907372
-76.12156085828745        -33.526767364543204      6.164641963818072E-4
-74.830117920366          -35.82124313793179       0.0013129614309462245
-72.53564526262205        -39.268310096542294      0.002280750061487348
-73.86979747478527        -37.78915993757061       0.001799734111817419
-70.93408050282288        -40.21796446027381       0.0027246600613931044
-69.51622616336047        -41.264660453889995      0.0030477507813937953
7.927926644569783         -106.74326938400259      7.00271641152897E-4
-1.8716035276780756       -100.06745567942814      2.2674214896432898E-4
-0.24181446488583772      -101.02095055444397      6.171878095674599E-5
1.398715865040495         -101.7887321689216       1.0349866839839961E-4
2.2370484181887895        -103.43082207353926      1.845042729412827E-4
4.976400733062545         -106.29351601482534      4.5115970773641767E-4
3.9348334881497977        -104.45229542102388      3.4814183127511444E-4
-79.27703660167086        -32.187876806851264      4.1054122975003535E-4
-84.3116974034028         -31.015848124952715      0.0013303495668889834
-77.78670376882016        -35.68438785471727       3.7387186856701476E-4
-75.90163381672834        -37.53938495599641       0.0011358779049361264
-72.87594208068774        -41.0371265288841        0.0022402381921894036
-75.01398602241827        -39.63743144753874       0.001559236542365781
-69.57271037660657        -42.971607636147304      0.003041234127125333
-71.06405531689107        -41.945567312044645      0.0027180886733527924
-72.62876828020948        -42.67254551924155       0.0023152533982476065
-3.8699206137894357       -100.97092041666666      4.380110620103711E-4
-2.149295158700705        -101.96551938935313      2.589185419203388E-4
-0.5767581222627242       -103.7563321503453       8.786942431715516E-5
1.798153270016025         -106.5602371195912       1.7277888138450548E-4
-5.865166107275355        -101.53909451576028      6.331524723696552E-4
-82.11658861388635        -36.48701264936104       5.692156141790302E-4
-78.01279862048963        -38.76063192481403       5.984823280836167E-4
-74.55380807286946        -42.14384180087622       0.0017731183842911585
-76.7762668436743         -41.19490194995261       0.0011029041595488724
-69.58595558466664        -45.05486688794506       0.002987793606154178
-71.38423517095231        -43.92299984745572       0.002613190546940161
-73.57218449601768        -44.28842854110094       0.0020312757191752098
-67.5082266580301         -50.393278968050936      0.0030040873317087637
-68.41114411704066        -48.754420884232175      0.0029903174323248002
-69.35853149252135        -47.138024130610304      0.002920152638100781
-67.02392331567194        -51.95638017851735       0.0028911089663280626
-4.186379064887447        -104.01193814588156      4.332095012312409E-4
-2.9248696135438945       -107.4999390729997       2.3245272624194957E-4
-7.3170639443050325       -103.1759006588953       7.435210162085315E-4
-61.95446404037593        -59.26097055118328       0.002160448881115367
-80.43426306331695        -42.18717892248343       2.42507997110529E-4
-76.4557007142092         -44.0326168185393        0.0012610706989902472
-71.89522678736094        -46.60345300522489       0.0023599613644351564
-74.72791559017976        -46.31930153604602       0.001668225131029804
-69.03870949132572        -50.3622474963211        0.002674336012592756
-68.39702743070644        -51.46091492884171       0.002670079980554777
-70.82834099729692        -49.36060009100464       0.0023855528050551553
-68.38667743147307        -52.70469375630482       0.002490375467908302
-67.09274651272213        -53.99260510095742       0.002537125949729168
-60.47098395351621        -62.5358619309308        0.0014042879835367457
-7.79610760204886         -106.63701951034602      6.882376712270266E-4
-10.488127872474548       -103.36131795208782      0.0010155543237766185
-13.62090879487636        -102.82807016627326      0.0012713950810928354
-17.011945139915674       -99.70198636531384       0.0015351077186110812
-19.227612963723946       -99.5391975159707        0.0016430900049638902
-61.14886887118562        -61.72596068360821       0.0015770996009779863
-61.48474388335326        -60.80641246079413       0.001783796272236137
-62.38829278123715        -60.259163715676706      0.0018603698466407234
-63.03511824603353        -59.25433314290508       0.002045562299867975
-78.5194520231347         -47.66479316529185       8.329045435750797E-4
-74.4353872284911         -49.22429298181684       0.0016022095128618956
-70.10753182955881        -51.96363633887873       0.002243979571849058
-72.55185603477995        -51.47812579994834       0.0018153129856998684
-69.31215806870607        -54.14993223432892       0.0021013789151636836
-65.90225991889955        -55.805247070176684      0.0024133211028502626
-67.91948687663525        -55.48486422875829       0.0021335626075999568
-64.17141551201738        -58.46765709861639       0.002100098737687038
-65.59434033756528        -57.534227928647596      0.0021126425309967254
-59.95051979733987        -63.4683033003467        0.0012092038029835293
-60.93777583711726        -63.40758042240843       0.0012523633005173465
-61.64350924380542        -62.706773385758346      0.0013788646135424187
-59.47273934406947        -64.48528304777939       0.0010190686800891392
-12.754714318640879       -106.36180991344924      0.0010964781161595522
-16.496532461497456       -102.23625606317138      0.001473293626673866
-15.814712924185063       -104.7746078372817       0.0013633133897166527
-18.470262771019613       -101.44274164681575      0.0015946537753513679
-21.315038786760766       -99.2133888466905        0.0017227621289641476
-20.57626636086285        -101.47438001627772      0.001689990175532563
-23.451017952667595       -98.54354651294427       0.0017780580600625512
-25.21574361044604        -97.61928716237101       0.0017950518414341643
-62.57138253463951        -61.626498992620455      0.001559863774580091
-64.13060325367542        -60.43654900388454       0.0017025642914020173
-76.28945768195968        -52.98215768076419       0.0011278280539984455
-72.19127130397624        -54.34238523448117       0.0016195069562056335
-70.13079154300507        -56.4121994026971        0.0016915695275515775
-67.66378558745642        -57.33093688658926       0.0018789838341622504
-66.36741248751952        -59.52505897603993       0.0016837576105262625
-60.72459557157759        -64.39886917862098       0.0011020852775872614
-61.90062656309498        -63.929493410255304      0.0012011532473106858
-62.831417703278895       -63.01524487472691       0.0013309198386441123
-58.895817558297026       -65.5195204618519        8.434217988178387E-4
-58.218542521573696       -66.42446999647791       6.903583991930869E-4
-60.22707847001376        -65.62193450839163       9.400273327428675E-4
-26.9187341114266         -96.54186948499144       0.0017822896987005066
-27.780799299313344       -95.3117489910302        0.0017299421463718712
-28.31796230481698        -96.29303259736587       0.001785457322529882
-28.875998220412082       -95.61375968964762       0.0017546112017679388
-19.036182616874843       -104.4000985368787       0.0015598083377655059
-22.84246282735301        -100.94533921140192      0.0017765059863007887
-21.92049547872738        -103.23510681144451      0.0017177976713622783
-26.836197406303754       -98.20597499439418       0.0018383503308485594
-25.539598153666674       -99.91771897489652       0.0018451157873829865
-57.64855977015318        -67.49637338364265       5.587860933681521E-4
-64.35314949019774        -62.52057286277281       0.0013771693716523176
-66.00048195020703        -61.488763868845126      0.0014473362951906849
-73.82219296707453        -58.106830369910185      0.0011992925728826417
-69.65595229334073        -59.277387050939296      0.001450089160054624
-67.8879588321708         -61.401192254962034      0.0013709232058888472
-61.861006073223564       -65.4815574928867        0.0010408015643127155
-63.720364168832795       -64.54857750203708       0.0011688943297557576
-59.55463120632745        -66.72478275395525       8.03109878695682E-4
-58.71418762875463        -67.4700233407299        6.834217197638215E-4
-61.057328758817796       -66.94697724518636       9.016287605714303E-4
-29.83802886516724        -95.35968693741106       0.0017449606456341887
-28.307135428188563       -97.6715017576278        0.001841161585774756
-29.451789957607083       -96.64374958644443       0.0018104721422066428
-24.739785340672547       -103.28590151290965      0.001814080761322126
-28.06889804052234        -99.68287459855821       0.0018874999770694817
-27.412978766556762       -101.86394351426391      0.001891570904068468
-57.21747718712425        -68.68326618394742       4.741836810410009E-4
-58.37204013210788        -68.3678565540936        6.18298646023141E-4
-56.822567846031646       -69.82485593968032       4.279805059429903E-4
-31.06216196139317        -94.9059210995925        0.0017204556976174873
-31.030892643059087       -93.73193404509989       0.0016333535977273994
-66.86471530432468        -64.00809694485912       0.0012067114955906892
-71.1330969765774         -63.04786668568914       0.0011567316376551035
-63.033543717763514       -66.65853879106973       0.001013150435263406
-65.19809032994617        -66.22653813768899       0.0010889154947957488
-59.77713281132203        -68.34296359901616       7.54617703665944E-4
-61.828077659798396       -68.52309918165705       8.939973706164374E-4
-32.26178739519394        -94.27759790201053       0.0016787670568786522
-33.34460803321582        -93.40886176222477       0.0016114543531851183
-31.024180638062663       -96.58501958043692       0.0018169746616380628
-30.249230748454618       -98.6615092840125        0.0018903775821244723
-32.50582586487226        -95.94177575278755       0.0017893521701102116
-34.20924454395063        -91.56080733651206       0.0014338442918578609
-34.6759310459781         -90.98581238209522       0.0013723151608817166
-35.1340426372971         -91.79205188668323       0.0014663185463781384
-34.250685218534386       -92.6142500960986        0.001542937364272065
-35.609217436584906       -92.84347771295522       0.001573291773207433
-30.06804488649716        -101.7770851555801       0.0019359697349627114
-58.51651415295834        -69.87363525505181       6.245668548432101E-4
-57.100794384232145       -71.16081746449399       4.978715279685339E-4
-55.64248363174974        -70.39859497237683       2.7784700476983504E-4
-55.66239598697859        -71.58093855573571       3.3635013868947225E-4
-35.68771752049413        -90.77720980068868       0.0013589562236820465
-68.38768019571384        -67.89974393418237       0.001087252886993604
-64.41438490363541        -68.74866392192453       0.0010041071347401571
-60.39367777301987        -70.47609379887585       7.902724291123653E-4
-62.47713695518859        -70.39957945521773       9.169216310377336E-4
-33.83346398692958        -94.95904281390138       0.001732749306071743
-34.8837348526554         -93.90184389481624       0.001659225969021863
-32.5951041440924         -98.0038471256255        0.0018852110038653364
-32.51359734123453        -100.12384602149547      0.001942879622455776
-33.99046179510517        -96.5673352700016        0.0018285515963728793
-36.408543143603296       -91.95021555635635       0.0014946127905795734
-36.84856344801786        -91.03878796885726       0.0014036562598611219
-36.77001653324975        -92.93579856219131       0.0015905162828448588
-36.208282234169495       -93.86670628158565       0.0016637935952008853
-58.636911988223474       -72.30711623563555       6.909511595224044E-4
-56.25567966230078        -72.83241219170121       4.8003994593795105E-4
-54.39932013821646        -71.23635018819805       1.2745959748806587E-4
-54.947533661709976       -72.29733676029313       2.8282660263839743E-4
-36.54687548998063        -90.06179264167925       0.0012845966530165565
-37.61374103923632        -90.48070914709996       0.0013519976251793048
-38.55886900648801        -90.58711622006172       0.0013795763297751173
-38.66604065493526        -89.82743080792088       0.0012946119161676498
-39.21322462697532        -90.17281219880968       0.0013451827399676083
-38.08083212238816        -89.87637906744382       0.001289037560005278
-37.33451371821722        -89.50550605496665       0.0012283301422133033
-65.41772649225929        -72.31783111856569       0.001054595222822273
-61.4432391416137         -72.78930213424157       9.010231547746245E-4
-59.49031248526394        -74.5256136553528        8.458969701065217E-4
-36.00214278006912        -95.60135092530325       0.0017824836984117465
-35.50568532514257        -98.95056033683306       0.0019304188611071055
-37.984175171783235       -91.92460899817499       0.0015094257316427967
-37.8042062248717         -94.04952929483153       0.0016879586761750984
-57.33551356729525        -74.47084479454317       6.821179835968631E-4
-55.73212080778788        -74.30095373584682       5.197262283053311E-4
-54.78086088667622        -73.40680962650815       3.4326833424489986E-4
-53.86910357045624        -72.4650330999945        1.386016277858844E-4
-39.72877161741086        -91.0584777264538        0.0014482611541675808
-39.84892923882799        -89.98054153540372       0.0013360869994151967
-39.15435340591096        -89.42994260597814       0.0012571176708810264
-38.29962595360206        -89.05699892063666       0.001190880309886809
-62.23540023827512        -76.55077130916575       0.0010731319259436115
-58.23537369948909        -76.89844840615245       8.931970881467105E-4
-39.479826381794          -96.67357522968197       0.0018539900999583955
-40.03706432957162        -93.18700677627761       0.00164071284094984
-55.94095781403759        -75.91517174069233       6.58855055750307E-4
-54.44893409063013        -74.85647959173444       4.250083483910219E-4
-53.431793527172346       -73.68864237947884       1.877869121007028E-4
-41.66242224055077        -91.44960314679949       0.001515352176984723
-40.77088230490445        -90.09078670288842       0.001366797916506332
-41.833591546196864       -89.82872609689312       0.0013613479957060443
-40.02112726281203        -89.09620777666879       0.0012367527440812626
-38.96447290188998        -88.4973425810438        0.0011333564466170162
-38.67522314105799        -87.6487611802665        0.0010059811758428017
-55.981487649670036       -78.25832026028802       8.412361802605517E-4
-58.86903340170436        -80.62766117196301       0.0011507834966524022
-43.561754131363244       -93.96544299949723       0.0017256061910529905
-53.95752990644319        -76.70347668390284       5.43881075781967E-4
-52.8991360187839         -75.10131654916937       2.632653248284336E-4
-43.77159361070824        -90.17919974531856       0.0014364347579086181
-40.98840702693546        -88.77937125897087       0.0012230781896088866
-42.449919769366346       -88.7071463145771        0.0012539093785319533
-39.814791428217966       -87.86232576827875       0.0010713620154128578
-53.90366872937551        -78.75466689925992       7.339398418114637E-4
-54.981898359405534       -80.68833471630892       9.739968432562196E-4
-55.4086727314744         -84.32355686359521       0.001268993920630887
-47.656683998206084       -90.87639684274848       0.0015629673535694708
-51.72889462508954        -87.67293410578364       0.0014075115894061213
-52.64278818282044        -77.71176606784707       5.200435387559613E-4
-52.04251920143621        -76.37293664847701       3.035143383916597E-4
-43.661901134771284       -88.19756757801478       0.001230868069559174
-45.57488245450314        -88.22951523869969       0.0012901738158844697
-41.174004658072874       -87.52193581886084       0.001068886577657066
-42.46993210458481        -87.19022093271909       0.0010701266505154655
-52.94490304112823        -80.09126678967175       7.927328620010235E-4
-52.12660611649168        -78.96254293760259       6.10616854062565E-4
-52.81230257640319        -81.96501848713797       9.654142782521205E-4
-51.766237929048515       -84.1277487755483        0.001114679160403885
-47.96236347564263        -86.95718382704348       0.0012373466184833967
-49.59514125880782        -84.91896704259898       0.0010959021185003096
-51.16541003666845        -77.70148519671801       3.6853278715577586E-4
-44.022083479806646       -86.65407675556003       0.0010596638688493629
-45.600128251645486       -85.71129720084703       0.001007573516435302
-42.40983760321108        -85.88297614735148       8.879959241567398E-4
-51.197278225588356       -80.44116956208761       7.021605907522183E-4
-50.570546978029896       -78.93383007758511       4.6575846809521204E-4
-49.87757137587114        -82.54361967825855       8.531500226393804E-4
-47.52086162040109        -84.14874590072543       9.083048339446481E-4
18.06698909720258         19.212154244109804       0.011365954543089918
17.348592278139677        20.68770613871367        0.0106561128401913
16.530634306766           19.233067239965038       0.011054423454837481
18.75849546827356         17.740430022952157       0.011953388407251353
17.06822112204567         17.86347156831149        0.011477620747623374
20.016421999999977        19.833621                0.010792082438207007
20.993808                 19.256380999999976       0.010787365398587323
21.00235584497525         20.16520879452709        0.01004432477486017
16.49231639507447         22.00296607196465        0.009926090342836369
15.857636535507362        20.55260743399938        0.010495788047702959
19.394691802522033        20.789682841836846       0.010316215807693485
20.460980761902704        20.970961861774114       0.00967681623028993
18.535785251402423        21.928883952051766       0.009731753377819286
19.73186307637896         22.085996941280527       0.00910589124930844
4.1354546030239785        17.16917967877992        0.005441975206476768
4.014406999999979         16.168184999999994       0.004956644359826151
5.012430865039156         16.58897215553218        0.005440881529112873
19.652657485894196        16.201959601579347       0.012473486764378316
17.769219664940834        16.3149362995969         0.011851859677650844
21.82552986931805         19.83526218316108        0.009759799100760913
15.633074999999993        23.022098                0.00929828801498317
15.063371250061852        21.602079578964272       0.009931853194705575
17.510721751244553        23.08141184695876        0.009112611730022924
18.950044051330984        23.250598246059106       0.008460562783187797
4.269824                  18.280338                0.00584264921274108
5.378808119661385         17.554227495371816       0.005944570763000867
3.445179567021282         14.731403525034807       0.003959117761386022
4.579077762595869         15.132638614880229       0.004522724364848463
20.804857999999996        14.68269699999999        0.012936586690358826
18.673142899193873        14.700815255251023       0.012215987162093461
22.789585710682555        20.614158469925354       0.008087673450674515
21.616784903912734        20.945173781980742       0.00888553814303733
16.536913999999996        24.017764                0.00857503726846126
15.183570054843056        24.38975967420614        0.008413777135139189
17.97497475410376         24.36008174673221        0.00789256672435279
11.175463999999977        33.223483                0.0022817472276203954
10.295013182454703        33.57990901109003        0.002137949295965752
10.376057772820001        32.54066657414981        0.0028069746045580046
3.302930255469347         19.606197275500513       0.005862180839655395
4.824216365679646         19.804660988028957       0.006267909216719436
9.299990968643721         33.98271606350826        0.0019437524065908651
9.453891355532202         32.944979486816855       0.0025712358199062035
2.84611799999999          13.219317999999987       0.002677865365000337
4.004594939811422         13.536700024421094       0.003231499423749923
3.595616292304658         12.382347545945159       0.0021493843669681545
4.427599999999984         11.453264999999991       0.0014838840590512548
4.522142312196151         12.85100385205661        0.002806379983734203
6.497576999999978         10.846453999999994       0.0014556320018518643
6.0501164301693215        12.634137656167297       0.0030813176904846695
23.004137999999983        14.461580999999995       0.012608261527448233
21.863865229145844        13.062292324835509       0.013381648333428003
24.238724433580927        15.300583876615425       0.011119665716908755
24.27448343293143         13.901749495806287       0.012066816396405028
23.825213999999995        21.607195999999988       0.005691474564655824
22.34381472584543         22.0420737912944         0.007054075357658202
25.463077000000006        16.132632                0.008847215785952267
25.187517832726776        14.742173339444536       0.010449773042629923
11.665519338866151        34.04184202293204        0.001639189722080714
12.109011726958068        33.22741491703996        0.002122575174792196
12.087099999999992        34.745853                0.0010545811632332869
12.442294120501979        33.901608603502225       0.001557864646461793
2.254548712897398         20.95283440631081        0.005749422827848127
3.6929033735775203        20.93036674590816        0.006018527876946983
8.17544316736684          34.43795794539634        0.0016974953011179017
8.496246834974436         33.3890941370346         0.00229524961356678
1.3232273540863675        22.07836043068006        0.005606986007359399
2.8028073304166736        21.761177104317913       0.005806297282930223
8.140613000000002         9.444094999999976        4.4017261357437443E-4
8.858007703275735         11.159675665255595       0.0027690852781633857
25.3730984293607          22.28736589678608        0.00246771836319587
24.228449332789236        23.196552139527594       0.0032483544863252944
27.325878968666373        16.701255868149044       0.005004903485169188
26.62741391543745         14.90399354786377        0.008168230926877795
12.014147999999977        36.006778                2.2464236854682906E-4
12.049481316881055        35.396065989523755       6.207432963660497E-4
12.50481239003205         35.599688518479226       3.448584394707688E-4
12.614453169263733        35.09705944373974        6.56820115771839E-4
11.7081919562402          36.700509987617565       1.30503360847245E-4
12.489560971459065        36.59596564323444        3.128425550077696E-4
7.10737899999998          34.870333999999986       0.0014517570803389834
7.5257616811331465        33.83033329477963        0.002014325142054324
0.5371889999999837        22.98147899999998        0.005499976795060882
1.7802778853421075        23.14824403267997        0.005522261158494551
8.947116048519238         7.775451000251524        0.00138336939664363
10.04863918322238         8.76509504606013         5.472274527133225E-4
27.096926999999994        23.044849                0.001400270097442896
25.545780879958606        24.234247763324976       5.3438453352760984E-5
28.839236                 17.16321099999999        0.0014599839965038774
28.10715528330632         15.6923275362016         0.004590641638824888
11.137321375720182        38.932983227850904       0.001256672885490584
11.222763990296583        38.30889546472417        9.421258203323735E-4
11.83760455659541         38.65623415998306        0.0013268984169327314
11.323566                 37.57262                 5.496910945267108E-4
12.222188646302632        37.27806272035036        6.516773841040158E-4
12.030367604237236        37.964327028904016       9.98510706199024E-4
23.347994999999997        28.781466999999992       0.00199409917806162
22.713624146734343        30.159411961082625       0.0026582028659672685
21.750932614336996        29.0359497311336         2.826289272205573E-4
24.666692256505716        28.18598573489243        0.003099827022352175
23.385335043429517        27.20701376377551        2.6447190342016036E-4
6.2815937722341495        34.778134953928095       0.0014727762406712974
6.662975342844849         34.09070594851027        0.0018348660041465348
0.5527529999999956        24.31727899999999        0.00531513294626676
1.3264078658123626        23.824118130659187       0.005389730968057643
1.0702849999999842        25.817522999999994       0.004953016091061649
1.6748019347691157        24.604215291439623       0.005240574438464568
9.867846999999983         5.870470999999981        0.0036460731608078667
10.812046229733014        7.461098547119945        7.348965466408286E-4
27.643770999999987        10.707019000000003       0.01113302250608883
29.003253842526664        12.528862563694805       0.006689644872512446
27.24478039830042         12.830390985496626       0.009368225212769865
29.14512750956015         23.034933404148507       0.004747250072983794
28.432608917601485        24.43862263078034        0.004805742836747007
30.470598999999996        16.640276999999998       0.0012067209020624747
29.309108534171134        15.454564748540832       0.0024637281712311943
30.228009918017346        14.060324450632999       0.0023155672850096454
28.41995364862655         14.245077305405104       0.005668539275346551
11.057128994712766        39.518722369037604       0.0015360614733172517
11.710464958484863        39.22111041638591        0.0015887853858168322
25.88608099999999         27.635348999999998       0.004166440114612147
24.70403430356896         26.674662677185736       0.0015073723700649855
22.076281999999992        31.543810999999984       0.0032660041111623184
21.066099096044343        30.279837581171783       8.516370586283961E-4
5.521227999999979         34.693239999999975       0.0014826253862884886
6.077450411536056         34.17274215521647        0.0017613670672936288
4.779600840791165         33.93446919452148        0.0018028821640695691
5.50392167991816          33.72880494467941        0.0019416832693401609
1.170513775377212         27.40121348117257        0.004474584993758038
2.548883087636696         26.757219727963196       0.004663592443324788
9.790019168953341         3.550772492571121        0.007197089467096546
11.727202415703635        4.038082925766629        0.0052450708958642345
27.569124999999985        8.03406099999998         0.013914479700460558
25.435797453511995        9.464932916484504        0.014337781018888773
31.307772999999997        23.024462999999997       0.0072041738809484335
30.027148416156844        24.852764362313142       0.006879862149150484
31.243136999999987        15.259401999999996       0.0011506020372791248
30.312713613047123        15.35364204979346        5.64809899836205E-4
10.963183999999984        40.204912999999976       0.0018429723562183031
11.706140445794606        39.741982771674806       0.0018549935312670296
22.513919328050246        33.26707592299232        0.005164873630802813
20.85593077809417         32.952502564548965       0.0032070297676294046
27.32926707537934         28.496265386874043       0.006539014585720593
27.16612832430288         26.90484848877546        0.00514258909227977
3.927111999999994         33.062274                0.0021590548520090402
5.0140875619735485        32.90553435454087        0.0022967340045823847
3.005098743357445         32.64160629198098        0.002326793388298054
3.6245224882816163        31.766500764153548       0.0027178758852530738
1.2356326764775913        29.17166290979495        0.0038454192334259757
2.5552554826745073        28.3365992541234         0.004095727630839652
9.712786999999992         1.248827999999975        0.010672447290688475
11.547807027337393        2.1197834399902806       0.00849821027076686
28.589745782260444        5.904262968421026        0.014756235239259119
26.40567569671429         6.038289899981131        0.01588459816703669
32.742366688689515        22.408098843595567       0.007872664469356666
32.817827745076386        23.878575206514835       0.0079349767220607
10.457049999999981        41.199419999999975       0.002139764702379837
11.418816078274652        40.90964071929367        0.002308749675414362
22.896731704583868        34.77445908773909        0.006402828424785206
21.289508247741484        34.31102701318347        0.004689774344545206
28.48622399999999         29.18643499999999        0.0077507590154396455
28.2535425406569          27.67620161770242        0.0068393007429170816
32.243532999999985        27.569536999999997       0.007667333587355302
30.91869706502084         28.418407977559635       0.00800291316020299
31.029893848062905        27.15755290446028        0.007938337124237249
1.252001999999976         30.773363999999983       0.003224137314105674
2.402951174356685         29.949778699351302       0.0034604417564679524
2.006991999999997         32.18622099999999        0.002562264080629928
2.898974313076076         31.695566466173386       0.002730545991087907
2.400174224006429         31.063791710360647       0.0030042592536877744
9.22515548560604          -0.32870418079749597     0.012928538350955115
11.045369313111141        0.20143509598402845      0.01183064743341894
8.718791706037555         -1.9668371041233232      0.014838785060364401
10.223343755812197        -1.5889062853947806      0.014561614905683334
8.265186                  -3.434293000000025       0.016101060839405185
9.678655906401207         -2.774698930455612       0.01593704026760137
22                        0                        0.004878958039383041
24.225311537463476        -0.25074420474916886     0.009637757326966728
23.12690433019327         1.617496318843184        0.010622823998639175
19.774716455558565        -0.2507378152581117      0.001156826555857443
20.59582926202403         1.6977589730487357       0.005195470261516094
29.502164055913248        4.0073621525115595       0.015346357457165338
27.611009042476187        4.252617272668395        0.016321563757120794
26.338912654303705        -0.9903475661753112      0.01280511116830807
25.834380574760644        1.2118061160346822       0.014735826593300139
33.47801349228033         27.366693000922247       0.006973953896896173
32.75063913498023         26.439270834910072       0.007647484234638069
34.347217                 21.71858499999999        0.008075016832884085
33.99972681460884         23.338831751976805       0.00785426095633121
9.648451468318072         42.09022055525891        0.002279138339333381
10.850555153311257        42.39944212796988        0.002723181889271134
23.218784                 36.04258999999999        0.007068400176699852
21.711913784061498        35.65161048288845        0.0058447369302991325
29.845202999999998        29.106234999999998       0.008108279795957463
30.159562850650246        27.839207552860586       0.007928145220446686
29.25819811197785         28.133752537350368       0.007712285322178769
8.802981999999986         -5.228757000000002       0.017685711523690223
9.848883337609594         -4.051816976374264       0.01732094706570514
17.661077825107743        -0.990352151153282       0.007533049248539481
18.035467053871763        1.100311789137625        0.0017602176887293042
15.765050952726854        -2.1817258696111352      0.013240786020272288
15.807610756059344        -0.11845542580616082     0.008426513656774354
30.473527078832593        2.134849392216264        0.01567585722947329
28.21967262511548         2.108861889835517        0.016737424325206418
28.234890327747866        -2.1816790420860768      0.014668345337097488
28.047615766883276        -0.05842838734635859     0.016209413107626136
34.846103000000014        27.141894999999977       0.005859777268897914
33.81074498615242         26.11278371425452        0.007161102914257228
35.71807247393565         20.399285777086817       0.008021025575344787
36.34680600114468         22.186566155940145       0.006995277358441521
38.08093599999998         12.153307999999981       0.007900352482530237
40.05147099999999         11.175036999999975       0.007998906683790108
39.85629896068459         13.088790865797538       0.007805891456504843
38.24622206493512         14.304563489126513       0.00819949610809484
37.06556999999998         19.102465999999993       0.00779744073284061
37.75912709151315         20.90185463174011        0.006443857679870435
7.223749048377007         44.563331972712355       0.002545051928043024
8.598651742513363         43.199592644277786       0.0024202234563417413
9.155320405976692         44.97484776800634        0.003001993258583427
10.098896211832113        43.68895596205104        0.0029210750302693655
23.96693532771286         36.99368887874838        0.007511426599289495
22.816950907264616        37.45148100550444        0.007059529272516435
5.664187999999996         45.930667                0.0026150475808729007
7.726650076349354         46.03517948486154        0.002900763173197346
8.506121999999976         -6.703900000000004       0.01809892007208766
9.856526957571221         -6.389100529216796       0.019045828187976566
7.27302899999998          -7.637723000000022       0.017120889276072
8.537717717742982         -8.20365864272939        0.018268550447310572
14.181679043170359        -3.7651096708924827      0.017632117189947033
13.988055764400379        -1.7052102870672914      0.013699571967574903
3.5291548138827538        -6.962877059561974       0.01399784698105036
2.541292999999996         -7.057736000000005       0.013312188023544363
3.183740735843859         -7.606761763355131       0.013642907230237769
4.695087000000001         -6.850919000000005       0.014910842005323333
4.153946459919634         -7.81130347097922        0.01434098140906176
6.015614605887991         -7.253952273216828       0.0160119113332009
6.3843006817759305        -8.436807149198712       0.016187138236686438
5.2258003510416           -8.093461707139143       0.01519562334534072
31.62398099999999         0.3037599999999828       0.015555877677773278
29.657317215273682        0.660689333756491        0.016784974643934247
29.818274132609158        -3.7650509555109806      0.015671315819550502
30.39927972646159         -2.3649881588686137      0.016782517546482967
36.2412569676052          26.28004982941737        0.004852326174382471
35.014142446857576        25.617398691530713       0.006433147855946619
41.815355999999994        10.82056                 0.0068698016357506275
41.243100525522124        12.414382235096378       0.006917893799100128
38.430576                 16.703707999999978       0.007759568279735007
40.05590875093547         15.130452119203753       0.007050637065519172
39.308039826602965        19.00460714223726        0.005937691977236648
24.72635199999999         37.959108999999984       0.007479214700809866
23.43525858461141         38.223788862542904       0.007247319498443455
9.27415356613527          50.55386936292496        0.0024571170574705717
7.604576197272751         50.58839466673401        0.0023315634900347507
8.07662080491498          49.01204143969104        0.0029358607049938742
3.7873279031536695        46.39340132099628        0.002573798617108311
5.423569486882813         47.32073795773895        0.0027265900027223025
5.834580744403978         50.852523813542206       0.0020458577681651477
6.2939928268998395        48.90538168995518        0.0027386512551335757
12.990347567254991        -5.661087343454368       0.0204511442128347
12.573172317697846        -3.353697091715039       0.017104548811332915
2.052447043898955         -7.502755937835651       0.012935730655683167
2.5752605807546405        -7.684679329912033       0.013214263271705912
33.45477599999998         -1.0635650000000116      0.013598235080394816
31.72723787783341         -1.7135276926781786      0.016368191012176903
31.009647849743462        -5.661077826969803       0.01611790972908067
31.87441574933894         -3.723798652452444       0.01670405473249359
37.70056499999998         25.378573999999986       0.0037440329661957983
36.114528961896056        25.0932208662089         0.005664057018026913
40.21375959140239         25.167464902809602       9.86671152427232E-4
38.511200246338554        23.20092156671239        0.004213716518850608
42.91791292302233         10.263479663140615       0.0056925109518041195
43.02304906078873         11.131254284836523       0.005193843138035892
25.739926270608215        38.45504174918337        0.007148298464272007
25.0043062179472          39.32262807132535        0.00687578165181818
26.74713439532591         38.94785960059879        0.006439841342108427
25.956352189490918        39.68790928112704        0.006320001581295587
10.84151958827261         50.32540918672623        0.0026285043190234503
9.631212050475835         48.92400016515877        0.0031593654238742386
4.248766999999987         51.368029999999976       0.0016112002903617
4.757729993885875         49.95430494003396        0.0023576190461479726
2.1214629999999772        46.804126                0.002644544380040581
3.2555796755324846        47.75319126694777        0.0026500593969408306
12.250744205018835        -7.774688461355113       0.021688548972345956
11.342818912960784        -6.183046898539826       0.020010701776504214
1.5235019999999793        -7.984280000000012       0.012534310056572365
2.287866409994706         -8.000643904556892       0.012960008445646584
31.749262184881403        -7.774716456169781       0.01617730369193604
33.0927935181657          -6.073765933274524       0.01614732056570284
31.749255794987462        -12.225311538617351      0.015868706744311567
31.009652432849126        -14.338912656329438      0.01575847752696652
32.968656059968566        -13.667142118403582      0.015447554097934135
29.818320965197174        -16.234890318614937      0.01563545008574696
32.08602425249585         -15.78338499019647       0.015661434043477307
33.22206399999999         -19.43591000000002       0.011052889447835446
33.29378583383521         -18.041208854191765      0.012346738172543281
32.01156226338998         -18.630363894200396      0.01422731827458551
44.06743531775776         9.76743878460887         0.004074200200005151
43.889138717818           10.758637043696549       0.003979603588359748
35.220844                 -0.8569920000000195      0.009287551704137142
34.29162248577315         -2.2364829598901785      0.012614782603344421
42.234882                 24.997698999999983       9.020947235631183E-4
40.837936720049434        23.536927530672134       0.0012806449383241936
43.929294                 24.035250999999995       0.0018161375605316166
42.54719162446392         23.811143667498104       6.208019978908852E-4
17.425265999999993        45.074434999999994       0.00501572087135467
16.26504799999998         45.422777999999994       0.004825584217472409
16.597490265213132        44.45690466120348        0.005022011256109224
12.539828                 49.742923000000005       0.00295867217361747
11.051038033468208        48.6690648016516         0.003401095553528334
18.19384968889988         45.27950005157121        0.004947998972616108
17.990040975379085        44.523758043234565       0.0051979814652878265
27.79684799999999         39.46147499999998        0.005372218340744306
26.82825141281516         40.13835720343734        0.005499974717453254
3.356491011486839         51.05802853575205        0.0017573815526255795
3.7717984923628025        50.40874742173428        0.0021259046303059095
1.3617466101582565        47.5943267220717         0.0027406589107882504
2.297219295238352         48.0321531370318         0.002671664043046515
0.5984829999999874        48.388217                0.0027965631712124905
1.7025072304694555        48.39437409839147        0.002687259594069888
27.851782638851958        -24.220403342984998      0.015758489289503075
29.918810999999973        -24.181645000000017      0.012435531945871825
28.728538572237742        -22.278253873307076      0.015963177787274463
26.227816069454914        -24.250853942732885      0.017240623674538935
26.9106133776469          -22.698885904983328      0.017132724132696342
28.23494904729676         -17.818274130370032      0.015284173956840508
30.166069138073205        -18.796829730969847      0.016185587925040545
24.937304999999984        -24.275052000000017      0.01769617210452784
25.338820947443505        -23.309444284738213      0.017480966238965612
12                        -10                      0.021448526439165894
10.696954214676635        -8.564055434715126       0.020377241962340226
1.265088993060323         -9.269543928163726       0.012006661361896084
2.2152549722352606        -8.81682913618311        0.012685087162407724
32.576999                 -24.974942000000013      0.0051116428254376345
31.94371865020821         -22.886120354422232      0.009671962534717582
35.030338                 -24.841901000000007      7.877149422662044E-4
33.60216498960258         -23.214059813525733      0.00508535464640647
32                        -10                      0.016035391539257704
33.82877857211937         -11.419321690908053      0.014972736033942002
33.79562029841154         -8.641695510895701       0.015410686263558404
36.57225905091333         -23.904361383433347      0.0029886078617132328
35.35205699930518         -23.20335446653866       6.545363360800915E-4
35.103365050464404        -20.56959007465215       0.004825911383861792
33.34672868160675         -21.428100245570572      0.008250529577112087
33.365161000000015        -16.653249000000017      0.013358196201383177
32.51177190018373         -17.313893282014362      0.014391453430308843
45.104602                 9.388521999999995        0.002370438741672254
44.89291295099772         10.421992461056021       0.002376895906998633
36.726179520786744        0.3401719652014093       0.0040603373143501265
36.71718371876335         -1.2457770960363963      0.005326597021648727
44.318167780861536        23.26109009939861        0.0018338839894574965
43.784765886610856        23.107922032977143       0.0013823680179020914
44.588155854280046        14.064331307276802       0.0014311031618950976
44.131106999999986        14.778261999999987       0.0018183804548618232
43.773346822222486        14.062959180944416       0.0026975803936453713
44.090638259937           16.3384621918684         0.0011655946037565923
43.11274498932994         15.583157456594563       0.002944470035050495
44.040528824957164        18.27074631427236        3.573135378901471E-4
42.65309649591176         17.1341880097185         0.002776451844412109
43.99360999999999         20.080401999999992       3.740097684692967E-4
42.64120939847326         19.132918343805127       0.0016954079815028056
13.55044205430866         48.43726749343275        0.003665420509726146
12.28903662337615         48.06857267055033        0.00371302588516359
14.58437698232812         47.212418046025135       0.004191641713622379
13.16798878155435         47.43251245947386        0.003983476904913685
15.495310476889458        46.21404265236052        0.00455886031212821
14.962852990492083        45.18727512685826        0.004614701707731983
14.190052705519113        45.933011923371176       0.004394679793693665
18.932909999999993        45.476687999999996       0.004776158837737271
18.553776901850057        44.72901603939013        0.005145501319146498
29.187149559256532        39.39664443130026        0.004266708569864358
28.885525486070765        40.510304246253426       0.003583622030959077
30.658497117944957        39.33465375483402        0.002906904429766405
31.94435585229844         39.24901690028676        0.001686310240275768
31.360698542900987        40.23509077058533        0.001522189021828324
30.134664458097603        40.40579173337482        0.002537166808109226
1.5976212510517607        49.62810246338896        0.0024558481444220334
2.5140409999999918        50.765337999999986       0.0019110735625507622
3.2106755555467457        50.29390114815986        0.0021609793178623132
2.699910139291418         49.65804672370506        0.002398693200258886
24.401263416460047        -24.651325316489963      0.017783865322174075
24.325293857261357        -23.78872733875433       0.01751991342056433
26.33892217509046         -19.00964784875126       0.014365419222450826
27.618006643680896        -19.844083925848214      0.016465030317903917
12.250737815608174        -12.225283545975099      0.01983300919325426
10.532730793116045        -11.485509254792087      0.018947643266300607
1.1525752267410314        -10.859312157479687      0.011288759823081376
2.5145752363896765        -10.175658127009541      0.012377919564865725
31.950092938703705        -29.25517688357606       8.111006842448365E-5
30.89514499999999         -29.15506400000001       0.002781994436751367
31.151854857568825        -30.205743965142492      4.8303512909142476E-4
37.96329                  -23.058567999999994      0.004733869748483777
36.61764306177639         -22.8911626591824        0.0019152631568633005
37.3420221369516          -22.30919029872548       0.002829175922307803
36.69493399999999         -21.528667999999996      5.027268167500654E-4
35.63780637235216         -22.108035064814786      0.0013964446670441943
35.56156550397074         -16.290692562336844      0.008298267093741707
34.01735415983748         -15.027955259901805      0.013134457855202064
45.97925239087782         10.23057164298992        5.152868423503043E-4
46.71263399999998         10.936617999999982       9.029026319054556E-4
46.07285245835863         11.190891463315543       6.702207409275962E-5
38.530718999999976        1.7752869999999914       0.0018164162559446417
38.328969418794046        -0.6417146041058807      3.1869927605798765E-4
44.668841999999984        22.562975999999992       0.0018699207175426613
43.98412939030013         22.777007102513217       0.0014206624606813434
44.35898113807305         21.423734199496703       0.0012540106011545427
43.45055069521497         21.284601515427852       3.269207992412926E-4
43.79470457103083         22.077837399433772       9.946966356577103E-4
46.645933875028966        11.606671042643365       9.605610630997186E-4
45.007114                 13.409899999999993       0.001040293980049234
44.138851856916           13.583379716381017       0.002343878890232798
45.83432150724854         12.801277765953209       4.091049405618996E-5
44.85182831548363         12.45298442417024        0.0016640425856059293
19.77425343079776         46.337452187168836       0.003996649884519254
20.085340247036385        45.266270822675274       0.00465062813022106
33.00628999999998         39.14010900000001        7.213329700832272E-4
32.51994818188728         40.20303041558176        4.8454862151336986E-4
30.051435358461717        -30.14199097855972       0.003207137119799336
29.072603999999988        -31.286984000000018      0.0035952487816939827
30.479567633315817        -31.092855273936422      6.406665153427249E-4
23.911379999999987        -24.995198000000016      0.017829557232633436
23.885407118868812        -24.393521280703652      0.017664286661509515
24.225283544969507        -19.749262184621358      0.012447557058516967
25.58067747376034         -20.65425252857369       0.015756365984972043
12.99035215215316         -14.338922176968472      0.01685348241773124
10.839723693771473        -13.250491510047977      0.01724232428153638
29.372872021352947        -32.48144155252389       9.076595627927897E-4
30.114811997916615        -32.00282696679039       2.2822171628883448E-5
6.037339992289704         -20.25209057969657       0.004777386853919902
7.721926999999994         -19.004132000000013      0.006757001116987904
5.801078158660145         -18.381196383163875      0.007355612612283596
3.933909015178317         -22.83635881034028       0.0013427531415765859
4.533999999999992         -21.79161500000002       0.002658573175876394
3.305685198252769         -21.94063076052413       0.0025078321531136205
4.352930881424151         -20.249543823746343      0.004659001278235014
3.401477                  -23.76331000000002       2.474986303626636E-4
3.1934629261272414        -22.867612933941327      0.0013823801481950282
1.192116242286825         -12.636894951155119      0.01036347930827336
2.5534775959268727        -11.855303669269299      0.011584000552494117
33.113044544094834        -29.57765699784837       0.002954694984660944
32.13979061690371         -30.486296067516378      0.0021482458560823647
37.47207875655767         -6.508643578208406       0.005592415554144248
37.389635999999996        -5.038205000000005       0.005394691680281394
36.15567960731243         -5.971574673432922       0.009553940056058696
37.56299740166944         -8.130257032596493       0.005548821426490103
36.38517544480889         -7.398297573219543       0.009190654284527089
37.64775399999999         -9.641964999999999       0.00524890962795066
36.508905685998926        -8.622934184767953       0.008906792084930504
38.639837763807975        -11.038424392289059      0.0018963832231290167
37.119592986753055        -11.143759568664228      0.006643550746327609
39.45825068635593         -12.190424308179303      7.558213607369857E-4
38.31411151020577         -12.144513792568677      0.0025797149732352254
40.13339499999998         -13.140759000000031      0.0027308497863226533
39.10040554566489         -12.890959519225898      8.687399119633454E-6
40.03757341746213         -13.811063389279884      0.0027220659462549035
39.553614925306576        -13.543824072826961      0.0014453862431922926
37.470248                 -15.97562100000002       0.0029856445446867497
36.05021075884973         -14.843513948675449      0.008036644482412092
39.939043999999996        -14.500309999999997      0.0027535834085128386
39.48367158435676         -13.92056553061521       0.0014135826799926976
38.82329996082702         -15.167059887060862      2.912863111496078E-4
37.74172494200734         -14.683964355441976      0.003080557492862235
38.82547646967381         -14.358299048758534      1.3843330380231E-4
41.096744                 1.8971739999999784       0.0059968519490876115
39.96515710418558         0.3384391205326722       0.003911056231245547
38.42288499999998         -3.6037110000000037      0.0016150120538662716
36.94896410496238         -3.6969254068636506      0.006161210141669704
42.24474527482759         1.0876422867737203       0.006362559659781664
41.39394710032665         0.38624438805038214      0.005815212512006673
46.58176000000002         12.251345999999984       0.001020773487643123
46.040964560151764        11.909402644361407       9.385400451039638E-5
20.660845999999992        47.24450999999999        0.0028308292073071922
20.78587218524491         46.078827303242115       0.003804998065307541
33.710757                 40.19890099999998        5.133797234287418E-4
23.55808573132351         -25.870288481825394      0.017888138374852453
23.09272264322307         -25.150951459362286      0.017734400878287176
22                        -20                      0.009170846639348751
23.246118172124007        -21.68263882251386       0.014702141722951811
14.181725871670892        -16.234949049855967      0.012549107836317991
12.176833503960435        -16.43814053014345       0.012004397461003125
29.689745999999985        -33.74203200000001       0.0017407800697110398
30.46352753822642         -32.91074094539539       0.00209694236700686
0.7432471624793207        -25.567434044334625      0.0013748109096980154
1.121660999999989         -26.22366000000001       0.0021348834895891233
1.4405185546706427        -25.523572299879955      0.0014407990036676144
3.533373926366619         -24.740597070476714      0.0010054384021478124
2.8303461011903948        -24.258898790063938      2.5393173228466237E-4
8.319852495204302         -19.875321058908288      0.0052641299490487625
8.811513843704384         -18.94865645809054       0.006857995034795894
1.2005399430042565        -14.578473197939589      0.009101649718262508
2.7769406963457026        -13.634201244335623      0.01060865438029833
0.33639800000000275       -24.861897000000013      5.964303328391263E-4
1.2335888361861296        -24.759734679201394      5.782104483054162E-4
0.5974892122561488        -23.235547167823032      0.001073378212628373
0.9422710482283043        -21.309269679974896      0.003072408588236042
1.9466150286525337        -22.42801456970711       0.0019433184480786292
1.1800592811448514        -16.83687355597047       0.007335047652538604
2.975309841450819         -15.703650123251675      0.009090449726506356
1.1979621565777037        -19.156539904632307      0.0052500107106401295
3.2203527897421753        -18.44867077151783       0.006517043615936274
2.799717597233233         -20.537393092266125      0.0041231751642715475
34.339039371128436        -30.14675988115714       0.005798769458829511
33.13701164974642         -30.890351311276955      0.004608461995911722
39.834278274381575        -3.4466360290542895      0.0022321222119894846
39.03772103030673         -2.2059643051890427      7.136099030877197E-4
43.360355                 0.3009519999999952       0.006148951264929758
42.130090898772636        -0.22540981372497101     0.006174871530411963
28.413756928479938        43.996523613654865       0.0010058574179669655
27.737322999999982        44.00442799999999        0.0014833603143743768
27.926139735642717        43.425408948594274       0.001840473753305788
17.021884                 53.86865499999999        0.0016580229588036566
17.67484211358657         52.85241971101486        0.001256517464211987
17.99180816604448         53.75103906595923        0.0017575483573252157
20.73480243091123         48.07909623819805        0.0019779907110110823
21.480826274059762        47.493368009678505       0.0021610792575094406
33.690262977610516        40.98413059778365        8.856810944707361E-4
33.098402707097996        40.79546861843431        3.516797578700659E-4
29.028765999999987        43.98933699999998        5.789968321143202E-4
28.683178008214835        43.215054343293495       0.0014443803825974488
17.848376000000002        54.45888099999999        0.001911558181164813
23.138292999999976        -26.910092000000006      0.01778286562317008
22.597909328738282        -25.79112252344874       0.017782235281812386
19.774688460950564        -19.74925579488883       0.004480331613142041
20.340853122691332        -21.677073939401943      0.01067338903127496
15.765109664328051        -17.818320951594693      0.007148847202510605
13.530369801383268        -18.30409130065633       0.007109946100322367
17.661087342248308        -19.009652432164195      0.0012083099927694407
17.472732539437573        -20.708820388557903      0.0037844012576168096
15.581566394596692        -19.77422556650524       0.0013330053947161469
29.248797999999994        -35.544820000000016      0.0034295005822631563
30.630867453726694        -35.23755744176505       0.005304219682147143
1.6783460859026686        -26.60554955677373       0.0026773267552652746
1.7232796693607075        -26.022517506390994      0.002048025376250706
3.656634999999994         -25.653897000000015      0.002184722297711411
3.009908120325582         -25.045030335169976      0.0012397779978295387
2.857991433305589         -26.353810690986876      0.0027508064294604895
2.6801852294359327        -25.636227493090217      0.0018541584694881375
8.895235999999983         -20.71366600000001       0.0036273972553902134
9.432253665441035         -19.687731090422297      0.005408958261376856
35.71594499999998         -30.771680000000025      0.007764761785422208
34.15777625918977         -31.56919894839274       0.006761632218336838
41.29386115299907         -3.2841980024509922      0.0050558087822102915
40.50584446759031         -2.0741328853631518      0.004021216830107921
43.98999386976997         -0.9068194553166076      0.00589726641084487
42.92954963675457         -0.8272287786917322      0.006293707274478755
27.94474953782779         44.77268281844181        7.051040513957052E-4
27.011889959182113        44.54494848639054        0.001528547133585051
18.66265863595344         54.31321914618316        0.0019421926424649377
18.763066045706957        51.72005176321808        7.244607307612394E-4
18.751280080682363        53.26202047259813        0.0016885810859639527
19.993914999999987        50.45094599999999        4.958215712867753E-5
20.119369713844904        51.80544577425961        0.0012027117060479375
20.814821999999992        48.98210399999999        0.0010205303433290513
21.617468610479044        48.314534365785576       0.0012706491718825902
21.37528249713192         50.362609287863634       5.350869050578105E-4
33.67076399999999         41.731235                0.0012032346811456929
33.03987027921259         41.29552262188773        5.758145879516396E-4
33.13268771592283         42.823281761146205       0.0013363369275839199
32.75369631761626         41.90029771831313        6.875484951587296E-4
29.968386046108268        44.30680938234653        2.6109303804697226E-4
29.631424104203266        43.381120525141746       6.062044641645115E-4
31.039934999999986        44.668857                0.0010616210490094202
30.489150427460253        43.67517601021924        1.8939684741151042E-4
31.801276936947147        44.318411025568196       0.0012727014234937828
31.29612520373022         43.79453608286356        7.576409440285536E-4
32.570452999999986        43.964359                0.0014875781626791096
32.154925920666386        43.09827124691887        9.066751573441889E-4
31.82568363576866         43.685200357788986       0.0010019472947973007
23.140993319367944        -28.30358446324701       0.01714480300299645
21.904157736539776        -27.58039573182072       0.017718913004588444
26.96514615000167         -35.41120934210474       0.0010805407594167982
25.93751461738939         -34.55928712107903       0.0045477469897045875
25.719589291457982        -35.81264159948743       0.0027566099924355714
27.892229999999984        -36.17977600000002       0.0018860741376708345
26.632084450622333        -36.668479983570194      3.429561080714183E-4
29.131654894987204        -37.29433674527048       0.005264500637307351
2.178911999999997         -26.948941000000005      0.0032028483813462683
2.1961090720547274        -26.183974344155626      0.002349821427226839
9.356270880268468         -22.42495887296806       2.3138488923710177E-4
10.40617707967547         -21.56360177358132       0.0012914956879886696
42.78520499999999         -29.16760700000002       0.003215092090704086
41.93919699999998         -29.000958000000008      0.0048420090392194415
42.351550014836135        -29.574903940912407      0.0036372347851189035
40.26407618896169         -29.758501478355047      0.0066777042114493645
39.103492993426265        -30.24722727290536       0.007574851572789032
39.946284728874396        -30.755617501578907      0.006398504089569879
37.67709699999999         -30.80869800000001       0.008180727139816268
37.05415044470272         -32.43619946470652       0.008017703446285523
42.83993799999999         -3.112133999999998       0.006374368214830284
42.01314442032511         -1.626242228130572       0.005982862846994841
44.62372099999999         -2.122433000000001       0.005601455026130631
43.22191161655704         -1.6501847046577347      0.00630258151006613
28.166262999999983        45.59311199999999        5.3576145431333266E-5
27.101813823136016        45.27951089806926        8.416127659836292E-4
19.64274899999998         54.13789699999998        0.0019640768826741095
24.89436599999999         -33.69450100000002       0.007967523353541173
24.68674901781867         -35.26047086387125       0.005572270100748594
23.14432099999999         -30.020825000000023      0.015661019716573438
21.645498627120638        -28.81427923845109       0.017329507036712627
9.915819999999997         -24.501942000000014      0.003929487119035513
11.152390178486867        -23.05751664322486       0.0022476940599293616
41.19366874437585         -29.345843083417428      0.005729502720173085
41.70849572508302         -29.828508601822623      0.00453060616775075
40.97035733553074         -30.244771069370728      0.005361282205451623
43.11343131823202         -29.477939278668682      0.002309173102630846
42.79562172445868         -29.60442910134434       0.002792889726446035
38.85952633236251         -31.636533282093605      0.007054881917255285
36.61682399999998         -36.41631000000001       0.005892584674179191
37.3664632088387          -35.44142323898077       0.005875548552141424
36.220723738739174        -35.03325481792739       0.00735796703583394
33.42878999999999         -42.95636440000002       0.0027004616587495978
35.574419999999975        -43.649807700000025      0.0011314341834239294
35.16392205943819         -42.03238566152439       0.0014468426541746071
27.695314199567484        47.266740611257205       9.026918878491386E-4
26.83772276959532         46.398268257201835       1.039163663682785E-4
20.7575455745282          53.62945911217689        0.0019573013883503604
19.77242267582985         52.79632504465149        0.0016628144340333911
22.03088241244074         52.86311309539987        0.0019207937282098575
20.904508188499882        52.31301998365649        0.001650142983376915
23.325030999999996        51.83191199999999        0.0018173807678010662
21.835589435552066        51.53805783032352        0.0014704207445675882
24.021966368299637        -31.863168897461833      0.012317644423394336
22.812021139322365        -33.09633433785588       0.01197984783891251
22.004712480119693        -31.71435063377344       0.014665424205848127
30.889136147541727        -42.95661632917278       0.005697122823865974
31.986050955052733        -41.146149391261375      0.006280190117664813
9.865444557298733         -27.36083770056993       0.008345647857145755
11.819149865377867        -26.499265613513884      0.008904358779254967
43.40697                  -29.75547500000002       0.0014782575382243368
42.99654429491865         -29.769490387840506      0.002256201521007417
38.05525499999999         -34.54566700000001       0.005802876177600558
37.119228217911356        -34.09090070877643       0.007188427404221459
39.62683068837376         -33.93457726057606       0.004085332300660605
38.26479240970956         -33.297415565703574      0.006566062607237716
37.70138899999998         -38.32330800000001       0.0022705250858956194
35.82784280336847         -38.122399650848045      0.005165648853245636
36.872303496970424        -43.63527013311108       0.002764791996548055
36.34569774683873         -42.55933789288753       8.637121817669235E-4
27.16417199999998         49.341128999999995       0.0016595836758255267
26.12117207066459         47.63750151823958        4.457677495346979E-4
25.421129999999977        51.09961199999998        0.0018421294787872994
25.01839185564276         49.05533483771885        9.426303693154114E-4
23.643448412557728        50.10847831273352        0.0011394671278287388
28.012209999999982        -42.95689850000001       0.007088079433523409
29.823887254514922        -40.948142148985795      0.007321656525204889
9.810793999999987         -30.46165900000001       0.011627234368414202
12.023095983919662        -29.060624760734008      0.012179476513306059
43.38249909800716         -30.338799366088217      9.610005779218667E-4
43.028065400081594        -30.10687625965687       0.0018713040834618666
41.07506099999998         -33.37144900000001       0.0021876869775624974
39.79900258725511         -32.69098601009162       0.00501737111524031
41.98875776364338         -32.42927229933663       0.0015021134403235825
40.92392005392364         -32.2143061335556        0.0036434893425059123
42.755226984490676        -31.63891222541195       8.707895517733877E-4
41.82664321762782         -31.563565296943604      0.002686859157128796
39.10807578159071         -38.91027999201387       6.148128711962464E-4
37.98508331630018         -39.81023471576083       5.841129319930638E-5
38.03195499999998         -43.62228090000001       0.004053603662050709
37.303197951228775        -42.58384713992138       0.0021616201683657132
39.21767270588093         -42.83535096100225       0.004580909791018162
38.28419475231833         -42.280215120997255      0.0030642485319015422
25.619218699732688        -44.06313278027421       0.00668208107352844
26.08196268857011         -41.83488485139519       0.0058240362535379175
8.919423021533515         -33.226455135056696      0.012515635104289213
11.051819632819496        -33.168303690976344      0.013599394902332473
43.353853999999984        -31.02162600000002       3.4520056870535054E-4
42.44244129515519         -31.006243996103937      0.00210058591598844
42.86432664070074         -30.496345244378638      0.0018047284536310548
40.309191999999996        -39.411473000000015      0.002891846804342957
39.204278710137146        -40.16078288942322       0.0021063757462143062
40.22688599999998         -42.16556240000001       0.005034562121514319
39.23700648454842         -41.80563231001139       0.003734846975392503
40.68831076278892         -41.48859116333999       0.005002170176336251
39.93850466875378         -41.43840171817527       0.00420435861990226
23.745192945650512        -44.978203134150455      0.006090856048020621
24.408483535321544        -42.75404114876761       0.005019876852667443
25.563663826582214        -56.14693053677325       0.0024260656541100767
25.260683999999998        -55.28005680000001       0.0012807625124144628
24.75912895539588         -56.12396601430393       0.001541488878187225
25.865862999999997        -57.01157070000001       0.0034211991802695074
24.95666991375264         -56.721511045159716      0.0022882467855911137
8.679125999999997         -36.16325100000002       0.012378883403793867
10.731716324361086        -35.312556140676215      0.013221248454802909
41.202045                 -40.73487500000002       0.004996339006840517
40.08932902918329         -40.732798042968426      0.0037903474089727163
23.97648568467713         -54.27778375103458       0.001203743361179982
23.9233756382977          -55.48432558358609       6.311001635422864E-6
22.253100999999987        -46.156010400000014      0.005810446597218327
21.72399492331341         -43.989943410014085      0.003593183518180054
24.672336                 -57.84879760000002       0.002914073885312396
7.907313703024665         -37.587934629590066      0.01162768776983536
9.951755340574046         -37.24368048688846       0.012128206544137737
22.40999099999999         -53.055188000000015      0.0038514938091419038
22.568586590959875        -54.81534034122204       0.0020297061805350514
21.955727505168273        -48.19281702799377       0.006296057915523706
20.267223052294632        -46.92230452937532       0.005023207924948064
23.04883517179764         -57.586439296879654      0.0011347627011484146
24.05512924235557         -56.68379941484474       0.0013191547520759739
21.17712699999999         -57.28397060000002       8.539683838276468E-4
22.73214424513451         -56.241695561846846      4.4840328567885557E-4
7.182818999999994         -38.92527500000001       0.01073377880352161
8.983061353633005         -38.94210501450947       0.010798674355444765
21.97958193152871         -50.66178832405551       0.005766063245488867
20.406821879395306        -52.19907941388894       0.005404175440790943
19.722729655132667        -49.55924475032651       0.005869158149149428
19.248644999999982        -57.62164000000001       0.0019861300532370563
20.244984107577267        -55.72529840428916       0.002976292450147841
5.520963854750596         -40.25986136707732       0.009719270472153665
6.933844312778945         -40.902057701082576      0.009085758083370477
17.77237199999999         -58.665974400000025      0.002001385876848505
17.669010799717743        -56.753164272325265      0.003530768053167821
4.141726999999975         -41.36748960000001       0.008975811025723965
5.568855201561389         -41.59207784335977       0.008585904458024235
17.69746730235171         -59.86320309640639       0.001079849327278004
16.539953390848705        -58.94443203550554       0.00240454913793986
3.8823133756670174        -42.39862754606087       0.008178610591468932
4.74801977561342          -42.2560440557887        0.008109156689620173
17.619661999999977        -61.10679320000001       1.6181259927809666E-4
16.485583990748957        -60.103905758293905      0.001550389875264832
3.6120639999999753        -43.47283630000001       0.007266931528901163
4.568159933056282         -42.988943900090256      0.007440134887235703
18.097714408625823        -62.44956883390148       0.0010628249905766385
16.808837085736023        -62.25313782123526       1.8435677300408793E-4
4.096026999999992         -45.30170140000001       0.0050788537904003506
4.938108835753407         -44.11605565158183       0.006103707876698158
18.533693999999997        -63.67416840000002       0.0020026067864632874
17.432017478271085        -63.20836289084888       0.0011305484477923955
2.9632125443051702        -46.54244656038759       0.00420605752050765
4.683952957871946         -46.883021338312666      0.0028556365942742773
18.62818623247262         -65.05738573584803       0.002569476071982685
17.32058738374522         -64.3439529523972        0.0016524594579051671
1.6156218533237752        -48.03014259530207       0.003287337505443799
3.62762791018767          -48.21683425071225       0.0017690289780239316
18.737734999999986        -66.66113740000002       0.002840744687995528
17.112250546408305        -66.05812782112153       0.002141665364124079
0.4145690000000002        -49.83206630000002       0.0019623709725574284
2.568472323800962         -49.641572987543384      6.998218300625636E-4
2.5564551467663503        -56.97228679332171       0.004166297805569319
4.255816999999979         -57.78986820000002       0.0042023906025018265
4.188077576131316         -56.11831308455408       0.0042007492979084515
10.340218394355299        -65.20060864515388       5.168872574019961E-4
10.74457099999998         -65.05495150000002       4.986308335512002E-4
10.441358762550145        -64.73811150977427       7.263490297762659E-4
11.317425145685085        -65.56186475722689       1.1634969316536015E-4
11.44674815958704         -64.88880314530937       4.0912367039493136E-4
19.55749799999998         -68.94887240000001       0.0025017718086315366
17.577483250731994        -67.99380380446375       0.002439622627151569
19.46721199999999         -70.93648990000001       0.0013809246944329057
18.177872753369265        -69.82564319669925       0.0020588289217286504
0.5920188152382289        -55.67892094922877       0.003623120078399017
0.9514039999999967        -56.43597110000001       0.003953471349302323
1.6168639910308658        -55.62815444402949       0.003778191529371519
0.24559299999998532       -54.949169900000015      0.0031451076337596987
1.127808855704204         -55.057324816671766      0.003432336347052062
0.10940328880699798       -53.54088408219072       0.0020002433607950107
1.1130550329803386        -54.12172000885678       0.0028654286879302854
0.13024813304007396       -51.822362658944144      2.2624978350876956E-4
1.9173592950128306        -51.264039723542076      7.168875610629455E-4
1.3529913109464045        -52.86339673862861       0.001973111329724067
4.284028979742826         -59.779519421746635      0.0037608711831899483
5.998446888498603         -58.7455095082822        0.004028522670377746
18.834429999999998        -72.26169280000002       5.472250546671581E-4
18.130076943359303        -71.13064398074027       0.0014008452089127321
9.928667999999988         -65.34885860000001       5.298625215707092E-4
10.046923964595686        -64.90060673316343       7.263473555164657E-4
12.016600382518671        -66.1805583624758        3.3884757614600913E-4
12.112407963111453        -65.30938497999792       1.8735777272821386E-5
12.869951999999984        -66.9356812              8.554514207612107E-4
12.964058074043907        -65.80061660143961       4.63062221791391E-4
13.507527498258202        -68.21454401018377       0.0013293396356741094
14.437318679023619        -67.45801298648055       0.0014659959277084633
4.317171999999999         -62.115200800000004      0.0028113742103413747
6.322089990717748         -60.959995477698534      0.0032019059408538997
17.52765199999999         -73.2527359              7.205737611606922E-5
17.383912552369782        -71.90896157365874       9.937901689894002E-4
9.882336344062304         -66.17488398336829       1.6464233827970243E-4
9.332280707784015         -65.76858144940306       4.4505112052728446E-4
14.227069000000002        -69.65782620000002       0.0015395324951948813
14.982330803891886        -68.65681261916146       0.0017435684068655977
3.448600799465459         -63.799805516770306      0.002063033952540788
5.100582953554012         -63.99613497521696       0.001811837561667723
15.751024999999998        -73.27663120000001       2.951052825412581E-4
16.585880364666984        -72.36916305225307       7.791011934974584E-4
9.759418102929263         -67.19206818520874       2.0569523899173492E-4
9.058457157339319         -66.60472415820765       1.342199476800643E-4
14.541777982073363        -71.12247558172992       0.0013014220369375884
15.37608726221433         -70.05859876949849       0.001677509275822997
14.802675999999995        -72.33668980000002       8.459001315505588E-4
15.542463196678401        -71.27268327737134       0.0013263620613875315
15.8241025434663          -72.1946671018013        9.107265548882887E-4
2.580034999999981         -65.47633060000001       0.001300230938826863
4.414195824162309         -65.30606451090681       0.0012197847883324286
9.506742061878128         -68.43539703981945       5.226683230003526E-4
8.68036603642957          -67.56241433210015       1.5513218035997922E-4
1.4533383700550584        -66.52623314915266       8.945833312455492E-4
2.6758695292396517        -67.08419509501817       5.350367376587284E-4
9.074953999999991         -69.85270390000001       6.890607107048474E-4
8.067379798815077         -68.68074895886224       3.883599991808262E-4
0.42347999999998365       -67.48589780000002       5.403053712503408E-4
1.668970590252686         -67.56800656913204       3.993643982613815E-4
8.09327675411371          -71.25970950211304       6.261305513301368E-4
7.254445859038077         -69.99413217998358       5.393208530029142E-4
0.4833649802148484        -68.60132691339368       5.881308057011092E-5
1.2024137051091437        -68.28725921502539       1.362007630473644E-4
6.9411458202086305        -72.91102075045372       3.70046840131269E-4
6.270640057215292         -71.22677127180646       5.598293818431105E-4
0.5371119999999792        -69.60242920000002       2.9394032917630375E-4
1.2491544687165659        -68.96306950355209       1.1380178151729897E-4
1.0193107334267184        -71.00397527310807       6.241910420466887E-4
1.8852024561809175        -69.86814543182538       3.9466833267312595E-4
1.5808439999999848        -72.63611300000002       6.778925009314901E-4
2.6854580143191136        -71.328665984652         6.120809855034229E-4
2.517521448483796         -73.65311649002666       4.543648297028677E-4
2.9157097296335186        -72.61180992535091       5.824857975957748E-4
5.820635999999979         -74.51701050000001       6.893101157039172E-5
5.236763341733262         -72.40235563670251       4.884728007287231E-4
3.529101999999996         -74.75144650000001       2.9243301456260973E-5
3.9469009643848416        -73.2783092335372        4.114923150895927E-4
8.014467683507737         17.24311716406458        0.006849061756482366
6.8735157777994145        16.785325665262807       0.006181710599423879
7.400105245668183         16.156633552768913       0.006100202232856539
6.634636732378156         16.047554779618313       0.005735189008108155
14.486186878252468        20.340070178392455       0.010169966498376204
13.711852847820314        21.41172835545661        0.00964577842125125
13.340464257438786        20.345532217760393       0.009752939091072388
15.22471810474968         19.44975539599619        0.010596925862979056
5.999619247952973         16.80214354130476        0.005861081774299254
5.736898278130742         16.02381509419165        0.005397132085247697
6.690832496838787         17.747052448652866       0.006475058225549196
12.975640155482731        22.31250657779829        0.009137596099589251
12.357790026357893        21.15494628072259        0.009237652550320608
12.274660891670745        19.624283119641          0.009358724454579248
7.360464295322851         18.7159944567431         0.007001038638602186
8.945859398517925         18.761676846466365       0.0077041422575563345
13.837419500396221        18.974226768672615       0.010075902570973516
10.156925042749862        17.08807842475558        0.00783217770153008
10.679648554841872        19.072707661313935       0.008575220386413368
12.169814743188397        17.973208185515343       0.009155928628821253
15.404582043350283        18.14372822348734        0.01079119342614493
6.240653867850145         15.41130246971889        0.005232112102436903
8.589320588012383         15.553387938679524       0.006308205443123133
7.169880405481545         15.213478085126367       0.00547167767828366
5.5159698489054545        15.19939862401633        0.004852549235136672
5.010822297698529         15.829052131325842       0.005058381801629985
14.206207210246717        22.497878550114255       0.009376550101059922
13.483524715606745        23.178268388217568       0.008920093333408152
12.512725847812506        23.485266562654335       0.00855732983697094
13.40652509178384         23.960997084650486       0.008522666339326523
14.316525272707928        23.63469316587046        0.008830476689427769
5.810074392891452         18.756772117812197       0.006422215618432259
10.944737837545947        20.740683729852666       0.008718781885077964
9.48247212057096          20.360143394402662       0.008095816974508369
7.9484486630425515        20.060535072904173       0.007424655907520589
11.429302641677245        22.52493451049306        0.008572115374540668
11.541796555238559        24.063141416215203       0.0080544893470533
6.386272086638992         19.994601891383994       0.006803401780485746
9.193104590355807         14.069749272832187       0.005622399651495691
10.549842844942098        15.091678391720727       0.007070170184622054
10.528731720087375        13.806398466276887       0.006169896872338626
13.916466078997695        17.05488010166067        0.00991785120005978
12.148392736520721        16.032482133689996       0.008523176577454883
15.803985736843842        16.502796429305313       0.010877170295051808
6.177898947496473         14.372050730302714       0.004529464884508894
5.178292005268851         14.548043038537855       0.004318762844713442
7.640918303381435         14.010980679488327       0.004839324006920331
5.153577510603375         13.70930074461788        0.0036954042744754834
4.4649359567430755        14.326826478872132       0.003951877175439045
12.615426083538281        24.872551317812402       0.007902873808998179
13.931883917306573        24.759138013623865       0.00813475492624599
21.04088782827864         22.19091775181662        0.00813311680653811
20.312629617442038        23.477540377225335       0.0074030049706542145
9.730999486161156         22.00428360327903        0.008051976858557408
8.471260270547527         21.250240577310272       0.007631963706283773
7.0374192797308535        21.392197446540926       0.007052373684562685
9.98900521822113          23.93590805199965        0.007629883064758869
11.029346473184857        25.402610842404425       0.007301267695457553
5.327996047327756         21.24271041592918        0.0064603762028180856
7.990027465420752         12.573523765951437       0.003779777426655001
9.700440765342243         12.72014532196523        0.004774092487917575
11.00775898821892         12.934278230753304       0.005755345592678929
11.948715781957377        14.062691365441735       0.007265224928449304
14.148591927288871        14.924356333045925       0.009311714502378082
16.516833584439723        14.715406049729555       0.010894964599522716
9.629340154632153         32.02121470921605        0.003148109103346536
10.38575648300201         31.43715219439832        0.003534051928656856
12.028404060368313        26.42496460166062        0.006917882847782775
10.77625528977456         27.035675910272943       0.006365006919599292
19.353486328823188        24.603885496583167       0.006936154007427309
13.447479730682714        25.908822273682738       0.007371229662772705
14.6943280397034          25.66141678782843        0.007538942968519979
15.866284597990745        25.433883784246238       0.007578503864654695
21.893198713634966        23.579289711315578       0.005846553838987911
23.089573401128906        22.943588487690413       0.005150367052865645
20.90193884122548         25.147707723273918       0.005100053262271975
8.635083591549057         32.144343177426144       0.0030283631737967887
9.21432856356541          30.9713476910667         0.003776304578012729
10.415347421150038        30.205468085062506       0.004345097114973551
9.346708086667558         29.408539190102726       0.004735481194477642
10.619340992791239        28.706798157677635       0.005327424840214423
8.074048796401136         22.914277790624624       0.007229872755713851
6.02797727983423          22.680236344633823       0.006536917426526984
8.291512673416353         24.619442819665796       0.006819414460182194
9.318582211206891         26.004185864864965       0.006569627535155442
9.432254742296445         27.901634773059378       0.005620221289088817
4.015137152419262         22.69673007398439        0.005948085326401703
2.5601164161262098        22.678665210533183       0.005673577709119526
2.848767693994126         23.546305494008166       0.005571899297749705
10.667037823166593        11.713118190127341       0.004386213826633373
12.193868850541026        12.369037809955326       0.00608200195812561
13.634115505210223        13.171465790801737       0.007857525964786782
19.764268867283114        13.153478901445837       0.012673520525272597
15.42865491028096         13.138116558109314       0.00932347471531128
17.53102061003229         13.136415816929647       0.011098595986479554
10.140427226150901        10.242148296666928       0.0024421579055332043
23.29506946497067         13.184050394478817       0.013108001596885022
11.180653145993775        32.14217009884948        0.0030246714273044484
13.124659416986706        27.081283729357693       0.006564681588959953
11.302421202165302        30.958844029826658       0.003842104712481448
12.109537790148897        28.05829079150553        0.005865396837955311
11.635942626709939        29.631180196062775       0.004765723705483976
19.586095262412627        25.91191999071021        0.005409196100813474
17.138104424618753        25.4781057388399         0.0072085321244596545
18.360577968605103        25.728725151952354       0.00641665304286515
14.27982102041269         26.90723310617459        0.006643593981467577
15.408985694765596        26.644012485392604       0.006686206200770872
16.430563658079507        26.33662834927604        0.006685005126278676
11.85858009563891         32.53999164226505        0.002662971662937441
23.219799430912627        24.182766506215685       0.0035303108366661895
22.343747150611645        25.07043334169265        0.003610077884882823
24.268155929704854        24.534185194384627       0.0016117738293474348
20.619543398072373        26.926225863966778       0.003366974312684512
22.08971571527529         26.343417771470875       0.002420753422940264
7.634613257887824         32.67854317358852        0.0026500199202956765
7.7384001248565335        31.296740789659975       0.003426871534135012
7.9446361419673925        29.90573960662397        0.004227934016950402
8.328494410199275         28.659562447608238       0.0049797227559843504
6.758410483975204         24.341872636232452       0.006392528080252452
5.217715685149912         24.004409095636245       0.006001865676826812
7.317516657277397         25.900969754607303       0.006024530572662196
7.928305060814859         27.41361100496377        0.005525182556314012
2.0116627812446986        23.936425942448672       0.005400944074128666
3.738730344019488         24.484726109500986       0.005512192705442648
2.5847489429690187        24.37510398704205        0.005358190336050006
20.528835783192246        11.633656538573062       0.013014971393745772
12.101723443017963        10.853423767698908       0.004512263041816428
14.013255063226275        11.686139955907072       0.006973633013561298
18.523283215790183        11.594660941153036       0.01135678426550385
16.279940183205905        11.516017195889129       0.009050067933974726
11.842434264254623        9.105265066927704        0.002254876605349093
23.010833424023957        12.202371186040683       0.013628781197781464
22.102671382515574        11.522201883291014       0.01376783497910361
24.297529968309306        12.348567358612438       0.013078911123145714
25.6239208980009          13.373541005686507       0.011089541997652996
12.061793314990826        31.679065945268764       0.00325964770414372
13.623418655374394        28.13693669474878        0.005766081078652535
12.422031728533028        30.469063066315066       0.004114542026756013
12.946976267131884        29.388617019088112       0.004875970855057088
20.938263554049456        28.179118872070735       0.0016085372616616578
19.950131775208757        28.081523938233612       0.00271754095608584
18.911850196599055        27.197582385052637       0.004551642491534003
17.436601603061863        26.795923099157335       0.005860820210796092
14.899622317834131        27.929644416748424       0.005728551136977844
16.281636478559744        27.616540255375615       0.005590111202639636
12.610506355971348        32.433576871490956       0.002602104072106176
12.87680121616227         33.21137039241255        0.001950813918380978
12.844362071964298        34.43220679506352        0.0010574097177183106
13.067735540330343        33.80803259794379        0.0014467364480484635
12.733999346410295        36.07692527524404        5.636073630219118E-5
23.54469396183719         25.63374227122069        0.0013625446278637265
24.80205604302662         25.42361729163418        2.347320861740554E-4
20.352658860713703        29.191209936991893       0.0010925476020743619
21.958808441735947        27.622310366955478       0.001082131505064865
6.826681605678234         33.21938201395532        0.0022954127154486414
6.690831351177745         32.051487291184024       0.002891846064294712
6.203290971662163         33.620002274039656       0.0020437575163639865
6.41690200756099          30.459298848714916       0.003671725586694846
6.990568019250123         28.668287663291352       0.00468348052330414
5.279828065056518         25.602168125975034       0.005540779483632713
6.182545748058614         27.35927403139327        0.005095323302827054
3.588951949473575         25.88017212199135        0.005073766925190432
2.6497819608176676        25.303847097812778       0.005123586305602501
21.65576101671867         10.083377939973666       0.013686291666234057
19.68654189610815         10.243648874665043       0.011993381928783187
14.353569790274479        9.624335790677394        0.00525850298488767
17.546759028427083        9.38979503660789         0.008918233824386529
13.242197944674938        7.625903811400624        0.001599366965778365
23.566237934444835        10.764610938232966       0.01415733470040037
25.52064730042158         11.389516887085726       0.012874640325183428
23.047422449271174        8.311252142913297        0.01460397827465576
13.075581041784           31.415163049887305       0.0032843679394412295
14.293477022708682        29.41574888030011        0.004627073358576317
13.394337763957044        30.398550967268257       0.004021788054251352
18.92779508045821         28.91301410485636        0.0027133143825877337
17.497536685850424        28.41760838940814        0.00423650934732539
15.894813750976212        29.491765606807547       0.004025969129000578
13.548268355434116        32.360834398543844       0.0024159469249564747
13.044828224203892        35.460618321774064       2.546513996731503E-4
13.646299763182686        33.333594509426376       0.0016170003934373456
13.299030603890966        34.81954811486236        6.19588651694869E-4
13.546112950487682        34.11115621066828        0.0010548509725614441
19.502062050613258        30.33967153947879        6.937526042443687E-4
13.191486241565356        36.451822175995          4.8151775003751895E-4
13.424265499486635        35.86992487869868        1.7881498222799275E-4
13.71117350425513         36.2614440768474         5.720380920949397E-4
13.071913930609732        37.02873169034331        8.116059706517742E-4
12.292420831277667        38.997108718351875       0.0016756077033012462
27.111758136767946        25.079633851679663       0.0034385690898911525
25.952722342998086        25.889376013483854       0.0024987881937981182
5.945425818333522         32.88837630783681        0.002387147818867008
5.586799230677864         31.76666502202828        0.0029004730390299327
4.946496931648726         30.521955146697326       0.0034078931116549027
5.423784725496495         29.01288306766578        0.004184652263109406
4.198603914071804         27.4988700216333         0.004595806702161309
20.091733880413354        8.051671437177175        0.011476997719335857
21.6768484711059          6.333884653651738        0.012739293309388777
12.260016493410006        5.924874407989541        0.0018281667398412915
15.698107376859568        7.465453180534467        0.004395749863251586
17.809279755570934        7.103483071874888        0.007194384410031562
14.49042396962951         5.967718404583815        7.088108297564899E-4
25.364072411229955        7.475174253853732        0.01542214471764125
24.08059369038873         5.739280069233399        0.015198501780791018
12.232173546808538        39.479631251417196       0.0019093423641443896
14.566717938575675        31.187214723329145       0.0030468615034651425
17.655244678548875        30.426036427885187       0.0021263552734978597
16.22079494455613         31.199312294859432       0.0022854984053910232
14.536938929964384        32.73607294357195        0.0017545922688997073
13.750702039673547        35.27916661694221        1.0551651482659796E-4
14.333935049578562        33.718909761433814       0.0010432756952115652
14.08520971789801         34.55342345417245        5.017516907422082E-4
20.25605086429332         31.54735205507151        0.0012847862899725282
18.767750828260485        31.640969415075688       3.864254811308809E-5
13.723537419635942        36.730690714669265       8.95218800051778E-4
14.093096633704205        35.81722199882316        4.3461338141331796E-4
14.128460790536641        36.36593711474208        8.363213615009968E-4
12.532030296548943        38.46189508658314        0.00146839284650635
12.971273768862499        37.79093911863714        0.0012472582330782245
13.770548096329494        37.31325769957491        0.0012974299405398848
12.659185694716781        39.27504320541333        0.001967210421110782
12.782069530515383        38.88166782950128        0.0018033199468625305
28.565998351365398        26.17386121121508        0.006208555798198789
4.573727209528558         31.80181364595968        0.002771777163375233
4.023877858488101         30.888704775727888       0.0031331260305117736
3.8075917323887145        29.569612694264478       0.0036867746731348294
3.167050930592894         30.7836416275644         0.003123093304568031
19.444684351605183        5.6254964284788525       0.008468213243330525
21.719807983851034        3.941723190455966        0.010896838509830503
13.400677380110801        4.564096962173344        0.002803845999958976
16.746413772580453        5.081482968062184        0.0028390195475515023
14.792522347142027        4.242213401465544        0.0015723425840515615
25.766175258392302        4.46517423404024         0.016106370902795375
24.368580052874           3.2421838833323013       0.014471903018930615
31.683755165767796        24.809262939389644       0.007803914445324134
31.08851227384227         25.954818262755914       0.00780628731650948
32.04293346671414         25.8500345831623         0.007885031865028314
12.794519028306265        39.70965915827411        0.0022486629160010374
12.251433196698336        39.91220711514238        0.0021364277007743515
11.935614598935238        40.41310169663382        0.0022618789335959177
15.67632777231406         32.36131887636901        0.0015331757703905269
17.15096018130231         32.08611473657675        8.794058291507756E-4
15.125297410971054        33.29179854032448        0.0010213189889093643
14.568464269947388        35.16459251677159        1.8575193865841277E-4
15.0639821207878          34.28677066493           2.4096068921242164E-4
19.531658633505863        32.584913315009516       0.0015631330485496864
18.140469449019665        33.00724322418893        7.203742184785089E-4
14.446267315952904        36.84659161968756        0.0013207648255188775
14.857103356449532        36.102647482740124       0.001021894963826514
13.20866140527806         38.48086081097268        0.0017558601069906365
13.931952903121385        37.99902805755203        0.0018010373271494795
14.467256653656026        37.475266435003405       0.0017423859077096426
13.267765420985356        39.24296147708912        0.002205781999082751
13.355089065186714        39.84620478823619        0.002557271121485183
29.99731378601323         26.541481542032635       0.007525200924836828
29.271921017279205        27.2884333304159         0.007392978667751238
31.828061077827442        26.591375655022354       0.007884779283152149
18.745216126674766        3.33596161248143         0.003997959633203929
13.472798486367981        2.9090323466346053       0.005504251269452781
15.932542210567401        2.485440041434431        0.0029023517582733582
26.35996351072372         3.0561286791822284       0.01623634879186897
32.818336092817134        25.29492222159168        0.007811826146690237
12.79451749938197         40.42237715561602        0.002597741759516964
12.27371103246415         41.06896095425331        0.002683872529647302
11.460837361727453        41.70411194968556        0.002656498777526023
16.45725722851483         33.66740001955231        6.530932168846704E-5
15.752980550788001        35.134257385104          8.145534302412827E-4
19.552409614789923        33.97924276458475        0.0027997998148443226
18.033747854568396        34.321102022611164       0.0017702909195238259
15.32331405720882         37.145574458405626       0.0019974669289522795
15.970879497588301        36.18163143974303        0.0017277642115305636
14.114049261025137        38.67188802885853        0.002284782636675864
14.843313133965141        38.071660842591356       0.002310874972339172
14.060727514879837        39.552426095687125       0.0027351079588405214
13.808760170144813        40.46477865454025        0.003059222237409759
13.574299068713174        0.5837785997812055       0.009609997050756158
33.93293570375097         24.75705028471145        0.007519760184957702
13.314396220084943        41.241919875164065       0.003178134361595225
12.708247539531296        41.92928054351613        0.003200902077990342
12.02105041438292         42.64423188603348        0.0031984401376445593
20.320283814857795        35.365001948372225       0.004507105257946564
17.176229071827386        35.53401024030388        0.0020683495396096596
18.842373908690167        35.41761386442598        0.0032813825074606007
16.00904590308177         38.102772225879924       0.0030001783651619762
16.744770451667765        36.9916676321614         0.0027860483670909264
15.186168517591174        39.18871653199974        0.0031254208428841412
14.901607058803375        40.358824070547044       0.003538522032774105
14.42633949435174         41.36707701283748        0.0037212994941388244
12.062005389094308        -1.4716590200493525      0.01416838070827553
10.956492653728322        -2.967219166102362       0.016430219797096607
29.948310605620275        -0.8923989854664893      0.016865028083155653
35.204113724657226        23.122788096262383       0.007379585915580467
35.13683613699348         24.299790122400157       0.0069363129360460185
15.257840423850478        42.40256980590749        0.00441461832116033
13.911391318612495        42.34777662231578        0.003834612036135998
12.959074912250703        42.795044422310724       0.0035941522984333785
11.56048858017823         43.64542418267848        0.003347027842068667
12.547257879254104        43.424822492441265       0.003623558238862873
19.686211483052915        36.394914722143994       0.004602679055868891
20.768112365386735        36.60447546932727        0.005551694869167317
21.866698371253893        36.85289672847129        0.0064208836435553085
16.446603645810335        39.109658850998045       0.003803605430421797
18.36778454080068         37.032598360410404       0.003961646707573707
17.294576225076742        38.38364104801215        0.003964170126696948
16.192689947934884        40.1917186923172         0.004142076355901414
15.756501426383071        41.41744261333557        0.004360876276503306
16.498565530391677        42.512121874723825       0.004937233143143593
7.007179897975636         47.31957160700015        0.002905452749363324
8.72559161756893          47.65438915355413        0.0031851872192099964
4.269323596467476         47.843323667176044       0.0026649788359941196
4.946370629786197         48.55059585429795        0.0026638100709470286
11.285098449138017        -4.561726777933884       0.018449815122860397
10.218997622482432        -5.257185287535644       0.018567665767077357
7.547620322774034         -8.945731134482287       0.017192798406393983
36.55621245298068         23.858151178445603       0.0059237133399348
41.495418730130275        14.04099404134107        0.00597106662875857
39.62916957619248         21.553240715128613       0.003977714455579706
9.632294264855522         46.491516984098574       0.003332940178038618
15.941646243155558        43.455724736248015       0.004850738709181082
16.978806964297767        43.54385363857369        0.00516294129727736
14.797299543956253        43.42802052287283        0.004448810902641362
13.594077571959616        43.644885087043114       0.004053451788532947
11.1815715505535          45.33120171069521        0.00358837537975798
12.601511789515094        44.39462865523598        0.003861869802784565
10.020841606412485        47.79130507906978        0.0034101314517456585
19.845811645497005        37.624369247651686       0.005330270957893735
21.004080766431862        37.737217982158846       0.006129981962894826
21.925924389726198        37.892450488341275       0.006680332376359566
22.48091977889614         38.5439445440247         0.006948888347075133
17.460414702061087        39.784643524523815       0.004685210290563208
18.842171252574275        38.99321735825755        0.005207042958767866
17.39886596569977         41.4120600763423         0.005116856004342363
17.607801014808004        42.77184970916628        0.0053412552255674844
17.829407950181032        43.71536565146601        0.0053391976840616445
17.39960295193005         44.24768247216889        0.005190620775554836
3.9842020333209573        48.73446596962499        0.0025981207332260517
9.66461908419235          -7.66448877154292        0.019300414367530744
10.680881923928276        -7.30413339871855        0.020119156565373386
9.525804683574156         -8.752055830259712       0.01919447901698032
8.709115835321446         -9.518069322017144       0.018197020085605836
6.572527004630426         -9.570582651065976       0.0160506383438187
3.6286064371102054        -8.534690633715034       0.013757127174604852
2.810955714035688         -8.255499043812478       0.01323430226433954
4.585171739663192         -8.972459720350901       0.014416315328507484
5.520681619002848         -9.235328629089194       0.015169553677800235
3.919388260112646         -9.357604314551574       0.013734438132991605
7.690288750150181         -10.303396646478616      0.016847304003145186
33.06266418557965         -2.540175359281498       0.01515440810879004
42.399489705575554        13.065336311176289       0.005238368126247783
42.590775792382885        11.997650730783358       0.005449595840255561
42.033358717751916        22.781747731208142       4.093834461564305E-4
41.252828677994614        21.64850645246775        0.0019492189185700282
42.796309325433626        13.936357409214573       0.004247374808135751
42.48484786988101         14.769269662070698       0.00428046558784706
41.708905305694756        15.610107251524568       0.004915804718460093
40.451414997980045        17.002582220218844       0.00575132295041586
41.03171565919251         20.03775551524802        0.003218954205272073
41.294712539186065        18.485793813280925       0.0038314905637894525
42.78324958439129         22.908450747226503       4.1444034661480833E-4
43.223161752427536        23.280931714725043       9.838575570063623E-4
10.983790332272173        47.16217870840445        0.0036381079288346496
12.276755605901933        46.726350253679094       0.003931895373632366
15.51644935999001         44.374492625151454       0.0047685608394759105
14.534392804705252        44.29625455665915        0.004474750366491045
13.801284557128298        44.846599421370136       0.004298390666540738
12.924855665839782        45.62434596932299        0.00409810082827701
20.386730475168743        38.99976515203351        0.0060781285281354125
21.460972124784462        38.87671218154712        0.006567266783089054
22.166074186990187        39.456359765980835       0.0067901419327563994
23.01202825604537         39.35999302149969        0.006964369680678151
23.90900805315059         39.22660095221286        0.007054274708983926
24.429872758673365        39.98432730741745        0.006662023390527322
18.615233153534763        40.787027697810366       0.005542566422795936
19.924648025880895        40.34047647736095        0.00604016061646015
18.635001948229714        42.30220934822525        0.005641246723683241
18.40768031226591         43.20915525017769        0.005511603925501735
18.592515482405393        43.99589479547484        0.005378382277362412
3.073942225014477         48.71167750685755        0.0025931117509630924
3.583548941816052         49.625984792846054       0.0024095908348377507
29.938379225573843        -20.734145864918357      0.015554267165729663
30.389738676733828        -22.1162232348214        0.01378284253066514
31.577855566509584        -20.573279547601015      0.013219722384095467
31.382502562914084        -17.309893975632647      0.015767722634498105
28.91607617434238         -19.654651864630136      0.016572021850630392
28.52428655927154         -20.702314078224585      0.016658929292725888
27.566158527586186        -21.294159687216855      0.01693013560943679
10.05969492071022         -9.889035331144454       0.019458933133490786
8.893568616977085         -11.014538347008404      0.017655983496043776
5.730206044738152         -10.180507190221302      0.015004281456048124
6.525210608373233         -10.660630671963778      0.015526165551306259
3.1811801285787364        -9.243009230114996       0.013201685135023566
4.6245467324135765        -10.048900765091243      0.014064319667136893
3.577436262797518         -9.988961223485703       0.013224791149027373
7.201448568130695         -11.864487693558782      0.01541354402804232
34.54309436596023         -22.146715358319945      0.004168695202437123
34.032707342928305        -3.938472458313679       0.01411508655542476
43.41721623231942         22.68770015376982        9.045367458732634E-4
42.745586981860264        22.003710258176167       6.317494911761701E-5
43.232996200025795        12.665053957268656       0.0041966400953004634
43.342810656201664        13.366981817049968       0.003696902714689365
43.83066326238516         11.8893175963223         0.0035952532378955016
44.85016492657918         11.429924761006372       0.0020669993159179167
42.487200797940076        20.637128216297114       0.001064284446579522
43.20263234998882         14.583607973838983       0.003317775312626392
13.37761437467895         46.51087959424105        0.004174803179587988
21.27947024542998         40.10750979632179        0.0064970107734314275
22.475467352436794        40.35370876460979        0.006657834411972874
25.18362021428524         40.31721415777482        0.006232200537429344
25.959966479995476        40.79261361259875        0.005514611951110249
23.57369238567796         40.35649697474191        0.006627410968507302
24.42210162994034         40.68668038254961        0.006270191524931329
19.693067832705697        41.779159156722606       0.005946180412363972
20.720551000330673        41.34067584618045        0.006216936088595887
19.43048880220485         43.24688872202762        0.0056379776811637805
19.3565462860032          44.495247051384794       0.005197579777292585
2.3825398564717415        48.89429480294972        0.002585334722070426
26.74424117950338         -20.619892686239165      0.016549843327353264
26.46403831276486         -21.43318286967318       0.01691680849177718
25.58174675861816         -22.060670130636588      0.0169841219484973
9.152686801542428         -12.533806685348857      0.016637579240468298
7.959528567574779         -13.6722275342918        0.01441488154674389
5.408064259270662         -11.387093233896312      0.014087710931987268
3.6458763791262165        -11.1085617378574        0.01276434137252716
6.032344905848197         -13.160511452243568      0.0133532083316458
6.884827484707587         -15.008374727316442      0.012121334999226546
34.886595762640205        -5.486803866449563       0.012854522382570899
34.91544622478678         -6.96067078048855        0.013161111018454907
35.4306863652036          -8.308980412051639       0.012010094458518972
35.20598542839445         -13.203496169910892      0.011397980510401085
36.77705440769071         -12.473052427516453      0.007232172443975837
35.758720937994326        -11.638472901382801      0.010589478331269275
36.77414494172028         -13.717872548632158      0.006604823326911924
38.099778178312505        -13.38512311874922       0.0027230013403478637
45.467837521210235        10.959406008727326       0.001170734427541953
35.75268048508067         -2.7594364158222597      0.009183543061652644
35.81703858096093         -4.4359932947560985      0.009938491014527151
45.59049240288305         11.502679441171264       7.761467790639021E-4
44.145369085878826        12.868063420380764       0.0026503043398390935
45.42828131527648         12.024456351900913       8.684601401882097E-4
26.87517616028722         41.35630522400053        0.004458753818048999
22.92131838878644         41.28745062729985        0.006284103885851405
21.88212862485262         41.5396222312895         0.0062585799281071886
25.933372993760884        41.990960798810406       0.004557582328772264
25.010404427016514        41.34333839681999        0.005596962108086773
23.846050260712797        41.59671776760419        0.005894082911599985
26.175534497315702        42.74972350394655        0.0037333408764333442
25.656702876840473        42.74953791536446        0.004083279483949626
25.948403219684973        43.164136375895495       0.0035193448101116798
20.832484066053308        42.657676848730944       0.0058657536315703945
20.42334704866875         44.081156395430156       0.005267798439288568
27.791851770553745        40.85404230171912        0.004200727807965821
27.754210520439006        41.867698646366044       0.0033422358115982875
31.38890161275238         -31.054572516689042      0.001345542122411364
23.617765458323014        -23.947608515514954      0.01737165075451566
23.35240048893754         -24.539278082958447      0.01757773359715606
24.455841721596077        -22.587390083723598      0.01683268369397478
24.683257987989037        -21.507927506323153      0.01594482939675393
23.559812606140397        -23.174932419375413      0.016785063879193596
22.965913220406946        -23.84158345578295       0.016964584087272333
22.646687981070016        -24.456014593740186      0.01722393707770778
9.48912208179431          -13.915591913602572      0.015293399406733993
6.647225450598464         -16.759415244276806      0.009804598665923842
8.223323363117654         -16.297999183220128      0.011135920053805815
8.875741698209808         -15.075932897526899      0.013269130164268034
7.593767256538416         -17.6777198726614        0.008826966104349243
8.661548129110194         -17.4351671251192        0.009473008604557853
8.425499495014922         -18.23281873876298       0.008090037100588643
9.324785038598053         -18.093929140118256      0.008411190133361779
4.114509448758658         -12.621766893013755      0.012232551937659902
4.625691106646788         -14.409118631384317      0.011214888352313906
5.034003740028111         -16.27680239024817       0.009613271592266243
31.08818815142718         -31.911283570605956      0.0019493998107938393
32.0814454663348          -31.545983338423262      0.003455321824130997
35.58007930081955         -9.926128898228392       0.01151209926181962
39.04052363652434         -13.59325966655421       9.940356139143125E-5
37.534733959651184        -2.3589214713362052      0.003625771568678382
26.98398172286104         42.49557521420236        0.0033771704732188934
27.775619631405323        42.5199134801774         0.002748433301117875
27.608246500713893        42.96022969177788        0.0024887905288736023
26.5506479786262          43.217669641314934       0.003046354129817408
22.90286173411326         42.247686622204604       0.0057743259672878855
22.04274758681791         42.78264711367906        0.00567015961507214
24.87478138236095         42.46267321334029        0.004800551600646935
23.78229134899969         42.70219992995463        0.005157878956231043
26.0283619925534          43.736944779000424       0.0029447951286880603
25.3307687530891          43.36680603985106        0.0037496940885562713
21.628403938469482        43.83199987566486        0.005147805362837002
21.23911253150371         45.12825399882574        0.004374093667589327
31.94338029022981         40.93075115414478        5.092473016258536E-4
28.66009079507719         41.61733956450921        0.002820039777467781
28.442699771570787        42.38209880561323        0.0023378992628778072
28.088165952220304        42.90670249795206        0.002164934558706061
29.72670808191738         41.5290785657245         0.001982200351601876
30.989407960495026        41.42897863155134        9.735476878545146E-4
22.523015990375235        -23.0608060776005        0.015848382998468996
22.17540328787664         -23.93518893223152       0.01649498850006209
22.08944646112454         -24.524279864255583      0.01694042316348751
22.3160533075694          -25.05205359705238       0.017408595313334857
10.617929647873055        -15.045500940797327      0.014283348267686624
9.953966883093617         -16.811595920591067      0.010863029379177075
10.257937035153821        -18.238318781885788      0.008133076568422937
9.642599035401346         -18.796896174968452      0.007084484101298055
3.739748050487803         -21.098421114196462      0.0035485322215278448
2.6913424696211097        -23.528784972790767      6.378931796518772E-4
1.8668553924389695        -23.998458897149916      1.8837971562973843E-4
2.426891882046594         -24.84218974567183       8.642839801213387E-4
1.807593873347793         -24.936318625852344      8.561998249115021E-4
31.19875224362855         -34.00771355991534       0.004862305434078229
32.00087466001709         -32.860722382401214      0.004894648182943329
32.99002062887769         -31.992037082995576      0.00554900047254675
32.53953559593764         -34.1265702736793        0.006806327133356577
39.84385206985557         -1.116796870564852       0.00306268367818624
27.19904550034013         43.30210072722505        0.0024940726790115553
26.857486050943773        43.87729037298083        0.0022293492822323124
26.202872883713713        44.38189499216298        0.002234997035314934
22.94784621374244         43.53537665379651        0.004894080573468379
24.339917154069013        43.66854539282761        0.004090706709943645
25.353034787203008        44.203049549498814       0.002976681335401049
21.55869750247945         45.99906170453738        0.0035213547702655917
22.3424331913126          44.735858061735804       0.004221641523412159
22.073899365188662        45.566710845329254       0.0036480985177678588
21.461914117345813        46.72301431397551        0.0029124105593610894
32.59397536075002         40.94360620180278        3.723691961726727E-5
32.44726125545902         41.38186306361908        1.8047117634029108E-4
31.97465620465171         41.76348926975785        4.7148320350465234E-5
29.2512935653869          42.424189012098296       0.001647627829016618
30.373523990039565        42.644153880975814       5.912064347458057E-4
31.45750615727421         42.53261240172411        1.371697782341641E-4
31.022000440035264        43.185103390554204       2.3637383910571352E-4
31.550528774871516        43.2591950408859         6.221444162127776E-4
21.73136158507246         -22.24278367849581       0.013768616475812984
21.75749522630507         -24.87256349425237       0.01698410065762679
21.570200706069887        -23.43703930058284       0.015390610158741075
21.552488010811924        -24.30589077344222       0.01635598438279129
21.71317874300798         -25.51772733276269       0.017354418255996013
11.493636648725904        -17.867778765917496      0.00880031231219433
10.71093879126753         -19.285202545084125      0.00588851005802693
31.91035536481266         -34.964497064143174      0.006716543558670129
2.057940014323472         -25.53679981769195       0.0015821673536138559
10.230080665246586        -20.30532782190261       0.003938979657416269
33.60748773677276         -33.05857377028002       0.007197321935272061
33.74477517669724         -34.51759885674975       0.007929271309795705
32.933605131919784        -35.33847941106278       0.007751008160721301
41.01800203969195         -0.7651051818316149      0.005144023286554555
25.612849320175044        44.89798645478506        0.002162649082495513
26.353615192224964        45.03115031032218        0.0015471169865943352
23.59626869160345         44.7786993022194         0.003537522661507961
24.704828115834474        44.8596391050789         0.002791164924079645
22.25106380862432         46.2965971153591         0.002892756283893627
22.978189792023258        45.67378334618823        0.0030707583688323603
22.237600364012575        47.11755359565817        0.002112660326980778
22.10583810122381         47.797847258996185       0.0015176720699918989
32.25693845045143         42.406394593467994       6.171964014978215E-4
21.84687812865966         -26.494987446716582      0.017729208288588816
20.83229623406774         -22.975090136286354      0.013881510178383294
21.11670468121013         -24.96304740548731       0.016606530833664257
20.60567770228526         -24.103225643843693      0.015254723272792398
20.944327369990962        -25.923687496822083      0.017150924169737097
18.722615202555854        -21.86210272238588       0.008662856092916477
12.126510736342869        -19.32407893951942       0.005243681504468217
11.510445856145427        -20.492302981271685      0.0029015806745618933
17.334355087630613        -22.363085327225757      0.0078283617194983
31.84068014793099         -36.08543096391718       0.00731766153675939
30.568956983689297        -36.630267075323204      0.006454735182187893
34.64492473579942         -33.811416514468455      0.008116108403135452
35.1745071008905          -32.532472333273105      0.008056943393171728
35.00823148133221         -34.75705413928827       0.008080533749032226
34.22912802809061         -35.67340649574197       0.008026765795195595
33.33869966499626         -36.6628463659908        0.007936198381359338
25.23489657153201         45.490507378436845       0.0018632596567884907
25.83763271853907         45.43240837383588        0.001527086314779852
26.374931264295572        45.69519839147095        9.522050142062588E-4
24.409408830565205        45.96574091331331        0.0019401521470246985
23.19605985005607         46.69899322085102        0.0019705472710373345
22.929872537604744        47.69494451430302        0.0011622556446450188
22.4544883954745          48.351032750451466       7.901635980242377E-4
20.911239318803517        51.245719045127586       0.0010510323615122857
20.859276698512797        -26.8792729839048        0.01748670275809619
19.40838364666161         -23.25980518630316       0.012557863777645839
20.25863790435842         -25.2155111149476        0.016139653303139906
19.63266679462937         -24.645266208473146      0.014923009122074976
20.05080307877367         -26.236064655561975      0.01677091963264432
17.950139062895456        -23.355762253309194      0.010792986553589123
13.387162584192216        -20.671019104667465      0.0010983523590428756
11.958558363642286        -21.727937776327924      1.4735868087475956E-4
15.625841086086654        -22.027331250425515      0.004721203250330985
16.736206740058943        -23.444042876263282      0.009339666780741718
32.022234082446225        -37.71843148712748       0.007771316906494963
25.57808284975078         -36.90703267392517       0.0011567293025051273
30.419421029693858        -38.007590887165506      0.0071239753251093885
35.82873969033514         -33.77065635288922       0.008102756549126927
35.38485583401771         -35.7231844676297        0.007554601882736961
34.00747531093328         -38.20983257903586       0.00695122931841588
32.968248980991234        -39.48366854562567       0.00680340845275762
34.99907528865668         -36.95149725905945       0.007070502779718518
34.8061025076537          -39.507596445446666      0.00495600310644756
33.91287108527379         -40.94967873156748       0.004459092852729579
35.62763731145465         -40.72249683915722       0.0024239306916265524
36.198975562553386        -41.60320640660428       5.070029905790141E-4
25.609763872546267        46.2967620451711         9.007232433343726E-4
22.22842669527381         49.33636290389617        1.1987479945241297E-5
24.370216555188215        47.4451843412266         5.98765044689531E-4
23.39201195200339         48.700807302068846       1.17684425839093E-6
22.47569897242645         50.62684083271726        0.0011100465725917552
20.53345322391513         -27.969362714012416      0.017512320866944903
19.90232264679336         -27.14846274668792       0.017131332447774955
18.345267233727654        -24.623686356591577      0.013454858443493894
19.16657102193554         -25.598420410665057      0.015533095925320123
19.173682831050918        -26.651033180344367      0.016415182242770443
16.997853526572566        -24.706110009673214      0.011959387778667285
13.376831359874245        -23.047119643708573      0.004365792490707621
15.406973538095471        -24.082608566217772      0.008874056088824689
12.224561678316192        -24.46495875691707       0.005948545554894297
24.57201248705954         -36.52964835407357       0.0035518353534851055
31.08486075127615         -39.38551557666232       0.007552229278907724
24.88637288651256         -37.8692193340257        7.613259070408385E-4
26.086796092983082        -37.6709911488603        9.471594610015732E-4
27.518757400934124        -38.070380653364545      0.0038139516492006753
29.289398436070428        -39.009403551444045      0.006749944982192557
42.20156464658031         -30.07978598891584       0.0034433969715054746
42.63863303182097         -29.902732299532655      0.002805982904845794
40.09001637977136         -31.69566619394361       0.0054652725522676415
40.92383450984584         -31.17915458307966       0.004628647324977808
36.492539553900755        -39.557502326445764      0.0026016258282537397
37.01405429974442         -40.91627281308528       1.7180038587444324E-4
36.87880656088514         -41.88628940897342       7.972642694656917E-4
37.56572974509727         -41.75013149903579       0.0015813593493244071
23.37301329953436         -35.93333816685303       0.006541575102132213
23.340182410256784        -34.68137609361754       0.008731314019990694
20.18657854029032         -29.036603455013385      0.017316979127612042
20.87883789091802         -30.377919416495583      0.01658662240048661
18.95302684275341         -28.01204907006777       0.016917641889723722
17.802018691698425        -26.455107938365938      0.015093717134712636
15.746515892959456        -26.275452067291496      0.01277403646829317
13.881338710709162        -25.291465114878584      0.009203778432881393
23.206795768308183        -37.533376582820715      0.004034941492108202
24.20299387341566         -38.889611899064974      2.2218978957724844E-4
25.841348523710316        -39.31931480241314       0.00291137406457187
27.757837462147176        -40.350555095422656      0.006262613150200186
41.78578534334707         -30.60100130308549       0.0036982558404254906
42.380849793164074        -30.478382132592976      0.002734986959357699
42.60915030775396         -30.212056688658354      0.0025656630378956824
38.34960804801955         -41.08404849561966       0.0019087936674728467
22.13372568733694         -36.34135173480578       0.007633263679176827
22.06940382807383         -34.239857120100666      0.011121851082003809
22.34447313941987         -35.283851654304         0.00911411134593712
21.084857774359296        -33.27938088250104       0.013482003214302374
19.052255565333724        -29.98855785175492       0.016940498942336985
20.086270707818834        -31.64847526832626       0.015863080225608867
16.713091186383352        -28.80075840999936       0.015842491896062627
14.075003164649411        -27.771101534521232      0.012793450481029006
22.755332196295615        -39.1851815146633        0.0019260334640213428
21.029539258825814        -37.62075796514412       0.006909252376145675
24.32511999225163         -40.540967261401974      0.0023956741078927646
22.91284452045128         -41.25300064165911       0.0014912926875875199
39.405172732317844        -41.03021516427384       0.0032273269650504866
20.714806970596477        -35.33543430490701       0.01092935998146266
19.595742380699228        -33.539240391732406      0.014210771526272759
17.49572822383839         -32.05554149062715       0.015982773864723354
14.709837431380533        -30.501103579676236      0.015154558675538554
12.659689548032802        -31.722474201281262      0.014230145124513732
19.495888686793247        -37.055504933366834      0.009489915484797995
21.313588204964166        -39.91006978576589       0.0027100162872711886
19.73253646904905         -38.861261477046895      0.006347030130128106
22.846232767415827        -42.94763508955127       0.003592099523362341
21.486737815595664        -41.93096400494188       6.712103786117585E-4
17.974401150337094        -35.432684143611624      0.012870384730768958
15.277287515171924        -33.5949278153809        0.01499200441630183
12.997118798759352        -34.737039662761504      0.014033177979381695
18.02815958515781         -38.02738677612448       0.009264426721279168
19.993850931984582        -40.730471554626206      0.0029758663253318662
18.621912884104173        -39.7887129449083        0.0059662407655500516
20.129884676145696        -42.75469901524752       3.109978136789926E-4
15.467419470338157        -37.07146934296046       0.011966557382844883
12.602318195167308        -37.534931683623626      0.012011983373876212
10.619343257840278        -38.99122992019312       0.010724999813366026
16.896441753229396        -39.928582057474216      0.00721251437674672
18.454493340824165        -41.395849989960865      0.003532236481686657
12.112362709829945        -39.81944199766531       0.009593311668091103
20.412928631814463        -44.875916294059955      0.003316838497564617
18.707302413341914        -43.60504883788215       8.388130225642221E-5
21.566013968983366        -55.576428396455256      0.00214685358375602
11.043369255812625        -40.49613143879876       0.008999103750215148
9.776756740631            -40.412634879005076      0.009306254478720938
21.042982679031816        -54.22721561781743       0.003744540204195679
14.5003280285923          -40.1540237118281        0.008323961586276546
16.552869326965432        -42.22747161119197       0.0038827514358419912
12.348216082760967        -41.4791196124068        0.007350199245573147
18.966652931952456        -45.475906261031994      0.0027202203811128034
16.979738164477677        -44.686069581871955      9.240986453334932E-5
8.358052839360317         -40.408392886749446      0.0094557288549032
10.630375212949627        -41.75345237494072       0.0075063179095685995
9.296915336935317         -41.683262317977906      0.007898330729617487
19.06149852727511         -53.99195915104913       0.004822830506281045
18.698171550752033        -55.8316522501861        0.0037458530076636964
11.587648167468421        -43.11332599754257       0.0053386856135861915
14.101980548508983        -43.6846581912363        0.0033221064602673434
17.80220427797583         -47.34780589341551       0.0037496715426167393
15.617076752035771        -46.33788752822575       0.0012524215840784558
7.974920292183635         -41.58502240792164       0.008245019606132609
8.39213741958156          -42.485533731996924      0.007103606228853004
9.729345694089423         -43.33624000391323       0.005654304923106007
17.492779867166245        -54.99199983938829       0.004704408595581203
18.222142939678033        -51.72921603076932       0.005685708660534139
17.48668731279535         -49.84985597085281       0.005210153988557065
17.32653387766485         -53.314294121388606      0.005397466322923983
11.436694201546805        -45.35834693207788       0.0022507152504566974
13.431884571053585        -46.770801799161376      5.282099634333626E-4
15.573985139858358        -48.60708724300383       0.0035649125044468766
7.042216263939313         -42.54433740105617       0.007323511427978144
8.163128718216964         -43.54718794058502       0.005820448459750979
8.739712743661423         -45.0554513354392        0.0036542506423403315
10.05345737646015         -46.86852205116886       8.149261575882139E-4
16.510361546051502        -57.574481367166825      0.003412777591382074
16.291734488499422        -55.83323790438094       0.004541216202002221
15.909729959088324        -54.227691336999754      0.005214904462766262
15.61239308468702         -51.76786885229684       0.005250151648048346
11.68009491776073         -47.84509603099639       9.906695848770908E-4
13.49366386277412         -49.56832013255279       0.0034128112770092367
5.579043367782436         -42.93308138943257       0.007226104511424511
10.014434943949093        -48.81832833265908       0.0014176859807867453
6.783881815385531         -44.321707282993515      0.005236564000051291
7.190583936152187         -45.913063116813895      0.0030548235368214743
8.393226676381168         -47.41718566019716       7.302715799513693E-4
15.07169167033289         -55.31983758720513       0.004935431984127242
15.712143890115042        -59.40707821195985       0.002421730165289071
15.444731736138746        -60.22897074677386       0.0019382836335904707
15.409327729344295        -58.36243424551844       0.0032645113053476754
15.048501275872582        -56.72545528350096       0.00433512902174428
14.188421967349786        -53.847614495765185      0.0052086072295745856
13.042271982873435        -52.150234386382465      0.00474591473700238
11.621353480411598        -50.268832483475826      0.0032760365059444074
9.942886659653084         -50.705150987059895      0.003085227757486403
15.957607081117816        -61.22836146803778       9.787083000026425E-4
14.610755437571973        -60.93818402049143       0.0017752354658607944
8.390799662342172         -49.83075109565098       0.0018856247396926568
5.6757846417904405        -45.614827241486104      0.004003641308228764
6.362153305579582         -47.15341465921474       0.0017914885282812737
6.903743357921895         -48.580139684322745      1.0718743867722813E-4
13.71225797343593         -55.65248277263724       0.004901742992664368
14.457568281139945        -59.46732427508628       0.0028361180781323048
13.781992073566396        -57.62378394337031       0.0041027644449718875
13.168148535816584        -60.42942257078735       0.0025907583288990177
12.560360536971745        -54.38255259430017       0.005036604214259069
10.98339082457954         -52.53001540784999       0.004406491232580814
8.704454386983015         -52.07782761566361       0.003659815425782212
13.715650232178003        -62.05598401914419       0.00135687953544944
15.368522275582109        -62.206881427044834      5.782851102821701E-4
7.0098679624002385        -51.592523525376514      0.0029317998194454548
6.313709679771598         -50.04225407542296       0.0014298539691979806
5.379128288550826         -48.468639341683485      6.089458490716321E-4
11.892550700925478        -61.767524581232585      0.0020842056757351263
12.233398826248425        -56.45935544244973       0.0047055860465735205
12.442823919359817        -58.643868043324616      0.003790277626492325
11.760609831631246        -60.187937814952484      0.003056686935250588
10.74861087232332         -55.22613615937552       0.004840467361784659
8.919007984476265         -54.27187394874401       0.0045306350684544555
6.970652999020443         -53.55117512663357       0.003987410338320493
5.777644283473789         -52.45426656996065       0.003181025911778129
5.2055052911681825        -53.666684160264346      0.0036881551890098757
11.101891651020367        -62.59191742217936       0.0017736173222986235
11.74339190502212         -62.935780675525024      0.0014156080790883457
10.464869818797295        -62.87311571023044       0.001744076551165541
11.04162606949081         -63.20494455771833       0.00143011526264622
10.439943829311742        -63.60159545051215       0.001336991263047052
11.487817425652361        -63.577829535034866      0.0011076832357793387
12.688928383708387        -62.93229964661948       0.00114769973193303
13.520473232019135        -63.37318678212135       6.00958065885171E-4
14.778898681321499        -63.407200465473686      8.022972652309279E-5
16.33938513556735         -63.3584207678867        6.298896743095472E-4
5.421788658395618         -51.18466350153207       0.0021606134229034124
4.490921408875581         -52.35213353927419       0.0027612724600526856
3.83176111136882          -53.34830262471726       0.0032061972819389106
4.5553794932733425        -49.7351826810443        4.487169524539092E-4
10.658208149195051        -61.92964528173694       0.00225152160651379
10.735649617735948        -60.78736648403705       0.002890875814804225
10.732027921199647        -57.39820146828164       0.004445237621972867
10.698157091908685        -59.25659176383334       0.0036972288344072346
9.086353942805959         -56.41665490532706       0.004613428281239895
7.391494006984862         -55.653429478129944      0.004493274536247108
3.949749533224179         -54.65091756460261       0.0038331464621020883
5.744768027981058         -55.11934086786606       0.004232630881419924
9.824150838229013         -62.48512148164866       0.0020800807743385358
10.022201554529854        -63.95990412265261       0.0012240392765451857
9.723398375536794         -63.42547006758714       0.0015719690525455438
12.135123230525998        -63.68658267868739       8.687265162543312E-4
10.973714053153268        -63.88539508636376       0.0010610454829008964
10.403181259662539        -64.24867064072025       9.910099659794502E-4
9.967232029635337         -64.31921738762838       0.0010423721764650645
11.553532600141912        -64.17357689863918       7.576499947963139E-4
12.910071049781534        -63.91138852182409       4.997551589037558E-4
13.799848012761139        -64.23894807849737       2.1763433581123426E-6
14.627551581490337        -64.65408638627008       5.41665934165575E-4
9.52598296772314          -64.16390279012103       0.0012066291948857333
15.877990909751984        -64.70725209867803       0.0011134940721904268
3.6640440013574196        -51.090256325508165      0.001421654353761917
2.7651217186622867        -55.34330450988134       0.0038637236512233664
2.488355202931098         -53.86339578441486       0.0031318668606677563
1.7923135523725895        -54.82636338925042       0.0034705500330770023
3.022324121069632         -52.370455508216686      0.002273633421261495
9.519310539533109         -61.53188101659634       0.00265383545249967
9.331228440750245         -60.13696002162173       0.0033952105905858954
9.18665978784026          -58.386320256276484      0.004139344320620797
7.5370492764872115        -57.58058173587011       0.004340297150588257
5.856554030154038         -56.8341605716528        0.004349814105977151
8.758596082805946         -62.612437876442826      0.0021646469095607246
8.865815247713998         -63.768948748120685      0.0015245687058178803
9.015981577012239         -64.3757654786293        0.0011811876141406275
10.124374658472549        -64.58293362532248       8.729591123797925E-4
9.748481004925507         -64.61024191013621       9.324060255963273E-4
12.175915984799357        -64.49970405709642       4.076980080833653E-4
10.916183134660256        -64.50575343555786       7.392937998799004E-4
14.835371195166152        -65.58981253387036       0.00104764815141134
12.942926604675275        -64.87759312599626       2.7974780592548987E-5
13.858884551435692        -65.23736166950843       5.216741241594602E-4
9.353851975148086         -64.68720147730072       9.644113248384462E-4
8.898013376456618         -64.83364851903565       9.661206654514171E-4
8.445097059409896         -64.4174931393069        0.001245639699452919
8.47930236663415          -64.96457965577981       9.646239025773717E-4
15.727764492305267        -66.06502277573755       0.0015744107800485935
14.92438117935337         -66.55390236888702       0.0014127347404249702
8.179156682841983         -61.15796455611083       0.0029881697202412266
7.735142053889825         -59.52893164272508       0.003746376264717688
7.47250563703812          -62.2990559267803        0.002470024060154341
7.725835423795979         -63.618623136636884      0.0017536929046046978
9.69608855658722          -64.92659270247054       7.815340577889823E-4
13.983551840477327        -66.2631132909769        9.848090519542219E-4
9.331097139695306         -65.22119460055994       7.025326271948018E-4
8.771394625290878         -65.34117045716599       7.373345891426436E-4
7.743180659501735         -64.82980553752218       0.001130571940666486
8.227346377065455         -65.38031048928275       7.988972480480194E-4
15.888828630846536        -67.41601905613089       0.001926139223966658
6.210712392201527         -62.86296656173528       0.002291343876207913
6.643692541564073         -64.34091604608349       0.0014977033002794432
6.959834668976765         -65.33749512123825       9.742116669441553E-4
8.462460855700815         -65.96976409821067       4.941991670383422E-4
7.68382912462249          -65.7334858068137        7.056382186232946E-4
16.46027146607764         -69.12645087312006       0.002041695729557258
16.786957411057468        -70.7204324333434        0.0016147534363795124
16.438468155986115        -71.71816817938198       0.0011454374037942056
5.906501737473269         -65.40057262988056       0.0010474356737293217
6.802734216854389         -66.3831691182029        5.180153768799406E-4
8.024014920037407         -66.67184712351118       2.584957533326854E-4
5.398590496322908         -66.53843715475797       5.763867274912043E-4
6.265142128145316         -67.4142016197033        1.6125723725826657E-4
7.3812264424025695        -67.5861443715153        2.8030668484946286E-6
3.9862630752792927        -66.6715533355644        6.222461605729923E-4
5.034414949855847         -68.02953005012994       3.318992905718132E-5
6.506544393142137         -68.65370192975496       2.42190963289729E-4
3.566929257910749         -67.96187085538604       1.3231072672442723E-4
2.5866101455068504        -68.0587927572117        1.4596170466456282E-4
4.209226884270631         -69.27703296034409       2.8958677335276517E-4
5.5756997309930725        -69.69195065711713       4.1494542314886307E-4
2.9829329348023568        -69.03477772809285       1.9422787542953956E-4
2.038348415328806         -68.64511353842941       3.864137134983181E-5
3.2299433911601283        -70.07588086953892       4.455191812160614E-4
4.386896666227624         -70.87078224278032       5.432657576588118E-4
3.8410849821197646        -72.13061476157169       5.668566757149746E-4
22.905069098734565        -1.9810555396893632      0.003225409005742974
24.54184474667002         -2.786959311072963       0.006316425570253442
21.108370035115712        -2.3383810302645966      0.0022389640153022417
19.27859517305874         -2.372454553101644       0.007152498552861958
26.463200975306805        -3.2590430159758608      0.010225009215927172
17.80984862754633         -3.4664402134631676      0.012563500756097967
16.18679913472999         -4.283136518600004       0.016838821973459678
27.63113398449384         -4.705513661164732       0.011531981996121377
15.298582963696372        -5.9146818907092715      0.02005644210977614
29.04149905986834         -5.872648893639537       0.013456581046509541
29.000944988857622        -14.532376708259578      0.013873283156746519
14.156661876491325        -7.318007015341167       0.021981079100869855
29.996496982980666        -13.029075933076076      0.014521409075072989
29.481120782723988        -7.6310758107839565      0.013705440788391365
30.30480003257971         -9.534185762087834       0.014569034961418093
30.083054036159517        -11.250289318278146      0.014361058307895802
27.56310141944129         -15.999123012664345      0.012753135242983604
14.124949103022807        -9.128250050113092       0.02243217715830431
26.08653847716894         -17.169736214207788      0.011433503524265587
13.72643065436431         -10.955135944763532      0.021758999522353162
24.775379328222883        -18.010883307675634      0.01015937292314062
14.491918747301973        -12.541019350407229      0.019909379441761493
22.922634635113965        -17.933066200461653      0.006199099335450181
14.945117400152172        -14.396836453166612      0.01660204764542053
21.070780071707023        -18.387573452368063      0.0031424632390839036
19.350690703305936        -17.477501898778623      0.002763929701770834
16.389582589544098        -15.56258431623257       0.012661095414414597
17.571830972186213        -17.055623339536908      0.007208309897258541
22.64981917442362         -4.529193152360093       5.971517278147154E-4
25.194164278757896        -5.711088965800917       0.005682944609273516
20.04860271913674         -4.81504660875987        0.008614387721255945
23.36431725807676         -7.0332594369094235      1.2541108415550783E-4
21.595760736286312        -6.804088242286864       0.0052793339451674415
19.915921697717863        -7.642968281724811       0.010867209529440258
24.613421700815415        -8.468916555141014       0.003538214641105375
27.06851415609784         -7.470156809187985       0.009572490742594475
27.986470264569295        -10.144275348312126      0.01132416914015194
25.715479260102548        -9.902322878966402       0.006521386025507392
17.878834086510064        -6.08772494832396        0.015679287598013264
18.313452104366338        -8.347375181997311       0.015658652701841802
22                        -10                      0.004259247623607687
19.658406210314517        -9.803660833403509       0.011729995704251622
23.625166678037292        -10.850808246900222      0.0010143236556784674
28.28642097916308         -12.608693721958751      0.012244250930109335
26.856592668737807        -14.30663740655137       0.01047644461132169
25.510306044093703        -12.419823169175574      0.006694334792486795
16.25222151364643         -8.21641810958581        0.020172526791724515
17.861797958693916        -9.986118091018888       0.016687510738225664
19.129983607288548        -11.16927558492734       0.012738258815569059
21.118006233707327        -11.552867776556283      0.006469284585724905
22.989584466177927        -12.562031193850109      8.709551293648032E-5
26.003414714118918        -15.66201635141018       0.009773204441520689
25.169241649414978        -14.719330515250647      0.0072289668706708166
23.457557360524085        -14.260404614872934      0.0025322774150597083
15.896180638449994        -10.805904464978127      0.020205932666859883
17.9205436780977          -11.574074371221238      0.015675427106047024
19.18438639567142         -12.759695631120442      0.011305282366789987
21.238516278461596        -13.724602945692347      0.004358030272682334
24.34159935583159         -16.115254608376745      0.0066593827046751985
21.60376389376703         -16.14329647320597       1.2522362375311236E-4
16.887900990126937        -13.244074642215846      0.016090422595922832
18.868059907606845        -15.13132694005915       0.008830728689241146
64.6452265455221          9.829428946428276        0.003562390587381614
64.14540399999998         7.980135999999987        0.0031959817800351065
65.381396660167           8.391873226770828        0.003693552873775152
64.86347899472125         11.472184358827903       0.0037553310298048537
65.92614601113053         10.200512925405768       0.003950090654645688
64.43138564678851         6.635740805897637        0.0031664476502544225
65.48926588756642         7.234968165781384        0.0036349208707036063
58.205065203786816        46.35194746941704        0.001904386521865975
58.57293999999999         44.11564899999999        0.0022554898649874144
59.836281495116246        45.30086148774393        0.0018596072827663512
59.418078602814845        42.39701017749033        0.002433941436022602
60.30057308000385         43.67275424575783        0.0020782913370019918
60.14790609112973         40.543976543028435       0.002640849240805987
60.972956335936956        42.016545037404896       0.002261604918766591
57.59709148472998         48.70359068370108        0.0015678098334842017
59.27172281628031         47.72286051808791        0.0015105922588600773
64.90502271785844         13.100124334664818       0.003878470479651064
66.09727282620119         12.570640700968157       0.004079066676939469
64.74377700000002         5.167193999999995        0.003136327565671726
65.86608140204116         6.086073491430601        0.0036594825048699153
66.92134135578785         9.430663865989183        0.00410030743146117
67.10128374814833         10.989710712043596       0.0041522166646073
66.9890527228428          11.879941853211529       0.004156567743075268
67.5578475717071          8.426691379901614        0.004156062453435139
64.815845                 14.739550999999977       0.003971211956064202
65.78454528307022         13.849459798702672       0.004084902660484113
61.441073999999986        37.068759                0.003014450451427342
61.648709564076015        35.0544919132918         0.003295912273329038
62.871061480169686        35.821618007123185       0.002994143099850466
60.81750534401336         38.70691996499434        0.002844016366116864
61.866544227136345        40.48936462777433        0.002376782971701963
62.70942261607345         38.42191276120137        0.002584961436994493
56.6201427472315          51.19159878907692        0.0012698229228673696
59.01146356287365         50.84063258588298        0.0010081573329562277
55.36049356258332         53.81922984629173        0.0010035633648151077
57.30953950182384         54.07841707744271        7.094866229344077E-4
53.82880176442795         56.27569135968943        8.233743618320521E-4
56.04030930230995         56.23805124263757        5.423550063357596E-4
52.21987836193553         58.58957897839317        6.932318538825921E-4
54.75905244054286         58.163722146803885       4.255269538063766E-4
50.77329737095576         60.862269165083276       5.611886708395408E-4
52.88427593181407         60.59241563347987        3.26546114464199E-4
62.97588937851706         -3.7366318178350815      0.0010403103094556165
62.719716732329154        -5.061831965663806       7.211798046005136E-4
63.65669696961229         -4.508814696945399       0.0013581490714800193
67.06625182178098         12.717456726950868       0.0041718626032754
64.0271606013996          2.750756761898922        0.002502251488937457
65.82401868811229         3.390139558692259        0.0033883687686713237
67.91663179391631         7.702353041630528        0.004175907858296579
61.84649999999999         33.220354999999984       0.0035241693418488484
62.9482738741866          34.17261251375648        0.0032417037705053664
62.64634925169258         29.784848539921533       0.003822205265406331
62.76683041210715         28.274074163834058       0.00394248253077123
63.86546054050361         29.127165187458502       0.0037716517477862643
64.22511246211322         16.087804133723793       0.003958757603885754
65.26908934476337         16.006922059821083       0.0041161521513716215
63.91637735708622         17.53640896615256        0.004008261986321426
64.96085735278356         16.959726367184174       0.004124302550260084
63.81894366561971         19.07944227206511        0.004078148306485008
65.09784607224185         18.15367750240138        0.004175775208735577
62.948535                 26.658846999999987       0.004031301661841513
63.71611299999999         24.638292999999976       0.00409010423920908
64.52156405193784         25.92499290080321        0.003992064657985406
61.009423997649726        46.22931457231861        0.0015047844387390263
61.31481441851202         44.8237158168717         0.0017035746350468894
61.730370502208956        43.39135754934425        0.0018870406294440034
62.21690103500724         42.094723975088144       0.0020300908868499112
63.216564438558066        37.09979917843755        0.0027181066581689617
60.64044622694347         47.621028941991604       0.0013198249012869034
59.735752913425536        49.15828903635575        0.0011908735543381122
58.60905485608337         52.553903566010604       7.807165375205982E-4
49.17233518948788         63.269025969027005       4.4233858437175977E-4
51.45120351470365         63.42954162840508        1.3433993985856318E-4
47.08081613463504         66.10331590587657        3.410820222505828E-4
49.991347221105535        65.67847456387989        3.63676995185358E-5
54.07550609081782         59.80769878084823        2.8241550928193027E-4
44.454293558925684        68.88838580126225        3.1728416619986044E-4
47.08505116895972         68.86918417639754        1.1142332791813647E-5
63.79434335913801         0.6254568190668861       0.002096548458743852
65.15439106670674         1.5866100285953548       0.0029113244730738508
63.723214704584166        -1.0701201406740612      0.001830008413191253
64.99942373824308         -0.31175499127170464     0.00260559108394931
63.424461867368315        -2.4774623254048946      0.0014718448687336405
64.11388654519517         -3.531217801305688       0.0017386935406635828
64.86327675608833         -2.075685240990944       0.0023170540188224287
62.66120825691489         -6.667892521637467       5.06756030522526E-4
63.97412017671332         -5.704177198045698       0.0013997151191569301
61.91960035228241         -10.012363159047764      2.5730332017404045E-4
61.67210933030677         -11.716296542336941      5.201649244290785E-4
62.97687823017284         -11.235952396341062      3.048077623719614E-4
62.528612999999986        -8.476331000000016       2.4838708318131175E-4
63.1518402220856          -9.856134709486575       5.104669069768697E-4
61.29776813957903         -13.863278340751602      8.455964095048785E-4
63.200615323227794        -13.05506628875683       3.2791150356237253E-4
66.7774260436403          13.727200579237014       0.004171937176592921
67.6886113318665          6.880701294000422        0.004123951872988751
62.571002                 31.367510999999972       0.00366222211262357
63.53635127653344         32.69030107294639        0.003365841849669593
63.95842882805264         35.01597394208195        0.0029292245532041017
64.2355584223116          30.747562529515474       0.0035244072040053753
64.54088369432648         27.639933941454483       0.003845014356141152
63.82001689258969         20.701613979043692       0.0041272266631985355
65.37989620521142         19.818467375177146       0.004197790764320586
63.81861467746085         22.670768037566965       0.004133420390703302
65.71324604295293         21.803483579701126       0.004139746198455363
65.57855396857013         24.39619768989106        0.004005136938783793
66.32719237016963         15.109796732855338       0.004174738996171268
52.69579199579541         62.017805002555185       1.60750097622675E-4
41.92157336054428         71.18404185478619        3.344988584785824E-4
43.77364857227048         71.83851728343392        5.7194920706327146E-5
33.19125921542058         77.01882538235274        4.794711630961568E-4
36.11664627968361         74.93666652303273        4.787529760371112E-4
36.2369964794191          77.5310385878343         1.916602720218319E-4
39.137556094045216        72.95783252334391        4.2238442566455703E-4
38.55292588770656         75.73834264356434        1.7357369720344407E-4
41.187322029602996        73.7899338503212         1.2157502804005516E-4
48.581513729562445        67.64248940671848        2.4676883407903638E-5
45.664888946575296        70.31506991462788        1.3114189084340033E-5
7.3901811185379405        84.97220690396462        2.3816471857829313E-4
9.987282476676551         84.68043026587556        2.994006206108457E-4
8.678019098674882         86.50786200615117        1.9788248015653598E-4
5.205888284994847         85.61127570837918        1.6454160343545854E-4
7.070097539342845         86.58254037788588        1.6626668989622173E-4
59.578772977992           -20.615086966773084      0.0018391077665965705
59.397028848175104        -22.377063009934513      0.0018331058689453616
60.57857484693553         -21.611201448240635      0.0011871102379202858
59.247013455563476        -23.798980004511904      0.0017979180499020364
60.33730960598618         -22.82482002402789       0.001242299397476776
57.60886144290482         -29.804767709037247      0.0019204993435952833
57.18521061550166         -31.163046027317066      0.0019070875370480467
58.51152168721849         -30.602209750901846      0.0012468033825219216
57.064035141425585        -32.32541236368445       0.001730849776265253
56.85944133804378         -33.30311806784938       0.0016296348512974124
57.60645292217519         -32.99961530540128       0.0012679852584133178
58.041840607376905        -32.320786083071944      0.0011685484507056865
67.11124042157914         2.6204215576181733       0.0037152482314579682
63.949988699541564        -7.412808439356564       0.0011986906233905081
60.72071771156021         -16.258790645968215      0.0012446441935943797
62.471353288820424        -15.352819025486706      1.8143304329365506E-4
64.21689134668469         -12.821672270991801      9.022903658180148E-4
67.72137424660654         5.803158817821333        0.0040787972697367
67.36058068075943         3.6026752413135443       0.003862162502026978
67.65295620703353         4.7018289927160275       0.0040024198683981105
64.10910484856825         33.945318339116106       0.0030749351497413313
65.13768092208021         29.18940676256698        0.0035816223975052575
66.29586150382553         17.013819169987986       0.00420011533768605
66.21514034892462         18.514200863841268       0.004198437434940083
65.78680390140475         26.329973360743082       0.0038097337785807373
30.197244099956063        78.64134634274858        5.008711494902118E-4
31.93341506453682         79.9008293683614         2.733330691850888E-4
27.099166245317935        79.77151052255108        5.391829172482487E-4
28.977048717199335        81.03244104098518        3.381362247336095E-4
24.15425723103925         81.18797294334037        5.104292578091973E-4
26.708978654989238        81.75464122136113        3.773713129228695E-4
34.30285610146764         79.10581685717624        1.855506833759457E-4
13.087407496841228        84.44246955850232        3.524479319640117E-4
12.246592989238847        86.39843788976331        2.458040236076875E-4
16.666338706182582        83.48632942424219        4.280567205152408E-4
15.074779436450683        86.00323704100367        2.781671094852223E-4
20.67816929152917         82.30908748010229        4.8764001779127986E-4
22.936979553633474        83.50105166318787        3.551887547593724E-4
18.3275403184266          85.07944492620535        3.2038381114340986E-4
2.8424933321344263        85.81110631110208        9.962747243882908E-5
4.342645599357423         87.42249372100184        7.662061899735284E-5
60.12665727081071         -18.50466132933245       0.001586925392239702
61.87168924150779         -17.831669386744093      5.538614396288777E-4
61.23333184684761         -20.241441210226977      8.717283081639549E-4
58.783212853627724        -25.156521951664992      0.0019287609334340816
60.16276429107003         -24.849893887633044      0.001154136424930896
58.09816536770179         -28.318565950858762      0.0018898404794225332
59.113424804537246        -29.494377193590097      0.001104410190341465
58.30152311135906         -26.731883184405564      0.002012175396651328
60.14955505413276         -26.224223019955527      0.00100194963397926
59.48375309874819         -27.896267973436174      0.0011520781302748473
56.436880015375685        -34.335026252274325      0.00163098911862547
57.682570336702014        -33.78380293680592       0.0010477066245569988
58.59901573131232         -31.55690782902683       0.0010119507883006307
56.01512338585656         -35.68032611216691       0.0015331095562381991
57.260184489232415        -35.46981567343368       8.790566518651621E-4
65.3506694017904          -5.236261185285107       0.0021669105525485843
66.4400406191428          0.6666047421068434       0.003313664710380637
66.17818205425863         -0.9986853726411439      0.0030290179260261674
66.16387625543209         -2.392152992224462       0.0028573081688816337
65.45958643543176         -3.7468076212636348      0.0023947241896302707
64.94984001901241         -6.572146870541319       0.0018208570420052972
64.06219174593093         -11.994083343991486      8.710164530691955E-4
64.1877570385498          -10.557561858229354      0.001042287634558381
64.14635248942291         -8.998465133814666       0.0011523108903896961
63.167675809971136        -14.333470209568345      2.52223314186395E-4
62.85779567927463         -16.78430704579078       1.8345771244376863E-5
24.853061097936013        82.72230401444043        3.6230746917775836E-4
21.013996722480762        84.4248410894385         3.275707561193608E-4
6.011035195908364         87.84035847624853        9.622648936583045E-5
9.50383803981166          88.00287522029367        1.4304918372681774E-4
7.911716921715708         88.12310896118538        1.1737294938835019E-4
-0.14180331487319967      85.79914603992749        2.0013177956745842E-5
0.8533540616449058        87.75805097625295        2.289545704148299E-5
2.931210119239007         88.1132369644248         1.9351446678972373E-5
-3.6884712648323514       85.80474501347436        8.73767618384258E-5
-1.8586377285786093       88.15318585382877        1.1554217753922957E-4
-6.99124535939416         85.81816472601824        2.0176838329333258E-4
-4.8159091766398445       88.31676820304851        2.1949211176086614E-4
-10.243453746224302       85.82268485465238        3.302523787138689E-4
-9.212552121074811        88.23590308374175        3.8733236977173124E-4
55.841372999999976        -37.45947700000001       0.0011388518770043543
57.10335980860351         -36.73182268670401       6.424219482379367E-4
54.96709127972208         -39.259016144362256      0.0010967750770773388
56.56940982925789         -38.48445239703454       4.511161507001482E-4
54.24060859855041         -40.76047595058182       0.0010194952209017782
55.88071652740835         -40.2666698266532        2.894559781386197E-4
53.825336187211434        -42.14988881677736       7.661117943592588E-4
55.356007631533686        -41.82855438249574       7.077181778436525E-5
53.43149257911648         -43.47647659368272       4.969059277941668E-4
54.70317085677705         -42.93053765251021       3.357412320820208E-5
62.007763249596074        -19.07731403275253       4.556711809475811E-4
61.513015860447105        -22.59371542960953       5.781898494835458E-4
61.86600928557295         -21.42085590482101       4.494374322228101E-4
60.84473113022967         -23.818439207612766      8.620797543846814E-4
58.356205385446344        -33.19279967496082       8.0676032610838E-4
57.827862686739046        -34.70154892079873       7.546230917019336E-4
-7.234074692690422        89.1113751563418         3.301455935774411E-4
-13.457197406304497       85.73040280653407        4.7052220185292426E-4
-12.93788595015717        87.74232581296619        5.356816672489884E-4
-16.505318454095814       85.58343880467521        6.219096777950739E-4
-15.561034597829153       87.59631508121441        6.578977205029257E-4
-19.330036522878846       84.77163271807747        7.479297589980949E-4
-18.085369216103626       87.1176933055149         7.79403318399513E-4
-8.90602930898504         89.93297898468813        4.105664498220696E-4
-68.69506424301316        33.582512717708184       0.0011239805937770311
-68.38209486872236        34.708097917959115       0.0010878971153187172
-69.2061050945122         34.297963213442756       0.0011057375126926616
-64.02273042815678        46.3965560236493         6.12738528681378E-4
-63.10258159486288        48.223668646910056       5.093732399762893E-4
-64.53998312383241        48.26528725076695        4.5471553596922176E-4
-64.82178259104882        44.7409441237459         6.964470124759467E-4
-65.49856084400034        45.92365378147567        5.988972019237079E-4
-65.53100189658473        43.421608543523          7.555487035377575E-4
-66.14746178854755        44.85015626670774        6.513898176888633E-4
-69.20428160000002        32.54941099999999        0.0011602420565482371
-69.4782288887847         33.55914129001413        0.0011315070644455291
41.92709806138514         -67.38415240877102       0.004333733490453351
41.2890384878418          -68.68283304329614       0.0045172378251913115
42.4322437515004          -68.51660196010444       0.004592035408691408
42.623189546215094        -66.32012301533851       0.004183966535318884
42.865501830219195        -67.4749631365804        0.004459049656280911
40.394860862137875        -70.06781613229732       0.00465997554367828
41.91355961549297         -69.81370623411198       0.004722947407360845
52.91617810063369         -44.6581062141576        3.2447859214074226E-4
54.13068885771469         -44.62993298928157       2.7112182425337306E-4
52.597299535464785        -45.98536102296188       2.593796354871669E-5
53.96033994197426         -45.815481856235316      6.04447812765363E-4
52.0242058457925          -47.44831117827219       3.195454996738345E-4
53.497931770712434        -47.2630400467192        9.103406259801661E-4
45.78514677097807         -61.02686231445422       0.003262125098942248
44.93545711380684         -62.40619598065032       0.003511184825048752
46.52387656927854         -62.359331711756056      0.003784625580122103
46.70981962988229         -59.88720352865123       0.003109547367579457
47.40683377575549         -61.04343361797342       0.003591212917877784
-10.085435108408499       89.81028260394777        4.5670434176967034E-4
-22.147987764107558       83.94124838357469        8.948389301439014E-4
-21.962562601705372       86.0253420535413         9.891072362659403E-4
-20.071411746560994       86.97421275344524        8.925443683656803E-4
-25.058164506773316       82.94742560832934        0.0010601677893394001
-24.50624633579171        85.12116484079918        0.0011402078784539943
-28.520910588007105       81.77442909803761        0.0012844947903118409
-27.06638468836671        84.15253928987337        0.0013048510021344134
-47.93515684563442        69.78269676615625        0.0015735533789397946
-46.3254367883138         71.38773150973016        0.0017259824342509347
-48.19650826090499        71.6493258573523         0.0018703070775831498
-62.139083025788004       50.11113904354259        3.8728261542487347E-4
-63.697045329141375       49.814667541534156       3.5362898477932225E-4
-68.11543859359845        35.9035303671836         0.001049043645603459
-69.4418416940635         35.361395252601625       0.001064829936700075
-65.64566957512592        48.404701382342246       4.0160063267647567E-4
-65.50334785212466        47.16938573631297        5.064440919772817E-4
-65.99491845562989        42.17385515071332        8.126569923700352E-4
-66.76561874723211        43.15219428643828        7.408168216645403E-4
-66.34542441562606        40.65547503728932        8.796531541054586E-4
-67.48874665352163        41.33085019321333        8.257825214117928E-4
-67.08646168186155        38.96004947704238        9.428151486859243E-4
-67.7415811154357         40.02350178064084        8.872976713170458E-4
-67.49358837815444        37.227768503673914       0.001004816978626942
-68.8759719101164         36.99590940265023        0.0010049701501371258
-68.28868472630671        38.68065294577881        9.403616404200857E-4
-70.03329577797726        34.27866888893072        0.0011017451918385532
-69.37041214680059        31.261038976300803       0.0011995836588122796
-70.08525301182797        31.972281561741784       0.0011877907041586283
-70.23330999367468        33.12526081441413        0.0011457557427936305
44.24131423696841         -63.953953527938204      0.0038281324579178544
45.703635906192034        -63.72283617171315       0.003990128793812553
43.48386024602582         -65.27677526237036       0.004052921444316571
44.941564538440794        -65.18487694067515       0.004209978230877154
44.02786434359646         -66.84883147836817       0.0044329042759209125
39.343416062154844        -71.42680723546523       0.004760140206163416
40.99918731540885         -71.38266532805302       0.004830287618834139
54.76924394698837         -43.90112745615697       3.207871835017029E-4
51.5134996715522          -49.08556445945838       7.330256559215931E-4
53.02358018858689         -48.97802496489959       0.0013177639934644492
50.84608822072035         -50.82063198237942       0.001129722693219426
52.420828510587626        -50.7124281984323        0.001693285605918804
49.90913598757423         -52.71430868052424       0.001495317921963557
51.57841411867045         -52.621910372902946      0.002055642374747202
49.259157999999985        -55.05670620000001       0.0021525877680254046
50.731476539978686        -54.147500669303156      0.0023015107729916773
48.200475176856585        -57.025000208048475      0.002529191278810128
49.670948516396905        -56.64178734391983       0.00280436869200279
47.46240908457684         -58.61567371823043       0.0028753341694923162
49.05014260675722         -58.045222151938844      0.0030782437385435957
48.247809224547           -59.61931088051221       0.0033597726334372857
-32.64043320741654        80.25980519256359        0.0015734053408634346
-44.35831910000002        73.20692699999998        0.0018685728610673136
-46.01643414618834        74.14167621931078        0.0020880787668476897
-37.10247758856814        77.58690624332417        0.0017869200985326517
-40.96317677253269        74.93884758347505        0.0018390772716639081
-43.744789063099624       75.97228274157715        0.0021763413367179157
-41.04144077782381        77.82212070543281        0.0021749255463390516
-49.39478076661545        68.29031774934535        0.001419000843780542
-50.11907017778384        69.78123002673536        0.0016837556619799937
-47.68486765140362        72.95203973632836        0.002010204425393472
-49.40143278671177        71.08645073306387        0.0018342983519355205
-61.08903745870646        52.481027153072866       2.017717936074956E-4
-63.451442765836255       51.668870222632194       1.880535523789556E-4
-65.19158075651274        49.43409851964496        3.306753455837308E-4
-64.68948290130416        50.56958306136521        2.4676397943101946E-4
-66.77238601126207        44.054873690471084       6.838476493787327E-4
-67.38835954429291        42.46630012461017        7.639960651099134E-4
-69.54802400000001        29.883684999999986       0.0012400630427979106
-70.18324670608732        30.842021544654752       0.0012259743339921303
-70.80614138177943        32.309451551011534       0.0011729945906870445
42.61501550006417         -70.42598435673217       0.004755528863029712
43.053340944577315        -69.54271289412543       0.0047028200382365215
43.585728433851585        -68.22171756930257       0.004593590419165683
38.05609417897097         -73.12434343374204       0.004839730540350168
39.87175156475918         -72.95866543587121       0.0048955251892402185
41.88013106670023         -71.25450112073838       0.004807871244056461
50.24781135693847         -55.4942266480066        0.0025961662325147405
-50.51148692613086        66.93070608575199        0.0012624683535623765
-51.17196852388608        68.33068800845288        0.0015153649530388613
-51.283581500000025       65.46654099999998        0.0010664060315541193
-51.91653676484966        66.92556728004078        0.0013388010976667641
-52.81402927771402        63.86197231124506        8.977779461468369E-4
-53.3576729595997         65.71154904565246        0.0012167927220154973
-59.688245496750156       54.682757010417944       2.3093867315436556E-5
-62.209031695029985       53.89143830473676        4.065696729324553E-6
-54.72152624000269        61.858313178011045       6.923439910596352E-4
-55.32830658747978        63.718731625566235       0.0010018014588878965
-58.111688765113186       56.825828347743965       1.6152147023099084E-4
-60.07273790941482        56.873903900806965       2.610486534348963E-4
-56.88551030000002        59.546863                4.684476334338092E-4
-57.46623406501553        61.33332981097187        7.459094674922839E-4
-59.1854591012031         59.14483451492751        5.16089149325577E-4
-70.27544100000001        28.24455599999999        0.0013018519772745735
-70.84831032007172        29.984189983755094       0.001259458588473171
-70.90213788394153        31.20663720220352        0.0012152156039775541
-71.55241405735515        1.7635464957487788       0.0017295548728034627
-71.65424040000002        3.475878999999992        0.001742233772178782
-72.63778613361751        2.574259130035959        0.0018101358113663674
-72.03013993389013        4.639780384675838        0.0017700536525277963
-72.84653903464732        3.751330587526286        0.0018260250238306061
-72.41875920000001        5.843065999999993        0.0017961321461666332
-73.06917190674434        4.718768929658351        0.0018394639918312763
-72.46036403231422        8.163083176299573        0.0017957022461571465
-72.49995880000002        10.370577999999995       0.0017928296448621733
-73.69533883590309        9.322219320282333        0.001866231445442651
36.824404999999985        -75.19726260000002       0.004868634935197846
38.750706594987335        -74.8665774530339        0.004894284645066471
40.767248353182154        -72.3929093143522        0.004869586171206558
39.70907676258421         -74.06046464581694       0.004893648286457469
-61.34939581349374        55.73515650214712        1.7242999506038997E-4
-70.52877943903506        26.090280424526767       0.0013662725125216726
-71.5362195362643         27.103944977649164       0.001361901722819761
-71.39513850000002        23.744463999999994       0.001458431525319541
-71.87579538506498        25.612494923068127       0.0014154260540482008
-71.51678326516269        21.52463423707365        0.00152645944174757
-72.65874172880174        22.102867217854264       0.0015451571895989738
-71.50526187068697        19.211148351079          0.0015906525153578932
-72.67389052727354        19.933891311092843       0.0016177420636420137
-71.52868338021187        16.887197115020623       0.0016486070438953213
-72.71809099154177        17.81312483421401        0.001684562627849856
-71.45197624621984        0.07453146432708091      0.0017117495709938688
-72.6451115525238         1.3440968475543873       0.0018032484876281119
-71.3554428               -1.5488560000000011      0.001692292068224223
-72.56031287128182        -0.8575518269908979      0.00178024942647418
-73.84951138791754        7.017977086771152        0.0018765057617831996
-70.76124461950096        -3.1465941151618115      0.0016301184651053777
-71.98318428585942        -2.8212511064768053      0.0017260620916585007
-70.484463758049          -4.848031802183488       0.0015808930686046774
-71.72664542530836        -4.1217958685467035      0.0016907954445429044
-70.39541067493796        -6.6375101037252895      0.0015304668714649083
-71.35970457614478        -5.43290993246935        0.0016393914755788996
-69.42213900000002        -10.765897000000024      0.0012760977606331714
-69.84627938683596        -9.5721949630718         0.0013768591854714449
-70.6517530395607         -10.49012597511488       0.0014056906574497832
-71.64102605189402        14.546299303593521       0.0016994346939015054
-73.26226114904387        16.11714706391153        0.0017485331124932682
-71.72837520000002        12.46306199999998        0.001728867841863213
-73.60968404365376        13.903534495975306       0.0018116438922432879
-73.56049072987226        12.103044639726889       0.0018394597685283814
34.543184999999994        -76.84885860000001       0.004798418983103209
33.27344099999999         -78.68626480000002       0.004702664688973568
34.821138194646686        -78.69568467974646       0.0047040189897752105
36.89370909029426         -76.96228168927385       0.00481413699685293
38.09575600070626         -76.00901779031146       0.004847510024559465
-74.20261998831154        2.2148692937255934       0.0018664998835266206
-74.46748017383293        3.0852956693778966       0.0018776558881566652
-74.05345798523193        5.626340204548884        0.0018814835808601688
-74.09246252964718        4.106333857942854        0.0018775391788893522
-70.26315000000001        -8.398953000000006       0.001461985843750395
-71.51170856200964        -7.244959644942828       0.0016012963297194899
-70.99552743510795        -9.380137950058689       0.0014859673400110587
-69.36886074591928        -12.59642176019603       0.001146205504526928
-70.69267188641894        -11.892554876102706      0.0013271149739875407
-74.9560103020208         7.851120002029144        0.0019009960818918772
-74.50573212694734        10.681812870810388       0.0018811338735450628
-74.9467666745639         9.118387603699471        0.0018982211865526746
29.807724740800584        -81.08221791857646       0.004476577273410581
28.39134116953813         -81.8534577374064        0.004373966253501144
29.585098564250824        -82.42978556532984       0.0043353207913428005
31.402531927343645        -79.78999710135251       0.0046047387076199875
32.889465828442894        -80.35535244258156       0.004560337996302122
31.61035301114211         -81.24495687382826       0.004474258780421209
35.87645941926505         -78.11441318180948       0.004735946546158276
-73.75535985612339        1.3112631156217935       0.0018482079878824956
-73.5015829885479         -0.5598769102569829      0.0018216808260108977
-73.41282638252123        -1.558913554537604       0.0018080684569021024
-73.17744622069954        -2.649781952047437       0.001786972967703443
-73.40098717171303        -3.710928532689406       0.0017772344558669925
-69.27872903641365        -14.41158804693249       9.727913726766818E-4
-70.42232236290971        -13.484257901428666      0.0011827290510067166
-69.15700230000002        -16.15592699999999       7.584270091253488E-4
-70.28175026911985        -14.926731994195398      0.00103332445578469
27.275514547684203        -82.69851733070723       0.0042554000313900775
28.750465018973532        -83.37641716637656       0.0042029236451931185
26.224713582461774        -83.73609036132663       0.004099888111634364
27.661621591708194        -84.18365495180424       0.0040807318066667375
30.646658891941886        -82.22612790428968       0.004353174391537096
25.04070804539518         -84.59081850270064       0.00394584704972345
26.42686954274081         -84.96963222435909       0.003947894233953225
-73.32756497887073        -4.710319913167051       0.0017557554240084372
-73.22119338300128        -5.544173806936808       0.001732928270230992
-72.54817527357785        -6.527097311381319       0.0016812630796117362
-72.4795582316769         -8.255172756208573       0.0016224269371262687
-72.19381734162036        -9.328411839501438       0.0015676849491901984
-72.34891512838023        -10.423695069167756      0.0015273998721459792
-72.35127330344703        -11.365440744938134      0.0014794393225873448
-72.37540095136947        -12.153243320358353      0.001435074921247781
-71.69474334900764        -12.851162239367591      0.0013436199015923883
-68.75294250945484        -17.273445107404545      5.525625281679845E-4
-69.91993188384883        -17.077439922015344      7.3489579508507E-4
23.7597081966794          -85.2772312637879        0.003793489815818757
25.01266079149171         -85.73036541396843       0.0037986012633588473
26.309390224774308        -86.10736765437106       0.0037564782524174556
-71.21921405207479        -14.192595172188767      0.00119738804061904
-71.37955490113984        -15.91410507839746       0.0010449364444763479
-68.33878020000002        -18.418904000000012      3.135583725324201E-4
-69.64906693910707        -18.23806462392994       5.285253093626312E-4
-71.12867819341152        -16.929774209619865      9.024170968377175E-4
-68.25140952168864        -20.443924249820565      8.199141443483368E-5
-69.52870328093307        -19.640445711415815      2.7346322518787686E-4
22.394001033612703        -86.35729573399261       0.0035688015343566942
23.931068322800378        -87.07120141361648       0.0035515584658930843
25.459914661150485        -86.84725522163951       0.0036204616839675685
11.611203560862105        -91.43314001441664       0.0019199507421466672
10.311780472285292        -91.91772884769311       0.0017175205772682473
11.226846873021017        -92.54228272849247       0.0017649220828186846
20.433544003748022        -87.41784391709052       0.0032863161612316366
21.931233835521194        -88.25914871724342       0.0032690004104763692
9.317252399582577         -92.3493297853026        0.0015553845074454536
10.22451915776564         -93.06810606052676       0.0015971199774067607
-68.17243731174196        -22.377736027709524      5.17959070224918E-4
-69.42531568840015        -21.25520649261959       5.765651534613003E-5
-71.34459246402704        -17.896049543925223      8.053304591812832E-4
-65.89338989937262        -33.1940272009228        0.002900461453539137
-66.06270284237876        -31.75824051347534       0.0027095783265196453
-66.87410785161752        -32.31346292632845       0.0027689176547429327
17.92187251863775         -88.70601349964713       0.002905161193344774
20.11529795567761         -89.21488486086449       0.003011362375632237
13.343166814079265        -91.01265847441526       0.0021603348022682933
12.78252383395415         -92.6020498609406        0.0019248181544328918
15.37420152408257         -89.95083946792286       0.002500525402158685
14.80195491084837         -91.84889603010268       0.0022125299327030584
16.836656108848096        -90.93985923284751       0.002513026231408172
8.32460613454166          -92.54998773606322       0.0014138984590771897
9.069099433914616         -93.48192420517417       0.0014218914809339817
7.225571514213658         -92.84982095990655       0.001248882468846274
7.969295629754265         -93.848427352147         0.001256406495877077
-68.0168855283512         -23.88798526802545       9.017305092236562E-4
-68.97714171936039        -23.250120234704916      5.820585964127177E-4
-66.1949203               -30.247777000000017      0.002471336257011656
-67.06434190126353        -31.270085355522017      0.002602549505331078
-67.59845040796169        -25.17517686716959       0.0012788035947263743
-68.74165809083657        -25.02979571358815       0.0010545082423490879
-66.75608324744844        -28.91982525968098       0.0022043567436267307
-67.21057142784377        -30.139651398028914      0.0024011460032900174
-67.16873482225631        -26.393629978565464      0.0016239802471550123
-68.42364410950353        -26.26909036366771       0.0014131713018807682
-66.97715036559738        -27.60647889002384       0.0019159878850213662
-67.74752483157275        -28.143167994308556      0.0019475594275995406
-67.80359991297547        -27.212530505517677      0.001733872441462718
-70.81756321495779        -18.93013242290609       5.876822461727826E-4
-70.68476063389178        -20.548667478094856      2.9681083468195354E-4
-67.90384475489047        -33.30307330506779       0.002800758713269248
-65.5958936889704         -34.61131901555718       0.0030580220809148344
-66.5773292808541         -33.96257969941078       0.002989819793053846
11.449025631541147        -93.79891112180442       0.0016509708639061704
9.985991944196863         -94.31143862931718       0.0014423774791921667
6.1456992953755645        -95.33782043112568       9.076131648499963E-4
6.1544219999999825        -93.37909010000001       0.001068326986829446
7.008529659683706         -93.88554320631638       0.0011351729103041414
-70.47741996504395        -22.024179859149744      2.356715582958399E-5
-67.79790300230304        -32.26674193632756       0.002677867502512976
-67.50356520246767        -34.17081688079684       0.002948795674075246
-67.26617964947728        -35.16371088552554       0.003072051092404455
-65.05099950000002        -35.937802000000005      0.0031680801350016975
-66.32755792926065        -35.53984453163174       0.003161218974185309
-67.03674531899476        -36.1519553501813        0.0031789585104083085
4.256740018897894         -95.66580110489194       6.543658235633187E-4
5.09164564523593          -95.33575900192602       7.80723750813353E-4
7.30053893502348          -94.93357629341803       0.0010793218871802263
8.661840183793197         -94.72564612048261       0.0012552376871497045
2.7418336125034144        -95.99400993458978       4.481740236223358E-4
4.803856149843734         -93.4681836397113        8.886870355903354E-4
5.356277870368086         -94.40260984801535       8.865792935123101E-4
-70.0783539560912         -23.412705794722758      4.0090054799151245E-4
-69.92182520875602        -24.711744372801082      7.3291735882575E-4
-68.05520374584947        -30.890350630601027      0.0024307027554170135
-69.60958482078038        -26.257429555394797      0.0011672638632638094
-68.90174749659016        -27.68224869827646       0.0016491733083347296
-68.33534888794563        -29.30245011647351       0.0020971723191359204
-64.9542477974642         -37.274865629483166      0.00328060852422438
-66.01229194517057        -36.72682303248316       0.0032703969722087563
-66.85229977240016        -37.247207772800294      0.00327695606478803
2.02255146444974          -96.41023322759023       3.3582286399842787E-4
3.196484621137919         -93.82863507132122       6.55925102788113E-4
4.10918771152741          -94.72663963315969       7.055629941637859E-4
-64.86140006781358        -38.65820594824277       0.003381039766865216
-66.05348848698728        -38.01815441926459       0.0033667128732215203
-66.94766406028289        -38.04877110377107       0.003321296671666774
1.2323076284243293        -96.37330014675001       2.4307428627122485E-4
1.64348099999998          -94.4750717              4.1318582062388476E-4
2.8809201988658835        -95.00797504004989       5.317031029072605E-4
-64.75838170000002        -40.34107700000003       0.0034910468099873804
-66.00731969909401        -39.39847644915419       0.003452820035486321
-66.77083727199363        -38.70820346295446       0.0033735308343385215
0.06282783273701127       -96.18759821330013       1.1237030257268965E-4
-0.054543591251900995     -94.60734718411064       1.9438525028708797E-4
0.9733502699225614        -95.50408284673819       2.6292207424033487E-4
-64.05970040540423        -42.132478559286064      0.0035683904054233523
-65.46013284162918        -41.78657387711024       0.0035856736131511455
-62.74569129438816        -47.29682893524043       0.0037790333308051136
-63.03224720572996        -46.16110115149107       0.003738566551498063
-63.69886429611922        -47.173622436297094      0.003793993913777825
-63.53864750000002        -45.09129030000001       0.0037093417345524047
-64.38613276416217        -46.223654029354236      0.0037571367995607573
-63.70552014464949        -43.740334176346735      0.0036442166293698015
-65.07021518993297        -43.1782757524447        0.0036518302465755985
-64.67849579550173        -44.75645136095196       0.0037137428688864757
-62.45334936351442        -48.34755509521453       0.0038098237770661254
-63.59274368477881        -48.19998558305704       0.003808240681132216
-61.99223591647518        -49.33578897930071       0.0038275576660297232
-63.107044614647364       -49.11498408000957       0.003826914702410025
-1.3898392767006957       -96.01463090643887       5.2558329360644085E-5
-2.229475289266378        -94.60278337063501       6.583277566063472E-5
-61.61963281575995        -50.62254786308982       0.0038451669875135142
-62.98582971734726        -50.2746726722669        0.0038118012987365148
-3.497366940402443        -95.98291375881944       2.975380453546783E-4
-4.991347472395548        -94.60610748997725       3.794314322130843E-4
-8.199869022685368        -94.60490203547903       7.101999904600281E-4
-5.991022674417456        -95.99303957338071       5.750653963920438E-4
-61.080411568463326       -52.206957612801766      0.003834263240142159
-62.41029991780339        -51.77068413236456       0.003781947900028889
-60.207347417122804       -54.01872792043788       0.003768937311941681
-61.596795349104234       -53.525517526527906      0.0037000594721219304
-8.24144240488641         -96.0174008470044        8.081549419081263E-4
-11.280592087164816       -94.6111072944195        9.882564854404724E-4
-9.963954323070968        -95.93369247580176       9.677635424733683E-4
-59.290187576743186       -55.86277156756334       0.0035861105724278915
-60.81960336071736        -55.420288657178816      0.0034829271380816384
-59.94986773480681        -57.13315046698335       0.003157106653416581
-12.20284228642636        -95.87277514044848       0.0011578518837130763
-13.813991999999999       -94.50790480000003       0.001176865846698849
-14.651377969244733       -95.80961449919356       0.001338055497864657
-59.13797860577188        -58.47580708378639       0.0027970043347756244
-58.82876550792821        -59.55079213805386       0.0023990525387704697
-58.398983735339755       -57.52434654192249       0.0032506434058438213
-58.14216376621115        -60.86640932660882       0.0019030925225971673
-16.029057095217823       -93.65935241908123       0.0012359911088894032
-16.978802309931886       -95.14324257834085       0.0014368366163747676
-18.654980761935505       -94.87696492302177       0.001499649559713212
-57.694009563282904       -59.031639309682035      0.0027324925534754803
-57.54811552817569        -61.48810220380597       0.0016553878428198446
-57.207053623798465       -62.31778139981317       0.001337976251637103
-57.030501485444596       -60.38790507471726       0.002129721552467082
-58.18595475767239        -60.09385067545392       0.0022185236695813574
-18.243329000000003       -93.37899860000002       0.0013245185842902796
-21.216598542056893       -93.94239287200008       0.001518211717739762
-56.39236845246979        -63.57968010422539       8.692685536238701E-4
-56.14566069613243        -61.61946803970969       0.0015200760031355547
-55.73611615891366        -64.31225092273117       5.864775966931517E-4
-55.402365936094654       -65.1337897322561        3.780863607252029E-4
-20.023969788049442       -92.61244138720251       0.0013046896415406933
-19.68165207285885        -94.11053915026825       0.0014763380370659968
-22.880645228937986       -93.32228585419776       0.0015053278146472948
-21.791810067034692       -92.19601905061538       0.0013150343823675886
-24.32295847743363        -93.14757031740919       0.0015244807527418913
-55.19046465661475        -62.868808877509785      8.708667685764348E-4
-56.562066095681224       -62.74335724883988       0.0011313154690661114
-54.464627100000016       -64.2918671              2.9412484039579787E-4
-54.261693891306216       -66.53169239657123       2.1793371442254544E-5
-26.6275714754466         -92.77542653729505       0.0015305030738591296
-27.565340822136466       -92.58515377506713       0.0015225746028623977
-23.518543626896395       -91.38371892141775       0.0012483501507261213
-53.33388212453789        -65.48408265547302       2.1793077380675464E-4
-54.61982151001553        -65.53616230020904       1.4356882073136672E-4
-53.65808332187165        -67.61644190973136       1.9297134826868484E-4
-28.524517228941885       -91.63167290493627       0.0014178167809359987
-25.58737417185206        -90.32267190903488       0.0011295710678847631
-25.45079180664766        -92.18523091242601       0.001433848063262702
-52.37092737246775        -66.53521340015581       5.774759345098784E-4
-53.310390723060806       -66.77196418275267       2.875794595767339E-4
-52.831231298085406       -68.72460468361524       3.623047920998726E-4
-29.689093126073605       -90.4238113680849        0.00125657556475757
-30.975936110047744       -89.970008705684         0.0012045998940090619
-27.980797477568427       -89.4261323600325        0.0010312513378517366
-26.91296269967696        -91.53723101821184       0.001375973236384137
-33.580874440285825       -88.78749240646856       0.0010584395234930558
-51.74288250286412        -67.57754602188906       7.445381591292786E-4
-52.66877544981699        -67.58730606784144       4.633664246369469E-4
-52.2270906361658         -69.66444146573396       4.393576118788857E-4
-32.60496922298122        -88.95666363616233       0.0010662006693891585
-30.104319213315836       -88.52204814547947       9.14715236800423E-4
-34.08141938421272        -88.14767133322984       9.617449879778528E-4
-51.228030657453814       -68.570135851462         8.170282477856887E-4
-52.099137480552244       -68.29806620890454       5.881519182981305E-4
-51.57542072984479        -70.51249453324631       5.055813864296849E-4
-31.851258276967062       -87.70625638739176       8.051417848355599E-4
-31.63694891975371        -89.07930061581237       0.0010661163358382311
-33.3573662219616         -87.0680811131967        7.291898259280949E-4
-33.151616924019486       -88.16159703990716       9.382243085955741E-4
-35.425576951471974       -87.2253062279448        8.380260446094398E-4
-50.52704328264996        -69.45688037356855       9.110448888461145E-4
-51.37321117650294        -69.60212948553648       6.633106457184235E-4
-51.049205486032974       -71.4656589718968        5.026431378290577E-4
-36.33070737397243        -86.90160835012713       8.11712321324938E-4
-34.540512325898476       -86.32839098357742       6.252672462360165E-4
-34.55095681679934        -87.41567764063518       8.431747765800315E-4
-37.08851762712095        -86.58701244540978       7.840861275571209E-4
-49.754590113872545       -70.43999517604544       9.694295256815998E-4
-50.756391646572546       -70.46955110581247       7.104093749788036E-4
-50.3238857574674         -72.28157976762          5.388407041814272E-4
-35.731246170986545       -85.41258619497002       4.893094139964693E-4
-35.75972228405561        -86.43666409874481       7.019112251748366E-4
-37.657535675293744       -85.84775385292137       6.733529045386197E-4
-49.127659804594565       -71.73783582884673       8.946900541915992E-4
-50.28383478221133        -71.31900958595409       6.984412005929669E-4
-49.4515640227068         -73.37551075560873       5.345193173630497E-4
-37.08451874318903        -84.62397119262812       3.9542668946619675E-4
-36.62878310450942        -86.00840854369355       6.568204228806288E-4
-38.59644769705134        -84.9184922177721        5.431985514547932E-4
-48.395143700244624       -73.19205128220194       7.770503609681595E-4
-48.50324517520278        -74.69497232969935       4.7198078295453486E-4
-38.45699252055758        -83.63271940240313       2.6842725685957E-4
-39.90374945410765        -83.89185096465003       4.190904833685227E-4
-47.58678487456982        -74.4946417446604        6.725237915849239E-4
-47.47011574496663        -75.9979563406028        3.9450970898285975E-4
-39.890067141643414       -82.25092147128491       7.105383339272436E-5
-41.35139497232856        -82.665305697541         2.7446811142263494E-4
-46.491498347297494       -75.70000227017319       6.095065569118319E-4
-45.88895956537226        -77.98784858976421       2.2353631147221942E-4
-42.91338008173963        -81.22238607849906       1.1118423249742437E-4
-44.12340383405254        -80.20765486320543       2.1982963347308426E-5
-41.381955000000005       -80.87056050000001       1.068207478425176E-4
-45.359566915986434       -77.0418197535306        4.925288695717539E-4
-46.498674692272644       -76.92894417843178       3.5481892698772943E-4
-44.48758390000002        -78.6695679              2.561207272489749E-4
-43.06276886887574        -79.96484333307463       1.3846534658078224E-4
65.9793858844248          9.220031323811742        0.003912270874113277
66.2951478705101          11.248124165922542       0.004062194574804945
66.54429667989469         8.508828200091745        0.004000941847198236
66.23623783555603         7.749130435026034        0.00388985702499256
66.79365292001648         10.375754445078279       0.004107543797427171
59.899145410982086        46.66757722289328        0.0016043444086357717
66.0293626182294          4.969211533434985        0.003613985968707878
66.55495236730167         6.981402802972755        0.003919509781903363
67.08309626337372         7.708184525603849        0.004066106594144747
66.94701338724377         6.239788310083309        0.003962082782331899
66.83595581090276         5.375548918446942        0.003877860437221825
66.80923418160828         4.440083069227749        0.0037983110876138593
64.53426199147722         -4.552506325387265       0.001841590396840287
66.41247576040006         1.8528612004713025       0.0034331933946962767
10.352577720880385        86.86861747641674        2.0472737876961467E-4
-10.98704298212502        88.46373283384267        4.6907727410472333E-4
41.50886051238946         -70.68005498458864       0.004787938002283998
42.10009759201688         -70.76193386587185       0.004785352353660954
-73.60785285235949        3.02494029447821         0.0018579245502354583
-74.06209123593615        8.244358824891735        0.001883248269902521
-73.43408523320868        2.0954942772808627       0.0018453836732540627
-72.59896959392455        -1.913638869590062       0.0017716687612125762
-72.63146737216735        -3.47237694664893        0.0017529245871644242
-73.03904778861832        0.24548660231185052      0.0018135765586965585
-72.7049756983669         -4.267186519404207       0.0017425619665004041
-72.41837675753857        -5.310399110485576       0.0017071706815636883
-71.77362626489005        -6.2468127774056965      0.0016473749399733909
-71.65207433198935        -8.393350148750688       0.0015719523049142273
-71.54233959103522        -10.140521141569604      0.0014921317779470478
-71.52325776856955        -10.99166553727417       0.0014475871886579367
-71.73634092553691        -11.84912987341988       0.0014130469716854693
-72.26831152604865        -7.549801033976934       0.0016364969631528573
-70.54879548471003        -16.0718923754005        9.380366442098692E-4
-71.0622624360197         -15.211446472974144      0.0010861876717547722
-70.52543264349302        -17.78942552362675       7.156164625132626E-4
-67.09168999858424        -33.20178365814237       0.0028723035451675982
-69.43716337517344        -22.49628563773857       3.2281390143091074E-4
-69.180868425444          -24.07588844532824       7.384431174734911E-4
-66.6958276132892         -34.75207543030451       0.003071009106407053
6.398217958249186         -94.42125633810335       0.001014623580495158
3.5275680264855946        -95.607281179474         5.698152096619558E-4
1.9053679873828189        -95.65284932847351       3.680549417832274E-4
-51.92529010633072        -68.93927358339555       5.841894069781584E-4
54.50044103074486         44.13009431189305        0.0029325030949038933
55.72107079682616         42.430350458111235       0.0030433303219140617
56.00744869597337         44.01639426137102        0.002676036287945882
61.33053899999999         7.942965999999983        0.0018020343384227422
60.96187533848134         6.993775087758505        0.0014067994006006224
62.10840758499289         6.9929567529700165       0.002076555661454371
61.55758636667327         9.862540087318424        0.00226524055310251
62.81950164521458         9.195395349652266        0.002765684978280447
56.87750499999999         40.61758699999999        0.003171111216428435
57.43701163054327         42.98035041180884        0.002631368450887628
53.25934575748492         45.806017991205294       0.002821201494286718
55.37227973104675         45.56327790107731        0.0024804660847805304
52.14379021862911         47.68075482472708        0.00263995084667229
54.292024661392894        47.370205827428244       0.002307136660755882
51.15835899999999         49.817507999999975       0.0023794602375247775
53.32000467421617         49.06327806497312        0.0021395511445143067
49.040899959097665        52.098776486082315       0.00230730110988675
51.51420961446761         51.70305908898209        0.0019369886010094373
60.59518699999999         6.049669999999992        9.926640799228226E-4
61.724037524496936        6.169424457799907        0.0017217395640306554
61.62988259360574         11.942381381699539       0.0026559421370190295
63.151298804401875        11.10104893993866        0.003152633254568493
58.3062569318562          36.75275525330936        0.0035638453160655725
58.976141503939346        35.46720568557633        0.003636824752133616
59.31721280157903         36.36673927863283        0.0034464387198893665
61.69020400000001         13.736728                0.0029785369357927527
62.79547234697859         12.695919948136074       0.0032262645443139615
62.27470665339334         15.040193473705594       0.0033737828031066286
62.825572357181876        13.979601727255044       0.0034004461743748493
57.513612475437796        38.42134211049398        0.0034402754686782555
58.34372587724704         40.09006478661773        0.003000661630811474
59.110524156367056        38.10808012710164        0.0032054865959209033
57.009737410961186        44.92743379972337        0.0023354602151675063
46.41347175725565         54.783309076856995       0.0022456614335065184
49.15877269646727         55.5246088159428         0.0016245822804887844
43.466566908282736        57.74959260192767        0.0021697788211059166
46.600925278611165        58.19638636668049        0.0015682534479291022
6.231771812521809         76.77039158883159        6.668965887093314E-4
7.748041894027776         76.30121402400191        7.277980410534401E-4
7.526399139009389         77.88423062403282        6.127283915667581E-4
60.472754826704715        4.205890250117955        5.668459922186786E-4
61.67852138180639         4.96683015134229         0.001492052669448296
60.32248199999999         1.9427519999999845       6.465392065035935E-5
59.5223873306783          -0.4126727163264307      9.074954667833701E-4
61.33544600935037         -0.060024421510479695    4.6467901539537504E-4
59.17406613904649         -2.7647456252571985      0.00148484648773195
60.791030441665725        -2.0615640401980135      2.00242014012475E-4
63.248105061119055        6.925592831028188        0.0026551469249407322
59.34731677413372         34.218458771891264       0.0037427421521420423
60.094381313155324        34.80470440345663        0.003548494534977298
62.56193823498733         16.371219366194595       0.0036226626001970574
63.14382751234558         15.505269968275416       0.003667138325306518
63.90406937240496         12.396941248704668       0.0035500486811808063
58.52154043259126         41.29827527689865        0.002758843022652002
59.13258491196385         39.19062173349474        0.003022057598536687
59.7791166572094          37.254826223948406       0.003232465147362862
56.3556121155556          46.93075167084154        0.0020590029857949776
55.30374342708129         49.213652802701795       0.0017938917911193841
53.70210606397754         51.23426887000848        0.00166902622695142
51.95822693283092         53.9657108898587         0.00145413218676127
51.38937338504796         56.60021112183945        0.001104303985414723
40.1702256201253          60.8681060983343         0.002086351940918607
43.90583947206996         61.56464581804756        0.0014131218647436272
32.48696444083886         66.54699574233562        0.0019146946527365816
36.415891526656694        64.0933690493041         0.0019766601766365854
36.157923221388536        67.89230774353746        0.0013836463959948642
40.20788857179005         65.25328652937898        0.0013298548527882481
9.617676591325406         75.57972651704904        8.190324753977185E-4
9.61464300655665          76.90776070496453        7.255749054978777E-4
12.030685091820681        74.7789310673932         9.391723855258216E-4
11.274893930001749        76.6066224574179         7.875204889699061E-4
14.90949504166804         73.84072487299498        0.0010972441331495997
13.927026252151174        76.43049173707978        8.6835927606288E-4
18.0122112372313          72.83302456424592        0.001276220853093618
17.089777366507345        75.56227335864676        0.0010109233621868607
21.15744655680498         71.54782515488239        0.001474938387212521
20.40665809301475         74.60361645622255        0.001149084766174202
4.633764022202769         76.93180492756952        6.321772055997155E-4
5.405025762209536         78.30321971948274        5.425743274645178E-4
2.6125058828307526        77.11348853163102        5.979020350917602E-4
3.8075633446097967        78.5342441741706         4.990306315024035E-4
61.97907747850472         3.255037090833404        0.0013998514031576814
58.83787583472204         -5.001837904039379       0.0019662015214026995
60.645890498536815        -4.150483942710387       5.63942889782787E-4
58.472132992534256        -7.317419529295233       0.002394450658717018
60.089970293308866        -6.223547437794986       0.0011709067494432013
58.034495130787434        -9.767776249485037       0.0027948819618196508
59.86828526320296         -8.397650695999088       0.0014954100976927176
57.20165979005993         -12.049366287883087      0.003355255522826006
58.899791601656176        -11.59676745154514       0.0022937166624809047
63.414720968389446        5.867516996913981        0.0025927649005184072
59.781195391439496        32.78128289065283        0.0038444168772279186
60.58339102313636         33.681214617329616       0.00362580464466955
60.20943930665984         36.00278775081767        0.003357791366767171
60.33954079072288         31.233874138653263       0.003920103088419613
61.04183113680985         32.11819305239882        0.0037483841746702717
60.60634075459872         29.657676912774498       0.004007197140005636
61.5368200337075          30.667488533102354       0.0038376807141733416
61.40600899999999         26.937472999999983       0.004070300375138114
61.54903442933958         25.573949944127268       0.004081797407527343
62.0851614951406          26.286975705158937       0.004065197880968707
60.849629596217525        28.2635723015328         0.004056928994851661
61.69704381256324         29.1145767713149         0.003950460332144967
61.75883254324983         27.957307350941704       0.004016307107945871
62.689401579156296        17.953242857653997       0.0038181621099255825
61.743487999999985        22.34057899999999        0.004001466651908037
62.321183522792275        20.95061189178578        0.003985147405533462
62.75215232492083         22.020757141677105       0.004067440837019709
61.65322813564838         23.994227379527647       0.0040607659466381785
62.51722506418729         25.07944724032332        0.004080952090736445
62.672098566255386        23.455842779884428       0.004086873427996407
63.80127785102709         13.620552856603302       0.003640081120104721
63.561685311738685        14.81117888085924        0.003697164806863107
49.69730397618043         58.48968572106701        0.0010516525846436808
47.76171746990528         60.98282705627804        9.486075340608968E-4
28.458819052906566        68.60775254036186        0.0018050606979243267
32.1720874376577          70.76972865870789        0.001300354012509386
24.607163112251293        70.14543474182557        0.0016643253886253762
27.83083709832883         72.15629955287343        0.001341336961265871
46.41122492882987         63.51699277568075        7.678548698102916E-4
24.17794890143586         74.39257202298606        0.0011623952100864865
0.18194899999997466       77.94031099999998        5.056363255904334E-4
2.1070109541180972        79.0353758683289         4.3627559674427885E-4
-2.0769577380043738       78.02285124839939        4.819889397699034E-4
-1.0401467702647973       79.56796785613132        3.487763108270675E-4
-4.095359830418132        78.0966066314987         4.5858117966164624E-4
-2.9538549156813514       79.54836716316173        3.218760298473178E-4
-6.0574460000000006       78.16830700000003        4.2927772117015706E-4
-4.751206692320256        79.5694756754914         2.910540428171793E-4
56.834841820526755        -14.326480837118098      0.0035964939483997815
58.51149522277339         -12.876747070259263      0.002573878346361136
55.85806523973706         -20.091268434841208      0.004116367380430641
55.37984172163328         -22.551754796519283      0.004275269336361021
56.97891802140073         -22.214879616841024      0.003322671118971554
53.92941459511878         -29.480907633053008      0.004338994759416237
53.5662274429142          -31.43286582729181       0.004208028003412467
55.018309292121906        -30.463026481153264      0.0034193329046516285
54.90566598465473         -24.951580986293884      0.004355826288968467
56.684859666389244        -23.831238708967643      0.003361608354866652
54.41609886616992         -27.3463361476581        0.004364045224775126
55.652073444250064        -28.61054139146079       0.003355209390455416
55.93010599704302         -26.958712418887814      0.0034457804571802475
53.22307534175883         -33.332080742963484      0.004013912811010711
54.90320098366395         -32.383521916464915      0.0030735993695605313
63.01679417273452         4.593899786075628        0.0022072953693001995
62.359637282691004        1.3987595266071582       0.0013532982718376108
62.02468143501943         -3.009021023201071       5.209672710453361E-4
62.331679472460856        -1.4547683353366356      9.269244798584264E-4
62.69931424775332         -0.12142109064576943     0.0013447281783209863
62.017706650687806        -4.351188142359749       3.510170520297784E-4
60.26012439097196         -10.394319917611366      0.0013530941280195385
62.07173984806022         27.183091713729716       0.004036740611609413
62.653796                 19.646593999999993       0.003948135115099949
44.08285314237571         65.66095092573295        7.750781305944088E-4
36.102201885987114        71.7669943898196         8.522318352452984E-4
42.09851971988158         68.0881556439466         6.943371490360506E-4
39.16889721445516         69.47147615513362        8.454423784165499E-4
-8.295956000000018        78.87150899999997        3.012724977437542E-4
-6.43227595790237         79.76364397801724        2.3989271520288846E-4
52.863665872210575        -35.35185773943186       0.003725298779683195
54.14944137366857         -34.72031982898849       0.0029876709642460697
56.45215762333507         -17.08812885429606       0.003827637642834447
58.42998604620796         -15.84216687944257       0.0026566645825141233
58.0273838702495          -19.147356446868503      0.0028480455992361264
56.13110141561303         -31.532035845058147      0.002470548174301701
61.58590263665507         -5.641483358086752       8.227031779717286E-5
61.2617653207361          -8.868915877846291       5.949016254441775E-4
61.38092338815291         -7.3939561383541115      3.928842793403664E-4
60.15499096513007         -12.409953584400014      0.0015119570435536689
33.6266033244815          73.79552123643346        8.057407114072102E-4
30.550821803658515        74.48539122825436        9.248858270684002E-4
27.385049528370725        76.22937576517005        8.759802737690892E-4
8.405674874317786         82.71586877074061        3.588061927330688E-4
11.181024319351085        81.55173447109748        4.745964241977263E-4
24.454279021527174        77.92913492160689        7.900668353497953E-4
14.719844482970963        81.10409135124294        5.586295765781513E-4
21.736368605008373        79.39803954359729        7.015195127113016E-4
18.199500589041584        80.1562926852427         6.528386570305578E-4
5.947567103134607         83.38838307696024        2.734162264719786E-4
-10.877689910863037       78.16207968900041        3.3136046916831807E-4
-9.979854036060928        80.87491787774867        3.368830699193581E-5
-14.123189000000012       77.792056                2.6748838839678324E-4
-12.24163585501222        80.1908657028981         2.3485785385107816E-5
51.339925940439436        -41.78165001691023       0.0024710368840217822
50.8564837490614          -42.906207790028034      0.0023137317773799793
51.64209263565237         -42.97456828072974       0.0017570828048424914
52.546587999999986        -37.24773100000003       0.0033559001582192383
54.336429746514725        -36.10730692643024       0.002461698489280628
51.826419                 -38.85280300000001       0.003310339402389506
53.47884674116547         -38.40522304788961       0.0023013710963114553
51.71330227350281         -40.418927996615025      0.0027759418206228514
52.817668647494855        -40.1157955452037        0.002130348767042989
52.4278094064247          -41.701773221071015      0.0017728200229979452
50.58400696813916         -44.06905614564956       0.0019718777305987034
51.36102798100333         -43.665164363092636      0.001641550520631363
59.32480835795783         -14.326863541695245      0.002087769877659462
58.07323775076392         -21.049892483973025      0.002727320549272494
58.78051433951398         -17.418318860094708      0.002428246151254032
58.09285460202825         -22.80758209703288       0.0025839685451883865
56.42931162304332         -30.04506806061613       0.0025907165137390997
58.004045849605696        -24.22177984308631       0.0025008241581737645
56.95501800529369         -28.862489783481227      0.0024842755098498648
57.003459811777795        -27.52922084996456       0.0026780817624272313
57.08387294501921         -25.693132370693206      0.0028941174868591935
56.242815708879796        -32.63422342722543       0.002153755976346705
55.76019841388636         -33.52676290729964       0.002240862095854279
3.954347987054846         84.10139705131928        1.9546183509375203E-4
1.3941537549735714        83.38541632459187        1.6449430806952936E-4
-2.0314309723609663       83.25491968216289        8.418456215406045E-5
-5.461834245866228        83.19901807465388        7.647688521711382E-6
-17.472117637669317       76.34278315113691        3.417222035181078E-4
-17.291525671384292       79.61484203274306        1.5380087377113438E-4
-60.028135092007744       42.079147706157705       9.872923101483834E-4
-58.834365846896496       44.66187985702385        9.434011583910468E-4
-61.63693352693438        44.28477530731609        8.23551511211218E-4
-61.19837526438205        39.762133091984396       0.0010025159964974634
-62.562524347075446       41.69690642261895        9.089891219031011E-4
-62.353045083175736       37.53464875939434        0.0010115227433112918
-63.36889386580403        39.61584867617259        9.594721234074018E-4
-63.40492600654142        35.36377013467536        0.0010255856411328507
-64.11016249058           37.54472541567442        0.0010012107605541706
-64.30416922786061        33.248154269179345       0.0010471707490213658
-65.7738988423106         34.62926161907767        0.0010606819645480083
40.279197655910224        -64.63368842446428       0.003154011287974934
39.06353043837761         -66.18738904431018       0.0034603188936217777
40.59820965561662         -66.37234667882726       0.003847349264616995
55.24840168324462         -34.780483019086105      0.002242758865225014
54.25598738188699         -37.559716964565546      0.002068256677982938
53.355688234716915        -39.40350814692862       0.002035101885739743
53.000001580552365        -41.04252073962042       0.0016633169318110985
50.46218457039571         -45.33085647594908       0.0014707235839203081
51.3112148594733          -44.65207179475603       0.0012429213794976635
-8.552522459847538        83.43199616744931        1.2217700805108866E-4
-11.96466595017362        82.96640317154029        2.203624421957262E-4
-14.715410201082179       83.60519670443493        3.955188257683817E-4
-21.559433726540206       74.90612092771438        3.1841908839654737E-4
-20.706470596044987       78.41869251159751        2.2404176124343755E-4
-40.98580843035236        64.43137367214511        2.321961168500787E-4
-36.81931118365633        67.02841519044057        2.2048382684480491E-4
-40.33255007808417        68.42164074394756        5.756845137878247E-4
-44.24116786594975        61.966761327766456       3.212575990006565E-4
-43.88217859387049        65.32819747795925        3.4618607431623205E-4
-47.19385495887544        59.35844029041851        4.4250388102887867E-4
-47.210152105837835       63.131820266639316       2.8057466866763386E-4
-57.400413506247745       47.62285761809126        8.545732702695888E-4
-59.55169145348525        47.212792165578065       7.438135702837051E-4
-63.3097898485829         45.095587493330854       7.181988026992922E-4
-65.12078171245454        31.206436531726997       0.0010784686545048175
-66.10975085537582        32.61564136274576        0.0010965180392678228
43.809255861556714        -59.61921050087121       0.0020754455304483055
42.64554605064553         -61.362879857867256      0.002460325349055631
44.36211248080636         -61.158805793266666      0.0029236596326278064
41.53214266662251         -63.088842357128904      0.0028641126190418753
43.446160703179906        -62.63468409990428       0.003223949104053714
42.09470534274361         -64.86343771873055       0.003672205396976741
37.69320280221929         -67.82763904776644       0.00375369575182119
39.12226109183129         -67.99696769354532       0.004059943003541566
40.290492282060626        -67.57810891773764       0.00413471114855779
52.47852532941447         -42.65424016811507       0.001361515392949486
52.1745001783431          -43.86557906550275       0.0010545558700561508
50.171161900228924        -46.46754824054845       0.001125412402123549
51.3066059148108          -45.90958995752412       6.994339358233903E-4
49.69627851723179         -47.55464900908896       9.028350354443049E-4
50.768274536370846        -47.13918058217758       4.666116478044269E-4
52.061159717745134        -45.01414161098048       6.484941120649124E-4
49.33303017603847         -48.83410290183829       5.064053536579238E-4
50.62031515958148         -48.291597833775974      3.927371221068565E-5
49.20903299999998         -50.412861600000014      1.7217778140682372E-4
50.23942473415839         -49.468447588226         2.794375019315454E-4
47.40580863330483         -54.20774012820323       0.001049233112471959
46.15773372788315         -56.19652921579858       0.0014207210966714068
47.56538985942908         -55.99531697251227       0.0019083227834237881
44.96041156521479         -57.91145825336698       0.0017246933638430106
45.32403345966949         -59.732754771946496      0.0026557996255522354
46.80377375910086         -57.490609110511045      0.0022450952727425255
-17.08957499125382        82.63069858463977        4.483939333894821E-4
-19.916076538897173       81.6349418773263         5.391407402548787E-4
-23.003645953089062       80.61588290308543        6.696369163585042E-4
-26.400258359628566       72.81799702529875        2.7467721919827853E-4
-24.44650701730283        77.38162420292512        3.8687090731241713E-4
-31.694005901933387       69.67100045429798        3.274824067517265E-4
-35.67741663426393        71.08686437828388        5.468769109086349E-4
-55.24994860040926        50.7226134477194         7.604641786683013E-4
-58.157325574222654       50.13174325938035        5.914014503701145E-4
-50.10160039977972        56.651744375492164       5.428709084217449E-4
-50.95962315217694        59.93776890386885        8.58847048647235E-5
-52.847080165432864       53.82027766717651        6.400444318662123E-4
-52.62198924392138        57.6309185854942         1.262882243329641E-4
-62.33988398711611        46.37910357914609        6.708329031967775E-4
-67.40457286277324        33.66105448996779        0.0011025158051319595
-63.58520766494328        43.65848217925307        7.906337808453179E-4
-64.35783762273778        42.33797534448499        8.364700180622103E-4
-65.06709269222442        41.34252440155894        8.675963078468574E-4
-67.31194224885735        35.032439859738545       0.0010682696907342373
-66.63649466392354        36.12678884181634        0.0010351698722336627
-65.24169284268355        39.08711037999564        9.516486057258092E-4
-65.87866485587618        37.61075116681369        9.935446105667975E-4
-68.20138710084083        32.73758911575282        0.001137495875628107
-65.94682404987935        29.13140955024714        0.001124377975747961
-66.80031478565625        30.990888503952824       0.001137104336507301
41.560867608852064        -65.86560539770197       0.0038769557727446335
43.088974332835946        -63.99559185537929       0.0036049250879862105
38.54462562726542         -69.58405850767464       0.004366054567905758
36.17522111230363         -69.60012259776624       0.004040092458100858
40.034862571000616        -68.76339039107303       0.004378162454049678
48.41104815625027         -52.1689205363765        5.810364580650651E-4
46.31745444957866         -58.79298824106871       0.0025998758598685945
-25.885096825585798       80.21681677264158        8.784467773297611E-4
-33.367045949405465       74.65911812363316        9.256610813713137E-4
-28.519464891757927       77.92493570725117        8.637154839174904E-4
-43.52645668656997        69.8429320770282         0.0012107768690068216
-40.90711243424461        71.74497176598743        0.001294720267728762
-45.90942172798827        68.94023086124257        0.0012643492103543708
-56.47997494961018        54.116495067075135       2.840720106036601E-4
-61.06407413426023        48.16670513083516        5.95747211787144E-4
-68.27174016536445        31.59839233380162        0.0011654119164795987
-66.81073332039006        26.95488764601094        0.001187778280514043
-67.38078621426266        29.199352291050626       0.0011827626492936852
-68.23691071485389        4.271746159934983        0.0015134440339279673
-68.17520512893016        7.12032978930284         0.001513118124513678
-69.79776611093408        5.579898093427411        0.0016064870244512433
-68.18896067585843        10.146272434528969       0.0015060826070589922
-69.79434496706335        8.930877314648978        0.0016041404483194757
34.66099914059576         -71.51832396478753       0.004319018476487135
37.048554889210365        -71.40566645580894       0.004547024870410338
-37.81596403198588        73.55074274137138        0.0012689366844351596
-47.56742503003419        67.62493685641968        0.0011647775372928618
-48.898205842589206       66.56568311354188        0.0010806740826046768
-49.83875973249628        65.79879105587887        0.001017483265032551
-60.17225762908697        50.50872290431622        4.3960235261526065E-4
-51.02325268240021        63.04890274720468        6.267209909569735E-4
-58.24553119890801        52.42823600290092        3.5717902748638036E-4
-52.774805606591684       61.54447478677812        5.088092912049133E-4
-53.85709572118614        59.566337693512736       2.7402727926530146E-4
-55.17911978442417        56.879687706924265       2.1393408686412596E-5
-68.33037609181032        30.224628546346          0.0011964375229568253
-67.81063428701032        24.399398339180745       0.001278105397531551
-68.86795891758368        26.09191839652486        0.0012976195226878165
-69.18937380000001        19.879763999999994       0.0014431973205715487
-68.49971132330656        21.851763516539997       0.0013636910932465565
-70.18698756078129        20.774148500259564       0.0014780870326709036
-67.1985589525748         -3.5585342489644827      0.001389052833629209
-67.27805498505622        -0.8978104650777956      0.0014335771813955636
-68.84157904908021        -1.8245087811749652      0.001501816674004404
-67.8272548825743         1.7438933134787065       0.001481466868289455
-68.95110334259104        -0.18479388944924013     0.0015259656674203037
-69.94404515123331        2.6652090232155006       0.0016101955729913783
-70.4482756576208         4.217843984486439        0.001649878348652975
-67.05336443072855        -6.179180495337319       0.001314752592685084
-68.62955141050332        -4.71902687116216        0.0014398360108863265
-69.05800320000003        17.898212                0.0014737269873978179
-70.30752922227708        18.55023058806057        0.001535816876234171
-68.28249820000002        15.729067999999986       0.0014603787543391936
-70.09399231446308        16.371390498286075       0.001563856716592489
-68.23913225842763        13.142275153902137       0.00148818993915268
-69.74621383239551        14.61733598304175        0.0015660677777874082
-70.22417797342102        11.033486113597966       0.0016265399492841684
33.235076573066515        -73.37656257331824       0.004519560435448572
35.59808120035331         -73.19423644194497       0.004668913471978564
31.63621137902479         -75.02426208390428       0.0046069977743778134
33.28275205925273         -75.36037760031039       0.004708550065919914
-68.61097923877803        28.414414172970158       0.0012416884755356641
[truncated: 703,419 more chars]
