# Supplementary material for: Levels of detail analysis of microwave scattering from human head models for brain stroke detection
Source: PeerJ. 2017 Nov 21;5:e4061. doi: 10.7717/peerj.4061 (PMC5701549; doi:10.7717/peerj.4061)
Supplement: Supplemental Information 1 [file peerj-05-4061-s001.zip › PeerJ_Raw_Data/Zubal Head Phatom IDs.xlsx]

## Sheet: Sheet1
	Zubal Phantom Data Set
S.No	Old id	New id	organ	Tissues Type	Permittivity (ϵ_r)	Conductivity (σ)	Remarks
0	0	0	outside phantom
1	64	1	skin	Dry or Wet?	40.94
2	65	2	cerebral fluid	CSF	68.44
3	66	3	spinal cord	spinal cord
4	67	4	skull	Bone Cortical or Bone Cancellous?	12.36
5	68	5	spine
6	69	70	dens of axis
7	70	71	jaw bone
8	71	72	parotid gland
9	72	9	skeletal muscle	Muscle parallel or Transverse
10	73	74	lacrimal glands
11	74	75	spinal canal
12	75	76	hard palate
13	76	77	cerebellum	Cerebellum
14	77	78	tongue
15	78	15	pharynx
16	79	16	esophagus
17	80	81	horn of mandible
18	81	82	nasal septum
19	82	83	white matter	White matter	38.58
20	83	84	superior sagittal sinus	Dura	44.2
21	84	85	medulla oblongata
22	85	22	fat	Fat (NC)
23	86	23	blood pool	Blood	61.07
24	88	89	frontal lobes	Grey Matter	52.28
25	89	26	bone marrow	Bone marrow
26	90	91	pons
27	91	92	third ventricle
28	92	29	trachea
29	93	30	cartilage	Cartilage
30	94	95	occipital lobes	Grey Matter	52.28
31	95	96	hippocampus
32	96	97	pituitary gland
33	97	98	fat	Fat	5.45
34	98	99	uncus (ear bones)
35	99	100	turbinates
36	100	101	caudate nucleus
37	101	102	zygoma
38	102	103	insula cortex
39	103	104	sinuses/mouth cavity
40	104	105	putamen
41	105	106	optic nerve
42	106	107	internal capsule
43	107	108	septum pellucidium
44	108	109	thalamus
45	109	110	eyeball	Eye tissue
46	110	111	corpus collosum
47	111	112	special region frontal lobes	Grey Matter	52.28
48	112	113	cerebral falx
49	113	114	temporal lobes	Grey Matter	52.28
50	114	115	fourth ventricle
51	115	116	frontal portion eyes
52	116	117	parietal lobes	Grey Matter	52.28
53	117	118	amygdala
54	118	119	eye
55	119	120	globus pallidus
56	120	121	lens
57	121	122	cerebral aquaduct
58	122	123	lateral ventricles
59	123	124	prefrontal lobes	Grey Matter	52.28
60	124	125	teeth
