# Supplementary material for: Levels of detail analysis of microwave scattering from human head models for brain stroke detection
Source: PeerJ. 2017 Nov 21;5:e4061. doi: 10.7717/peerj.4061 (PMC5701549; doi:10.7717/peerj.4061)
Supplement: Supplemental Information 1 [file peerj-05-4061-s001.zip › PeerJ_Raw_Data/Zubal Permittivity Normal brain at mesh points.txt]

% Model:              Zubal_2D_3D_shell_PML_with_Stroke_Comparison_LoD.mph
% Version:            COMSOL 5.2.0.166
% Date:               Oct 13 2016, 10:15
% Dimension:          2
% Nodes:              15244
% Expressions:        1
% Description:        Relative permittivity, average
% Length unit:        mm
% x                       y                        emw.epsrAv (1) @ source=962
-200                      1.224646799076922E-14    1
-195.80448228549525       40.750517995593455       1
-202.5                    2.4799097682733902E-14   1
-198.29083515498596       41.06935846821492        1
-205.00000000000006       2.510525938252074E-14    1
-200.7771880244767        41.388198940836375       1
-207.50000000000006       2.5411421082307578E-14   1
-203.26354089396744       41.70703941345784        1
-210                      2.5717582782094416E-14   1
-205.74989376345806       42.02587988607928        1
-212.5                    2.6023744481881257E-14   1
-208.23624663294885       42.34472035870077        1
-215                      2.632990618166809E-14    1
-210.72259950243952       42.6635608313222         1
-217.5                    2.6636067881454933E-14   1
-213.2089523719302        42.98240130394366        1
-220                      2.6942229581241777E-14   1
-215.69530524142098       43.30124177656511        1
-222.5                    2.7248391281028615E-14   1
-218.18165811091166       43.62008224918657        1
-225                      1.37772764910694E-14     1
-220.66801098040239       43.93892272180801        1
-183.39435989178256       79.79040518686028        1
-185.74298820846724       80.6574934981472         1
-204.53201474194492       87.59419998844263        1
-206.88064305862963       88.46128829972955        1
-163.29070959306543       115.4822244355951        1
-165.37718902727661       116.86139553071193       1
-182.06902450096604       127.89476429164608       1
-184.1555039351772        129.27393538676284       1
-136.790709922865         145.9051119008467        1
-138.51373376374673       147.71659677069607       1
-106.18041442926592       169.48663543663056       1
-107.46300083601207       171.63312983375434       1
-71.98467801434559        186.59637223475434       1
-72.77751344120249        188.96978216839565       1
-36.36531787203232        196.66612228868001       1
-36.65353438596911        199.15456254841376       1
3.061616997837708E-14     200                      1
6.199774420683478E-14     202.5                    1
-152.29792449080028       162.20847572949148       1
-154.020948331682         164.0199605993409        1
-36.94175089990593        201.64300280814751       1
6.276314845630185E-14     205.00000000000006       1
-117.7236920899817        188.80508501074405       1
-119.00627849672792       190.95157940786777       1
-37.22996741384275        204.13144306788132       1
6.352855270576895E-14     207.50000000000006       1
-79.12019685605787        207.95706163752638       1
-79.9130322829148         210.33047157116775       1
-37.51818392777954        206.61988332761493       1
6.429395695523604E-14     210                      1
-38.95926649746362        219.06208462628368       1
-39.24748301140045        221.5505248860174        1
-37.806400441716356       209.1083235873487        1
6.505936120470314E-14     212.5                    1
-38.09461695565317        211.5967638470825        1
6.582476545417023E-14     215                      1
-38.38283346958998        214.08520410681615       1
6.659016970363733E-14     217.5                    1
-38.67104998352679        216.57364436654993       1
6.735557395310443E-14     220                      1
6.812097820257153E-14     222.5                    1
3.444319122549246E-14     225                      1
-188.0916165251519        81.52458180943415        1
-190.4402448418366        82.39167012072107        1
-192.78887315852134       83.258758432008          1
-195.13750147520605       84.12584674329491        1
-197.48612979189076       84.9929350545819         1
-199.8347581085755        85.86002336586876        1
-202.18338642526015       86.7271116771557         1
-167.4636684614877        118.24056662582863       1
-169.550147895699         119.61973772094548       1
-171.63662732991014       120.99890881606225       1
-173.72310676412133       122.37807991117901       1
-175.8095861983325        123.7572510062958        1
-177.8960656325436        125.13642210141255       1
-179.98254506675482       126.51559319652928       1
-140.2367576046284        149.5280816405455        1
-141.95978144551006       151.3395665103949        1
-143.68280528639178       153.15105138024433       1
-145.4058291272735        154.9625362500938        1
-147.1288529681552        156.77402111994317       1
-148.85187680903692       158.58550598979267       1
-150.57490064991856       160.39699085964205       1
-108.7455872427583        173.779624230878         1
-73.57034886805941        191.343192102037         1
-110.02817364950448       175.9261186280018        1
-111.31076005625071       178.07261302512543       1
-112.5933464629969        180.21910742224924       1
-113.87593286974312       182.36560181937293       1
-115.15851927648929       184.51209621649662       1
-116.44110568323552       186.65859061362033       1
-74.36318429491631        193.71660203567836       1
-75.15601972177329        196.09001196931973       1
-75.94885514863019        198.46342190296102       1
-76.7416905754871         200.83683183660236       1
-77.53452600234401        203.21024177024378       1
-78.32736142920093        205.583651703885         1
-165.27161844470373       -117.01064890139628      1
-138.25451454019222       -147.95923947359185      1
-163.1861166739483        -115.62997589239787      1
-136.53450468464908       -146.14489053852532      1
-184.04113438150262       -129.43670598238253      1
-153.73460324008056       -164.28837988919062      1
-181.9556326107471        -128.05603297338396      1
-152.01459338453742       -162.47403095412412      1
-185.69425106843568       -80.76962039683629       1
-183.34572513677608       -79.90209680646528       1
-206.8309844533717        -88.57733271017536       1
-204.48245852171218       -87.70980911980435       1
-106.86650041466658       -172.00518190301577      1
-105.58751068716298       -169.85663833624008      1
-118.37740796219853       -191.34207400399748      1
-117.09841823469498       -189.1935304372217       1
-198.27856320427782       -41.128497382910076      1
-195.7919587449555        -40.810646782594084      1
-220.65800333817845       -43.98915278575419       1
-218.17139887885617       -43.67130218543816       1
-72.28946939942023        -189.15704942728755      1
-71.49669147116238        -186.78389413618464      1
-79.4244707537408         -210.5154470472135       1
-78.631692825483          -208.14229175611067      1
-200.76516766360018       -41.44634798322608       1
-203.25177212292246       -41.7641985835421        1
-205.7383765822447        -42.08204918385811       1
-208.22498104156696       -42.39989978417413       1
-210.71158550088933       -42.71775038449013       1
-213.19818996021155       -43.035600984806145      1
-215.6847944195339        -43.353451585122144      1
-36.36394745379171        -199.20765334403262      1
-36.077738093656656       -196.71908096075862      1
-38.93983169500687        -221.6048047934984       1
-38.65362233487187        -219.1162324102244       1
-3.719864652410085E-14    -202.5                   1
-1.8369701987607858E-14   -200                     1
-36.65015681392671        -201.6962257273066       1
-3.765788907378111E-14    -205.00000000000006      1
-36.936366174061746       -204.18479811058054      1
-3.8117131623461365E-14   -207.50000000000006      1
-37.22257553419676        -206.67337049385458      1
-3.857637417314162E-14    -210                     1
-37.50878489433178        -209.16194287712855      1
-3.9035616722821885E-14   -212.5                   1
-37.79499425446681        -211.65051526040259      1
-3.9494859272502136E-14   -215                     1
-38.08120361460183        -214.1390876436765       1
-3.99541018221824E-14     -217.5                   1
-38.367412974736844       -216.62766002695042      1
-4.0413344371862656E-14   -220                     1
-4.087258692154291E-14    -222.5                   1
-2.0665914735877087E-14   -225                     1
-167.35712021545916       -118.39132191039474      1
-139.97452439573541       -149.77358840865838      1
-169.44262198621462       -119.77199491939322      1
-141.69453425127855       -151.58793734372492      1
-171.52812375697          -121.15266792839166      1
-143.4145441068217        -153.40228627879145      1
-173.61362552772545       -122.53334093739012      1
-145.13455396236483       -155.21663521385796      1
-175.6991272984809        -123.91401394638858      1
-146.85456381790803       -157.03098414892452      1
-177.78462906923633       -125.29468695538706      1
-148.5745736734511        -158.84533308399102      1
-179.87013083999173       -126.67535996438554      1
-150.29458352899425       -160.65968201905756      1
-188.04277700009527       -81.63714398720728       1
-190.39130293175486       -82.50466757757827       1
-192.73982886341437       -83.3721911679493        1
-195.0883547950739        -84.23971475832029       1
-197.43688072673348       -85.10723834869131       1
-199.78540665839313       -85.9747619390623        1
-202.13393259005258       -86.84228552943334       1
-108.14549014217012       -174.1537254697915       1
-109.42447986967368       -176.30226903656722      1
-110.70346959717722       -178.45081260334302      1
-111.98245932468076       -180.5993561701187       1
-113.26144905218436       -182.74789973689445      1
-114.54043877968789       -184.8964433036702       1
-115.81942850719142       -187.04498687044597      1
-73.08224732767808        -191.53020471839048      1
-73.8750252559359         -193.90336000949333      1
-74.66780318419377        -196.2765153005962       1
-75.4605811124516         -198.64967059169905      1
-76.25335904070946        -201.02282588280195      1
-77.0461369689673         -203.39598117390486      1
-77.83891489722512        -205.7691364650077       1
36.40868988392106         -199.19949277987132      1
36.12017006045029         -196.7112943244595       1
36.69720970739186         -201.68769123528313      1
36.985729530862656        -204.17588969069496      1
37.27424935433344         -206.6640881461067       1
37.562769177804235        -209.15228660151857      1
37.85128900127505         -211.64048505693037      1
38.13980882474584         -214.1286835123422       1
38.42832864821662         -216.61688196775398      1
38.71684847168741         -219.1050804231658       1
39.00536829515823         -221.59327887857756      1
72.67659728420189         -189.00862451829087      1
71.88355837684713         -186.63535044327054      1
107.57394443503667        -171.5636174349947       1
106.28942693962541        -169.41829216718614      1
138.76899779944296        -147.47682133550688      1
137.0432974142954         -145.66789156782963      1
165.57132259289307        -116.58618153308142      1
163.48263039168765        -115.2103708882792       1
185.83237433525443        -80.45133561781728       1
183.482755888292          -79.5869228682543        1
198.31347344449614        -40.959925755054755      1
195.82705419756851        -40.641909948999185      1
202.5                     -4.9598195365467804E-14  1
200                       -2.4492935982992468E-14  1
79.81394745039489         -210.3680911934736       1
79.02090854304012         -207.99481711845334      1
200.79989269142368        -41.2779415611103        1
205.00000000000006        -5.021051876504148E-14   1
119.13460189373782        -190.87154484527184      1
117.85008439832657        -188.72621957746327      1
203.28631193835128        -41.595957367165866      1
207.50000000000006        -5.0822842164615156E-14  1
154.30030126577046        -163.75718924460224      1
152.57460088062297        -161.948259476925        1
205.77273118527887        -41.91397317322139       1
210                       -5.143516556418883E-14   1
184.36955240374172        -128.96847733630077      1
182.28086020253633        -127.59266669149864      1
208.25915043220647        -42.231988979276956      1
212.5                     -5.2047488963762514E-14  1
206.97894035791623        -88.23105036388367       1
204.62932191095382        -87.36663761432075       1
210.74556967913406        -42.5500047853325        1
215                       -5.265981236333618E-14   1
220.6912466668444         -43.822068009554684      1
218.20482741991688        -43.50405220349916       1
213.23198892606158        -42.86802059138806       1
217.5                     -5.3272135762909865E-14  1
215.71840817298914        -43.186036397443615      1
220                       -5.3884459162483554E-14  1
222.5                     -5.449678256205723E-14   1
225                       -2.7554552980684773E-14  1
73.46963619155666         -191.38189859331118      1
74.26267509891147         -193.75517266833143      1
75.0557140062662          -196.1284467433518       1
75.848752913621           -198.50172081837206      1
76.64179182097581         -200.87499489339234      1
77.43483072833057         -203.24826896841267      1
78.22786963568532         -205.62154304343295      1
108.8584619304479         -173.70894270280326      1
140.49469818459048        -149.28575110318414      1
167.66001479409846        -117.96199217788353      1
188.1819927822169         -81.31574836738024       1
110.14297942585912        -175.85426797061186      1
111.42749692127039        -177.99959323842043      1
112.71201441668161        -180.144918506229        1
113.99653191209283        -182.29024377403755      1
115.28104940750407        -184.43556904184612      1
116.56556690291531        -186.58089430965467      1
142.2203985697379         -151.09468087086142      1
169.74870699530393        -119.33780282268569      1
190.53161122917922        -82.18016111694314       1
143.94609895488546        -152.90361063853868      1
145.6717993400329         -154.71254040621596      1
147.39749972518044        -156.52147017389325      1
149.12320011032796        -158.3303999415705       1
150.84890049547548        -160.13932970924773      1
171.83739919650935        -120.71361346748786      1
192.8812296761417         -83.04457386650606       1
173.92609139771474        -122.08942411229003      1
176.01478359892008        -123.46523475709213      1
178.10347580012552        -124.8410454018943       1
180.1921680013309         -126.21685604669649      1
195.23084812310412        -83.908986616069         1
197.5804665700666         -84.77339936563195       1
199.93008501702894        -85.63781211519488       1
202.27970346399138        -86.5022248647578        1
36.07161156377716         196.7202044508697        1
36.35855866696665         199.20864250426084       1
71.63398539750595         186.7312832282526        1
72.43087997133516         189.1029579110602        1
183.71495066322424        79.04945858643869        1
195.88623192624235        40.3557200621967         1
186.0669550243272         79.90730745787384        1
198.37302363725559        40.67055686806148        1
106.25802605755804        169.43798835665902       1
107.54547797269916        171.58147237425257       1
137.64009409178706        145.10411606292914       1
139.37006137528914        146.90893311720563       1
163.98791605971354        114.49001435231087       1
166.08145165380802        115.85833848545413       1
36.645505770156085        201.69708055765196       1
200.8598153482687         40.985393673926275       1
36.932452873345554        204.18551861104314       1
203.34660705928195        41.30023047979107        1
37.219399976535           206.67395666443426       1
205.8333987702951         41.615067285655876       1
37.50634707972444         209.1623947178254        1
208.32019048130837        41.92990409152065        1
37.79329418291389         211.6508327712166        1
210.8069821923216         42.24474089738545        1
38.080241286103345        214.13927082460773       1
38.3671883892928          216.62770887799888       1
38.65413549248224         219.11614693139003       1
38.94108259567166         221.60458498478116       1
213.2937739033348         42.559577703250234       1
78.80603656196864         208.07635537352107       1
79.60293113579782         210.44803005632866       1
215.78056561434795        42.87441450911504        1
218.26735732536122        43.18925131497984        1
220.7541490363744         43.50408812084465        1
117.84509329382763        188.7293445150006        1
119.13254520896866        190.872828532594         1
204.8829899131506         86.7700984293552         1
207.23499427425355        87.62794730079042        1
153.20979964330542        161.34746955141767       1
154.93976692680744        163.1522866056942        1
182.82973640656434        126.80493155060057       1
184.92327200065876        128.1732556837439        1
73.22777454516437         191.47463259386782       1
108.83292988784022        173.72495639184598       1
168.17498724790252        117.22666261859743       1
188.41895938543016        80.76515632930904        1
141.10002865879127        148.71375017148216       1
74.02466911899351         193.84630727667545       1
110.12038180298126        175.86844040943947       1
142.82999594229327        150.51856722575866       1
190.77096374653314        81.62300520074419        1
170.26852284199705        118.59498675174079       1
74.82156369282272         196.21798195948307       1
111.40783371812233        178.01192442703305       1
144.55996322579526        152.32338428003516       1
193.12296810763596        82.48085407217934        1
172.36205843609162        119.96331088488404       1
75.61845826665191         198.5896566422906        1
112.69528563326337        180.15540844462646       1
146.2899305092973         154.12820133431165       1
195.4749724687389         83.33870294361455        1
174.4555940301862         121.33163501802737       1
76.41535284048109         200.96133132509834       1
113.98273754840447        182.29889246222004       1
148.01989779279933        155.93301838858824       1
197.8269768298418         84.19655181504972        1
176.54912962428068        122.69995915117066       1
77.21224741431033         203.33300600790585       1
115.27018946354552        184.4423764798135        1
149.7498650763014         157.73783544286468       1
200.17898119094474        85.05440068648485        1
178.64266521837524        124.068283284314         1
78.00914198813948         205.70468069071347       1
116.55764137868655        186.58586049740703       1
151.4798323598034         159.5426524971412        1
202.5309855520477         85.91224955792003        1
180.73620081246975        125.4366074174573        1
60.16285254915248         84.90007717862086        1
64.17514421272202         80.31727983645295        1
66.29180194588551         86.44685131547887        1
55.745255822676604        89.37691637406303        1
61.79600573565426         91.18669537398564        1
50.89852364189544         93.69959940388493        1
56.784387840064404        95.73853046284103        1
77.6251904891141          59.82311920111078        1
80.27784428735231         54.338408523339176       1
83.92364675384941         59.25496511285087        1
82.65889017242247         48.72824622776113        1
86.35660475927435         53.597863073409265       1
67.97878388873825         75.43601190637145        1
70.38108008544685         81.15520077045825        1
74.69941900622011         65.16830616365391        1
81.07866172402073         64.91342886066553        1
71.48603542048025         70.37826645648713        1
77.98157339376996         70.56673715260911        1
74.49282068339608         75.97665542263331        1
45.55536629943777         97.8443208857949         1
51.503404541218316        100.32706693359471       1
84.76855558857224         43.008594721985325       1
88.44462325922017         47.74101889293365        1
86.61777584463653         37.1585517060466         1
90.47589664033296         41.70318437541352        1
88.2158849979029          31.133997901192814       1
92.36413059255926         35.54025621453867        1
89.55078476910158         24.9446104134628         1
94.0936635836649          29.23464918518404        1
39.70542603121982         101.72545564574928       1
45.628837728657345        104.78645822736262       1
33.35492607468355         105.24614623879798       1
39.24579542869252         109.3729528124419        1
26.28530545300975         108.39950925757485       1
32.43629357294591         113.11433210218873       1
90.61056939211325         18.596372175890625       1
95.65064871575339         22.776166870693633       1
91.37795003212315         12.13867520013851        1
96.84067450704013         16.118683487618128       1
91.84332743370108         5.601891496289926        1
97.61740881631515         9.334162715065277        1
19.085102656087912        110.84927926606962       1
24.723075219212834        115.46229186916763       1
11.810449277192918        112.59388667270957       1
17.046694601704818        117.96424261985817       1
92                        -1                       1
97.97964735080143         2.419525424525445        1
91.83497622286481         -7.77541049932079        1
98.06342534850232         -4.686974724949436       1
4.434970530543357         113.64726732561094       1
9.212183615813055         119.94552182355143       1
-2.9999999999999973       114.00000000000001       1
1.0341464893870003        120.97236936966732       1
91.31059618247738         -14.829247163489388      1
97.85026712884446         -12.022647996885928      1
97.67906473874748         133.430400818997         1
-10.676383331380366       113.62395086630258       1
-7.262487106292702        121.01345890910244       1
-18.201161075421105       112.51822882325988       1
-15.406967827719571       120.03816879331767       1
-25.51343418811103        110.72407212745566       1
-23.393272615278878       118.14936337691553       1
-32.57905212039071        108.28364259380206       1
-31.261508740596835       115.36265398386378       1
72.14993385321921         149.40029096606648       1
90.37920052207541         -22.152190728561703      1
97.28571356533868         -19.563536538573093      1
88.98958835778251         -29.720757512351483      1
96.19682706126908         -27.314641023389626      1
87.12778717977606         -37.35575475990965       1
94.36652936150224         -35.174027404054385      1
121.47515107445864        110.57727191424624       1
-56.424282160301395       94.09257151826573        1
-51.16507946708683        98.12373962607846        1
-57.30062288165068        100.25561439495489       1
-45.47668795065916        101.8643337612506        1
-51.602544453656904       104.59757974663577       1
-39.354926074683526       105.24614623879798       1
-38.55686564555365        112.06544286926888       1
-45.513408677062834       108.67850282385426       1
-61.32623538920134        89.77373761958734        1
-62.4457279835589         95.72069459633018        1
42.88561918979349         159.63424869816626       1
84.76855558857221         -45.008594721985396      1
92.49612437009435         -43.3464837045978        1
82.04093896906602         -52.25887456190092       1
90.07381676286373         -51.204209757149         1
78.99096962071668         -59.08610468970278       1
75.65751410678982         -65.4881746558859        1
83.0520695037585          -64.82309112341845       1
86.66713749982546         -58.09905770150054       1
141.66728317169506        83.05192337793837        1
-65.91082457485163        85.17066895694859        1
-67.40222216802053        91.19672442901643        1
-70.175144212722          80.31727983645297        1
-72.15677849292595        86.58009341342101        1
-74.07672349676733        75.30253188681189        1
-76.4703403343088         81.50158363778728        1
11.625717861060982        166.3164547513953        1
72.08723940227821         -71.4491629711051        1
79.00756210791202         -71.445028924612         1
155.27814652774396        52.75789269506619        1
-77.63186805938398        70.15469431475333        1
-80.29599300179068        75.9922359148915         1
-80.85255944353274        64.90400314661163        1
-83.89039504131816        70.23601134430281        1
-83.75420678002914        59.571791341861065       1
-87.04993722902378        64.58142263728536        1
-86.36944870797889        54.135919354468314       1
-89.81049202959757        58.96941485000581        1
-88.70598347710863        48.60919977682001        1
-92.40325609762169        53.27000372877105        1
-90.76855558857224        43.008594721985354       1
-94.75279542148458        47.46583843354891        1
-92.57565944924889        37.303188099478156       1
-96.66627549928027        41.47459559213407        1
-18.44991373166913        165.39859234989834       1
68.25221480828378         -77.06231002192531       1
74.84817165890661         -77.85703319107844       1
64.175144212722           -82.31727983645298       1
70.67445788353037         -83.76927232466316       1
59.83034943225951         -87.25666562426494       1
66.01291252771917         -89.06522973550632       1
55.18664626882526         -91.9049183594073        1
61.11822235075994         -93.97321033697578       1
161.99321847230593        19.95686236351722        1
-94.1799606663763         31.28305451796174        1
-98.60236283206275        35.306800766301386       1
-95.5508732087561         24.9441481042624         1
-100.6849097925427        28.977409489986954       1
-96.64839585936119        18.329719422814843       1
-102.10363658393504       22.491261310314766       1
-49.14574745666931        159.07937806945506       1
50.253394291045204        -96.23292922749953       1
56.09322095315005         -98.65667588170062       1
44.99824505300873         -100.24225545394778      1
50.840673802226405        -103.07969681960164      1
163.0146744449069         -13.464446855092367      1
-97.41318918892331        11.762283756979283       1
-102.7881179966788        15.664356538411594       1
-97.85666170490715        5.314926098054461        1
-103.31428894682635       8.894734683052883        1
-98                       -0.9999999999999931      1
-103.54430020078307       2.2270964314233823       1
-76.78630279951874        147.76815573016685       1
39.36392096177911         -103.93245705421522      1
45.210269547262435        -107.2180903680316       1
156.70728747193124        -46.8016012009887        1
-97.85636374254327        -7.321481259819752       1
-103.39728805262025       -4.419073452485162       1
-103.64576424952111       129.46673343762484       1
33.35492607468356         -107.24614623879796      1
39.197415531610034        -111.07619351169028      1
26.61128045306876         -110.27085239351608      1
32.47082906712271         -114.3350866529683       1
143.21356662267195        -79.61327738669989       1
-97.42074168355623        -13.68014267829807       1
-103.11282179335865       -11.141610290348561      1
-126.79623259426492       106.0806166524221        1
-96.68580930646203        -20.0622011588088        1
-102.89847656189971       -17.795290383035304      1
20.269466679421093        -112.4968464818806       1
25.453659458485344        -116.78709090218088      1
125.29929252633698        -107.8578872330202       1
-145.3090518694565        77.98207974539898        1
-95.64527384639003        -26.445632703423687      1
-102.11799464429846       -24.306082663929146      1
14.354622767256997        -114.06482377278962      1
18.642784653102463        -118.5030022406061       1
101.85913391609584        -131.09892443078658      1
-157.9576742260275        46.83982534156307        1
-94.30799858381403        -32.74833211546206       1
-100.89524511646268       -30.782723962433092      1
8.569991404147446         -115.14393611880297      1
12.053721285827319        -119.9934541609931       1
74.77526309877803         -146.97754714577366      1
-164.06994570906133       13.396161350557504       1
-92.68087361052653        -38.9407009461705        1
-99.40689130018136        -37.35359242608064       1
2.7744505312131778        -115.78736063648066      1
6.011661071694029         -120.83745907620147      1
48.799493664192106        -167.4607563196395       1
-163.44510969184026       -20.800170207540532      1
-90.76855558857226        -45.008594721985304      1
-97.55400159101583        -43.899559498986584      1
-3.0000000000000084       -116                     1
-0.1571423162200378       -121.0131257329205       1
13.244220716360148        -173.33734627874986      1
-156.1308934109184        -53.533061398732684      1
-88.55045762884184        -51.00102648622895       1
-95.4257924559762         -50.29149439127665       1
-8.935417697159165        -115.77532867391612      1
-6.54874808414811         -120.97754388943167      1
-14.320082982778056       -168.9729636307171       1
-142.11158634885825       -84.01167744806985       1
-86.06462263960617        -56.80603076993241       1
-92.87123925417848        -56.42921452239717       1
-15.24988261264624        -115.03993394563814      1
-13.213845710335153       -120.74435844910079      1
-43.87566698387354        -162.34217203455165      1
-122.6414230436957        -111.10363799615143      1
-72.21871808105925        -151.71010868443557      1
-99.24366769110338        -133.80633032469825      1
-83.32052493831331        -62.410958935927084      1
-89.96506720234174        -62.13600721969944       1
-21.91498599482843        -113.69748598325353      1
-19.935640534421243       -120.09605731136942      1
-80.33459750411654        -67.79166051904039       1
-86.59959150379821        -67.69771068994804       1
-28.333268060023414       -111.83573612245414      1
-26.6980369609016         -118.58204515317765      1
-77.13914861079482        -72.90553464202206       1
-83.2035400411912         -73.01245875334645       1
-34.1329126682251         -109.64931751734235      1
-33.03945298091484        -116.15786185693163      1
-73.74745627081772        -77.74963508100642       1
-79.70678049592719        -78.10165050485367       1
-39.35492607468358        -107.24614623879795      1
-38.74922242624729        -113.22937173534372      1
-70.17514421272203        -82.31727983645295       1
-76.07038104521236        -82.94169982039116       1
-44.10692557144622        -104.67661920464685      1
-44.06512071164619        -110.3019105956331       1
-66.29809785112084        -86.75407047443704       1
-72.24070765363922        -87.6082950662389        1
-48.79778107563037        -101.75450758710367      1
-49.20576211103361        -107.35579511254447      1
-62.20240215239872        -90.93872924381196       1
-68.12583031067207        -92.0960692804556        1
-57.89802135500705        -94.85449686377565       1
-63.68426357279718        -96.32911124339647       1
-53.40526041144177        -98.47788787386328       1
-54.196714408362276       -104.08785928835653      1
-59.013740414753734       -100.32777847307598      1
72.71933232497403         87.89629856427766        1
68.5163967673634          93.22555616907789        1
63.275679376600976        97.43257292860281        1
57.648894756427396        102.70198471905805       1
87.70274430230118         64.30774169690855        1
90.50241413268814         58.55167533877307        1
92.33277809533422         52.973795934030356       1
77.38456512091955         81.8517746129246         1
84.6541873879876          70.71685301337612        1
81.74488619102166         76.47194163694941        1
91.33456904065858         69.45126877655083        1
76.93756037980336         95.49034481965914        1
79.36300725351794         88.17246565560532        1
71.16520527323635         100.86006765177332       1
63.92431633522551         103.85285499250178       1
52.504416980827564        107.19150790262681       1
60.34175963480605         110.5153183002489        1
94.30525695969982         46.57879930709339        1
96.3663610235472          40.20866916696004        1
98.41520146527102         33.80248495243506        1
100.69290293588534        27.3401756953786         1
94.85993358733312         63.25253001957437        1
97.83877729803653         57.92315619586505        1
97.5929133639205          51.09046734291375        1
85.86843123000276         84.47176172254892        1
88.83359756875994         77.16262678268134        1
97.60481128125195         68.65592154964088        1
96.02834299123121         74.79902832409553        1
81.03455254023235         104.68332118681693       1
88.11204143941043         94.70571770015033        1
70.85509358272898         111.66273106742901       1
82.73543816698438         115.39731131273707       1
45.91780713666688         112.85083083671277       1
53.79655108417802         113.81824354615975       1
61.72074009816342         118.59349681089802       1
39.731090712073296        118.4985343298187        1
31.553587520292137        120.82402934399646       1
102.29803845765377        20.46175155100529        1
103.51233495063254        13.403489546180573       1
104.17581988741128        6.320062582914084        1
101.1138943130673         45.30497391181086        1
101.95570286891038        38.58271088171134        1
106.09518581839257        32.40803332966356        1
107.887701493664          25.46764445587259        1
103.06133387252336        64.04639327304244        1
106.30053003517457        53.52149914734393        1
97.66861475934776         84.171588695145          1
105.35050506776825        74.36638747442977        1
96.4019763992306          109.98375456915262       1
102.5158717574023         95.75016410495168        1
22.830352891335835        123.0537395974436        1
28.677387975128337        128.06024959924792       1
74.98498421342904         127.8040199259634        1
50.15496169669392         123.12959572024171       1
60.714769787873806        129.30423873516116       1
38.310685470275544        129.38196878367557       1
14.909528993940542        126.24016011695389       1
104.24032777484689        -1.0500382325523443      1
104.47533361365628        -8.693277045463          1
109.25433841455012        17.66369323152781        1
110.89938244715084        10.521159845343133       1
110.80875302645498        3.291813525905259        1
110.15782477384668        41.83694680188295        1
115.40854419166273        31.036400603371114       1
114.13328108142879        22.686977630300525       1
114.38345550497017        63.22023935909943        1
119.95551111985732        51.228317146793046       1
115.71167287604784        88.44136620313317        1
120.65725491599551        73.06929628647302        1
21.546009886756785        132.34818874383907       1
29.86964234579481         135.35365266625274       1
50.89308758762655         139.4598569992661        1
37.5909979764064          141.14100568523054       1
6.0373118021097           128.25520483650857       1
12.788117881548946        135.87810837788922       1
-3.2131056265466023       128.97788547824604       1
110.82356420337995        -5.069036832488587       1
104.43234471976469        -16.532005228602134      1
111.54054658371109        -12.786080494677714      1
118.14281600697589        15.544165962589867       1
119.5022323968802         6.903734222941203        1
116.6003437969833         -0.7367396268859705      1
123.81254322556858        38.38954895415719        1
124.89587758917949        24.5489936660576         1
130.97559792050157        63.08954271678675        1
132.53605813512397        47.19245316521701        1
23.515203273038445        146.11333179822535       1
1.8431714694472239        137.50572509448904       1
8.912377002909379         144.78248586017747       1
-12.31055711816447        128.47115211806621       1
-20.596517997359452       126.45762349881667       1
-8.620219295766367        137.64940254164281       1
-29.379909871659553       123.7999745632597        1
-37.3764813751866         120.13316722862402       1
103.95588690254353        -24.606144869976973      1
102.10115594860429        -32.404665002119756      1
100.26599593014095        -41.35938126937751       1
118.97701483928228        -8.382049498294885       1
111.82906245462321        -21.565907345262087      1
118.70802982911368        -16.474040253353174      1
129.129495934194          11.69592392981164        1
127.87624380743756        -1.1189152704177001      1
139.92144354374136        34.49418234162145        1
139.06654040488397        18.483415411430588       1
-63.66912311567351        101.95023983736432       1
-58.379801986231676       106.6414035167209        1
-3.6544413200168733       149.9207650079691        1
-18.75025476055822        136.21552624454745       1
-26.722228034763937       131.98718466892674       1
-15.622153526255987       144.8601775161255        1
-36.93121525253392        130.71217440611883       1
-52.30548954534213        112.02689026691706       1
-45.890717369468156       116.366429699832         1
-44.25805225437097        123.86816615990918       1
-68.52330185345471        97.07846874986726        1
86.26968651606495         -71.00804006003449       1
98.42841154652504         -50.00235202885639       1
95.31152325676182         -58.118145939646425      1
91.0652490900107          -64.49833730157735       1
112.10401163206893        -30.43371732040548       1
106.98715310292872        -38.39888045694014       1
107.54049866263375        -47.94228690360603       1
128.31336081506822        -14.107484511946156      1
123.05397738214307        -26.445060362723012      1
145.30325446804753        5.814806469688732        1
139.47770236734897        -8.877887411393207       1
-69.73836965962509        103.36183228246824       1
-65.62691432951989        108.6434254838444        1
-59.71723770171663        113.21105499443944       1
-29.84077811435266        145.18872159086396       1
-43.61019213365838        138.9993088224557        1
-47.31272983290576        130.90414499027446       1
-55.10843984702978        122.81486305395174       1
-73.81513811290705        92.98989917382929        1
-73.37697632603081        98.94242246226435        1
-75.80001159076241        103.47718963040604       1
-79.1670015547457         88.30440444649156        1
-82.94790395681432        82.51414870823925        1
82.161051394026           -78.0637168795894        1
90.20237190472757         -77.93950321128611       1
93.21902386501472         -71.20843620498499       1
104.49537455592287        -57.9158384513253        1
99.8419786351652          -66.48599002432952       1
118.86689895487658        -41.7876417411649        1
115.76800409400086        -56.18776794247448       1
141.79420413714604        -23.70139825747143       1
133.64058482623736        -38.566085926343256      1
-73.2424337535015         110.40355744546217       1
-67.04145424611724        118.04789075422197       1
-56.7661382015864         138.21720189705945       1
-67.575699624731          129.8771256689606        1
-80.35408885480048        97.19980399506754        1
-82.2404576803556         107.41777195183657       1
-86.86850902340619        76.2096771652117         1
-90.76715719112626        70.03628019886348        1
-93.28214073793036        64.07844366464045        1
-87.03543127095281        89.77308954270175        1
-89.43434317719964        82.47998339516496        1
-96.00396262500158        58.17890837300868        1
-98.97055942903972        62.72330064222606        1
-98.76174847635168        52.34707621255308        1
-100.85774350074911       46.15756798893628        1
-102.43661164923937       39.60638362499782        1
77.8579009720681          -85.22798016219801       1
85.21204585053256         -85.17535994036598       1
72.90040312148261         -91.08580100081792       1
67.38932900232464         -96.04141581026828       1
62.19695147245199         -100.91518808260177      1
93.1874000228634          -84.66598614635281       1
89.21343037196013         -91.45546258876684       1
100.66979429052843        -77.86970242029842       1
109.88954307830548        -68.64828224202122       1
132.97406298412344        -54.5396932756619        1
122.37763709012609        -68.05666625865592       1
-82.22319451160068        122.41336028837472       1
-90.74109348449376        99.3738072624086         1
-90.82955444055834        111.3217387738276        1
-95.46488520591234        77.05582549294432        1
-98.34957367267162        69.44850833715233        1
-97.73316747329156        88.56455386178385        1
-102.86157794404667       57.79243015409817        1
-105.59153102583556       65.36415198632065        1
-105.22906953033846       33.35785839110509        1
-105.70577238517764       51.2144728393445         1
-106.89385038122441       44.48390428963232        1
-107.80482962973493       38.72058492432535        1
-107.7724281052187        27.132959524666273       1
-108.46791658402078       19.966974799005587       1
56.963437533591474        -105.83411246411774      1
51.576350335241415        -110.36693170573206      1
82.05316721895703         -94.73595579259275       1
73.747037558086           -98.10149791999683       1
68.61975618427178         -103.89981473929785      1
63.1007622767447          -107.37780625263967      1
100.5517594592871         -90.94576541279169       1
91.01125345120427         -101.6358232338502       1
118.09082444831456        -85.28211342854307       1
109.9961254572726         -97.27001448313818       1
-104.69475846508914       103.66217971252468       1
-106.480417254267         76.86969757413405        1
-110.28124337554041       90.73729388112312        1
-110.31076575112732       57.368668072437515       1
-115.31406421527198       66.80631015578881        1
-113.29968256026098       33.588636226587255       1
-113.86381894611404       48.87838455252826        1
-112.65131269441817       41.37689778816093        1
-108.91940977131358       12.702422721302984       1
-114.43791618811053       24.78472612000449        1
-114.78599085886815       17.026122579333386       1
-109.38109092833217       5.702385324945285        1
-109.3164942017052        -1.1303923047827298      1
59.06470355681152         -113.96966355309222      1
45.36550696458622         -114.8246284877062       1
52.013514408019475        -117.27540186619463      1
79.44782791307829         -107.26023673968335      1
68.66344120372568         -112.3291929949826       1
64.12271962519971         -121.04266467948248      1
102.13647818483247        -108.81697398870385      1
90.4543552514615          -114.71395812253908      1
-122.62845581134526       80.11123930382544        1
-121.38975815698419       54.95008123216318        1
-125.56829669163876       65.70272843473367        1
-120.19901092229898       29.649236722583566       1
-122.15565063953248       41.54811083452142        1
-115.22725352046336       9.252946574602824        1
-121.60123149768307       21.608784180115613       1
-120.1172758804415        13.825854541559623       1
-108.7161198734151        -8.087649511840445       1
-115.96479892890147       2.2675038440723663       1
-115.0345372916387        -4.538535662792629       1
39.419040574226166        -118.90075226842234      1
31.44851121151241         -122.24002003332915      1
23.53076755421401         -123.20245555960311      1
57.01269951515824         -123.56153490849647      1
47.100869705044595        -123.75524097016128      1
77.81708279209661         -124.7578322196714       1
64.70466621247057         -130.28491203554424      1
-136.12829486120606       53.341359739869986       1
-129.49658127733758       29.69553784861878        1
-135.82197481961995       38.62592757753432        1
-123.25482507783869       6.403462659191058        1
-130.12729919649752       15.491380528659985       1
-109.08620434909983       -15.34611074173037       1
-113.96113539469735       -11.037039736352435      1
-108.96728759462306       -22.235594765096895      1
-123.18785411540725       -2.1453057740503856      1
-119.53790254309268       -9.688671912952563       1
-107.6615121039488        -28.41674614712128       1
16.194470173410018        -124.4733425661892       1
39.202682669742664        -129.839280207296        1
28.614087945283522        -130.37545460950417      1
20.382343680371747        -129.1775518371801       1
52.55470516632755         -138.91486343916554      1
9.636935167001706         -126.57112340955254      1
-143.80095432754723       25.387430692316926       1
-132.4360364183909        1.5345493614890398       1
-140.15390889719666       10.011384969662334       1
-118.01658076418207       -18.16181215565919       1
-116.01851009977362       -26.105132774555223      1
-129.47427264471025       -12.394793270841182      1
3.344023173160169         -126.3032585590862       1
-106.2411780275016        -35.42122071874495       1
-112.49200798749536       -32.598929676508384      1
-119.08881289112033       -32.824782550930856      1
-104.85236411661741       -42.31280651414498       1
13.854350579615287        -132.2343953171269       1
36.871454470809006        -144.8854098581034       1
20.7688261901314          -138.05646028323932      1
6.156768421993715         -133.53264592847552      1
-0.43213641328411323      -131.14946269274046      1
-145.69276866445838       -5.698183233673696       1
-127.08198005748176       -26.18978415314953       1
-140.64212835864043       -20.42590059179337       1
-3.5293867344024314       -126.19855900830709      1
-113.9337816958925        -40.178500319524304      1
-125.91778461495853       -39.051565830916864      1
-102.58214589952205       -49.33376190450829       1
-109.5566550069968        -47.69636095396872       1
29.5344072509392          -157.9860873627622       1
31.67157253553775         -170.4752654938508       1
9.98675984964914          -141.59524809974297      1
18.011294677671412        -150.635120600219        1
-7.088145146836939        -132.35110193725194      1
-1.2755811730854474       -139.89566953379116      1
-142.5653971188749        -35.96050218286936       1
-133.42979875856068       -47.81364320515756       1
-10.456696046771867       -126.13389147234547      1
-119.41962697995167       -51.34138982594605       1
-100.263985940077         -56.06386768883698       1
-108.64318588226229       -55.511096765872885      1
2.4049004015684683        -155.21719693560618      1
-13.823521381685838       -131.23399552773486      1
-13.011549131791938       -139.49503338859282      1
-10.228830054982488       -149.59838207137784      1
-132.18030389558206       -63.540862604826444      1
-97.10465018929936        -61.89882828669284       1
-17.768133818177244       -126.37390716640428      1
-115.54335227040227       -63.11537073556689       1
-104.99241327688222       -62.90601835201977       1
-99.20960489767072        -67.4467546776971        1
-120.3767681121053        -73.73153503142653       1
-21.048759679108656       -133.8779327621505       1
-24.854396200845102       -148.7963015669477       1
-93.18494575214379        -67.71946795679608       1
-24.60519733255794        -126.10373962461635      1
-107.27697184531179       -73.38156814678847       1
-96.61670184135957        -74.07358511719747       1
-116.83820035290353       -89.27454969318696       1
-31.757344312471993       -133.736327462988        1
-37.901196879422315       -142.28543505570303      1
-89.58887358468266        -73.11571075487875       1
-91.54530214189917        -78.61419122817594       1
-32.35999928180426        -123.6009804592901       1
-98.89451282644916        -84.16381793884848       1
-103.2987435940017        -96.75550335054342       1
-39.77224419207357        -127.14699936130205      1
-50.986955783345245       -142.07050965201256      1
-42.121168838899855       -134.42281151703355      1
-61.861407892458104       -133.24053636317922      1
-97.45813790992824        -111.4835975099875       1
-93.3092830534199         -101.06030147370612      1
-75.61321449821351        -129.0858462698478       1
-85.02732468939307        -117.65282050749929      1
-88.68079574614922        -84.61123531428099       1
-85.82553726050021        -78.4921320050377        1
-38.287719911905576       -119.87890929672487      1
-43.959164443158485       -121.72417368476428      1
-90.35371460878623        -93.4332960969894        1
-50.24284758823074        -126.8370492676984       1
-62.81854588470944        -123.23296169087479      1
-83.43656507631268        -104.48896611888244      1
-72.69852442144497        -114.6179696158466       1
-83.79641865793103        -88.5000984179037        1
-82.22793155315198        -83.49754547469048       1
-48.37255529705634        -119.11276850329853      1
-43.71699458989058        -116.21225445467542      1
-81.05968330723992        -94.45315006476045       1
-75.98885051103585        -98.74109275498196       1
-54.82566404366693        -117.88178953333554      1
-61.61777353926882        -113.99188864787439      1
-71.77469173882504        -104.46742213202272      1
-65.99330281398403        -107.97107531474799      1
-78.29593693369729        -88.38883448059288       1
-49.2515737775004         -113.11979795438901      1
-74.48661423253287        -93.1666124835416        1
-69.8373691436935         -97.80403166721868       1
-54.838944825339496       -110.43195435098716      1
-59.902422854727654       -106.21929615089336      1
-64.96396449629805        -102.02388210891372      1
67.64785826841647         13.29731002025084        40.936
67.66125762617689         12.363904644903739       40.936
68.58660232475985         12.854629244571587       1
68.26768709167685         9.053590657747458        40.936
68.61403199999998         8.15652799999998         40.936
69.30035646227584         8.917675379156497        1
67.83105799999998         10.184496999999993       40.936
69.08533909065923         9.882761407762313        1
67.71315065777324         11.389835433432458       40.936
68.59755673462185         11.905490570392073       1
68.7570400240788          10.91369797018147        1
68.60984151605234         7.349243265202507        40.936
69.20778327378476         7.572862122501097        1
62.27984688197667         45.80493240543564        40.936
62.727490673282105        44.60791216840395        40.936
63.39801424381278         45.65818288006377        1
67.6518383646299          14.4670923895057         40.936
68.76366795154146         13.911465256539955       1
68.60491291553424         6.399762486391684        40.936
69.32044525135663         6.84909995798062         1
64.61270106785422         36.30447381917828        1
65.25903599999998         34.87690999999998        1
66.09435880008134         36.225983519130054       1
62.059391075448865        47.133361961684045       40.936
63.390355410262295        46.70001389781633        1
61.80841513212676         48.793992847681444       40.936
63.300772527171254        48.318280166475816       1
63.10990529282012         43.18589833724943        40.936
64.11603593827255         44.01531544081713        1
63.40472881693386         41.3904543236678         1
64.36769813090936         42.09435629534837        1
64.32282838024966         37.74428080441056        1
65.85717212361239         37.39923915935509        1
64.05521833391906         39.496995904702274       1
64.93072923413868         40.73450085237859        1
65.5950437240484          39.01236168759944        1
61.153107110450584        50.74066966664657        40.936
63.06391106798942         50.14947981572281        1
57.95346435638113         56.21313568896801        40.936
59.273772186353675        54.454583331671415       40.936
60.29829520007557         56.12435074257974        1
60.35363226532102         52.69574377350696        40.936
62.40316959695234         52.2851960040459         1
61.44600019501791         54.294219582739366       1
54.6569058395658          61.684726240519524       40.936
55.755912939205594        60.236421900287326       40.936
56.20799480160417         61.85339972866952        1
56.96522132633412         58.36763188426809        1
57.85794058024783         59.79005664530641        1
59.34713906525747         58.19408506245484        1
53.808410348312016        63.395271222287136       40.936
55.753299834430855        63.423805509582074       1
67.65100966578802         15.95006511836117        40.936
68.98870579690902         15.31607269109306        1
68.17425797862391         2.661152787613782        40.936
67.78486899999999         1.5952789999999766       40.936
69.16923840492345         1.842534706886165        1
68.59143399999999         3.8030880000000025       40.936
69.4751677287238          2.9417410480349955       1
68.59879582705854         5.221322905289613        40.936
69.58631440793832         5.786080701728848        1
65.50766851413427         32.68844705529035        1
67.31784258833432         33.75491197630524        1
67.65027337361957         17.839795680580675       40.936
69.21318797267399         17.038870594888284       1
48.2046703762429          70.06743831328663        40.936
50.938663000000005        68.05148599999998        40.936
51.68638307317286         71.08276705134189        1
52.72355175824416         65.57498847325222        40.936
55.134561818001806        65.45576773320573        1
53.87362235140923         67.29585206440849        1
45.82639859560709         72.51112538777622        1
49.466012084353395        73.69814185412459        1
43.18268736062106         74.4398518357982         1
46.327700010638           75.59675989999866        1
35.98206373675704         79.97537585356665        40.936
38.12807816644281         78.57917337927617        40.936
37.80101917709304         81.36720826797936        1
33.68919691398569         81.06972763333698        40.936
35.58794465185771         82.43510553032414        1
67.62356491865732         -0.1521600388199703      1
68.9985916056765          0.6051739474150386       1
66.36334499999998         -6.327786000000003       1
65.608463                 -8.210767000000004       1
67.23504007558778         -7.867159633034257       1
65.279651                 -11.706693000000005      1
64.8901935962172          -12.723467955358508      1
66.289532832429           -12.525072068732948      1
64.504031                 -13.731641000000025      1
65.88547268556303         -13.515094503198034      1
64.33441871720733         -15.476305759056206      1
65.74941075424805         -14.625979073965265      1
69.86094233982698         4.316852028264478        1
66.37942799999999         30.38423499999999        1
67.91870957604917         32.14319589964305        1
66.66678182782903         28.048056682145347       40.936
68.34443084202404         29.0439912627536         1
67.53027599999999         25.684221999999977       40.936
69.15842173924698         27.466104410191782       1
67.64715028529217         20.20911880535826        40.936
69.49544921123379         19.01831247484167        1
67.65991250778042         23.004819287338496       40.936
69.75765993223881         21.312166925099337       1
69.81579893733677         23.54658094925424        1
40.498796833758895        76.65024573482611        40.936
43.723165284225594        77.5711233503987         1
41.63515701079325         79.0437348262869         1
30.813720229757294        82.29198501399213        40.936
33.104657606485134        84.24431539137996        1
9.187700999999976         89.54796100000002        1
11.347155999999988        88.75348199999999        1
11.005341791507995        90.63169652926936        1
64.18043799999998         -17.197896000000014      1
63.56815711655206         -18.588361457489437      1
64.77916175355054         -18.69877180014594       1
62.323509793563474        -23.53774413415539       40.936
61.80722279632879         -25.24811840081305       40.936
63.16033548350433         -24.854198365514126      1
60.41809209465367         -29.269239380925214      1
59.901468139672446        -31.13752226100505       1
61.53786094015951         -30.858730135542476      1
59.441583336292176        -32.68908457302455       1
60.98435090796367         -32.42611762973779       1
59.00857972468539         -34.170709476500406      1
60.73151599528514         -33.74669224101294       1
66.49467833714321         -4.736123808434173       1
67.81116143370791         -5.4825197336422065      1
66.89456006768998         -3.201864354422622       1
67.72767729293041         -4.2112411376181855      1
67.459933                 -1.9248170000000187      1
68.71467115139767         -1.65663853198854        1
68.40261619402233         -3.126486281763674       1
65.44653830596215         -9.932348779038243       1
67.07198805505813         -9.54553806121281        1
66.95230975376658         -11.172764494991217      1
65.5132715888096          -16.807820929467606      1
27.353705529411847        83.80878386345148        40.936
30.324278123689158        86.14028294078558        1
23.70398264713433         85.28282876088537        1
26.670320518451117        87.27629083006453        1
13.6565530093727          88.64752596712104        1
12.63308764558423         90.65019292876718        1
16.46424409864212         87.96521448018775        1
16.337864460970273        90.35637973280781        1
19.866491555132953        86.71950063698335        1
19.538502622499838        89.68206473621319        1
22.996068445333606        88.39378664115492        1
6.989519918714546         89.6314713412516         1
7.8896084283495735        91.68679061896796        1
4.546342911324812         89.67126074778739        1
5.898732627206173         91.72080878086831        1
2.186676592528592         89.9251863301291         1
3.7823077941827403        91.54768882146752        1
-0.2500430000000051       90.72452099999998        1
2.0304046185719784        91.8822911511512         1
-9.955838                 91.468616                1
-8.02406000000002         90.88377699999998        40.936
-8.412334199251688        92.90235061908281        1
63.2422134501784          -20.21952757944218       40.936
64.47128905238966         -19.93946422546227       1
62.95874437860918         -22.026642135842675      40.936
64.36969583512051         -21.58072840225292       1
64.13974375603844         -23.582631988925634      1
61.24905640235748         -27.284790006014223      40.936
63.199190202885795        -26.613457254303462      1
62.91939425301156         -29.3229490024963        1
58.75611829147669         -35.758668057149265      1
60.47330885844931         -35.17794511962696       1
58.17794992496939         -37.5381968641103        1
59.652844105903654        -37.657212606212866      1
54.208233229927316        83.80265696066874        1
-3.2042588185379146       90.73526451725456        1
-1.8291394594868091       93.00888547409936        1
-5.895412548167533        90.79814514132794        1
-4.465827656610614        92.89562504582577        1
-6.452102494700409        92.86301779155966        1
-12.068559240860957       90.83500385572424        1
-11.779934624257411       93.11318969739746        1
57.4459684348441          -39.65153186037745       1
59.05500519648142         -39.41417993638636       1
56.70484521199055         -41.616179777670624      1
58.56701131901755         -41.28037028492024       1
56.095461954872775        -43.42895726370949       40.936
57.94247582789308         -43.00159723021172       1
55.55584073937605         -45.15013207681658       40.936
57.346316563452255        -44.80269262224633       1
58.0115769555149          79.73967566979266        1
73.41646127394318         55.13200053609532        1
71.61939435014226         60.45474727476324        1
68.67135030465106         65.11475454640326        1
64.752850789562           69.68049971818873        1
60.82023732461327         74.89785045261576        1
49.773545454353695        87.68565210768601        1
-14.70378933220282        89.96748356347035        1
-14.08617524918042        92.52537785563311        1
-17.38029812533812        88.9307210683136         1
-16.592871617754543       91.66861945237216        1
-19.70682835706478        88.45480485385158        1
-18.935106436314186       90.95508777995605        1
-21.751876550369655       88.0859075694913         1
-21.31239030175432        90.37421426974065        1
-23.967816690523467       87.25788605585977        1
-23.552948454084213       89.90682178848499        1
-66.36884                 49.13333399999999        1
-65.86494520676692        50.27715957512397        1
-67.03203289698818        50.36475218119356        1
-66.56490090190826        47.849020296693865       1
-67.58360429457356        48.58288589920624        1
-66.80205990000002        46.29549                 1
-67.92822240249117        47.41078576210977        1
-67.54158999343662        44.8250807660594         1
-68.4160638699687         46.12618205704097        1
-68.141427828391          43.64433392287386        1
-69.0885440967176         44.80021274412583        1
-71.26667019858074        33.16975878184201        1
-70.83767293133529        34.12492880235845        1
-72.08289521122504        33.966832092898414       1
-70.46223076119945        35.20662876680601        1
-71.80290029844774        35.04696465175483        1
-70.18664587549536        36.60909135016531        40.936
-71.5470046919478         36.288608730082366       1
-71.54333582087219        32.07331939485617        1
-72.49481174873655        32.897661768741045       1
43.35221132530788         -70.57415644512193       1
42.65592457463417         -71.43200495718558       1
43.85212112953031         -71.57006814279379       1
42.11978569628631         -72.440754601634         40.936
43.25210068656958         -72.3025671050462        1
54.96478917270933         -46.860661566979275      40.936
57.01889136493694         -46.58791613620559       1
54.41737593974689         -48.490399690966896      40.936
56.419793515825575        -48.251858499975526      1
54.252978999999996        -50.33240970000003       40.936
55.829888891995054        -49.65418847358503       1
47.20607066861205         -63.51114232661931       40.936
46.54129094943365         -64.73835564851555       40.936
47.74622272703171         -64.77304229181397       1
48.10611518032681         -62.44551985912598       40.936
48.779125287193736        -63.92293066412966       1
48.99273073132203         -60.970996630262995      40.936
49.79437973437319         -62.629846920886564      1
49.86491951898802         -59.153335636016266      1
50.89943489729719         -61.045417475669275      1
76.0232285486417          49.83927431674548        1
79.14730055914062         44.14766240527471        1
80.89642579006048         38.26476533543334        1
82.12985382493827         32.38156092416317        1
44.87655392971919         91.63601954392983        1
39.48683792437302         95.41722863354485        1
33.54836471523701         98.58951296671022        1
-26.809727959907114       86.26025220484009        1
-26.84053231459535        89.35127480676289        1
-30.458557569918447       85.08343234517629        1
-29.95178984874906        88.55760876612575        1
-34.82083558369881        83.10898003446118        40.936
-33.49923389157448        87.24301920043268        1
-39.51361555857886        81.20341404732095        40.936
-37.202018286389475       85.51538960105697        1
-47.97585555984696        74.65993438382365        1
-45.956556662677          76.6934842194165         1
-48.250802839332756       76.96327197025909        1
-49.63564723246136        73.0377105414828         1
-49.45528648567922        75.37744315706495        1
-50.85088792540355        71.56594234002284        1
-51.49316205246396        73.7538567663803         1
-51.740925600000025       69.87598                 40.936
-53.05285123603395        71.62325104984203        1
-69.67048858200903        38.33724094569547        40.936
-71.2950652293863         37.899303715058444       1
-65.22331609254651        51.64534954196094        1
-66.64193200460505        51.616051551964425       1
-64.35847992532698        53.34202432536382        1
-66.1173045706754         53.27689793879799        1
-68.63559829008969        42.22834042494763        1
-69.81811268032907        43.39397153468439        1
-69.04829155264684        40.390827369553016       40.936
-70.49180928953568        41.752625285826696       1
-70.9857553707753         39.78105937670612        1
-71.83533265557092        30.708028127240652       1
-73.00961910359922        31.65051634385659        1
45.80270085335615         -66.26752254573094       40.936
47.27687029491446         -66.09169657935912       1
44.92070081119297         -67.90433045174429       40.936
46.55830610217953         -67.71078310130491       1
44.19138294521965         -69.4550404565802        40.936
44.73774447229371         -70.59720531257375       1
45.64314952133427         -69.32786634665288       1
40.59166299999998         -75.36163020000004       1
39.52617631824973         -76.13243460924956       1
40.41807818841359         -76.71536064112324       1
41.502101127301586        -73.75565397073731       40.936
43.194459605773226        -73.46479279012597       1
53.2724975782398          -52.420295821769216      40.936
55.13642101730697         -52.794816315680094      1
52.04482236685648         -54.82090733987297       40.936
54.28724224270327         -54.70867526797905       1
50.85429413687361         -57.21622512745624       1
53.546919646227636        -57.256037300639605      1
52.239198419839276        -59.21157871913022       1
83.41962843522182         27.061299069358228       1
84.9724701137947          21.037484574970573       1
84.98747724557319         14.983738878755537       1
26.766020660338565        101.67201401475813       1
20.428737225631608        103.99494546828618       1
-43.411808800000024       79.15153799999999        1
-46.92474316457227        79.61886196727127        1
-42.986395189038454       83.48639769067687        1
-53.379128130950726       68.177671929893          40.936
-54.27081812234503        70.17688483505768        1
-63.3175887100664         55.43879461478653        1
-65.45273484318042        55.34656625160557        1
-72.34567967483044        29.020212028431633       1
-73.61074632347555        30.098847298716297       1
38.48378299999999         -76.88653260000001       1
39.708522630841514        -77.44598738689595       1
41.93980104079539         -75.47287745537022       1
86.09513092365536         8.679851157961537        1
86.3388539404839          2.4914633152101904       1
13.915883314282988        105.76803196724819       1
7.192128115884821         107.00520811983851       1
-55.42445549660391        66.11881012716971        40.936
-56.162085719415295       68.78329791822675        1
-57.96093311613349        63.60979416171729        1
-58.634499970688644       67.03891175174489        1
-62.07042346082801        57.9759302779377         1
-64.64975105161052        57.858407619240374       1
-60.617237900000006       60.752078000000004       1
-60.943527040389064       64.79575810575506        1
-63.75147904594922        60.47396590309492        1
-72.79619064375736        26.841208469371733       40.936
-74.30236501869953        28.377994705262328       1
-75.16328120000001        2.487093999999985        40.936
-75.27118429884638        3.593240900742841        40.936
-76.22822699587734        3.1921932210047483       1
37.254534999999976        -78.44429470000003       1
38.93695286353523         -78.52954153225409       1
35.86534040688746         -79.21500096019021       1
37.086954255085764        -80.24741291367211       1
86.16245196978264         -3.877531386167948       1
0.3347063606917454        107.6490696499473        1
-6.573102500616842        107.45317003830957       1
-13.43726754908129        106.125702410362         1
-20.670319375855623       105.76837295356583       1
-73.55685599440604        24.164612813553997       40.936
-75.2942450722245         25.972380303690933       1
-74.16155514106165        21.148196035132113       40.936
-76.19323899338936        23.11266210125339        1
-74.42673190000004        17.948825                40.936
-76.65639443060725        20.10591556619939        1
-75.41982645192252        15.37605936189934        40.936
-77.11958390983212        17.337247012444163       1
-74.80431405792085        1.5359086126450265       40.936
-75.88116375839373        1.6988256925574259       1
-74.36913760000004        0.38278499999998417      40.936
-75.61422820574111        0.7935057347101095       1
-75.6145716116864         6.563487494783375        40.936
-76.30711060000002        8.311388999999991        40.936
-77.51897254337676        6.8002136211474955       1
-75.37374294275143        4.987127741502772        40.936
-76.50115295032123        4.261841347428319        1
-76.94808177029788        5.532658723243945        1
-74.23299459907146        -3.2165611060065284      1
-74.29333888678707        -2.203176574732241       1
-75.26002913405402        -2.710855575254732       1
-76.03124103489004        12.799806173625733       40.936
-77.4108195591526         14.815214288537257       1
-76.30059668645458        10.37684148752791        40.936
-78.28731899121176        9.536471975758174        1
-77.84557948209729        12.547919303095943       1
34.66872898569775         -80.24349665264381       40.936
35.89797612891674         -81.02590150043983       1
33.364835240272456        -81.58381824713558       40.936
34.830280943801284        -81.98798146156494       1
85.58999977812725         -10.471334131657926      1
84.55761239209146         -17.23115521891391       1
82.68611982062671         -24.178110261528985      1
-27.622050003249008       103.99551747872948       1
-46.05851867111005        95.51007560762041        1
-33.79835542619088        101.4947497233101        1
-39.960507117322315       98.50618606423717        1
-51.21253492722652        92.14330124100347        1
-74.34128223041542        -1.0406989588616722      1
-75.43729491287422        -1.6590477546460054      1
-75.73775850227044        -0.435057574005419       1
-74.15630706260451        -4.218281509486282       1
-75.13249783111566        -3.689603313900134       1
-74.06354980000002        -5.210950000000027       1
-74.98802238492047        -4.589106320699087       1
30.329302999999985        -83.61070710000001       40.936
29.12231812374314         -84.73928903787237       1
30.770112922125385        -85.38490980663128       1
31.95405045108353         -82.76022342605944       40.936
31.676968840509552        -84.35092415583902       1
33.785937944766985        -83.20098057278581       1
82.2939631639558          -31.92055813009682       1
79.12816740199955         -38.39262662847494       1
74.92404609400815         -52.722810307305814      1
77.33513113348104         -46.11204159882303       1
-55.8425977203403         87.91043233592936        1
-60.08892626706916        83.64284242449575        1
-64.4169343559414         79.14830606596875        1
-73.7007658368819         -6.1890859395103455      1
-74.73975405787908        -6.035824032554139       1
-73.25258330000001        -7.39747300000002        1
-74.46748238745701        -6.969042511164924       1
-73.14228083201667        -9.91959707453075        1
-73.19602584113632        -8.786408736224002       1
-74.26772725624097        -9.431146788344773       1
-74.60130578964494        -8.177921464901116       1
-73.0902974800313         -10.899426199441738      1
-74.033951754091          -10.48762292365773       1
-73.03342756679481        -11.87548446996691       1
-73.83911083790002        -11.402245164412985      1
-72.97135620000002        -12.853368000000003      1
-73.70680056373108        -12.186186384004534      1
-72.60899854237763        -13.83539766029295       1
-73.65917159542157        -13.62090657409775       1
-72.16506650000001        -15.038502999999992      1
-73.4128760470279         -14.553676452797566      1
27.945664522026068        -85.90811559241207       1
29.571312569122302        -86.51227181439994       1
26.722120040857455        -87.09292967177768       1
28.367109003826947        -87.68076205590927       1
25.389376999999996        -88.2317055              1
27.169285164246148        -88.82880875344073       1
72.09648177140568         -58.990848235691416      1
-68.58821550281323        74.53884014778288        1
-72.07507238487139        69.6349101175531         1
-75.22104562637422        64.87975914249795        1
-78.22681115252492        59.91825450648389        1
-80.103794102127          53.841356381953375       1
-82.7332171558751         48.28586936420149        1
-85.32421693399311        43.49473167544956        1
-72.06979272034708        -17.406424805315897      1
-72.11264725631486        -16.35308221865789       1
-73.21839101551431        -16.91494818572077       1
-73.44772499756651        -15.693638305589886      1
-72.02331968269954        -18.528215167971485      1
-73.13973900785999        -18.047749207679303      1
23.430265245445213        -89.21500599979412       1
24.70940422016225         -90.31558703473019       1
68.85067939811756         -65.00892227277853       1
65.46849629566182         -70.68592172563334       1
61.832728718194105        -75.77769901945305       1
58.01334986118985         -80.72206259324273       1
-87.09332924923382        38.29408852385204        1
-88.52937929852669        32.78768875899565        1
-89.34903053781466        26.509998781932296       1
-71.96392715401582        -19.932598382477902      1
-73.21689383649505        -19.129951957094068      1
21.283226474428908        -90.27866027063594       1
22.86178284120456         -91.34580826709275       1
19.006612946052176        -91.41275789970543       40.936
20.86387254939565         -92.60018455101259       1
53.88665478437671         -85.44583147173897       1
49.35310370664191         -89.75900905400856       1
-90.95619535945568        20.489061246520876       1
-91.65110407990622        14.296241135091396       1
-92.24353889501052        8.169539907032858        1
-71.89563450000001        -21.509441999999993      1
-73.35421990188058        -20.43558695893147       1
-71.29647342525857        -22.89722123244533       1
-72.82311091039674        -22.725048265368375      1
-68.56151280000002        -33.868092000000004      40.936
-68.60846436508373        -33.016657485243854      40.936
-69.24713803508666        -33.33218697222013       1
-68.75520099335056        -31.953576584089955      40.936
-69.48252562457266        -32.582727876759094      1
-68.2284151328514         -34.672492120238786      40.936
-69.1323978638543         -34.60353690066723       1
10.99520433691088         -95.13727973292306       40.936
9.516262921255699         -95.65676453499202       40.936
10.825027998808114        -96.81017606109971       1
12.621797042689552        -94.53462228497096       40.936
12.476993577866935        -96.3074536384201        1
14.509323804440514        -93.67997180276676       40.936
14.352553204924414        -95.70488694240255       1
16.706116836297685        -92.56050693398778       40.936
18.700954822686718        -93.8943859552035        1
16.431626517097893        -94.84312049908159       1
8.13197599999998          -96.12158660000001       40.936
9.518721965271345         -97.356537601326         1
6.790522593548584         -96.19753459172948       40.936
5.757175993212581         -96.26434168177266       40.936
6.19203204526245          -97.26645941773914       1
7.118056455484863         -97.38604994538508       1
4.806176554781136         -96.3322195933254        40.936
5.278698624051025         -97.32600839044          1
44.53514523392176         -93.71924030037384       1
-91.96101054993768        1.6310388966161908       1
-70.98829218878942        -24.293433185530752      1
-72.26037633048291        -23.766324643938002      1
-69.10471057359081        -30.6261909963776        40.936
-70.01795643637377        -31.567309315815848      1
-67.80496670000001        -35.695081000000016      40.936
-68.77456479431383        -35.41374715940462       1
-67.71931749557872        -36.82096746040215       40.936
-68.4744971054584         -36.176770034685546      1
-67.60167991309643        -37.72733841498656       40.936
-68.45814340924494        -37.46988738372347       1
3.5815459999999746        -96.42866970000001       40.936
2.5368800939381586        -96.84715282813782       40.936
3.156893888737231         -97.53295156238137       1
4.2325424517696755        -97.64470131233706       1
1.6963679999999783        -97.1838539              40.936
2.3557633661300406        -97.76279310381986       1
39.49792901134277         -97.3554412794312        1
34.24978669208385         -100.6117301247888       1
-92.75774741884187        -4.638149477971284       1
-70.81900397526157        -25.78615213971838       1
-72.52226691204623        -25.123211599934812      1
-70.41578227995231        -27.348130111429633      1
-72.03757676078293        -26.79485792537575       1
-69.72461551379807        -29.034092323671295      40.936
-70.78355569969135        -30.09595633868128       1
-71.48872327966436        -28.449923747649727      1
-67.44677414377647        -38.54478126699062       40.936
-68.32570926052088        -38.31925917905669       1
-92.35625324542588        -10.768969030318178      1
0.7333804224154142        -97.3011832282153        40.936
1.0405166058819664        -98.0482616657444        1
27.964964254953642        -103.06796516287478      1
-67.20032927242015        -39.55828134771027       40.936
-68.27114875606225        -39.27754805314339       1
-91.59098207407995        -16.836218419717376      1
-0.5105296435475023       -97.36070136215267       40.936
0.009288901665930969      -98.18709201091495       1
21.73960595680191         -105.60431625740124      1
-66.89188908042037        -40.85153534796201       40.936
-68.17230664360522        -40.518496696762114      1
-90.61249893202921        -22.90833233756078       1
-2.1099480284729597       -97.34644154961528       40.936
-1.317081178326811        -98.43757763867606       1
16.062723195838352        -108.349954055898        1
-66.49724438075158        -42.42031769578754       1
-68.01684845721998        -41.931619207355325      1
-89.63702394549478        -28.910242757951398      1
-4.163673067517395        -97.35059777959162       40.936
-3.120249872689           -98.89929319905156       1
10.453574103172121        -110.11123867280688      1
-66.02019757166154        -44.23349884518563       1
-67.87323396430261        -43.708867110927244      1
-64.5110643911212         -49.41691807020865       1
-65.04844877928072        -47.84560130330388       1
-66.3946923915871         -49.094257050652544      1
-65.5911703620471         -46.151582658515544      1
-67.0876630072897         -47.4230261961381        1
-67.6469263787936         -45.584732094983295      1
-63.95487209272863        -51.09145371944811       1
-65.77811051874671        -50.74529164708277       1
-88.39556292382453        -34.85695154312553       1
-6.796348191741506        -97.34985309660618       40.936
-5.420199558242041        -99.37903967683242       1
4.926959814992009         -110.19627693163511      1
-63.158441622280804       -52.85093064326688       40.936
-65.27588426334135        -52.51946189561901       1
-86.59805225318117        -40.716226486578826      1
-10.058238398177386       -97.34884900651704       40.936
-8.249539074838953        -100.33013317040093      1
-13.34321068879724        -97.33939360772821       40.936
-11.801629072694515       -100.15687751671928      1
-0.4223117976722969       -111.33618503761754      1
-16.043103000000016       -97.16335370000004       40.936
-18.073164647529197       -96.33201008197071       40.936
-18.14629548980007        -98.01696915842813       1
-58.74801975230104        -61.589051965100936      1
-59.23433346549502        -60.632507528207555      1
-59.89328081414203        -61.631883620654236      1
-59.8329267095048         -59.621488734629374      1
-60.44295573619121        -60.76867842773301       1
-60.6548554849524         -58.52622165861275       1
-61.12649635988398        -59.87444564163728       1
-62.290948036157026       -55.01506371689712       40.936
-64.60974732509541        -54.41810356282214       1
-61.39036291688745        -56.99021920251801       1
-62.400449065671744       -58.076532727330104      1
-63.4860725603            -56.537951030666534      1
-58.14798157010128        -62.45158959411473       1
-59.3135215069855         -62.522741631877736      1
-84.56098237464319        -46.45406946284631       1
-14.719554859630206       -99.90432290320099       1
-5.760775343295931        -111.5292790067286       1
-20.260775653815973       -95.79189591891969       40.936
-19.84304207771906        -97.52656190227995       1
-57.63189704646412        -63.39480602172769       1
-58.783939182409284       -63.45971664880943       1
-57.12145351846199        -64.38707688337146       1
-58.255856678610215       -64.44385402037172       1
-82.30693578815425        -52.082496172350794      1
-11.791009263835694       -110.65878767606314      1
-56.389100885169185       -65.27857956965062       1
-57.64752531983558        -65.41710634776983       1
-22.36265158193396        -95.10262561614235       40.936
-21.80648699532899        -97.040503174581         1
-24.13449233163798        -94.36369702020768       40.936
-23.652027577726976       -96.32948089953152       1
-79.81875805639464        -57.53022080094491       1
-17.121094474251695       -108.73933230578469      1
-55.636538498138854       -66.23937961674494       40.936
-57.01546260185435        -66.44192656114615       1
-25.73534038858031        -93.94476677118732       40.936
-25.376209705362776       -95.63924228928238       1
-27.165639000000013       -93.8462456              40.936
-26.59688817208815        -95.05278469229447       1
-77.1063954664417         -62.79040494211341       1
-22.98210831104869        -107.28928463585345      1
-55.004635600000015       -67.53390960000002       40.936
-56.34745077672649        -67.58445972694159       1
-28.59601370661688        -93.13519281489245       1
-28.807599867894684       -94.52494161182018       1
-74.20514596941644        -67.8493585930145        1
-28.808608833547105       -105.66256024398876      1
-53.927632185643745       -68.70398139532529       40.936
-55.61568552505518        -68.95455043484455       1
-30.01883400000001        -92.42789540000001       1
-29.88826100899417        -94.01065177346767       1
-31.22179349334287        -91.4020665095419        1
-31.793771881693715       -92.71805193845702       1
-71.12392161684508        -72.65216589431074       1
-34.265844303533974       -103.59965962796         1
-53.005430371076784       -69.72719531734046       40.936
-54.34134275646888        -69.92851853279795       1
-32.40895636574551        -90.28551060851694       1
-33.00000488019991        -91.82432802686711       1
-33.54211142221921        -89.6176659701054        1
-33.75309478263156        -90.72156685751268       1
-34.52821510559283        -89.05626537936602       1
-34.68232043769598        -90.0552768209794        1
-67.84192040121529        -77.18388316319833       1
-39.482046907822216       -101.78234435977812      1
-52.35333569386508        -70.6439401063009        1
-53.445901759786594       -70.62297659572515       1
-35.31948679661728        -88.39691441980543       1
-35.517659667545686       -89.55659840070851       1
-64.35019604638019        -81.51265951468643       1
-43.964898569174615       -99.1779948188065        1
-51.91737956761862        -71.56449843046516       1
-53.13007983930573        -71.5788788339884        1
-36.10633727598738        -87.80252340262236       1
-36.27725486300755        -89.01257077316355       1
-36.97530700068928        -87.34973538234755       1
-37.186987966096886       -88.54518207948952       1
-60.64746103751828        -85.59003614382489       1
-48.35671553572175        -96.21168355192282       1
-56.75368979127767        -89.38252258064846       1
-52.636686846178094       -92.91538226309943       1
-51.36648676134141        -72.47177439325912       1
-52.59650947770572        -72.58314889061982       1
-37.8502550525547         -86.82755606481868       1
-37.951101904377154       -88.03885490224366       1
-50.551304010449336       -73.46151094628904       1
-51.99830082812502        -73.71907727849516       1
-38.708659952725405       -86.11552874550961       1
-39.034397296519806       -86.94827292429245       1
-49.609438275136085       -74.81039746947408       1
-51.22672416739579        -74.96752969113317       1
-39.79409301180214        -85.38760861099703       1
-39.845907710237626       -86.54438883784813       1
-48.50642443359272        -76.29927638564823       40.936
-50.27862137917174        -76.34123351746878       1
-41.23490104669978        -84.58620152608377       1
-41.154570132947946       -86.18552395922563       1
-47.248445481882996       -77.852103746307         40.936
-49.33137836206074        -77.88660193132742       1
-42.78072077398822        -83.18148967080822       40.936
-43.40993412440526        -84.66283705335312       1
-44.4646284569284         -81.48597207980416       40.936
-44.994072765788644       -83.39388783638002       1
-45.97781516037605        -79.68386134303863       40.936
-46.94778144082854        -81.90113770674608       1
-48.85173926560595        -80.15073940226964       1
69.53258012395024         8.127809351635905        1
69.97796730918374         8.628582893481273        1
63.928231774438935        45.00034114607857        1
69.32196286855368         12.364133005591176       1
69.60742230122565         13.189740041830394       1
70.14558355171941         9.404321410374155        1
69.88737996620011         10.54003059349967        1
69.55301133656849         11.547102463771104       1
70.57942284970872         8.68649034645233         1
69.96156545572629         7.385933209334317        1
70.3795250588338          8.040221056564892        1
71.14272047011508         9.189042833249935        1
64.80173806464445         44.79080285798071        1
64.59787995218272         45.929492383127204       1
64.69434431226767         43.08959360975006        1
67.232560488387           35.35884504968386        1
67.2655968636821          36.814206529510365       1
57.18651598375982         61.17783841791709        1
70.27256111426864         12.323932185591913       1
70.12172751196097         14.347663618525532       1
70.9787203776208          13.285789388063277       1
70.39054951875764         6.454507267581033        1
71.0314540146204          10.170209010413522       1
70.7895282855199          11.316847701300013       1
71.98654887389763         9.66000494638841         1
71.25296379334438         8.176820200797948        1
70.97265082108949         7.235690337687589        1
72.07737487703007         8.64797464338787         1
64.8206028966496          47.59980725847912        1
64.88795070935113         49.475794572355284       1
65.47441942017595         43.86533127684425        1
65.91216857836949         45.19281515110777        1
66.1741858594985          46.656470880385584       1
65.994198157119           42.23792467608968        1
67.32186698476343         38.34870773265167        1
67.03797839859205         40.326692933908284       1
68.58435624738816         34.6321261543237         1
68.8741724308362          35.84893211883386        1
68.94017091455136         37.302407278086186       1
64.66839761082078         51.71101947387573        1
61.26460472795696         57.524713626262844       1
62.5377023120713          56.12282551436835        1
63.89264084216054         54.09323920117371        1
53.908049389715806        69.52644858757418        1
57.68733941105881         62.744206575041595       1
58.39977534131744         61.263000237925404       1
59.91785793138119         60.330275709640524       1
61.18011467855723         59.05232537827834        1
57.96753150318616         64.98268765683173        1
39.73600794379797         80.69019990861155        1
70.02083858326381         1.031365065352355        1
69.22613928674635         -0.5166159054298142      1
67.93413025648985         -6.742259541228203       1
66.78982171966456         -13.291949744443912      1
71.57064191189036         12.202147817086585       1
70.78930970080334         15.95755119963423        1
71.86917603240836         14.508702707072288       1
72.43860515899388         13.131740028573441       1
70.3083388943018          2.0605694139466886       1
70.74679475466668         2.966249351498858        1
70.87171390196366         5.264868717873309        1
71.64640200458494         6.2016449273946925       1
72.27457234435312         10.894933516991507       1
72.90050536260796         9.916101103600552        1
72.7102816055127          9.162257101665737        1
72.33410418844127         7.390528959486866        1
73.00799450811566         8.392832676748565        1
69.20385871846351         33.403866117492036       1
68.68278839519859         30.62207092798088        1
70.58013029904342         25.582185312374513       1
71.7000426206537          24.03463754737686        1
71.45383608810705         17.791683745037925       1
66.60178710778695         48.4593391733535         1
66.87386161159743         50.613538630815825       1
67.32803147038227         43.86553592532026        1
67.38066253288994         45.64148617898416        1
67.8094214437848          47.012225437940074       1
68.8644221988632          42.16610062446496        1
69.52161018634852         39.46056183681285        1
70.21487370188066         34.716798445458075       1
70.62597726814863         37.51525382357657        1
70.1795849240415          36.15860748535393        1
66.88529907874019         53.58798879103191        1
63.077429172658874        58.30351120328759        1
65.41807197218027         56.553145994291256       1
52.719242985278115        73.44551856781143        1
51.98500738956767         75.88241187000698        1
54.74477278680099         71.94045342938854        1
56.65403316319489         67.86813585168721        1
56.467541218512395        70.40553232129488        1
60.11174912785977         62.81316641171486        1
62.2929252430146          60.91766412777659        1
59.14193951722488         66.92896714304165        1
60.37494638822237         65.29999886326937        1
41.45505299454521         81.29287768558736        1
49.46129124347015         77.39953548591114        1
46.26048524386846         78.51769176733458        1
39.75581496431674         82.56289169437234        1
37.782731474403455        83.66904893108656        1
35.81748425484976         84.64333576770773        1
70.86210569975479         1.3131938956314628       1
70.16689944046811         -0.16935914349848052     1
70.84909649994958         0.5780091441412182       1
70.19846942675605         -1.423364165834405       1
69.08241254121351         -6.31778321398082        1
68.8909225490189          -7.772036432778467       1
68.33319710059372         -8.912808222472222       1
67.48763440691478         -12.585969503602524      1
66.78687283307517         -14.20654866043163       1
67.4995958403408          -13.627063986254427      1
65.98128475792994         -15.738847229945137      1
65.63668261110801         -18.042548252386883      1
67.01265325659946         -15.364840212400162      1
72.99795832154986         11.805627034620047       1
73.67400369727766         12.799514267798443       1
73.21125644722352         16.178162419527222       1
73.69407782086499         14.150574199666123       1
71.48037642507529         3.9738071629542855       1
71.38699827942867         1.99282663293735         1
71.78161798743292         2.8035144677390633       1
72.36203485560806         4.804868029163378        1
73.2169981348079          5.9974170104111115       1
73.68454971618957         10.646674130633878       1
73.84657427308672         9.216635822323243        1
74.06648897621183         7.522487055341039        1
70.32337184383863         31.741614334232985       1
71.17430782006846         33.54874182899696        1
70.86799210809954         29.47015758345333        1
71.7725181333271          27.23717841107276        1
72.07010760025209         19.995316966026618       1
71.85754105153764         22.098853067776716       1
72.81119633307885         25.3034679143656         1
73.35764033157065         23.5251663034771         1
74.03710611947795         18.7293014248744         1
75.55032781548256         17.054400001517536       1
68.85728994568682         51.533886890752896       1
69.28138123149134         48.69067462681069        1
69.6795053124147          45.480383500167115       1
71.8826413520936          41.760603800804766       1
71.97821418742745         38.80416666419752        1
72.52770488994136         35.81788490378114        1
53.01889824895136         79.06519494825774        1
69.69591533747524         53.607401840979485       1
68.99880013282709         56.88649208084396        1
66.09204562399759         60.484902944366404       1
55.684096167722956        75.45499464213992        1
57.35990445950517         72.51616622324178        1
59.660036795610225        70.16144156068495        1
63.37835492363295         64.52180311937178        1
61.27515686920812         67.2533699853868         1
44.21441789562188         81.13592880670544        1
41.944720294106205        83.13242544905658        1
48.73489421484652         81.93201327920008        1
40.137926405891506        85.00507145091989        1
37.596199392412           86.00068087521592        1
34.55246346809652         87.82492493036168        1
14.357508193061046        91.0744194935717         1
9.867974611910661         91.80255507586418        1
11.71150924097006         92.2664417802541         1
8.940743086749677         93.1971951144991         1
65.97328361679888         -19.51500075184996       1
64.33201086870515         -25.289040049373092      1
63.01780587296354         -31.16981003162635       1
62.21455646489064         -32.15940608164817       1
62.199661720547404        -33.464657379656934      1
60.44968938351876         -36.47760023628077       1
62.03606602551718         -34.84364156466894       1
71.74525624183012         0.9031992217797014       1
69.21902967969461         -4.634042659456063       1
69.88213931477428         -2.9588494573422985      1
71.63679347032846         -0.5444186660498117      1
71.45661408317828         -2.4299555698104043      1
70.33757326642592         -5.878287463877452       1
70.3315687179996          -7.328210496573652       1
68.5514610841605          -10.28804881704622       1
69.91657373914332         -9.091258168289349       1
68.60467771160639         -11.844628551458054      1
68.62935483533613         -13.396754679019864      1
67.96471016591329         -14.643933990087639      1
67.19601972276638         -16.71006352130393       1
66.74263339587661         -18.744100765005914      1
66.66183550961681         -17.687169876506637      1
68.39762130566396         -16.263668798667403      1
74.71769493274702         11.670898957592142       1
75.39744484236294         13.165773721781118       1
75.59176569829691         15.104276570793552       1
72.79794818938186         3.259267655867973        1
72.49597228861215         1.8254215354368506       1
74.69323620610831         5.913050089732129        1
74.19972257789291         4.151923001348571        1
75.5465649383587          10.176647161698135       1
75.33217061185267         8.423534651105326        1
75.93154640904686         6.810747599208298        1
73.56129739759183         32.06944283203109        1
73.90004813996889         26.732651403627543       1
73.31732018052494         28.868503842423817       1
74.81475345635117         21.477561606025333       1
75.54354069903643         24.711606321806602       1
77.05568177111951         18.90674979017758        1
77.85582904129502         16.353509802214948       1
71.53991153468701         51.13406619777295        1
72.05963442189622         47.94950658872689        1
74.31656275013938         44.421733979925676       1
75.33936258722781         39.453680103207546       1
77.13902688433066         34.158591972465516       1
29.894535982117887        89.83494927802055        1
25.84317618166349         90.29196369950036        1
44.17781188705718         85.66670708436949        1
39.42737445068114         89.15279678179087        1
34.15924264518898         92.62582974226171        1
18.223570373039266        92.08235933117338        1
13.72957246062344         92.63176149042937        1
15.901539695593776        92.70750051979833        1
22.051659357116385        92.87845605977432        1
7.2874394737492985        93.71268145362197        1
5.0644851976284055        93.75811300448541        1
2.978894318083966         93.62144719671363        1
0.6726999269052591        93.30162969471188        1
10.674865279718606        93.79779496778116        1
12.601265730016564        94.00572333685616        1
8.98308482813335          94.9867833643229         1
-7.493647953009017        94.15228128710018        1
-9.897414295496825        93.71975659630807        1
-8.643743740336872        94.32251528966687        1
66.03162249530972         -21.10628197980905       1
67.45853305770363         -19.956297637816203      1
66.07143564576316         -23.00277657181494       1
65.7624064523838          -24.786736399098533      1
65.35347314870745         -26.661249283082842      1
64.85730494823665         -28.61388054036215       1
64.47946892912623         -30.755351083282765      1
63.904894464463446        -32.77601766752814       1
63.59924209705333         -34.541439340717524      1
61.8415372280204          -36.19142713030388       1
61.52463707416607         -37.602746670892124      1
63.368155641887924        -35.94894012885848       1
61.177978444298844        -39.2932767066117        1
72.98945325877737         0.22841561545492867      1
71.289627714788           -4.4631313279677975      1
73.01244122091198         -1.7263401492476786      1
72.72037798433578         -3.4132733089600418      1
71.86086278426            -6.420049632049957       1
71.97013108150395         -8.330653900344604       1
70.30078540201394         -11.081294282826583      1
71.71835524662919         -9.989508605195864       1
70.26673187244421         -13.006973501263346      1
69.82091476967435         -15.023859225274009      1
68.24226189108953         -18.13145651109248       1
69.96569263668675         -16.925039914696015      1
77.00922416690551         11.428220985142838       1
77.84809835688992         13.717826706800855       1
74.27463446084654         1.765817483088619        1
75.95319363983204         4.800975400730643        1
75.80587601051668         2.8685924482149163       1
77.84302333205406         8.668833634753263        1
77.49360568268993         5.813119729432549        1
77.17866424988976         28.74183370117136        1
79.46986897409971         23.274424798912154       1
80.92381125745877         18.36003088779542        1
80.18236226190962         14.962959688257325       1
27.817734955618093        94.8504035251494         1
18.156116443070864        95.04266023283316        1
14.60460621019331         95.05742288632132        1
21.53312603671653         98.30244507770358        1
6.685203286321413         95.546315131509          1
4.264979137924483         95.7027423851705         1
1.9257406224341465        95.48148786041482        1
-0.41833270731446087      94.88945357956781        1
11.70269410912185         96.56835260071591        1
8.607563733139251         97.09836091781008        1
-3.3453054230487247       95.61273838732878        1
-5.969373242145821        94.92887195566976        1
-11.06600378186503        95.26419278759158        1
-7.985600808017513        95.72102724812112        1
-9.42972144590932         95.11716069772208        1
-13.355877642660019       94.91335475885195        1
-12.114198117268405       96.77673349118768        1
-67.5237510228793         49.528250520695          1
60.73910011556253         -41.07606451930673       1
59.888836184859485        -42.82582689302248       1
58.94474364994039         -44.201000003019026      1
59.0675814507613          -46.13731811983084       1
56.29018617046267         -51.24041346392315       1
69.23180359336787         -20.415980605432523      1
68.33588281829313         -22.235932376267833      1
68.0032291998961          -24.48298798467369       1
67.19729233885877         -26.160652391790357      1
67.29072990947166         -28.11507308918165       1
66.93707165725488         -30.49994194346756       1
64.59222764633694         -35.654604220291596      1
66.32887402043428         -32.78532992062844       1
65.49444717392679         -34.56077516368252       1
63.194506747451584        -37.306966416546864      1
62.83126630920693         -38.68999666319357       1
64.51142968606223         -36.70007999111607       1
63.064104940007205        -40.49392731782295       1
74.77162187013495         -0.8531857322781088      1
73.35373716750078         -5.151647499258496       1
74.49027877972695         -3.252305682863312       1
73.85148595989429         -7.366680780230652       1
73.60040083122088         -9.780113508831242       1
72.61643547082548         -12.201226206624485      1
71.65431912668267         -14.405076572553112      1
71.86797344499341         -16.525567120630672      1
71.17061101113345         -19.2425855245246        1
80.7115746266435          11.164685091107907       1
76.68571577939412         0.507249978158394        1
77.91611359461778         3.1169963777483556       1
81.0364646985184          5.6835511096123765       1
15.536448822733357        99.38853913729508        1
5.902924535466808         98.01983957170594        1
3.031940826201036         97.789769539008          1
-0.1581303849978999       98.15633813321037        1
-3.3708980268105924       98.1978521128757         1
9.44117782826243          100.77683482629345       1
-6.379613046701381        98.19111877513657        1
-9.657983840059304        97.38095527844948        1
-11.850903268370544       98.92135619117708        1
-16.01601903734677        94.65461580598257        1
-18.687658860380324       93.62673045792265        1
-20.613037479782616       92.37219649645203        1
-22.764239318279024       92.41891728335737        1
-25.266658575612052       91.8852965611565         1
-14.757755780607638       97.80771550005859        1
-40.43382410316405        85.46206552393481        1
-50.76967619076051        74.96796222692814        1
-52.63873534106875        72.96657028030585        1
-68.05398259708603        51.41179673288216        1
-68.30789027174507        50.27975597831875        1
-68.31305836121618        49.28485820067114        1
-68.81043284959267        48.4479801902593         1
-69.43382253788486        47.3178700517056         1
-69.9617866452839         46.093995085982584       1
-70.82861738969963        44.74212357410141        1
-73.26420459089628        33.72394397908833        1
-72.97203819965779        34.79400411612957        1
-73.85352442600706        34.424543663393116       1
-72.84372812134251        35.84853195151242        1
-72.706841422104          37.125906032957666       1
-73.81939558794548        32.681592956636216       1
45.17425130405072         -71.8788679448695        1
44.237492995949125        -72.70327587381666       1
42.82653000641867         -74.63191692631173       1
58.31103724627562         -48.194374520786695      1
57.76910920195802         -49.95586026366085       1
62.340326386917624        -42.881794918527085      1
60.88932144823308         -44.59434926694161       1
61.13211067695922         -46.592979410019424      1
59.99210508141724         -47.85886355168368       1
57.823875495743074        -51.84634014752844       1
56.92884341577288         -52.85886588308449       1
52.90952151921368         -61.30940339938625       1
48.97524718044886         -65.6790350489702        1
50.39154917154673         -64.39408744330278       1
51.59732313855265         -63.00012945282865       1
71.24047738095989         -22.203722498702277      1
69.9414579368459          -24.151672291296002      1
69.72185681507301         -26.685925883999253      1
69.67738054869908         -30.068788492387753      1
68.98308180812225         -32.84611269875762       1
65.98786363275426         -36.5217864770834        1
67.62454801228142         -35.05482700929566       1
65.09001454536592         -38.7086079149171        1
65.18734617243031         -42.50617901518817       1
77.17721262017349         -2.6418435113156646      1
75.9062818153045          -5.727543896119881       1
76.48581602103052         -8.902803840787094       1
75.12193926924938         -11.683534533276502      1
74.69380700753752         -15.145110835502184      1
73.81482420533234         -18.45023968899624       1
74.12712201759203         -21.453727755265792      1
80.8569507894843          -0.1500915389271522      1
3.214830345191856         101.59649061761074       1
-3.3851508615748838       101.81661679345089       1
-9.274519622356255        101.50368050979469       1
-13.450058981561131       101.13769617639485       1
-18.545178419440443       97.15854338484006        1
-21.423740171643384       94.95131982793305        1
-25.227107227354985       94.84503164227033        1
-28.98694803250199        92.95975650258696        1
-32.529866976045845       90.50475577613514        1
-36.2445292682089         89.68100127892733        1
-39.255671469585955       87.86595963746308        1
-17.787283868641907       101.56663210159626       1
-45.66812839341916        82.05935880568569        1
-42.82162371166883        87.51192822700136        1
-54.67999341461504        71.91336915741252        1
-49.441461557422905       79.78359381262047        1
-50.78587365880022        77.10283296700293        1
-52.035878416198464       75.59027784763629        1
-53.423193673037716       74.72256957467494        1
-54.13574701277132        73.2407596862531         1
-72.94811193199506        39.000414572119645       1
-67.80945255278681        53.06791707960674        1
-67.54276584502627        54.93792790378594        1
-69.06588475200087        52.15880545714018        1
-69.46670310439016        50.98349814906928        1
-69.33961336729035        49.5854184148764         1
-71.37688098179892        46.06772345846173        1
-70.25228566822187        48.638385451923234       1
-70.95919526455535        47.26563543422389        1
-71.79993277205274        43.32722725646761        1
-72.51980530997098        45.144832851746024       1
-72.61985253837815        41.37948527595281        1
-74.4227587412163         33.61915329623377        1
-73.95724874577289        35.36748152015281        1
-74.67474271439164        34.5972794255099         1
-74.0763353701247         36.468226657997285       1
-74.00594502976236        37.64495512458913        1
-75.04540188444145        32.751152086099765       1
-74.69081306909558        31.4327018690728         1
48.22590527532731         -67.54121299212224       1
49.72670485550432         -67.2933930727669        1
47.28374041212367         -69.22795887252438       1
46.21124586625293         -70.77969949960938       1
46.537262172041885        -72.3694371791753        1
41.51569101946923         -76.58545353801162       1
40.96973821464185         -77.7847234739406        1
45.469050703728115        -73.25396347815979       1
44.451966219108286        -73.754217640395         1
43.897757859468435        -74.72972211531557       1
43.16655312566183         -75.52981051625838       1
46.53697287321683         -73.75525917877403       1
59.894938414927054        -49.67725805897874       1
59.39661354646594         -51.51912693567256       1
63.43048606547993         -45.744785000829275      1
62.28105933890456         -48.62958111081169       1
58.71697325210747         -53.636502738700614      1
56.62237802086923         -54.63706550925879       1
55.974288480425834        -57.18089728205607       1
54.99303982008077         -59.93903134605469       1
54.56006078915309         -62.0915956886663        1
53.36443832153827         -63.524422890324644      1
50.87358853509987         -66.22598398424057       1
52.33523183440938         -64.91948423591344       1
50.96624333229424         -68.00283259270356       1
73.0648217408433          -25.18465848326807       1
73.13801920842384         -29.366876820302167      1
72.18141682217818         -32.86376693341138       1
70.64458419117328         -35.886655527348054      1
68.25529679498516         -38.07060343199846       1
68.38606768732998         -41.99175596694464       1
66.69712105115347         -45.1088007631964        1
80.35393108773555         -6.359815462312006       1
79.32041128472726         -12.75485058236722       1
77.99268205162356         -19.005090049119453      1
76.7722408739875          -23.796016866074634      1
-22.873873821023523       99.48988889621543        1
-28.84294050678388        98.15470016440362        1
-34.429712732971126       94.7778699531125         1
-40.64484180374406        92.14394016218719        1
-48.064450701297424       82.68879826329089        1
-46.06937056739981        85.5300815401185         1
-46.51722510542628        90.37871584966604        1
-55.6660877294557         73.10086909575598        1
-56.39934581591581        71.1674542563603         1
-63.10703739815103        62.976884118891824       1
-51.00749815339351        82.01101972895779        1
-51.746310923358074       79.63134197446135        1
-53.801699198849626       77.40593978004996        1
-55.576830276044504       74.95038196615144        1
-67.19770934077188        57.4888909129833         1
-74.917632455594          38.8076875515311         1
-74.6568814566486         40.74540766507532        1
-69.04654735106496        56.321628912749034       1
-69.63434644112826        54.1296569250848         1
-70.64921887232413        52.16791057477107        1
-70.85126632894013        50.23761013317367        1
-72.62291468684003        47.086215508249076       1
-72.29302392385841        48.820451983775534       1
-74.10727602587762        46.091114606930816       1
-74.52139942440296        43.55032501649433        1
-75.84959004495174        33.94637015858583        1
-75.4445722162935         35.65463016528416        1
-75.30240046624161        37.225950991660625       1
-76.48334228868741        32.05114582000637        1
-75.64368713795965        30.01432380523745        1
49.53456280679303         -69.24441127780801       1
47.88995627462655         -71.27803599810666       1
47.94137268318733         -73.2709303089383        1
40.325922150195815        -78.84974799553892       1
42.883452200601035        -76.64837745043823       1
42.35855778850435         -78.01145544377772       1
41.56333266590383         -78.89128278769167       1
45.454334652298385        -74.83402088517505       1
44.28139717227333         -76.16615914647048       1
47.28284415482845         -75.04794404242172       1
61.873144283844695        -51.408617373640524      1
60.7316863478163          -53.22461330902169       1
60.600559016761444        -55.14619876258147       1
65.90576664075076         -48.41556441244945       1
64.13947081645247         -51.209418516426354      1
58.79068697516548         -56.77793597805365       1
57.605464177508644        -59.76663829035067       1
56.446145596790096        -62.13102759322945       1
55.08715868814265         -63.55409321433648       1
54.345221128300935        -65.57230138404303       1
52.90923129637028         -67.49931813682358       1
51.78712916770369         -69.75105649187878       1
77.49980581937034         -28.442784829391446      1
76.68283350437919         -32.9553362993551        1
74.1907464738766          -36.1021624109592        1
72.62129767098136         -40.43988109599461       1
70.77967520489622         -46.75279702122451       1
-51.16598685506162        85.92403442756861        1
-58.00700497294094        73.70780405092978        1
-58.99173611749948        70.4155082328736         1
-62.324262334090704       68.51030196472685        1
-66.69895380402161        60.31161899863622        1
-64.87818861703703        65.87370830127529        1
-65.36547066108416        62.96887640386345        1
-54.619280729827594       82.02733016684762        1
-58.41768290542857        77.82658034115782        1
-69.77396587291618        59.20147561755586        1
-76.37322171617096        38.22853402641868        1
-76.55579637697026        39.91032290447263        1
-76.38535364085837        41.823130585006254       1
-71.31645382024789        56.468735911680255       1
-71.72887927459841        53.749785433017834       1
-73.32509190723235        51.5460050482329         1
-74.64223930997642        48.50495537392999        1
-76.43244425731822        46.10884352508259        1
-77.61569125755514        43.77131712314946        1
-77.47229510778345        33.38720094653908        1
-77.58409348293357        35.0475376413911         1
-77.13643090426197        36.7754367749194         1
-78.17593658929654        32.18445570540865        1
-77.93636033913725        30.223005914911692       1
-76.83849578866263        27.90224722345523        1
-76.27529101520386        2.350322196772218        1
-77.45404801238597        3.5659336047429813       1
-77.18040030023433        2.6724058785809395       1
-78.6183899256949         8.062893500708547        1
-79.26452678929344        6.913511540882432        1
-78.58696910434983        11.012487365489779       1
38.51488164836547         -80.00484415201699       1
39.730993277181845        -79.94359656726024       1
37.077377733104534        -81.46129232983145       1
37.94733810862944         -81.10329859630278       1
50.12940796649281         -72.2871945282238        1
49.25260420244325         -74.88843856872029       1
41.23490986462016         -80.1056108845478        1
44.030482288086205        -78.12400947092671       1
42.65903340993566         -79.48251747377994       1
46.25580290752415         -77.13101444070895       1
48.23018778719008         -76.64661375564793       1
45.60855961652729         -79.0911753981529        1
63.40320999580709         -54.336071791888315      1
61.652586640785856        -56.95702382487451       1
68.10678736761778         -53.04800406220844       1
60.99321123324027         -59.861223219197704      1
58.948189772986645        -62.280843322559555      1
57.40078757135555         -65.11427331780743       1
55.42485071805694         -67.56091632746714       1
54.80259516659296         -70.31633419824325       1
52.57737618187398         -72.41480100561091       1
-62.413104537326774       73.9034579336614         1
-67.137141622917          69.47200983200669        1
-69.21692008033098        64.24230720812045        1
-73.33645210276804        60.40308167619039        1
-78.33934087500555        38.635080612043346       1
-78.66234811754403        41.22209698676108        1
-75.05950738491578        55.20348667189788        1
-76.1549269437476         51.72979242424348        1
-78.31098931140274        49.237633504478936       1
-79.06789701628173        46.21958680038813        1
-81.2449655757408         43.90505285782979        1
-78.24370763686345        25.2573023243832         1
-79.27205553085761        33.69597776801233        1
-79.47528268716032        36.38640110117323        1
-80.4748675621211         31.253327404738894       1
-80.01769367332271        27.932652515345662       1
-79.0722259661587         21.94991521304684        1
-78.96503048600522        19.138648343521307       1
-79.76428643369462        16.7957682340956         1
-76.30901422586194        -2.296663818533165       1
-76.95133101921601        1.8528532853486606       1
-76.44055081530375        0.35031534080744864      1
-76.47853705228052        1.1732703258685555       1
-78.56235006887816        5.770268055568052        1
-78.05364280502192        4.755862819874592        1
-78.56400785828839        3.84428082242516         1
-78.35839000009592        2.988615226538861        1
-77.81511475862683        2.0845177370781673       1
-76.1544364249265         -3.20730926642075        1
-79.76390683487438        9.006157513768123        1
-80.28405612653171        7.871121966434311        1
-79.9237251211554         5.8658585576162405       1
-80.80305964543747        6.670926524290999        1
-80.21803222459148        14.359079509482896       1
-80.14530335278383        10.38498704338252        1
-80.36837659802015        12.196527581212315       1
32.89683455498823         -84.19336608878737       1
36.46570989918734         -82.50494524855925       1
35.44279101674898         -83.73299423918651       1
40.63234139538128         -81.47374350220609       1
39.081130385552285        -81.39207992628401       1
37.97634652103914         -82.41086365970939       1
51.922854448821724        -75.16268804650353       1
49.96652171178005         -76.97246375157178       1
42.428180365673924        -81.21569712163054       1
44.15527467935871         -80.35886513246083       1
41.60801927920745         -82.77423485664171       1
48.39316595937457         -79.19320797481689       1
46.1155216170137          -81.08278718666524       1
65.4990045265312          -58.90837185614291       1
62.29534028603873         -64.53105419221255       1
59.01073747164226         -69.8204903225004        1
55.83523483815332         -74.80401862982235       1
-81.83297755909147        39.287698745698805       1
-82.09152041224678        24.595397382202986       1
-82.9942723940027         34.42100896171892        1
-84.45288684610979        29.062863563036117       1
-85.41186977982939        25.47429971747525        1
-82.21266168973341        19.504395691820548       1
-82.227556153017          15.999637718163754       1
-76.68234649785643        -1.2678340264888042      1
-76.91529061518337        -0.36243220390684333     1
-77.12343887266469        -2.878687460581182       1
-77.26403651337327        -1.973652448912973       1
-77.74437020426772        0.7653279226749409       1
-79.64663099451482        4.614296725541963        1
-79.29509475016219        3.3052157360344987       1
-79.466496644736          1.8931403485125538       1
-75.10880628565663        -5.362528101217501       1
-76.01986065268589        -4.151265806307111       1
-76.82981217424856        -3.7130941271620985      1
-75.93291950360243        -5.063715376228978       1
-74.10287306803997        -12.880479157446386      1
-75.08479354063228        -10.070401361087889      1
-74.4767505322893         -13.430242456510328      1
-81.51479404884603        9.195988809187114        1
-81.70633564407757        7.599749266486265        1
-81.38580221156398        5.287248171445693        1
-82.25391198000271        6.488069642881047        1
-83.2874923976212         13.362964850163749       1
-82.64472575705831        10.68477108383364        1
31.21663349363571         -87.07114032726189       1
32.621580174669205        -85.84600461284681       1
34.208760618738694        -84.9493075927449        1
35.77925943136849         -85.33199268863657       1
32.70596220427254         -87.56979468363723       1
26.279718024915056        -89.96711425626077       1
37.56948705151332         -84.4106383006235        1
39.68634280287884         -83.41652469985473       1
36.941300490292235        -86.38347943171173       1
52.5967937765131          -79.38836877679306       1
44.0898707789155          -83.15700414360973       1
41.62800648244466         -84.73354236645304       1
48.33968566083064         -83.64396442271722       1
-86.3260687463339         22.08838516884893        1
-86.14643703724815        16.461805643650077       1
-77.93548155198229        -3.649793227562556       1
-77.9863409305938         -0.9507829341144454      1
-78.24785234559562        -2.4316118748955518      1
-79.93924780555521        0.07323367855147152      1
-81.29169488551014        3.2583962225976792       1
-81.12684248799737        1.2252472818200624       1
-75.78851044189729        -5.905412728540495       1
-75.28418457153222        -7.363096885256735       1
-75.30940959538154        -6.577924914891539       1
-77.10443416313889        -4.723309079668863       1
-76.65396131781627        -5.707047663496596       1
-75.45691719352067        -9.039077619561613       1
-75.73942779013754        -8.024535080652534       1
-78.70609172943952        -4.707400399654845       1
-74.85430976684148        -11.07764014562754       1
-74.62016630469289        -11.95671642587811       1
-75.00744058327345        -12.783477884948212      1
-75.68238201932036        -10.711818755356411      1
-76.20298150946778        -9.84591081068959        1
-74.38217518279451        -14.172275717539257      1
-74.18926692787686        -14.95324611873401       1
-75.18250695388859        -13.685594758327195      1
-83.65253443242872        7.862971902116718        1
-83.70942741192826        5.020306991751481        1
-86.6705732168587         10.861277342350219       1
30.00374205762029         -88.2885999936401        1
28.741406375366026        -89.43873833547576       1
31.626401646870654        -88.82499114632184       1
34.733957979549196        -87.18354387891617       1
33.33123772663793         -88.92329345283932       1
27.514824673464183        -90.56124827968569       1
26.228205811320297        -91.54785153958476       1
39.50127998745642         -86.7484173249527        1
37.101669751914926        -88.26826986028996       1
43.81915214686204         -87.56073836406583       1
-79.56597476775063        -3.1906655855887314      1
-80.02511590063473        -1.620596071305432       1
-82.18665201090103        -0.6489638959802142      1
-84.07143737027431        1.9191454921985127       1
-76.52774020104118        -6.978971161010653       1
-77.89422127652684        -5.937420790696518       1
-76.78077439748616        -8.569350679875061       1
-80.06760115651771        -4.660273220347763       1
-79.34425676670477        -5.77245199073517        1
-75.73439105675303        -11.81066137050866       1
-76.05193561947848        -12.990707865953151      1
-76.8060347339114         -10.928224098681943      1
-77.73579528219531        -9.791476354939809       1
-73.95857276961938        -17.46206400322673       1
-74.28961211829281        -16.574294609123744      1
-74.54198434620487        -15.64138467586488       1
-75.2281873392072         -14.790037075801024      1
-76.05888026793747        -13.953564377266156      1
-74.27624093926664        -18.34707238208037       1
-87.06797296822947        5.190640178327258        1
30.499589256900112        -90.20369628247187       1
28.842831452217453        -91.03595513544124       1
32.41811163406773         -90.84061036673802       1
35.173698136096284        -90.19733486493111       1
24.686827726482697        -92.70578040780595       1
27.858670343187597        -92.43516880965112       1
26.319789879710026        -93.30221044937485       1
39.28697317782337         -91.1639909363457        1
-81.79317106161251        -3.2014265626460126      1
-84.73892044328451        -1.390376867649881       1
-87.16722727760265        0.8701990691239235       1
-79.0217844085544         -7.736133052396168       1
-81.38667655852593        -6.107747087222083       1
-77.11846836975299        -12.226044417115245      1
-77.09743581468693        -13.56518754831682       1
-78.36853437452454        -11.18448415378912       1
-79.41396775339878        -9.877364989051776       1
-75.10023967470123        -17.319570216131005      1
-75.47290740401546        -16.068564249504494      1
-76.76959029173263        -15.05562963337117       1
-75.69763060456138        -18.435081526762282      1
-74.58223912796583        -19.447464320896657      1
-73.46769099009657        -21.675372888588125      1
-69.48482828241247        -33.938276126154406      1
30.33404731440477         -93.03055689347225       1
34.50241785877776         -94.38775787588101       1
22.927876068291194        -93.8987283186353        1
25.17260547198171         -94.91119373563843       1
27.717831040711626        -94.8358012691878        1
20.787340294390347        -95.36871752467772       1
-84.58125659367293        -4.791363210427981       1
-88.63378025802922        -2.489888547388814       1
-81.33992373751711        -9.052965237972245       1
-83.5587440974879         -7.539652785250545       1
-78.55059164804476        -12.871641372779115      1
-78.01617675014965        -14.307342269667208      1
-80.59674189173666        -11.622554748944719      1
-76.90647421245183        -17.03034452608843       1
-78.20334948715637        -15.645152231840688      1
-77.35002343086502        -18.668490166802957      1
-75.96329673361456        -19.540241734669294      1
-75.00630170163751        -20.917504048735236      1
-74.44336179581732        -22.521113471262453      1
-73.67173821592364        -23.792708936410754      1
-69.91884021131213        -34.46297456272132       1
-70.09835910336446        -33.2551813729433        1
-70.27096510097346        -33.91634253468165       1
-70.63877455064844        -32.543786979394774      1
-69.88644397324477        -35.22550844333265       1
-68.70178740260279        -36.8068323055014        1
12.068658102610529        -98.04351855688145       1
10.540949892983418        -98.5097399841987        1
30.469059837855703        -97.48383611665994       1
23.202429715361717        -96.8530540401147        1
26.15281339712997         -97.8518416103302        1
13.998720781258115        -97.61423825224284       1
16.076887524990862        -97.25000903151337       1
18.417670012024317        -96.59205571447175       1
20.611238598582474        -98.37389656862861       1
8.25721876705413          -97.97493953552038       1
9.198776008982092         -98.89140766524748       1
5.710887784112229         -98.08794490834704       1
6.460070770197697         -98.33018823323985       1
7.318079171406909         -98.51536012166937       1
4.973376915168078         -98.36038342911866       1
-87.36140867872533        -8.069100072241916       1
-83.77158410735325        -10.38406033186839       1
-79.99490979916949        -14.627227054128156      1
-82.68727944498582        -13.023398656294788      1
-79.32959638227831        -17.205217675948454      1
-78.93396314724706        -19.2281341248995        1
-74.1718957587982         -25.077031391219617      1
-77.26917950503703        -20.571921412449786      1
-75.99810678659762        -22.116776026195424      1
-75.69322217025194        -23.899270662276813      1
-71.6116900927565         -31.494549055162732      1
-70.79527134148172        -34.658196783432395      1
-70.9901652344412         -33.58082606679589       1
-72.01850957685103        -32.87293685170368       1
-69.43829848510921        -36.19339934210337       1
-70.65059125249451        -35.80449612235702       1
-69.39533691086139        -37.201482048408934      1
-69.00502947280948        -37.94344489398508       1
13.162465122420674        -99.2554033540577        1
11.58212899872553         -99.8893471483448        1
10.052386283502916        -100.06745287229283      1
23.417349618640497        -100.75338849047803      1
15.191138177562348        -99.61006577723263       1
17.89727052564925         -99.39540858378405       1
19.991905321362893        -101.1592877033689       1
1.7834040318732416        -98.13684343321283       1
2.781344571841068         -98.24359494237372       1
3.4532873560918476        -98.2707973061869        1
2.204441436727696         -98.63420822284209       1
4.060930435294358         -98.75470267084877       1
7.96553353717196          -99.33086240662395       1
8.842134371938094         -100.09077615837572      1
5.681013663520497         -99.15514451859946       1
6.78953592406693          -99.554612912289         1
4.664614877236858         -99.67982764085518       1
-73.86009797699239        -26.43673808705718       1
-73.4631163804695         -28.176973253238717      1
-73.00233501195311        -29.89510652404741       1
-86.57873844970368        -13.524530119562908      1
-82.74001437115697        -16.11252363408161       1
-81.18187806457183        -19.117888644095725      1
-79.48575568291773        -20.69649924776165       1
-75.62785672498535        -25.817760165389366      1
-78.16611779433282        -22.819103994834222      1
-77.47757569405384        -24.884137958296535      1
-73.43005329688599        -31.936531789912266      1
-71.67563590152142        -35.34544764639709       1
-72.17425771638455        -34.27178210774114       1
-73.34426797620137        -33.45489621441688       1
-70.53582368508651        -36.85844080985534       1
-71.82453302806087        -36.368168516696684      1
-70.18838878735104        -38.042763476121266      1
-69.20404830219798        -38.787040289179394      1
9.211911116655216         -101.20918832136428      1
13.25445882064872         -101.42683773647438      1
10.819902825785862        -101.78485456714425      1
16.701373273733303        -103.11057765775739      1
1.3781869667524145        -98.86961040166292       1
0.5638448919779016        -98.8305622379248        1
3.0347254328169067        -99.17803604299368       1
1.7992666012401128        -99.58839386216124       1
3.567726437574098         -100.07660363696444      1
7.628170971612074         -101.10157413571127      1
5.637477181658762         -100.89665099538603      1
4.247464633062696         -100.81818848044617      1
-75.58582920862767        -27.642126312786502      1
-75.10342020559074        -29.48146916041755       1
-74.55987363947418        -30.891755941004387      1
-85.54364722619859        -19.477440692418092      1
-81.62647192866652        -22.282675274439782      1
-77.84308030520245        -26.800121686362537      1
-80.05760147549671        -25.084433282619703      1
-74.4725810191457         -32.99167604439939       1
-75.00039264760917        -31.955967605122073      1
-72.8951691353682         -35.550917063134804      1
-74.46663009458962        -34.08421760613048       1
-73.56462269894759        -34.62650526936113       1
-71.86850255038705        -37.72293875578066       1
-73.06889927618994        -36.745651231633765      1
-70.09661818006788        -39.13653615649173       1
-71.11268115975469        -38.87086069778573       1
-69.33739535637629        -40.002689976278184      1
8.748746590582822         -103.20527320350222      1
12.06978514459997         -104.91102812088698      1
-0.437023747963307        -99.35551594584106       1
0.6548608301611092        -99.68460657688678       1
2.3789330863116094        -100.52486217846902      1
1.2423717317789822        -100.52180455242006      1
3.0196900914427256        -101.50400475274118      1
6.1631153883020655        -103.58248559036541      1
4.288252108478666         -102.38481997810652      1
-77.62419948799224        -29.138435930946812      1
-76.29145318017294        -31.229149030642137      1
-84.54911198350808        -25.486359723183604      1
-80.68705289913413        -28.23353669279573       1
-76.12156085828745        -33.526767364543204      1
-74.830117920366          -35.82124313793179       1
-72.53564526262205        -39.268310096542294      1
-73.86979747478527        -37.78915993757061       1
-70.93408050282288        -40.21796446027381       1
-69.51622616336047        -41.264660453889995      1
7.927926644569783         -106.74326938400259      1
-1.8716035276780756       -100.06745567942814      1
-0.24181446488583772      -101.02095055444397      1
1.398715865040495         -101.7887321689216       1
2.2370484181887895        -103.43082207353926      1
4.976400733062545         -106.29351601482534      1
3.9348334881497977        -104.45229542102388      1
-79.27703660167086        -32.187876806851264      1
-84.3116974034028         -31.015848124952715      1
-77.78670376882016        -35.68438785471727       1
-75.90163381672834        -37.53938495599641       1
-72.87594208068774        -41.0371265288841        1
-75.01398602241827        -39.63743144753874       1
-69.57271037660657        -42.971607636147304      1
-71.06405531689107        -41.945567312044645      1
-72.62876828020948        -42.67254551924155       1
-3.8699206137894357       -100.97092041666666      1
-2.149295158700705        -101.96551938935313      1
-0.5767581222627242       -103.7563321503453       1
1.798153270016025         -106.5602371195912       1
-5.865166107275355        -101.53909451576028      1
-82.11658861388635        -36.48701264936104       1
-78.01279862048963        -38.76063192481403       1
-74.55380807286946        -42.14384180087622       1
-76.7762668436743         -41.19490194995261       1
-69.58595558466664        -45.05486688794506       1
-71.38423517095231        -43.92299984745572       1
-73.57218449601768        -44.28842854110094       1
-67.5082266580301         -50.393278968050936      1
-68.41114411704066        -48.754420884232175      1
-69.35853149252135        -47.138024130610304      1
-67.02392331567194        -51.95638017851735       1
-4.186379064887447        -104.01193814588156      1
-2.9248696135438945       -107.4999390729997       1
-7.3170639443050325       -103.1759006588953       1
-61.95446404037593        -59.26097055118328       1
-80.43426306331695        -42.18717892248343       1
-76.4557007142092         -44.0326168185393        1
-71.89522678736094        -46.60345300522489       1
-74.72791559017976        -46.31930153604602       1
-69.03870949132572        -50.3622474963211        1
-68.39702743070644        -51.46091492884171       1
-70.82834099729692        -49.36060009100464       1
-68.38667743147307        -52.70469375630482       1
-67.09274651272213        -53.99260510095742       1
-60.47098395351621        -62.5358619309308        1
-7.79610760204886         -106.63701951034602      1
-10.488127872474548       -103.36131795208782      1
-13.62090879487636        -102.82807016627326      1
-17.011945139915674       -99.70198636531384       1
-19.227612963723946       -99.5391975159707        1
-61.14886887118562        -61.72596068360821       1
-61.48474388335326        -60.80641246079413       1
-62.38829278123715        -60.259163715676706      1
-63.03511824603353        -59.25433314290508       1
-78.5194520231347         -47.66479316529185       1
-74.4353872284911         -49.22429298181684       1
-70.10753182955881        -51.96363633887873       1
-72.55185603477995        -51.47812579994834       1
-69.31215806870607        -54.14993223432892       1
-65.90225991889955        -55.805247070176684      1
-67.91948687663525        -55.48486422875829       1
-64.17141551201738        -58.46765709861639       1
-65.59434033756528        -57.534227928647596      1
-59.95051979733987        -63.4683033003467        1
-60.93777583711726        -63.40758042240843       1
-61.64350924380542        -62.706773385758346      1
-59.47273934406947        -64.48528304777939       1
-12.754714318640879       -106.36180991344924      1
-16.496532461497456       -102.23625606317138      1
-15.814712924185063       -104.7746078372817       1
-18.470262771019613       -101.44274164681575      1
-21.315038786760766       -99.2133888466905        1
-20.57626636086285        -101.47438001627772      1
-23.451017952667595       -98.54354651294427       1
-25.21574361044604        -97.61928716237101       1
-62.57138253463951        -61.626498992620455      1
-64.13060325367542        -60.43654900388454       1
-76.28945768195968        -52.98215768076419       1
-72.19127130397624        -54.34238523448117       1
-70.13079154300507        -56.4121994026971        1
-67.66378558745642        -57.33093688658926       1
-66.36741248751952        -59.52505897603993       1
-60.72459557157759        -64.39886917862098       1
-61.90062656309498        -63.929493410255304      1
-62.831417703278895       -63.01524487472691       1
-58.895817558297026       -65.5195204618519        1
-58.218542521573696       -66.42446999647791       1
-60.22707847001376        -65.62193450839163       1
-26.9187341114266         -96.54186948499144       1
-27.780799299313344       -95.3117489910302        1
-28.31796230481698        -96.29303259736587       1
-28.875998220412082       -95.61375968964762       1
-19.036182616874843       -104.4000985368787       1
-22.84246282735301        -100.94533921140192      1
-21.92049547872738        -103.23510681144451      1
-26.836197406303754       -98.20597499439418       1
-25.539598153666674       -99.91771897489652       1
-57.64855977015318        -67.49637338364265       1
-64.35314949019774        -62.52057286277281       1
-66.00048195020703        -61.488763868845126      1
-73.82219296707453        -58.106830369910185      1
-69.65595229334073        -59.277387050939296      1
-67.8879588321708         -61.401192254962034      1
-61.861006073223564       -65.4815574928867        1
-63.720364168832795       -64.54857750203708       1
-59.55463120632745        -66.72478275395525       1
-58.71418762875463        -67.4700233407299        1
-61.057328758817796       -66.94697724518636       1
-29.83802886516724        -95.35968693741106       1
-28.307135428188563       -97.6715017576278        1
-29.451789957607083       -96.64374958644443       1
-24.739785340672547       -103.28590151290965      1
-28.06889804052234        -99.68287459855821       1
-27.412978766556762       -101.86394351426391      1
-57.21747718712425        -68.68326618394742       1
-58.37204013210788        -68.3678565540936        1
-56.822567846031646       -69.82485593968032       1
-31.06216196139317        -94.9059210995925        1
-31.030892643059087       -93.73193404509989       1
-66.86471530432468        -64.00809694485912       1
-71.1330969765774         -63.04786668568914       1
-63.033543717763514       -66.65853879106973       1
-65.19809032994617        -66.22653813768899       1
-59.77713281132203        -68.34296359901616       1
-61.828077659798396       -68.52309918165705       1
-32.26178739519394        -94.27759790201053       1
-33.34460803321582        -93.40886176222477       1
-31.024180638062663       -96.58501958043692       1
-30.249230748454618       -98.6615092840125        1
-32.50582586487226        -95.94177575278755       1
-34.20924454395063        -91.56080733651206       1
-34.6759310459781         -90.98581238209522       1
-35.1340426372971         -91.79205188668323       1
-34.250685218534386       -92.6142500960986        1
-35.609217436584906       -92.84347771295522       1
-30.06804488649716        -101.7770851555801       1
-58.51651415295834        -69.87363525505181       1
-57.100794384232145       -71.16081746449399       1
-55.64248363174974        -70.39859497237683       1
-55.66239598697859        -71.58093855573571       1
-35.68771752049413        -90.77720980068868       1
-68.38768019571384        -67.89974393418237       1
-64.41438490363541        -68.74866392192453       1
-60.39367777301987        -70.47609379887585       1
-62.47713695518859        -70.39957945521773       1
-33.83346398692958        -94.95904281390138       1
-34.8837348526554         -93.90184389481624       1
-32.5951041440924         -98.0038471256255        1
-32.51359734123453        -100.12384602149547      1
-33.99046179510517        -96.5673352700016        1
-36.408543143603296       -91.95021555635635       1
-36.84856344801786        -91.03878796885726       1
-36.77001653324975        -92.93579856219131       1
-36.208282234169495       -93.86670628158565       1
-58.636911988223474       -72.30711623563555       1
-56.25567966230078        -72.83241219170121       1
-54.39932013821646        -71.23635018819805       1
-54.947533661709976       -72.29733676029313       1
-36.54687548998063        -90.06179264167925       1
-37.61374103923632        -90.48070914709996       1
-38.55886900648801        -90.58711622006172       1
-38.66604065493526        -89.82743080792088       1
-39.21322462697532        -90.17281219880968       1
-38.08083212238816        -89.87637906744382       1
-37.33451371821722        -89.50550605496665       1
-65.41772649225929        -72.31783111856569       1
-61.4432391416137         -72.78930213424157       1
-59.49031248526394        -74.5256136553528        1
-36.00214278006912        -95.60135092530325       1
-35.50568532514257        -98.95056033683306       1
-37.984175171783235       -91.92460899817499       1
-37.8042062248717         -94.04952929483153       1
-57.33551356729525        -74.47084479454317       1
-55.73212080778788        -74.30095373584682       1
-54.78086088667622        -73.40680962650815       1
-53.86910357045624        -72.4650330999945        1
-39.72877161741086        -91.0584777264538        1
-39.84892923882799        -89.98054153540372       1
-39.15435340591096        -89.42994260597814       1
-38.29962595360206        -89.05699892063666       1
-62.23540023827512        -76.55077130916575       1
-58.23537369948909        -76.89844840615245       1
-39.479826381794          -96.67357522968197       1
-40.03706432957162        -93.18700677627761       1
-55.94095781403759        -75.91517174069233       1
-54.44893409063013        -74.85647959173444       1
-53.431793527172346       -73.68864237947884       1
-41.66242224055077        -91.44960314679949       1
-40.77088230490445        -90.09078670288842       1
-41.833591546196864       -89.82872609689312       1
-40.02112726281203        -89.09620777666879       1
-38.96447290188998        -88.4973425810438        1
-38.67522314105799        -87.6487611802665        1
-55.981487649670036       -78.25832026028802       1
-58.86903340170436        -80.62766117196301       1
-43.561754131363244       -93.96544299949723       1
-53.95752990644319        -76.70347668390284       1
-52.8991360187839         -75.10131654916937       1
-43.77159361070824        -90.17919974531856       1
-40.98840702693546        -88.77937125897087       1
-42.449919769366346       -88.7071463145771        1
-39.814791428217966       -87.86232576827875       1
-53.90366872937551        -78.75466689925992       1
-54.981898359405534       -80.68833471630892       1
-55.4086727314744         -84.32355686359521       1
-47.656683998206084       -90.87639684274848       1
-51.72889462508954        -87.67293410578364       1
-52.64278818282044        -77.71176606784707       1
-52.04251920143621        -76.37293664847701       1
-43.661901134771284       -88.19756757801478       1
-45.57488245450314        -88.22951523869969       1
-41.174004658072874       -87.52193581886084       1
-42.46993210458481        -87.19022093271909       1
-52.94490304112823        -80.09126678967175       1
-52.12660611649168        -78.96254293760259       1
-52.81230257640319        -81.96501848713797       1
-51.766237929048515       -84.1277487755483        1
-47.96236347564263        -86.95718382704348       1
-49.59514125880782        -84.91896704259898       1
-51.16541003666845        -77.70148519671801       1
-44.022083479806646       -86.65407675556003       1
-45.600128251645486       -85.71129720084703       1
-42.40983760321108        -85.88297614735148       1
-51.197278225588356       -80.44116956208761       1
-50.570546978029896       -78.93383007758511       1
-49.87757137587114        -82.54361967825855       1
-47.52086162040109        -84.14874590072543       1
18.06698909720258         19.212154244109804       52.282000000000004
17.348592278139677        20.68770613871367        52.282000000000004
16.530634306766           19.233067239965038       38.577
18.75849546827356         17.740430022952157       52.282000000000004
17.06822112204567         17.86347156831149        38.577
20.016421999999977        19.833621                52.282000000000004
20.993808                 19.256380999999976       52.282000000000004
21.00235584497525         20.16520879452709        38.577
16.49231639507447         22.00296607196465        52.282000000000004
15.857636535507362        20.55260743399938        38.577
19.394691802522033        20.789682841836846       52.282000000000004
20.460980761902704        20.970961861774114       38.577
18.535785251402423        21.928883952051766       52.282000000000004
19.73186307637896         22.085996941280527       38.577
4.1354546030239785        17.16917967877992        52.282000000000004
4.014406999999979         16.168184999999994       52.282000000000004
5.012430865039156         16.58897215553218        38.577
19.652657485894196        16.201959601579347       52.282000000000004
17.769219664940834        16.3149362995969         38.577
21.82552986931805         19.83526218316108        52.282000000000004
15.633074999999993        23.022098                52.282000000000004
15.063371250061852        21.602079578964272       38.577
17.510721751244553        23.08141184695876        52.282000000000004
18.950044051330984        23.250598246059106       38.577
4.269824                  18.280338                38.577
5.378808119661385         17.554227495371816       38.577
3.445179567021282         14.731403525034807       52.282000000000004
4.579077762595869         15.132638614880229       38.577
20.804857999999996        14.68269699999999        52.282000000000004
18.673142899193873        14.700815255251023       38.577
22.789585710682555        20.614158469925354       52.282000000000004
21.616784903912734        20.945173781980742       38.577
16.536913999999996        24.017764                52.282000000000004
15.183570054843056        24.38975967420614        38.577
17.97497475410376         24.36008174673221        38.577
11.175463999999977        33.223483                52.282000000000004
10.295013182454703        33.57990901109003        52.282000000000004
10.376057772820001        32.54066657414981        38.577
3.302930255469347         19.606197275500513       38.577
4.824216365679646         19.804660988028957       38.577
9.299990968643721         33.98271606350826        52.282000000000004
9.453891355532202         32.944979486816855       38.577
2.84611799999999          13.219317999999987       52.282000000000004
4.004594939811422         13.536700024421094       38.577
3.595616292304658         12.382347545945159       52.282000000000004
4.427599999999984         11.453264999999991       52.282000000000004
4.522142312196151         12.85100385205661        38.577
6.497576999999978         10.846453999999994       52.282000000000004
6.0501164301693215        12.634137656167297       38.577
23.004137999999983        14.461580999999995       52.282000000000004
21.863865229145844        13.062292324835509       38.577
24.238724433580927        15.300583876615425       52.282000000000004
24.27448343293143         13.901749495806287       38.577
23.825213999999995        21.607195999999988       52.282000000000004
22.34381472584543         22.0420737912944         38.577
25.463077000000006        16.132632                52.282000000000004
25.187517832726776        14.742173339444536       38.577
11.665519338866151        34.04184202293204        52.282000000000004
12.109011726958068        33.22741491703996        38.577
12.087099999999992        34.745853                52.282000000000004
12.442294120501979        33.901608603502225       38.577
2.254548712897398         20.95283440631081        38.577
3.6929033735775203        20.93036674590816        38.577
8.17544316736684          34.43795794539634        52.282000000000004
8.496246834974436         33.3890941370346         38.577
1.3232273540863675        22.07836043068006        38.577
2.8028073304166736        21.761177104317913       38.577
8.140613000000002         9.444094999999976        38.577
8.858007703275735         11.159675665255595       38.577
25.3730984293607          22.28736589678608        52.282000000000004
24.228449332789236        23.196552139527594       38.577
27.325878968666373        16.701255868149044       52.282000000000004
26.62741391543745         14.90399354786377        38.577
12.014147999999977        36.006778                52.282000000000004
12.049481316881055        35.396065989523755       52.282000000000004
12.50481239003205         35.599688518479226       38.577
12.614453169263733        35.09705944373974        38.577
11.7081919562402          36.700509987617565       52.282000000000004
12.489560971459065        36.59596564323444        38.577
7.10737899999998          34.870333999999986       52.282000000000004
7.5257616811331465        33.83033329477963        38.577
0.5371889999999837        22.98147899999998        38.577
1.7802778853421075        23.14824403267997        38.577
8.947116048519238         7.775451000251524        38.577
10.04863918322238         8.76509504606013         38.577
27.096926999999994        23.044849                52.282000000000004
25.545780879958606        24.234247763324976       38.577
28.839236                 17.16321099999999        52.282000000000004
28.10715528330632         15.6923275362016         38.577
11.137321375720182        38.932983227850904       52.282000000000004
11.222763990296583        38.30889546472417        52.282000000000004
11.83760455659541         38.65623415998306        38.577
11.323566                 37.57262                 52.282000000000004
12.222188646302632        37.27806272035036        38.577
12.030367604237236        37.964327028904016       38.577
23.347994999999997        28.781466999999992       52.282000000000004
22.713624146734343        30.159411961082625       52.282000000000004
21.750932614336996        29.0359497311336         38.577
24.666692256505716        28.18598573489243        52.282000000000004
23.385335043429517        27.20701376377551        38.577
6.2815937722341495        34.778134953928095       38.577
6.662975342844849         34.09070594851027        38.577
0.5527529999999956        24.31727899999999        38.577
1.3264078658123626        23.824118130659187       38.577
1.0702849999999842        25.817522999999994       38.577
1.6748019347691157        24.604215291439623       38.577
9.867846999999983         5.870470999999981        38.577
10.812046229733014        7.461098547119945        38.577
27.643770999999987        10.707019000000003       38.577
29.003253842526664        12.528862563694805       52.282000000000004
27.24478039830042         12.830390985496626       38.577
29.14512750956015         23.034933404148507       52.282000000000004
28.432608917601485        24.43862263078034        38.577
30.470598999999996        16.640276999999998       52.282000000000004
29.309108534171134        15.454564748540832       38.577
30.228009918017346        14.060324450632999       52.282000000000004
28.41995364862655         14.245077305405104       38.577
11.057128994712766        39.518722369037604       52.282000000000004
11.710464958484863        39.22111041638591        38.577
25.88608099999999         27.635348999999998       38.577
24.70403430356896         26.674662677185736       38.577
22.076281999999992        31.543810999999984       52.282000000000004
21.066099096044343        30.279837581171783       38.577
5.521227999999979         34.693239999999975       52.282000000000004
6.077450411536056         34.17274215521647        38.577
4.779600840791165         33.93446919452148        52.282000000000004
5.50392167991816          33.72880494467941        38.577
1.170513775377212         27.40121348117257        38.577
2.548883087636696         26.757219727963196       38.577
9.790019168953341         3.550772492571121        38.577
11.727202415703635        4.038082925766629        38.577
27.569124999999985        8.03406099999998         38.577
25.435797453511995        9.464932916484504        38.577
31.307772999999997        23.024462999999997       52.282000000000004
30.027148416156844        24.852764362313142       38.577
31.243136999999987        15.259401999999996       52.282000000000004
30.312713613047123        15.35364204979346        38.577
10.963183999999984        40.204912999999976       52.282000000000004
11.706140445794606        39.741982771674806       38.577
22.513919328050246        33.26707592299232        52.282000000000004
20.85593077809417         32.952502564548965       38.577
27.32926707537934         28.496265386874043       52.282000000000004
27.16612832430288         26.90484848877546        38.577
3.927111999999994         33.062274                52.282000000000004
5.0140875619735485        32.90553435454087        38.577
3.005098743357445         32.64160629198098        52.282000000000004
3.6245224882816163        31.766500764153548       38.577
1.2356326764775913        29.17166290979495        38.577
2.5552554826745073        28.3365992541234         38.577
9.712786999999992         1.248827999999975        38.577
11.547807027337393        2.1197834399902806       38.577
28.589745782260444        5.904262968421026        52.282000000000004
26.40567569671429         6.038289899981131        38.577
32.742366688689515        22.408098843595567       52.282000000000004
32.817827745076386        23.878575206514835       38.577
10.457049999999981        41.199419999999975       52.282000000000004
11.418816078274652        40.90964071929367        38.577
22.896731704583868        34.77445908773909        52.282000000000004
21.289508247741484        34.31102701318347        38.577
28.48622399999999         29.18643499999999        52.282000000000004
28.2535425406569          27.67620161770242        38.577
32.243532999999985        27.569536999999997       38.577
30.91869706502084         28.418407977559635       52.282000000000004
31.029893848062905        27.15755290446028        38.577
1.252001999999976         30.773363999999983       38.577
2.402951174356685         29.949778699351302       38.577
2.006991999999997         32.18622099999999        52.282000000000004
2.898974313076076         31.695566466173386       38.577
2.400174224006429         31.063791710360647       38.577
9.22515548560604          -0.32870418079749597     38.577
11.045369313111141        0.20143509598402845      38.577
8.718791706037555         -1.9668371041233232      38.577
10.223343755812197        -1.5889062853947806      38.577
8.265186                  -3.434293000000025       38.577
9.678655906401207         -2.774698930455612       38.577
22                        0                        38.577
24.225311537463476        -0.25074420474916886     38.577
23.12690433019327         1.617496318843184        38.577
19.774716455558565        -0.2507378152581117      38.577
20.59582926202403         1.6977589730487357       38.577
29.502164055913248        4.0073621525115595       52.282000000000004
27.611009042476187        4.252617272668395        38.577
26.338912654303705        -0.9903475661753112      38.577
25.834380574760644        1.2118061160346822       38.577
33.47801349228033         27.366693000922247       38.577
32.75063913498023         26.439270834910072       38.577
34.347217                 21.71858499999999        52.282000000000004
33.99972681460884         23.338831751976805       38.577
9.648451468318072         42.09022055525891        52.282000000000004
10.850555153311257        42.39944212796988        38.577
23.218784                 36.04258999999999        52.282000000000004
21.711913784061498        35.65161048288845        38.577
29.845202999999998        29.106234999999998       52.282000000000004
30.159562850650246        27.839207552860586       38.577
29.25819811197785         28.133752537350368       38.577
8.802981999999986         -5.228757000000002       38.577
9.848883337609594         -4.051816976374264       38.577
17.661077825107743        -0.990352151153282       38.577
18.035467053871763        1.100311789137625        38.577
15.765050952726854        -2.1817258696111352      38.577
15.807610756059344        -0.11845542580616082     38.577
30.473527078832593        2.134849392216264        52.282000000000004
28.21967262511548         2.108861889835517        38.577
28.234890327747866        -2.1816790420860768      38.577
28.047615766883276        -0.05842838734635859     38.577
34.846103000000014        27.141894999999977       38.577
33.81074498615242         26.11278371425452        38.577
35.71807247393565         20.399285777086817       38.577
36.34680600114468         22.186566155940145       38.577
38.08093599999998         12.153307999999981       52.282000000000004
40.05147099999999         11.175036999999975       52.282000000000004
39.85629896068459         13.088790865797538       38.577
38.24622206493512         14.304563489126513       52.282000000000004
37.06556999999998         19.102465999999993       38.577
37.75912709151315         20.90185463174011        38.577
7.223749048377007         44.563331972712355       38.577
8.598651742513363         43.199592644277786       38.577
9.155320405976692         44.97484776800634        38.577
10.098896211832113        43.68895596205104        38.577
23.96693532771286         36.99368887874838        52.282000000000004
22.816950907264616        37.45148100550444        38.577
5.664187999999996         45.930667                38.577
7.726650076349354         46.03517948486154        38.577
8.506121999999976         -6.703900000000004       38.577
9.856526957571221         -6.389100529216796       38.577
7.27302899999998          -7.637723000000022       38.577
8.537717717742982         -8.20365864272939        38.577
14.181679043170359        -3.7651096708924827      38.577
13.988055764400379        -1.7052102870672914      38.577
3.5291548138827538        -6.962877059561974       38.577
2.541292999999996         -7.057736000000005       38.577
3.183740735843859         -7.606761763355131       38.577
4.695087000000001         -6.850919000000005       38.577
4.153946459919634         -7.81130347097922        38.577
6.015614605887991         -7.253952273216828       38.577
6.3843006817759305        -8.436807149198712       38.577
5.2258003510416           -8.093461707139143       38.577
31.62398099999999         0.3037599999999828       52.282000000000004
29.657317215273682        0.660689333756491        38.577
29.818274132609158        -3.7650509555109806      38.577
30.39927972646159         -2.3649881588686137      38.577
36.2412569676052          26.28004982941737        38.577
35.014142446857576        25.617398691530713       38.577
41.815355999999994        10.82056                 52.282000000000004
41.243100525522124        12.414382235096378       38.577
38.430576                 16.703707999999978       38.577
40.05590875093547         15.130452119203753       38.577
39.308039826602965        19.00460714223726        38.577
24.72635199999999         37.959108999999984       52.282000000000004
23.43525858461141         38.223788862542904       38.577
9.27415356613527          50.55386936292496        38.577
7.604576197272751         50.58839466673401        38.577
8.07662080491498          49.01204143969104        38.577
3.7873279031536695        46.39340132099628        38.577
5.423569486882813         47.32073795773895        38.577
5.834580744403978         50.852523813542206       38.577
6.2939928268998395        48.90538168995518        38.577
12.990347567254991        -5.661087343454368       38.577
12.573172317697846        -3.353697091715039       38.577
2.052447043898955         -7.502755937835651       38.577
2.5752605807546405        -7.684679329912033       38.577
33.45477599999998         -1.0635650000000116      38.577
31.72723787783341         -1.7135276926781786      38.577
31.009647849743462        -5.661077826969803       38.577
31.87441574933894         -3.723798652452444       38.577
37.70056499999998         25.378573999999986       38.577
36.114528961896056        25.0932208662089         38.577
40.21375959140239         25.167464902809602       38.577
38.511200246338554        23.20092156671239        38.577
42.91791292302233         10.263479663140615       52.282000000000004
43.02304906078873         11.131254284836523       38.577
25.739926270608215        38.45504174918337        52.282000000000004
25.0043062179472          39.32262807132535        38.577
26.74713439532591         38.94785960059879        52.282000000000004
25.956352189490918        39.68790928112704        38.577
10.84151958827261         50.32540918672623        38.577
9.631212050475835         48.92400016515877        38.577
4.248766999999987         51.368029999999976       38.577
4.757729993885875         49.95430494003396        38.577
2.1214629999999772        46.804126                38.577
3.2555796755324846        47.75319126694777        38.577
12.250744205018835        -7.774688461355113       38.577
11.342818912960784        -6.183046898539826       38.577
1.5235019999999793        -7.984280000000012       38.577
2.287866409994706         -8.000643904556892       38.577
31.749262184881403        -7.774716456169781       38.577
33.0927935181657          -6.073765933274524       38.577
31.749255794987462        -12.225311538617351      38.577
31.009652432849126        -14.338912656329438      38.577
32.968656059968566        -13.667142118403582      38.577
29.818320965197174        -16.234890318614937      38.577
32.08602425249585         -15.78338499019647       38.577
33.22206399999999         -19.43591000000002       38.577
33.29378583383521         -18.041208854191765      38.577
32.01156226338998         -18.630363894200396      38.577
44.06743531775776         9.76743878460887         52.282000000000004
43.889138717818           10.758637043696549       38.577
35.220844                 -0.8569920000000195      38.577
34.29162248577315         -2.2364829598901785      38.577
42.234882                 24.997698999999983       38.577
40.837936720049434        23.536927530672134       38.577
43.929294                 24.035250999999995       38.577
42.54719162446392         23.811143667498104       38.577
17.425265999999993        45.074434999999994       52.282000000000004
16.26504799999998         45.422777999999994       52.282000000000004
16.597490265213132        44.45690466120348        38.577
12.539828                 49.742923000000005       38.577
11.051038033468208        48.6690648016516         38.577
18.19384968889988         45.27950005157121        52.282000000000004
17.990040975379085        44.523758043234565       38.577
27.79684799999999         39.46147499999998        52.282000000000004
26.82825141281516         40.13835720343734        38.577
3.356491011486839         51.05802853575205        38.577
3.7717984923628025        50.40874742173428        38.577
1.3617466101582565        47.5943267220717         38.577
2.297219295238352         48.0321531370318         38.577
0.5984829999999874        48.388217                38.577
1.7025072304694555        48.39437409839147        38.577
27.851782638851958        -24.220403342984998      38.577
29.918810999999973        -24.181645000000017      38.577
28.728538572237742        -22.278253873307076      38.577
26.227816069454914        -24.250853942732885      38.577
26.9106133776469          -22.698885904983328      38.577
28.23494904729676         -17.818274130370032      38.577
30.166069138073205        -18.796829730969847      38.577
24.937304999999984        -24.275052000000017      38.577
25.338820947443505        -23.309444284738213      38.577
12                        -10                      38.577
10.696954214676635        -8.564055434715126       38.577
1.265088993060323         -9.269543928163726       38.577
2.2152549722352606        -8.81682913618311        38.577
32.576999                 -24.974942000000013      38.577
31.94371865020821         -22.886120354422232      38.577
35.030338                 -24.841901000000007      38.577
33.60216498960258         -23.214059813525733      38.577
32                        -10                      38.577
33.82877857211937         -11.419321690908053      38.577
33.79562029841154         -8.641695510895701       38.577
36.57225905091333         -23.904361383433347      38.577
35.35205699930518         -23.20335446653866       38.577
35.103365050464404        -20.56959007465215       38.577
33.34672868160675         -21.428100245570572      38.577
33.365161000000015        -16.653249000000017      38.577
32.51177190018373         -17.313893282014362      38.577
45.104602                 9.388521999999995        52.282000000000004
44.89291295099772         10.421992461056021       38.577
36.726179520786744        0.3401719652014093       52.282000000000004
36.71718371876335         -1.2457770960363963      38.577
44.318167780861536        23.26109009939861        38.577
43.784765886610856        23.107922032977143       38.577
44.588155854280046        14.064331307276802       52.282000000000004
44.131106999999986        14.778261999999987       52.282000000000004
43.773346822222486        14.062959180944416       38.577
44.090638259937           16.3384621918684         52.282000000000004
43.11274498932994         15.583157456594563       38.577
44.040528824957164        18.27074631427236        52.282000000000004
42.65309649591176         17.1341880097185         38.577
43.99360999999999         20.080401999999992       52.282000000000004
42.64120939847326         19.132918343805127       38.577
13.55044205430866         48.43726749343275        38.577
12.28903662337615         48.06857267055033        38.577
14.58437698232812         47.212418046025135       52.282000000000004
13.16798878155435         47.43251245947386        38.577
15.495310476889458        46.21404265236052        52.282000000000004
14.962852990492083        45.18727512685826        38.577
14.190052705519113        45.933011923371176       38.577
18.932909999999993        45.476687999999996       52.282000000000004
18.553776901850057        44.72901603939013        38.577
29.187149559256532        39.39664443130026        52.282000000000004
28.885525486070765        40.510304246253426       38.577
30.658497117944957        39.33465375483402        52.282000000000004
31.94435585229844         39.24901690028676        52.282000000000004
31.360698542900987        40.23509077058533        38.577
30.134664458097603        40.40579173337482        38.577
1.5976212510517607        49.62810246338896        38.577
2.5140409999999918        50.765337999999986       38.577
3.2106755555467457        50.29390114815986        38.577
2.699910139291418         49.65804672370506        38.577
24.401263416460047        -24.651325316489963      38.577
24.325293857261357        -23.78872733875433       38.577
26.33892217509046         -19.00964784875126       38.577
27.618006643680896        -19.844083925848214      38.577
12.250737815608174        -12.225283545975099      38.577
10.532730793116045        -11.485509254792087      38.577
1.1525752267410314        -10.859312157479687      38.577
2.5145752363896765        -10.175658127009541      38.577
31.950092938703705        -29.25517688357606       38.577
30.89514499999999         -29.15506400000001       38.577
31.151854857568825        -30.205743965142492      38.577
37.96329                  -23.058567999999994      52.282000000000004
36.61764306177639         -22.8911626591824        38.577
37.3420221369516          -22.30919029872548       52.282000000000004
36.69493399999999         -21.528667999999996      52.282000000000004
35.63780637235216         -22.108035064814786      38.577
35.56156550397074         -16.290692562336844      52.282000000000004
34.01735415983748         -15.027955259901805      38.577
45.97925239087782         10.23057164298992        52.282000000000004
46.71263399999998         10.936617999999982       52.282000000000004
46.07285245835863         11.190891463315543       38.577
38.530718999999976        1.7752869999999914       52.282000000000004
38.328969418794046        -0.6417146041058807      38.577
44.668841999999984        22.562975999999992       52.282000000000004
43.98412939030013         22.777007102513217       38.577
44.35898113807305         21.423734199496703       52.282000000000004
43.45055069521497         21.284601515427852       38.577
43.79470457103083         22.077837399433772       38.577
46.645933875028966        11.606671042643365       38.577
45.007114                 13.409899999999993       38.577
44.138851856916           13.583379716381017       38.577
45.83432150724854         12.801277765953209       38.577
44.85182831548363         12.45298442417024        38.577
19.77425343079776         46.337452187168836       52.282000000000004
20.085340247036385        45.266270822675274       38.577
33.00628999999998         39.14010900000001        52.282000000000004
32.51994818188728         40.20303041558176        38.577
30.051435358461717        -30.14199097855972       38.577
29.072603999999988        -31.286984000000018      38.577
30.479567633315817        -31.092855273936422      38.577
23.911379999999987        -24.995198000000016      38.577
23.885407118868812        -24.393521280703652      38.577
24.225283544969507        -19.749262184621358      38.577
25.58067747376034         -20.65425252857369       38.577
12.99035215215316         -14.338922176968472      38.577
10.839723693771473        -13.250491510047977      38.577
29.372872021352947        -32.48144155252389       38.577
30.114811997916615        -32.00282696679039       38.577
6.037339992289704         -20.25209057969657       38.577
7.721926999999994         -19.004132000000013      38.577
5.801078158660145         -18.381196383163875      38.577
3.933909015178317         -22.83635881034028       38.577
4.533999999999992         -21.79161500000002       38.577
3.305685198252769         -21.94063076052413       38.577
4.352930881424151         -20.249543823746343      38.577
3.401477                  -23.76331000000002       38.577
3.1934629261272414        -22.867612933941327      38.577
1.192116242286825         -12.636894951155119      38.577
2.5534775959268727        -11.855303669269299      38.577
33.113044544094834        -29.57765699784837       38.577
32.13979061690371         -30.486296067516378      38.577
37.47207875655767         -6.508643578208406       52.282000000000004
37.389635999999996        -5.038205000000005       52.282000000000004
36.15567960731243         -5.971574673432922       38.577
37.56299740166944         -8.130257032596493       52.282000000000004
36.38517544480889         -7.398297573219543       38.577
37.64775399999999         -9.641964999999999       52.282000000000004
36.508905685998926        -8.622934184767953       38.577
38.639837763807975        -11.038424392289059      52.282000000000004
37.119592986753055        -11.143759568664228      38.577
39.45825068635593         -12.190424308179303      52.282000000000004
38.31411151020577         -12.144513792568677      38.577
40.13339499999998         -13.140759000000031      52.282000000000004
39.10040554566489         -12.890959519225898      38.577
40.03757341746213         -13.811063389279884      38.577
39.553614925306576        -13.543824072826961      38.577
37.470248                 -15.97562100000002       52.282000000000004
36.05021075884973         -14.843513948675449      38.577
39.939043999999996        -14.500309999999997      52.282000000000004
39.48367158435676         -13.92056553061521       38.577
38.82329996082702         -15.167059887060862      52.282000000000004
37.74172494200734         -14.683964355441976      38.577
38.82547646967381         -14.358299048758534      38.577
41.096744                 1.8971739999999784       52.282000000000004
39.96515710418558         0.3384391205326722       38.577
38.42288499999998         -3.6037110000000037      52.282000000000004
36.94896410496238         -3.6969254068636506      38.577
42.24474527482759         1.0876422867737203       52.282000000000004
41.39394710032665         0.38624438805038214      38.577
46.58176000000002         12.251345999999984       38.577
46.040964560151764        11.909402644361407       38.577
20.660845999999992        47.24450999999999        52.282000000000004
20.78587218524491         46.078827303242115       38.577
33.710757                 40.19890099999998        52.282000000000004
23.55808573132351         -25.870288481825394      38.577
23.09272264322307         -25.150951459362286      38.577
22                        -20                      38.577
23.246118172124007        -21.68263882251386       38.577
14.181725871670892        -16.234949049855967      38.577
12.176833503960435        -16.43814053014345       38.577
29.689745999999985        -33.74203200000001       38.577
30.46352753822642         -32.91074094539539       38.577
0.7432471624793207        -25.567434044334625      38.577
1.121660999999989         -26.22366000000001       38.577
1.4405185546706427        -25.523572299879955      38.577
3.533373926366619         -24.740597070476714      52.282000000000004
2.8303461011903948        -24.258898790063938      38.577
8.319852495204302         -19.875321058908288      38.577
8.811513843704384         -18.94865645809054       38.577
1.2005399430042565        -14.578473197939589      38.577
2.7769406963457026        -13.634201244335623      38.577
0.33639800000000275       -24.861897000000013      38.577
1.2335888361861296        -24.759734679201394      38.577
0.5974892122561488        -23.235547167823032      38.577
0.9422710482283043        -21.309269679974896      38.577
1.9466150286525337        -22.42801456970711       38.577
1.1800592811448514        -16.83687355597047       38.577
2.975309841450819         -15.703650123251675      38.577
1.1979621565777037        -19.156539904632307      38.577
3.2203527897421753        -18.44867077151783       38.577
2.799717597233233         -20.537393092266125      38.577
34.339039371128436        -30.14675988115714       38.577
33.13701164974642         -30.890351311276955      38.577
39.834278274381575        -3.4466360290542895      52.282000000000004
39.03772103030673         -2.2059643051890427      38.577
43.360355                 0.3009519999999952       52.282000000000004
42.130090898772636        -0.22540981372497101     38.577
28.413756928479938        43.996523613654865       52.282000000000004
27.737322999999982        44.00442799999999        38.577
27.926139735642717        43.425408948594274       38.577
17.021884                 53.86865499999999        52.282000000000004
17.67484211358657         52.85241971101486        52.282000000000004
17.99180816604448         53.75103906595923        38.577
20.73480243091123         48.07909623819805        52.282000000000004
21.480826274059762        47.493368009678505       38.577
33.690262977610516        40.98413059778365        38.577
33.098402707097996        40.79546861843431        38.577
29.028765999999987        43.98933699999998        52.282000000000004
28.683178008214835        43.215054343293495       38.577
17.848376000000002        54.45888099999999        38.577
23.138292999999976        -26.910092000000006      38.577
22.597909328738282        -25.79112252344874       38.577
19.774688460950564        -19.74925579488883       38.577
20.340853122691332        -21.677073939401943      38.577
15.765109664328051        -17.818320951594693      38.577
13.530369801383268        -18.30409130065633       38.577
17.661087342248308        -19.009652432164195      38.577
17.472732539437573        -20.708820388557903      38.577
15.581566394596692        -19.77422556650524       38.577
29.248797999999994        -35.544820000000016      38.577
30.630867453726694        -35.23755744176505       38.577
1.6783460859026686        -26.60554955677373       38.577
1.7232796693607075        -26.022517506390994      38.577
3.656634999999994         -25.653897000000015      52.282000000000004
3.009908120325582         -25.045030335169976      38.577
2.857991433305589         -26.353810690986876      38.577
2.6801852294359327        -25.636227493090217      38.577
8.895235999999983         -20.71366600000001       38.577
9.432253665441035         -19.687731090422297      38.577
35.71594499999998         -30.771680000000025      38.577
34.15777625918977         -31.56919894839274       38.577
41.29386115299907         -3.2841980024509922      52.282000000000004
40.50584446759031         -2.0741328853631518      38.577
43.98999386976997         -0.9068194553166076      38.577
42.92954963675457         -0.8272287786917322      38.577
27.94474953782779         44.77268281844181        38.577
27.011889959182113        44.54494848639054        38.577
18.66265863595344         54.31321914618316        38.577
18.763066045706957        51.72005176321808        52.282000000000004
18.751280080682363        53.26202047259813        38.577
19.993914999999987        50.45094599999999        52.282000000000004
20.119369713844904        51.80544577425961        38.577
20.814821999999992        48.98210399999999        52.282000000000004
21.617468610479044        48.314534365785576       38.577
21.37528249713192         50.362609287863634       38.577
33.67076399999999         41.731235                38.577
33.03987027921259         41.29552262188773        38.577
33.13268771592283         42.823281761146205       52.282000000000004
32.75369631761626         41.90029771831313        38.577
29.968386046108268        44.30680938234653        52.282000000000004
29.631424104203266        43.381120525141746       38.577
31.039934999999986        44.668857                52.282000000000004
30.489150427460253        43.67517601021924        38.577
31.801276936947147        44.318411025568196       52.282000000000004
31.29612520373022         43.79453608286356        38.577
32.570452999999986        43.964359                52.282000000000004
32.154925920666386        43.09827124691887        38.577
31.82568363576866         43.685200357788986       38.577
23.140993319367944        -28.30358446324701       38.577
21.904157736539776        -27.58039573182072       38.577
26.96514615000167         -35.41120934210474       38.577
25.93751461738939         -34.55928712107903       38.577
25.719589291457982        -35.81264159948743       38.577
27.892229999999984        -36.17977600000002       38.577
26.632084450622333        -36.668479983570194      38.577
29.131654894987204        -37.29433674527048       38.577
2.178911999999997         -26.948941000000005      38.577
2.1961090720547274        -26.183974344155626      38.577
9.356270880268468         -22.42495887296806       38.577
10.40617707967547         -21.56360177358132       38.577
42.78520499999999         -29.16760700000002       38.577
41.93919699999998         -29.000958000000008      38.577
42.351550014836135        -29.574903940912407      38.577
40.26407618896169         -29.758501478355047      38.577
39.103492993426265        -30.24722727290536       38.577
39.946284728874396        -30.755617501578907      38.577
37.67709699999999         -30.80869800000001       38.577
37.05415044470272         -32.43619946470652       38.577
42.83993799999999         -3.112133999999998       52.282000000000004
42.01314442032511         -1.626242228130572       38.577
44.62372099999999         -2.122433000000001       52.282000000000004
43.22191161655704         -1.6501847046577347      38.577
28.166262999999983        45.59311199999999        52.282000000000004
27.101813823136016        45.27951089806926        38.577
19.64274899999998         54.13789699999998        38.577
24.89436599999999         -33.69450100000002       38.577
24.68674901781867         -35.26047086387125       38.577
23.14432099999999         -30.020825000000023      38.577
21.645498627120638        -28.81427923845109       38.577
9.915819999999997         -24.501942000000014      38.577
11.152390178486867        -23.05751664322486       38.577
41.19366874437585         -29.345843083417428      38.577
41.70849572508302         -29.828508601822623      38.577
40.97035733553074         -30.244771069370728      38.577
43.11343131823202         -29.477939278668682      38.577
42.79562172445868         -29.60442910134434       38.577
38.85952633236251         -31.636533282093605      38.577
36.61682399999998         -36.41631000000001       52.282000000000004
37.3664632088387          -35.44142323898077       52.282000000000004
36.220723738739174        -35.03325481792739       38.577
33.42878999999999         -42.95636440000002       52.282000000000004
35.574419999999975        -43.649807700000025      52.282000000000004
35.16392205943819         -42.03238566152439       38.577
27.695314199567484        47.266740611257205       38.577
26.83772276959532         46.398268257201835       38.577
20.7575455745282          53.62945911217689        38.577
19.77242267582985         52.79632504465149        38.577
22.03088241244074         52.86311309539987        38.577
20.904508188499882        52.31301998365649        38.577
23.325030999999996        51.83191199999999        38.577
21.835589435552066        51.53805783032352        38.577
24.021966368299637        -31.863168897461833      38.577
22.812021139322365        -33.09633433785588       38.577
22.004712480119693        -31.71435063377344       38.577
30.889136147541727        -42.95661632917278       52.282000000000004
31.986050955052733        -41.146149391261375      38.577
9.865444557298733         -27.36083770056993       38.577
11.819149865377867        -26.499265613513884      38.577
43.40697                  -29.75547500000002       52.282000000000004
42.99654429491865         -29.769490387840506      38.577
38.05525499999999         -34.54566700000001       52.282000000000004
37.119228217911356        -34.09090070877643       38.577
39.62683068837376         -33.93457726057606       52.282000000000004
38.26479240970956         -33.297415565703574      38.577
37.70138899999998         -38.32330800000001       52.282000000000004
35.82784280336847         -38.122399650848045      38.577
36.872303496970424        -43.63527013311108       52.282000000000004
36.34569774683873         -42.55933789288753       38.577
27.16417199999998         49.341128999999995       38.577
26.12117207066459         47.63750151823958        38.577
25.421129999999977        51.09961199999998        38.577
25.01839185564276         49.05533483771885        38.577
23.643448412557728        50.10847831273352        38.577
28.012209999999982        -42.95689850000001       52.282000000000004
29.823887254514922        -40.948142148985795      38.577
9.810793999999987         -30.46165900000001       38.577
12.023095983919662        -29.060624760734008      38.577
43.38249909800716         -30.338799366088217      52.282000000000004
43.028065400081594        -30.10687625965687       38.577
41.07506099999998         -33.37144900000001       52.282000000000004
39.79900258725511         -32.69098601009162       38.577
41.98875776364338         -32.42927229933663       52.282000000000004
40.92392005392364         -32.2143061335556        38.577
42.755226984490676        -31.63891222541195       52.282000000000004
41.82664321762782         -31.563565296943604      38.577
39.10807578159071         -38.91027999201387       52.282000000000004
37.98508331630018         -39.81023471576083       38.577
38.03195499999998         -43.62228090000001       52.282000000000004
37.303197951228775        -42.58384713992138       38.577
39.21767270588093         -42.83535096100225       52.282000000000004
38.28419475231833         -42.280215120997255      38.577
25.619218699732688        -44.06313278027421       52.282000000000004
26.08196268857011         -41.83488485139519       38.577
8.919423021533515         -33.226455135056696      38.577
11.051819632819496        -33.168303690976344      38.577
43.353853999999984        -31.02162600000002       52.282000000000004
42.44244129515519         -31.006243996103937      38.577
42.86432664070074         -30.496345244378638      38.577
40.309191999999996        -39.411473000000015      52.282000000000004
39.204278710137146        -40.16078288942322       38.577
40.22688599999998         -42.16556240000001       38.577
39.23700648454842         -41.80563231001139       38.577
40.68831076278892         -41.48859116333999       38.577
39.93850466875378         -41.43840171817527       38.577
23.745192945650512        -44.978203134150455      52.282000000000004
24.408483535321544        -42.75404114876761       38.577
25.563663826582214        -56.14693053677325       38.577
25.260683999999998        -55.28005680000001       52.282000000000004
24.75912895539588         -56.12396601430393       38.577
25.865862999999997        -57.01157070000001       52.282000000000004
24.95666991375264         -56.721511045159716      38.577
8.679125999999997         -36.16325100000002       38.577
10.731716324361086        -35.312556140676215      38.577
41.202045                 -40.73487500000002       38.577
40.08932902918329         -40.732798042968426      38.577
23.97648568467713         -54.27778375103458       52.282000000000004
23.9233756382977          -55.48432558358609       38.577
22.253100999999987        -46.156010400000014      52.282000000000004
21.72399492331341         -43.989943410014085      38.577
24.672336                 -57.84879760000002       52.282000000000004
7.907313703024665         -37.587934629590066      38.577
9.951755340574046         -37.24368048688846       38.577
22.40999099999999         -53.055188000000015      52.282000000000004
22.568586590959875        -54.81534034122204       38.577
21.955727505168273        -48.19281702799377       52.282000000000004
20.267223052294632        -46.92230452937532       38.577
23.04883517179764         -57.586439296879654      52.282000000000004
24.05512924235557         -56.68379941484474       38.577
21.17712699999999         -57.28397060000002       52.282000000000004
22.73214424513451         -56.241695561846846      38.577
7.182818999999994         -38.92527500000001       38.577
8.983061353633005         -38.94210501450947       38.577
21.97958193152871         -50.66178832405551       52.282000000000004
20.406821879395306        -52.19907941388894       38.577
19.722729655132667        -49.55924475032651       38.577
19.248644999999982        -57.62164000000001       52.282000000000004
20.244984107577267        -55.72529840428916       38.577
5.520963854750596         -40.25986136707732       52.282000000000004
6.933844312778945         -40.902057701082576      38.577
17.77237199999999         -58.665974400000025      38.577
17.669010799717743        -56.753164272325265      38.577
4.141726999999975         -41.36748960000001       52.282000000000004
5.568855201561389         -41.59207784335977       38.577
17.69746730235171         -59.86320309640639       38.577
16.539953390848705        -58.94443203550554       38.577
3.8823133756670174        -42.39862754606087       38.577
4.74801977561342          -42.2560440557887        38.577
17.619661999999977        -61.10679320000001       38.577
16.485583990748957        -60.103905758293905      38.577
3.6120639999999753        -43.47283630000001       52.282000000000004
4.568159933056282         -42.988943900090256      38.577
18.097714408625823        -62.44956883390148       38.577
16.808837085736023        -62.25313782123526       38.577
4.096026999999992         -45.30170140000001       38.577
4.938108835753407         -44.11605565158183       38.577
18.533693999999997        -63.67416840000002       38.577
17.432017478271085        -63.20836289084888       38.577
2.9632125443051702        -46.54244656038759       38.577
4.683952957871946         -46.883021338312666      38.577
18.62818623247262         -65.05738573584803       38.577
17.32058738374522         -64.3439529523972        38.577
1.6156218533237752        -48.03014259530207       38.577
3.62762791018767          -48.21683425071225       38.577
18.737734999999986        -66.66113740000002       38.577
17.112250546408305        -66.05812782112153       38.577
0.4145690000000002        -49.83206630000002       38.577
2.568472323800962         -49.641572987543384      38.577
2.5564551467663503        -56.97228679332171       52.282000000000004
4.255816999999979         -57.78986820000002       52.282000000000004
4.188077576131316         -56.11831308455408       38.577
10.340218394355299        -65.20060864515388       38.577
10.74457099999998         -65.05495150000002       38.577
10.441358762550145        -64.73811150977427       38.577
11.317425145685085        -65.56186475722689       38.577
11.44674815958704         -64.88880314530937       38.577
19.55749799999998         -68.94887240000001       38.577
17.577483250731994        -67.99380380446375       38.577
19.46721199999999         -70.93648990000001       52.282000000000004
18.177872753369265        -69.82564319669925       38.577
0.5920188152382289        -55.67892094922877       38.577
0.9514039999999967        -56.43597110000001       52.282000000000004
1.6168639910308658        -55.62815444402949       38.577
0.24559299999998532       -54.949169900000015      38.577
1.127808855704204         -55.057324816671766      38.577
0.10940328880699798       -53.54088408219072       38.577
1.1130550329803386        -54.12172000885678       38.577
0.13024813304007396       -51.822362658944144      38.577
1.9173592950128306        -51.264039723542076      38.577
1.3529913109464045        -52.86339673862861       38.577
4.284028979742826         -59.779519421746635      52.282000000000004
5.998446888498603         -58.7455095082822        38.577
18.834429999999998        -72.26169280000002       52.282000000000004
18.130076943359303        -71.13064398074027       38.577
9.928667999999988         -65.34885860000001       38.577
10.046923964595686        -64.90060673316343       38.577
12.016600382518671        -66.1805583624758        38.577
12.112407963111453        -65.30938497999792       38.577
12.869951999999984        -66.9356812              38.577
12.964058074043907        -65.80061660143961       38.577
13.507527498258202        -68.21454401018377       38.577
14.437318679023619        -67.45801298648055       38.577
4.317171999999999         -62.115200800000004      52.282000000000004
6.322089990717748         -60.959995477698534      38.577
17.52765199999999         -73.2527359              52.282000000000004
17.383912552369782        -71.90896157365874       38.577
9.882336344062304         -66.17488398336829       52.282000000000004
9.332280707784015         -65.76858144940306       38.577
14.227069000000002        -69.65782620000002       38.577
14.982330803891886        -68.65681261916146       38.577
3.448600799465459         -63.799805516770306      52.282000000000004
5.100582953554012         -63.99613497521696       38.577
15.751024999999998        -73.27663120000001       52.282000000000004
16.585880364666984        -72.36916305225307       38.577
9.759418102929263         -67.19206818520874       52.282000000000004
9.058457157339319         -66.60472415820765       38.577
14.541777982073363        -71.12247558172992       38.577
15.37608726221433         -70.05859876949849       38.577
14.802675999999995        -72.33668980000002       52.282000000000004
15.542463196678401        -71.27268327737134       38.577
15.8241025434663          -72.1946671018013        38.577
2.580034999999981         -65.47633060000001       52.282000000000004
4.414195824162309         -65.30606451090681       38.577
9.506742061878128         -68.43539703981945       52.282000000000004
8.68036603642957          -67.56241433210015       38.577
1.4533383700550584        -66.52623314915266       52.282000000000004
2.6758695292396517        -67.08419509501817       38.577
9.074953999999991         -69.85270390000001       52.282000000000004
8.067379798815077         -68.68074895886224       38.577
0.42347999999998365       -67.48589780000002       52.282000000000004
1.668970590252686         -67.56800656913204       38.577
8.09327675411371          -71.25970950211304       52.282000000000004
7.254445859038077         -69.99413217998358       38.577
0.4833649802148484        -68.60132691339368       38.577
1.2024137051091437        -68.28725921502539       38.577
6.9411458202086305        -72.91102075045372       38.577
6.270640057215292         -71.22677127180646       38.577
0.5371119999999792        -69.60242920000002       38.577
1.2491544687165659        -68.96306950355209       38.577
1.0193107334267184        -71.00397527310807       52.282000000000004
1.8852024561809175        -69.86814543182538       38.577
1.5808439999999848        -72.63611300000002       52.282000000000004
2.6854580143191136        -71.328665984652         38.577
2.517521448483796         -73.65311649002666       52.282000000000004
2.9157097296335186        -72.61180992535091       38.577
5.820635999999979         -74.51701050000001       52.282000000000004
5.236763341733262         -72.40235563670251       38.577
3.529101999999996         -74.75144650000001       52.282000000000004
3.9469009643848416        -73.2783092335372        38.577
8.014467683507737         17.24311716406458        38.577
6.8735157777994145        16.785325665262807       38.577
7.400105245668183         16.156633552768913       38.577
6.634636732378156         16.047554779618313       38.577
14.486186878252468        20.340070178392455       38.577
13.711852847820314        21.41172835545661        38.577
13.340464257438786        20.345532217760393       38.577
15.22471810474968         19.44975539599619        38.577
5.999619247952973         16.80214354130476        38.577
5.736898278130742         16.02381509419165        38.577
6.690832496838787         17.747052448652866       38.577
12.975640155482731        22.31250657779829        38.577
12.357790026357893        21.15494628072259        38.577
12.274660891670745        19.624283119641          38.577
7.360464295322851         18.7159944567431         38.577
8.945859398517925         18.761676846466365       38.577
13.837419500396221        18.974226768672615       38.577
10.156925042749862        17.08807842475558        38.577
10.679648554841872        19.072707661313935       38.577
12.169814743188397        17.973208185515343       38.577
15.404582043350283        18.14372822348734        38.577
6.240653867850145         15.41130246971889        38.577
8.589320588012383         15.553387938679524       38.577
7.169880405481545         15.213478085126367       38.577
5.5159698489054545        15.19939862401633        38.577
5.010822297698529         15.829052131325842       38.577
14.206207210246717        22.497878550114255       38.577
13.483524715606745        23.178268388217568       38.577
12.512725847812506        23.485266562654335       38.577
13.40652509178384         23.960997084650486       38.577
14.316525272707928        23.63469316587046        38.577
5.810074392891452         18.756772117812197       38.577
10.944737837545947        20.740683729852666       38.577
9.48247212057096          20.360143394402662       38.577
7.9484486630425515        20.060535072904173       38.577
11.429302641677245        22.52493451049306        38.577
11.541796555238559        24.063141416215203       38.577
6.386272086638992         19.994601891383994       38.577
9.193104590355807         14.069749272832187       38.577
10.549842844942098        15.091678391720727       38.577
10.528731720087375        13.806398466276887       38.577
13.916466078997695        17.05488010166067        38.577
12.148392736520721        16.032482133689996       38.577
15.803985736843842        16.502796429305313       38.577
6.177898947496473         14.372050730302714       38.577
5.178292005268851         14.548043038537855       38.577
7.640918303381435         14.010980679488327       38.577
5.153577510603375         13.70930074461788        38.577
4.4649359567430755        14.326826478872132       38.577
12.615426083538281        24.872551317812402       38.577
13.931883917306573        24.759138013623865       38.577
21.04088782827864         22.19091775181662        38.577
20.312629617442038        23.477540377225335       38.577
9.730999486161156         22.00428360327903        38.577
8.471260270547527         21.250240577310272       38.577
7.0374192797308535        21.392197446540926       38.577
9.98900521822113          23.93590805199965        38.577
11.029346473184857        25.402610842404425       38.577
5.327996047327756         21.24271041592918        38.577
7.990027465420752         12.573523765951437       38.577
9.700440765342243         12.72014532196523        38.577
11.00775898821892         12.934278230753304       38.577
11.948715781957377        14.062691365441735       38.577
14.148591927288871        14.924356333045925       38.577
16.516833584439723        14.715406049729555       38.577
9.629340154632153         32.02121470921605        38.577
10.38575648300201         31.43715219439832        38.577
12.028404060368313        26.42496460166062        38.577
10.77625528977456         27.035675910272943       38.577
19.353486328823188        24.603885496583167       38.577
13.447479730682714        25.908822273682738       38.577
14.6943280397034          25.66141678782843        38.577
15.866284597990745        25.433883784246238       38.577
21.893198713634966        23.579289711315578       38.577
23.089573401128906        22.943588487690413       38.577
20.90193884122548         25.147707723273918       38.577
8.635083591549057         32.144343177426144       38.577
9.21432856356541          30.9713476910667         38.577
10.415347421150038        30.205468085062506       38.577
9.346708086667558         29.408539190102726       38.577
10.619340992791239        28.706798157677635       38.577
8.074048796401136         22.914277790624624       38.577
6.02797727983423          22.680236344633823       38.577
8.291512673416353         24.619442819665796       38.577
9.318582211206891         26.004185864864965       38.577
9.432254742296445         27.901634773059378       38.577
4.015137152419262         22.69673007398439        38.577
2.5601164161262098        22.678665210533183       38.577
2.848767693994126         23.546305494008166       38.577
10.667037823166593        11.713118190127341       38.577
12.193868850541026        12.369037809955326       38.577
13.634115505210223        13.171465790801737       38.577
19.764268867283114        13.153478901445837       38.577
15.42865491028096         13.138116558109314       38.577
17.53102061003229         13.136415816929647       38.577
10.140427226150901        10.242148296666928       38.577
23.29506946497067         13.184050394478817       38.577
11.180653145993775        32.14217009884948        38.577
13.124659416986706        27.081283729357693       38.577
11.302421202165302        30.958844029826658       38.577
12.109537790148897        28.05829079150553        38.577
11.635942626709939        29.631180196062775       38.577
19.586095262412627        25.91191999071021        38.577
17.138104424618753        25.4781057388399         38.577
18.360577968605103        25.728725151952354       38.577
14.27982102041269         26.90723310617459        38.577
15.408985694765596        26.644012485392604       38.577
16.430563658079507        26.33662834927604        38.577
11.85858009563891         32.53999164226505        38.577
23.219799430912627        24.182766506215685       38.577
22.343747150611645        25.07043334169265        38.577
24.268155929704854        24.534185194384627       38.577
20.619543398072373        26.926225863966778       38.577
22.08971571527529         26.343417771470875       38.577
7.634613257887824         32.67854317358852        38.577
7.7384001248565335        31.296740789659975       38.577
7.9446361419673925        29.90573960662397        38.577
8.328494410199275         28.659562447608238       38.577
6.758410483975204         24.341872636232452       38.577
5.217715685149912         24.004409095636245       38.577
7.317516657277397         25.900969754607303       38.577
7.928305060814859         27.41361100496377        38.577
2.0116627812446986        23.936425942448672       38.577
3.738730344019488         24.484726109500986       38.577
2.5847489429690187        24.37510398704205        38.577
20.528835783192246        11.633656538573062       38.577
12.101723443017963        10.853423767698908       38.577
14.013255063226275        11.686139955907072       38.577
18.523283215790183        11.594660941153036       38.577
16.279940183205905        11.516017195889129       38.577
11.842434264254623        9.105265066927704        38.577
23.010833424023957        12.202371186040683       38.577
22.102671382515574        11.522201883291014       38.577
24.297529968309306        12.348567358612438       38.577
25.6239208980009          13.373541005686507       38.577
12.061793314990826        31.679065945268764       38.577
13.623418655374394        28.13693669474878        38.577
12.422031728533028        30.469063066315066       38.577
12.946976267131884        29.388617019088112       38.577
20.938263554049456        28.179118872070735       38.577
19.950131775208757        28.081523938233612       38.577
18.911850196599055        27.197582385052637       38.577
17.436601603061863        26.795923099157335       38.577
14.899622317834131        27.929644416748424       38.577
16.281636478559744        27.616540255375615       38.577
12.610506355971348        32.433576871490956       38.577
12.87680121616227         33.21137039241255        38.577
12.844362071964298        34.43220679506352        38.577
13.067735540330343        33.80803259794379        38.577
12.733999346410295        36.07692527524404        38.577
23.54469396183719         25.63374227122069        38.577
24.80205604302662         25.42361729163418        38.577
20.352658860713703        29.191209936991893       38.577
21.958808441735947        27.622310366955478       38.577
6.826681605678234         33.21938201395532        38.577
6.690831351177745         32.051487291184024       38.577
6.203290971662163         33.620002274039656       38.577
6.41690200756099          30.459298848714916       38.577
6.990568019250123         28.668287663291352       38.577
5.279828065056518         25.602168125975034       38.577
6.182545748058614         27.35927403139327        38.577
3.588951949473575         25.88017212199135        38.577
2.6497819608176676        25.303847097812778       38.577
21.65576101671867         10.083377939973666       38.577
19.68654189610815         10.243648874665043       38.577
14.353569790274479        9.624335790677394        38.577
17.546759028427083        9.38979503660789         38.577
13.242197944674938        7.625903811400624        38.577
23.566237934444835        10.764610938232966       38.577
25.52064730042158         11.389516887085726       38.577
23.047422449271174        8.311252142913297        38.577
13.075581041784           31.415163049887305       38.577
14.293477022708682        29.41574888030011        38.577
13.394337763957044        30.398550967268257       38.577
18.92779508045821         28.91301410485636        38.577
17.497536685850424        28.41760838940814        38.577
15.894813750976212        29.491765606807547       38.577
13.548268355434116        32.360834398543844       38.577
13.044828224203892        35.460618321774064       38.577
13.646299763182686        33.333594509426376       38.577
13.299030603890966        34.81954811486236        38.577
13.546112950487682        34.11115621066828        38.577
19.502062050613258        30.33967153947879        38.577
13.191486241565356        36.451822175995          38.577
13.424265499486635        35.86992487869868        38.577
13.71117350425513         36.2614440768474         38.577
13.071913930609732        37.02873169034331        38.577
12.292420831277667        38.997108718351875       38.577
27.111758136767946        25.079633851679663       38.577
25.952722342998086        25.889376013483854       38.577
5.945425818333522         32.88837630783681        38.577
5.586799230677864         31.76666502202828        38.577
4.946496931648726         30.521955146697326       38.577
5.423784725496495         29.01288306766578        38.577
4.198603914071804         27.4988700216333         38.577
20.091733880413354        8.051671437177175        38.577
21.6768484711059          6.333884653651738        38.577
12.260016493410006        5.924874407989541        38.577
15.698107376859568        7.465453180534467        38.577
17.809279755570934        7.103483071874888        38.577
14.49042396962951         5.967718404583815        38.577
25.364072411229955        7.475174253853732        38.577
24.08059369038873         5.739280069233399        38.577
12.232173546808538        39.479631251417196       38.577
14.566717938575675        31.187214723329145       38.577
17.655244678548875        30.426036427885187       38.577
16.22079494455613         31.199312294859432       38.577
14.536938929964384        32.73607294357195        38.577
13.750702039673547        35.27916661694221        38.577
14.333935049578562        33.718909761433814       38.577
14.08520971789801         34.55342345417245        38.577
20.25605086429332         31.54735205507151        38.577
18.767750828260485        31.640969415075688       38.577
13.723537419635942        36.730690714669265       38.577
14.093096633704205        35.81722199882316        38.577
14.128460790536641        36.36593711474208        38.577
12.532030296548943        38.46189508658314        38.577
12.971273768862499        37.79093911863714        38.577
13.770548096329494        37.31325769957491        38.577
12.659185694716781        39.27504320541333        38.577
12.782069530515383        38.88166782950128        38.577
28.565998351365398        26.17386121121508        38.577
4.573727209528558         31.80181364595968        38.577
4.023877858488101         30.888704775727888       38.577
3.8075917323887145        29.569612694264478       38.577
3.167050930592894         30.7836416275644         38.577
19.444684351605183        5.6254964284788525       38.577
21.719807983851034        3.941723190455966        38.577
13.400677380110801        4.564096962173344        38.577
16.746413772580453        5.081482968062184        38.577
14.792522347142027        4.242213401465544        38.577
25.766175258392302        4.46517423404024         38.577
24.368580052874           3.2421838833323013       38.577
31.683755165767796        24.809262939389644       38.577
31.08851227384227         25.954818262755914       38.577
32.04293346671414         25.8500345831623         38.577
12.794519028306265        39.70965915827411        38.577
12.251433196698336        39.91220711514238        38.577
11.935614598935238        40.41310169663382        38.577
15.67632777231406         32.36131887636901        38.577
17.15096018130231         32.08611473657675        38.577
15.125297410971054        33.29179854032448        38.577
14.568464269947388        35.16459251677159        38.577
15.0639821207878          34.28677066493           38.577
19.531658633505863        32.584913315009516       38.577
18.140469449019665        33.00724322418893        38.577
14.446267315952904        36.84659161968756        38.577
14.857103356449532        36.102647482740124       38.577
13.20866140527806         38.48086081097268        38.577
13.931952903121385        37.99902805755203        38.577
14.467256653656026        37.475266435003405       38.577
13.267765420985356        39.24296147708912        38.577
13.355089065186714        39.84620478823619        38.577
29.99731378601323         26.541481542032635       38.577
29.271921017279205        27.2884333304159         38.577
31.828061077827442        26.591375655022354       38.577
18.745216126674766        3.33596161248143         38.577
13.472798486367981        2.9090323466346053       38.577
15.932542210567401        2.485440041434431        38.577
26.35996351072372         3.0561286791822284       38.577
32.818336092817134        25.29492222159168        38.577
12.79451749938197         40.42237715561602        38.577
12.27371103246415         41.06896095425331        38.577
11.460837361727453        41.70411194968556        38.577
16.45725722851483         33.66740001955231        38.577
15.752980550788001        35.134257385104          38.577
19.552409614789923        33.97924276458475        38.577
18.033747854568396        34.321102022611164       38.577
15.32331405720882         37.145574458405626       38.577
15.970879497588301        36.18163143974303        38.577
14.114049261025137        38.67188802885853        38.577
14.843313133965141        38.071660842591356       38.577
14.060727514879837        39.552426095687125       38.577
13.808760170144813        40.46477865454025        38.577
13.574299068713174        0.5837785997812055       38.577
33.93293570375097         24.75705028471145        38.577
13.314396220084943        41.241919875164065       38.577
12.708247539531296        41.92928054351613        38.577
12.02105041438292         42.64423188603348        38.577
20.320283814857795        35.365001948372225       38.577
17.176229071827386        35.53401024030388        38.577
18.842373908690167        35.41761386442598        38.577
16.00904590308177         38.102772225879924       38.577
16.744770451667765        36.9916676321614         38.577
15.186168517591174        39.18871653199974        38.577
14.901607058803375        40.358824070547044       38.577
14.42633949435174         41.36707701283748        38.577
12.062005389094308        -1.4716590200493525      38.577
10.956492653728322        -2.967219166102362       38.577
29.948310605620275        -0.8923989854664893      38.577
35.204113724657226        23.122788096262383       38.577
35.13683613699348         24.299790122400157       38.577
15.257840423850478        42.40256980590749        38.577
13.911391318612495        42.34777662231578        38.577
12.959074912250703        42.795044422310724       38.577
11.56048858017823         43.64542418267848        38.577
12.547257879254104        43.424822492441265       38.577
19.686211483052915        36.394914722143994       38.577
20.768112365386735        36.60447546932727        38.577
21.866698371253893        36.85289672847129        38.577
16.446603645810335        39.109658850998045       38.577
18.36778454080068         37.032598360410404       38.577
17.294576225076742        38.38364104801215        38.577
16.192689947934884        40.1917186923172         38.577
15.756501426383071        41.41744261333557        38.577
16.498565530391677        42.512121874723825       38.577
7.007179897975636         47.31957160700015        38.577
8.72559161756893          47.65438915355413        38.577
4.269323596467476         47.843323667176044       38.577
4.946370629786197         48.55059585429795        38.577
11.285098449138017        -4.561726777933884       38.577
10.218997622482432        -5.257185287535644       38.577
7.547620322774034         -8.945731134482287       38.577
36.55621245298068         23.858151178445603       38.577
41.495418730130275        14.04099404134107        38.577
39.62916957619248         21.553240715128613       38.577
9.632294264855522         46.491516984098574       38.577
15.941646243155558        43.455724736248015       38.577
16.978806964297767        43.54385363857369        38.577
14.797299543956253        43.42802052287283        38.577
13.594077571959616        43.644885087043114       38.577
11.1815715505535          45.33120171069521        38.577
12.601511789515094        44.39462865523598        38.577
10.020841606412485        47.79130507906978        38.577
19.845811645497005        37.624369247651686       38.577
21.004080766431862        37.737217982158846       38.577
21.925924389726198        37.892450488341275       38.577
22.48091977889614         38.5439445440247         38.577
17.460414702061087        39.784643524523815       38.577
18.842171252574275        38.99321735825755        38.577
17.39886596569977         41.4120600763423         38.577
17.607801014808004        42.77184970916628        38.577
17.829407950181032        43.71536565146601        38.577
17.39960295193005         44.24768247216889        38.577
3.9842020333209573        48.73446596962499        38.577
9.66461908419235          -7.66448877154292        38.577
10.680881923928276        -7.30413339871855        38.577
9.525804683574156         -8.752055830259712       38.577
8.709115835321446         -9.518069322017144       38.577
6.572527004630426         -9.570582651065976       38.577
3.6286064371102054        -8.534690633715034       38.577
2.810955714035688         -8.255499043812478       38.577
4.585171739663192         -8.972459720350901       38.577
5.520681619002848         -9.235328629089194       38.577
3.919388260112646         -9.357604314551574       38.577
7.690288750150181         -10.303396646478616      38.577
33.06266418557965         -2.540175359281498       38.577
42.399489705575554        13.065336311176289       38.577
42.590775792382885        11.997650730783358       38.577
42.033358717751916        22.781747731208142       38.577
41.252828677994614        21.64850645246775        38.577
42.796309325433626        13.936357409214573       38.577
42.48484786988101         14.769269662070698       38.577
41.708905305694756        15.610107251524568       38.577
40.451414997980045        17.002582220218844       38.577
41.03171565919251         20.03775551524802        38.577
41.294712539186065        18.485793813280925       38.577
42.78324958439129         22.908450747226503       38.577
43.223161752427536        23.280931714725043       38.577
10.983790332272173        47.16217870840445        38.577
12.276755605901933        46.726350253679094       38.577
15.51644935999001         44.374492625151454       38.577
14.534392804705252        44.29625455665915        38.577
13.801284557128298        44.846599421370136       38.577
12.924855665839782        45.62434596932299        38.577
20.386730475168743        38.99976515203351        38.577
21.460972124784462        38.87671218154712        38.577
22.166074186990187        39.456359765980835       38.577
23.01202825604537         39.35999302149969        38.577
23.90900805315059         39.22660095221286        38.577
24.429872758673365        39.98432730741745        38.577
18.615233153534763        40.787027697810366       38.577
19.924648025880895        40.34047647736095        38.577
18.635001948229714        42.30220934822525        38.577
18.40768031226591         43.20915525017769        38.577
18.592515482405393        43.99589479547484        38.577
3.073942225014477         48.71167750685755        38.577
3.583548941816052         49.625984792846054       38.577
29.938379225573843        -20.734145864918357      38.577
30.389738676733828        -22.1162232348214        38.577
31.577855566509584        -20.573279547601015      38.577
31.382502562914084        -17.309893975632647      38.577
28.91607617434238         -19.654651864630136      38.577
28.52428655927154         -20.702314078224585      38.577
27.566158527586186        -21.294159687216855      38.577
10.05969492071022         -9.889035331144454       38.577
8.893568616977085         -11.014538347008404      38.577
5.730206044738152         -10.180507190221302      38.577
6.525210608373233         -10.660630671963778      38.577
3.1811801285787364        -9.243009230114996       38.577
4.6245467324135765        -10.048900765091243      38.577
3.577436262797518         -9.988961223485703       38.577
7.201448568130695         -11.864487693558782      38.577
34.54309436596023         -22.146715358319945      38.577
34.032707342928305        -3.938472458313679       38.577
43.41721623231942         22.68770015376982        38.577
42.745586981860264        22.003710258176167       38.577
43.232996200025795        12.665053957268656       38.577
43.342810656201664        13.366981817049968       38.577
43.83066326238516         11.8893175963223         38.577
44.85016492657918         11.429924761006372       38.577
42.487200797940076        20.637128216297114       38.577
43.20263234998882         14.583607973838983       38.577
13.37761437467895         46.51087959424105        38.577
21.27947024542998         40.10750979632179        38.577
22.475467352436794        40.35370876460979        38.577
25.18362021428524         40.31721415777482        38.577
25.959966479995476        40.79261361259875        38.577
23.57369238567796         40.35649697474191        38.577
24.42210162994034         40.68668038254961        38.577
19.693067832705697        41.779159156722606       38.577
20.720551000330673        41.34067584618045        38.577
19.43048880220485         43.24688872202762        38.577
19.3565462860032          44.495247051384794       38.577
2.3825398564717415        48.89429480294972        38.577
26.74424117950338         -20.619892686239165      38.577
26.46403831276486         -21.43318286967318       38.577
25.58174675861816         -22.060670130636588      38.577
9.152686801542428         -12.533806685348857      38.577
7.959528567574779         -13.6722275342918        38.577
5.408064259270662         -11.387093233896312      38.577
3.6458763791262165        -11.1085617378574        38.577
6.032344905848197         -13.160511452243568      38.577
6.884827484707587         -15.008374727316442      38.577
34.886595762640205        -5.486803866449563       38.577
34.91544622478678         -6.96067078048855        38.577
35.4306863652036          -8.308980412051639       38.577
35.20598542839445         -13.203496169910892      38.577
36.77705440769071         -12.473052427516453      38.577
35.758720937994326        -11.638472901382801      38.577
36.77414494172028         -13.717872548632158      38.577
38.099778178312505        -13.38512311874922       38.577
45.467837521210235        10.959406008727326       38.577
35.75268048508067         -2.7594364158222597      38.577
35.81703858096093         -4.4359932947560985      38.577
45.59049240288305         11.502679441171264       38.577
44.145369085878826        12.868063420380764       38.577
45.42828131527648         12.024456351900913       38.577
26.87517616028722         41.35630522400053        38.577
22.92131838878644         41.28745062729985        38.577
21.88212862485262         41.5396222312895         38.577
25.933372993760884        41.990960798810406       38.577
25.010404427016514        41.34333839681999        38.577
23.846050260712797        41.59671776760419        38.577
26.175534497315702        42.74972350394655        38.577
25.656702876840473        42.74953791536446        38.577
25.948403219684973        43.164136375895495       38.577
20.832484066053308        42.657676848730944       38.577
20.42334704866875         44.081156395430156       38.577
27.791851770553745        40.85404230171912        38.577
27.754210520439006        41.867698646366044       38.577
31.38890161275238         -31.054572516689042      38.577
23.617765458323014        -23.947608515514954      38.577
23.35240048893754         -24.539278082958447      38.577
24.455841721596077        -22.587390083723598      38.577
24.683257987989037        -21.507927506323153      38.577
23.559812606140397        -23.174932419375413      38.577
22.965913220406946        -23.84158345578295       38.577
22.646687981070016        -24.456014593740186      38.577
9.48912208179431          -13.915591913602572      38.577
6.647225450598464         -16.759415244276806      38.577
8.223323363117654         -16.297999183220128      38.577
8.875741698209808         -15.075932897526899      38.577
7.593767256538416         -17.6777198726614        38.577
8.661548129110194         -17.4351671251192        38.577
8.425499495014922         -18.23281873876298       38.577
9.324785038598053         -18.093929140118256      38.577
4.114509448758658         -12.621766893013755      38.577
4.625691106646788         -14.409118631384317      38.577
5.034003740028111         -16.27680239024817       38.577
31.08818815142718         -31.911283570605956      38.577
32.0814454663348          -31.545983338423262      38.577
35.58007930081955         -9.926128898228392       38.577
39.04052363652434         -13.59325966655421       38.577
37.534733959651184        -2.3589214713362052      38.577
26.98398172286104         42.49557521420236        38.577
27.775619631405323        42.5199134801774         38.577
27.608246500713893        42.96022969177788        38.577
26.5506479786262          43.217669641314934       38.577
22.90286173411326         42.247686622204604       38.577
22.04274758681791         42.78264711367906        38.577
24.87478138236095         42.46267321334029        38.577
23.78229134899969         42.70219992995463        38.577
26.0283619925534          43.736944779000424       38.577
25.3307687530891          43.36680603985106        38.577
21.628403938469482        43.83199987566486        38.577
21.23911253150371         45.12825399882574        38.577
31.94338029022981         40.93075115414478        38.577
28.66009079507719         41.61733956450921        38.577
28.442699771570787        42.38209880561323        38.577
28.088165952220304        42.90670249795206        38.577
29.72670808191738         41.5290785657245         38.577
30.989407960495026        41.42897863155134        38.577
22.523015990375235        -23.0608060776005        38.577
22.17540328787664         -23.93518893223152       38.577
22.08944646112454         -24.524279864255583      38.577
22.3160533075694          -25.05205359705238       38.577
10.617929647873055        -15.045500940797327      38.577
9.953966883093617         -16.811595920591067      38.577
10.257937035153821        -18.238318781885788      38.577
9.642599035401346         -18.796896174968452      38.577
3.739748050487803         -21.098421114196462      38.577
2.6913424696211097        -23.528784972790767      38.577
1.8668553924389695        -23.998458897149916      38.577
2.426891882046594         -24.84218974567183       38.577
1.807593873347793         -24.936318625852344      38.577
31.19875224362855         -34.00771355991534       38.577
32.00087466001709         -32.860722382401214      38.577
32.99002062887769         -31.992037082995576      38.577
32.53953559593764         -34.1265702736793        38.577
39.84385206985557         -1.116796870564852       38.577
27.19904550034013         43.30210072722505        38.577
26.857486050943773        43.87729037298083        38.577
26.202872883713713        44.38189499216298        38.577
22.94784621374244         43.53537665379651        38.577
24.339917154069013        43.66854539282761        38.577
25.353034787203008        44.203049549498814       38.577
21.55869750247945         45.99906170453738        38.577
22.3424331913126          44.735858061735804       38.577
22.073899365188662        45.566710845329254       38.577
21.461914117345813        46.72301431397551        38.577
32.59397536075002         40.94360620180278        38.577
32.44726125545902         41.38186306361908        38.577
31.97465620465171         41.76348926975785        38.577
29.2512935653869          42.424189012098296       38.577
30.373523990039565        42.644153880975814       38.577
31.45750615727421         42.53261240172411        38.577
31.022000440035264        43.185103390554204       38.577
31.550528774871516        43.2591950408859         38.577
21.73136158507246         -22.24278367849581       38.577
21.75749522630507         -24.87256349425237       38.577
21.570200706069887        -23.43703930058284       38.577
21.552488010811924        -24.30589077344222       38.577
21.71317874300798         -25.51772733276269       38.577
11.493636648725904        -17.867778765917496      38.577
10.71093879126753         -19.285202545084125      38.577
31.91035536481266         -34.964497064143174      38.577
2.057940014323472         -25.53679981769195       38.577
10.230080665246586        -20.30532782190261       38.577
33.60748773677276         -33.05857377028002       38.577
33.74477517669724         -34.51759885674975       38.577
32.933605131919784        -35.33847941106278       38.577
41.01800203969195         -0.7651051818316149      38.577
25.612849320175044        44.89798645478506        38.577
26.353615192224964        45.03115031032218        38.577
23.59626869160345         44.7786993022194         38.577
24.704828115834474        44.8596391050789         38.577
22.25106380862432         46.2965971153591         38.577
22.978189792023258        45.67378334618823        38.577
22.237600364012575        47.11755359565817        38.577
22.10583810122381         47.797847258996185       38.577
32.25693845045143         42.406394593467994       38.577
21.84687812865966         -26.494987446716582      38.577
20.83229623406774         -22.975090136286354      38.577
21.11670468121013         -24.96304740548731       38.577
20.60567770228526         -24.103225643843693      38.577
20.944327369990962        -25.923687496822083      38.577
18.722615202555854        -21.86210272238588       38.577
12.126510736342869        -19.32407893951942       38.577
11.510445856145427        -20.492302981271685      38.577
17.334355087630613        -22.363085327225757      38.577
31.84068014793099         -36.08543096391718       38.577
30.568956983689297        -36.630267075323204      38.577
34.64492473579942         -33.811416514468455      38.577
35.1745071008905          -32.532472333273105      38.577
35.00823148133221         -34.75705413928827       38.577
34.22912802809061         -35.67340649574197       38.577
33.33869966499626         -36.6628463659908        38.577
25.23489657153201         45.490507378436845       38.577
25.83763271853907         45.43240837383588        38.577
26.374931264295572        45.69519839147095        38.577
24.409408830565205        45.96574091331331        38.577
23.19605985005607         46.69899322085102        38.577
22.929872537604744        47.69494451430302        38.577
22.4544883954745          48.351032750451466       38.577
20.911239318803517        51.245719045127586       38.577
20.859276698512797        -26.8792729839048        38.577
19.40838364666161         -23.25980518630316       38.577
20.25863790435842         -25.2155111149476        38.577
19.63266679462937         -24.645266208473146      38.577
20.05080307877367         -26.236064655561975      38.577
17.950139062895456        -23.355762253309194      38.577
13.387162584192216        -20.671019104667465      38.577
11.958558363642286        -21.727937776327924      38.577
15.625841086086654        -22.027331250425515      38.577
16.736206740058943        -23.444042876263282      38.577
32.022234082446225        -37.71843148712748       38.577
25.57808284975078         -36.90703267392517       38.577
30.419421029693858        -38.007590887165506      38.577
35.82873969033514         -33.77065635288922       38.577
35.38485583401771         -35.7231844676297        38.577
34.00747531093328         -38.20983257903586       38.577
32.968248980991234        -39.48366854562567       38.577
34.99907528865668         -36.95149725905945       38.577
34.8061025076537          -39.507596445446666      38.577
33.91287108527379         -40.94967873156748       38.577
35.62763731145465         -40.72249683915722       38.577
36.198975562553386        -41.60320640660428       38.577
25.609763872546267        46.2967620451711         38.577
22.22842669527381         49.33636290389617        38.577
24.370216555188215        47.4451843412266         38.577
23.39201195200339         48.700807302068846       38.577
22.47569897242645         50.62684083271726        38.577
20.53345322391513         -27.969362714012416      38.577
19.90232264679336         -27.14846274668792       38.577
18.345267233727654        -24.623686356591577      38.577
19.16657102193554         -25.598420410665057      38.577
19.173682831050918        -26.651033180344367      38.577
16.997853526572566        -24.706110009673214      38.577
13.376831359874245        -23.047119643708573      38.577
15.406973538095471        -24.082608566217772      38.577
12.224561678316192        -24.46495875691707       38.577
24.57201248705954         -36.52964835407357       38.577
31.08486075127615         -39.38551557666232       38.577
24.88637288651256         -37.8692193340257        38.577
26.086796092983082        -37.6709911488603        38.577
27.518757400934124        -38.070380653364545      38.577
29.289398436070428        -39.009403551444045      38.577
42.20156464658031         -30.07978598891584       38.577
42.63863303182097         -29.902732299532655      38.577
40.09001637977136         -31.69566619394361       38.577
40.92383450984584         -31.17915458307966       38.577
36.492539553900755        -39.557502326445764      38.577
37.01405429974442         -40.91627281308528       38.577
36.87880656088514         -41.88628940897342       38.577
37.56572974509727         -41.75013149903579       38.577
23.37301329953436         -35.93333816685303       38.577
23.340182410256784        -34.68137609361754       38.577
20.18657854029032         -29.036603455013385      38.577
20.87883789091802         -30.377919416495583      38.577
18.95302684275341         -28.01204907006777       38.577
17.802018691698425        -26.455107938365938      38.577
15.746515892959456        -26.275452067291496      38.577
13.881338710709162        -25.291465114878584      38.577
23.206795768308183        -37.533376582820715      38.577
24.20299387341566         -38.889611899064974      38.577
25.841348523710316        -39.31931480241314       38.577
27.757837462147176        -40.350555095422656      38.577
41.78578534334707         -30.60100130308549       38.577
42.380849793164074        -30.478382132592976      38.577
42.60915030775396         -30.212056688658354      38.577
38.34960804801955         -41.08404849561966       38.577
22.13372568733694         -36.34135173480578       38.577
22.06940382807383         -34.239857120100666      38.577
22.34447313941987         -35.283851654304         38.577
21.084857774359296        -33.27938088250104       38.577
19.052255565333724        -29.98855785175492       38.577
20.086270707818834        -31.64847526832626       38.577
16.713091186383352        -28.80075840999936       38.577
14.075003164649411        -27.771101534521232      38.577
22.755332196295615        -39.1851815146633        38.577
21.029539258825814        -37.62075796514412       38.577
24.32511999225163         -40.540967261401974      38.577
22.91284452045128         -41.25300064165911       38.577
39.405172732317844        -41.03021516427384       38.577
20.714806970596477        -35.33543430490701       38.577
19.595742380699228        -33.539240391732406      38.577
17.49572822383839         -32.05554149062715       38.577
14.709837431380533        -30.501103579676236      38.577
12.659689548032802        -31.722474201281262      38.577
19.495888686793247        -37.055504933366834      38.577
21.313588204964166        -39.91006978576589       38.577
19.73253646904905         -38.861261477046895      38.577
22.846232767415827        -42.94763508955127       38.577
21.486737815595664        -41.93096400494188       38.577
17.974401150337094        -35.432684143611624      38.577
15.277287515171924        -33.5949278153809        38.577
12.997118798759352        -34.737039662761504      38.577
18.02815958515781         -38.02738677612448       38.577
19.993850931984582        -40.730471554626206      38.577
18.621912884104173        -39.7887129449083        38.577
20.129884676145696        -42.75469901524752       38.577
15.467419470338157        -37.07146934296046       38.577
12.602318195167308        -37.534931683623626      38.577
10.619343257840278        -38.99122992019312       38.577
16.896441753229396        -39.928582057474216      38.577
18.454493340824165        -41.395849989960865      38.577
12.112362709829945        -39.81944199766531       38.577
20.412928631814463        -44.875916294059955      38.577
18.707302413341914        -43.60504883788215       38.577
21.566013968983366        -55.576428396455256      38.577
11.043369255812625        -40.49613143879876       38.577
9.776756740631            -40.412634879005076      38.577
21.042982679031816        -54.22721561781743       38.577
14.5003280285923          -40.1540237118281        38.577
16.552869326965432        -42.22747161119197       38.577
12.348216082760967        -41.4791196124068        38.577
18.966652931952456        -45.475906261031994      38.577
16.979738164477677        -44.686069581871955      38.577
8.358052839360317         -40.408392886749446      38.577
10.630375212949627        -41.75345237494072       38.577
9.296915336935317         -41.683262317977906      38.577
19.06149852727511         -53.99195915104913       38.577
18.698171550752033        -55.8316522501861        38.577
11.587648167468421        -43.11332599754257       38.577
14.101980548508983        -43.6846581912363        38.577
17.80220427797583         -47.34780589341551       38.577
15.617076752035771        -46.33788752822575       38.577
7.974920292183635         -41.58502240792164       38.577
8.39213741958156          -42.485533731996924      38.577
9.729345694089423         -43.33624000391323       38.577
17.492779867166245        -54.99199983938829       38.577
18.222142939678033        -51.72921603076932       38.577
17.48668731279535         -49.84985597085281       38.577
17.32653387766485         -53.314294121388606      38.577
11.436694201546805        -45.35834693207788       38.577
13.431884571053585        -46.770801799161376      38.577
15.573985139858358        -48.60708724300383       38.577
7.042216263939313         -42.54433740105617       38.577
8.163128718216964         -43.54718794058502       38.577
8.739712743661423         -45.0554513354392        38.577
10.05345737646015         -46.86852205116886       38.577
16.510361546051502        -57.574481367166825      38.577
16.291734488499422        -55.83323790438094       38.577
15.909729959088324        -54.227691336999754      38.577
15.61239308468702         -51.76786885229684       38.577
11.68009491776073         -47.84509603099639       38.577
13.49366386277412         -49.56832013255279       38.577
5.579043367782436         -42.93308138943257       38.577
10.014434943949093        -48.81832833265908       38.577
6.783881815385531         -44.321707282993515      38.577
7.190583936152187         -45.913063116813895      38.577
8.393226676381168         -47.41718566019716       38.577
15.07169167033289         -55.31983758720513       38.577
15.712143890115042        -59.40707821195985       38.577
15.444731736138746        -60.22897074677386       38.577
15.409327729344295        -58.36243424551844       38.577
15.048501275872582        -56.72545528350096       38.577
14.188421967349786        -53.847614495765185      38.577
13.042271982873435        -52.150234386382465      38.577
11.621353480411598        -50.268832483475826      38.577
9.942886659653084         -50.705150987059895      38.577
15.957607081117816        -61.22836146803778       38.577
14.610755437571973        -60.93818402049143       38.577
8.390799662342172         -49.83075109565098       38.577
5.6757846417904405        -45.614827241486104      38.577
6.362153305579582         -47.15341465921474       38.577
6.903743357921895         -48.580139684322745      38.577
13.71225797343593         -55.65248277263724       38.577
14.457568281139945        -59.46732427508628       38.577
13.781992073566396        -57.62378394337031       38.577
13.168148535816584        -60.42942257078735       38.577
12.560360536971745        -54.38255259430017       38.577
10.98339082457954         -52.53001540784999       38.577
8.704454386983015         -52.07782761566361       38.577
13.715650232178003        -62.05598401914419       38.577
15.368522275582109        -62.206881427044834      38.577
7.0098679624002385        -51.592523525376514      38.577
6.313709679771598         -50.04225407542296       38.577
5.379128288550826         -48.468639341683485      38.577
11.892550700925478        -61.767524581232585      38.577
12.233398826248425        -56.45935544244973       38.577
12.442823919359817        -58.643868043324616      38.577
11.760609831631246        -60.187937814952484      38.577
10.74861087232332         -55.22613615937552       38.577
8.919007984476265         -54.27187394874401       38.577
6.970652999020443         -53.55117512663357       38.577
5.777644283473789         -52.45426656996065       38.577
5.2055052911681825        -53.666684160264346      38.577
11.101891651020367        -62.59191742217936       38.577
11.74339190502212         -62.935780675525024      38.577
10.464869818797295        -62.87311571023044       38.577
11.04162606949081         -63.20494455771833       38.577
10.439943829311742        -63.60159545051215       38.577
11.487817425652361        -63.577829535034866      38.577
12.688928383708387        -62.93229964661948       38.577
13.520473232019135        -63.37318678212135       38.577
14.778898681321499        -63.407200465473686      38.577
16.33938513556735         -63.3584207678867        38.577
5.421788658395618         -51.18466350153207       38.577
4.490921408875581         -52.35213353927419       38.577
3.83176111136882          -53.34830262471726       38.577
4.5553794932733425        -49.7351826810443        38.577
10.658208149195051        -61.92964528173694       38.577
10.735649617735948        -60.78736648403705       38.577
10.732027921199647        -57.39820146828164       38.577
10.698157091908685        -59.25659176383334       38.577
9.086353942805959         -56.41665490532706       38.577
7.391494006984862         -55.653429478129944      38.577
3.949749533224179         -54.65091756460261       38.577
5.744768027981058         -55.11934086786606       38.577
9.824150838229013         -62.48512148164866       38.577
10.022201554529854        -63.95990412265261       38.577
9.723398375536794         -63.42547006758714       38.577
12.135123230525998        -63.68658267868739       38.577
10.973714053153268        -63.88539508636376       38.577
10.403181259662539        -64.24867064072025       38.577
9.967232029635337         -64.31921738762838       38.577
11.553532600141912        -64.17357689863918       38.577
12.910071049781534        -63.91138852182409       38.577
13.799848012761139        -64.23894807849737       38.577
14.627551581490337        -64.65408638627008       38.577
9.52598296772314          -64.16390279012103       38.577
15.877990909751984        -64.70725209867803       38.577
3.6640440013574196        -51.090256325508165      38.577
2.7651217186622867        -55.34330450988134       38.577
2.488355202931098         -53.86339578441486       38.577
1.7923135523725895        -54.82636338925042       38.577
3.022324121069632         -52.370455508216686      38.577
9.519310539533109         -61.53188101659634       38.577
9.331228440750245         -60.13696002162173       38.577
9.18665978784026          -58.386320256276484      38.577
7.5370492764872115        -57.58058173587011       38.577
5.856554030154038         -56.8341605716528        38.577
8.758596082805946         -62.612437876442826      38.577
8.865815247713998         -63.768948748120685      38.577
9.015981577012239         -64.3757654786293        38.577
10.124374658472549        -64.58293362532248       38.577
9.748481004925507         -64.61024191013621       38.577
12.175915984799357        -64.49970405709642       38.577
10.916183134660256        -64.50575343555786       38.577
14.835371195166152        -65.58981253387036       38.577
12.942926604675275        -64.87759312599626       38.577
13.858884551435692        -65.23736166950843       38.577
9.353851975148086         -64.68720147730072       38.577
8.898013376456618         -64.83364851903565       38.577
8.445097059409896         -64.4174931393069        38.577
8.47930236663415          -64.96457965577981       38.577
15.727764492305267        -66.06502277573755       38.577
14.92438117935337         -66.55390236888702       38.577
8.179156682841983         -61.15796455611083       38.577
7.735142053889825         -59.52893164272508       38.577
7.47250563703812          -62.2990559267803        38.577
7.725835423795979         -63.618623136636884      38.577
9.69608855658722          -64.92659270247054       38.577
13.983551840477327        -66.2631132909769        38.577
9.331097139695306         -65.22119460055994       38.577
8.771394625290878         -65.34117045716599       38.577
7.743180659501735         -64.82980553752218       38.577
8.227346377065455         -65.38031048928275       38.577
15.888828630846536        -67.41601905613089       38.577
6.210712392201527         -62.86296656173528       38.577
6.643692541564073         -64.34091604608349       38.577
6.959834668976765         -65.33749512123825       38.577
8.462460855700815         -65.96976409821067       38.577
7.68382912462249          -65.7334858068137        38.577
16.46027146607764         -69.12645087312006       38.577
16.786957411057468        -70.7204324333434        38.577
16.438468155986115        -71.71816817938198       38.577
5.906501737473269         -65.40057262988056       38.577
6.802734216854389         -66.3831691182029        38.577
8.024014920037407         -66.67184712351118       38.577
5.398590496322908         -66.53843715475797       38.577
6.265142128145316         -67.4142016197033        38.577
7.3812264424025695        -67.5861443715153        38.577
3.9862630752792927        -66.6715533355644        38.577
5.034414949855847         -68.02953005012994       38.577
6.506544393142137         -68.65370192975496       38.577
3.566929257910749         -67.96187085538604       38.577
2.5866101455068504        -68.0587927572117        38.577
4.209226884270631         -69.27703296034409       38.577
5.5756997309930725        -69.69195065711713       38.577
2.9829329348023568        -69.03477772809285       38.577
2.038348415328806         -68.64511353842941       38.577
3.2299433911601283        -70.07588086953892       38.577
4.386896666227624         -70.87078224278032       38.577
3.8410849821197646        -72.13061476157169       38.577
22.905069098734565        -1.9810555396893632      38.577
24.54184474667002         -2.786959311072963       38.577
21.108370035115712        -2.3383810302645966      38.577
19.27859517305874         -2.372454553101644       38.577
26.463200975306805        -3.2590430159758608      38.577
17.80984862754633         -3.4664402134631676      38.577
16.18679913472999         -4.283136518600004       38.577
27.63113398449384         -4.705513661164732       38.577
15.298582963696372        -5.9146818907092715      38.577
29.04149905986834         -5.872648893639537       38.577
29.000944988857622        -14.532376708259578      38.577
14.156661876491325        -7.318007015341167       38.577
29.996496982980666        -13.029075933076076      38.577
29.481120782723988        -7.6310758107839565      38.577
30.30480003257971         -9.534185762087834       38.577
30.083054036159517        -11.250289318278146      38.577
27.56310141944129         -15.999123012664345      38.577
14.124949103022807        -9.128250050113092       38.577
26.08653847716894         -17.169736214207788      38.577
13.72643065436431         -10.955135944763532      38.577
24.775379328222883        -18.010883307675634      38.577
14.491918747301973        -12.541019350407229      38.577
22.922634635113965        -17.933066200461653      38.577
14.945117400152172        -14.396836453166612      38.577
21.070780071707023        -18.387573452368063      38.577
19.350690703305936        -17.477501898778623      38.577
16.389582589544098        -15.56258431623257       38.577
17.571830972186213        -17.055623339536908      38.577
22.64981917442362         -4.529193152360093       38.577
25.194164278757896        -5.711088965800917       38.577
20.04860271913674         -4.81504660875987        38.577
23.36431725807676         -7.0332594369094235      38.577
21.595760736286312        -6.804088242286864       38.577
19.915921697717863        -7.642968281724811       38.577
24.613421700815415        -8.468916555141014       38.577
27.06851415609784         -7.470156809187985       38.577
27.986470264569295        -10.144275348312126      38.577
25.715479260102548        -9.902322878966402       38.577
17.878834086510064        -6.08772494832396        38.577
18.313452104366338        -8.347375181997311       38.577
22                        -10                      38.577
19.658406210314517        -9.803660833403509       38.577
23.625166678037292        -10.850808246900222      38.577
28.28642097916308         -12.608693721958751      38.577
26.856592668737807        -14.30663740655137       38.577
25.510306044093703        -12.419823169175574      38.577
16.25222151364643         -8.21641810958581        38.577
17.861797958693916        -9.986118091018888       38.577
19.129983607288548        -11.16927558492734       38.577
21.118006233707327        -11.552867776556283      38.577
22.989584466177927        -12.562031193850109      38.577
26.003414714118918        -15.66201635141018       38.577
25.169241649414978        -14.719330515250647      38.577
23.457557360524085        -14.260404614872934      38.577
15.896180638449994        -10.805904464978127      38.577
17.9205436780977          -11.574074371221238      38.577
19.18438639567142         -12.759695631120442      38.577
21.238516278461596        -13.724602945692347      38.577
24.34159935583159         -16.115254608376745      38.577
21.60376389376703         -16.14329647320597       38.577
16.887900990126937        -13.244074642215846      38.577
18.868059907606845        -15.13132694005915       38.577
64.6452265455221          9.829428946428276        40.936
64.14540399999998         7.980135999999987        40.936
65.381396660167           8.391873226770828        40.936
64.86347899472125         11.472184358827903       40.936
65.92614601113053         10.200512925405768       40.936
64.43138564678851         6.635740805897637        40.936
65.48926588756642         7.234968165781384        40.936
58.205065203786816        46.35194746941704        40.936
58.57293999999999         44.11564899999999        40.936
59.836281495116246        45.30086148774393        40.936
59.418078602814845        42.39701017749033        40.936
60.30057308000385         43.67275424575783        40.936
60.14790609112973         40.543976543028435       5.447
60.972956335936956        42.016545037404896       40.936
57.59709148472998         48.70359068370108        40.936
59.27172281628031         47.72286051808791        40.936
64.90502271785844         13.100124334664818       40.936
66.09727282620119         12.570640700968157       40.936
64.74377700000002         5.167193999999995        40.936
65.86608140204116         6.086073491430601        40.936
66.92134135578785         9.430663865989183        40.936
67.10128374814833         10.989710712043596       40.936
66.9890527228428          11.879941853211529       40.936
67.5578475717071          8.426691379901614        40.936
64.815845                 14.739550999999977       40.936
65.78454528307022         13.849459798702672       40.936
61.441073999999986        37.068759                5.447
61.648709564076015        35.0544919132918         5.447
62.871061480169686        35.821618007123185       40.936
60.81750534401336         38.70691996499434        5.447
61.866544227136345        40.48936462777433        40.936
62.70942261607345         38.42191276120137        40.936
56.6201427472315          51.19159878907692        40.936
59.01146356287365         50.84063258588298        40.936
55.36049356258332         53.81922984629173        5.447
57.30953950182384         54.07841707744271        40.936
53.82880176442795         56.27569135968943        40.936
56.04030930230995         56.23805124263757        40.936
52.21987836193553         58.58957897839317        40.936
54.75905244054286         58.163722146803885       40.936
50.77329737095576         60.862269165083276       40.936
52.88427593181407         60.59241563347987        40.936
62.97588937851706         -3.7366318178350815      5.447
62.719716732329154        -5.061831965663806       5.447
63.65669696961229         -4.508814696945399       40.936
67.06625182178098         12.717456726950868       40.936
64.0271606013996          2.750756761898922        40.936
65.82401868811229         3.390139558692259        40.936
67.91663179391631         7.702353041630528        40.936
61.84649999999999         33.220354999999984       5.447
62.9482738741866          34.17261251375648        40.936
62.64634925169258         29.784848539921533       5.447
62.76683041210715         28.274074163834058       5.447
63.86546054050361         29.127165187458502       40.936
64.22511246211322         16.087804133723793       40.936
65.26908934476337         16.006922059821083       40.936
63.91637735708622         17.53640896615256        40.936
64.96085735278356         16.959726367184174       40.936
63.81894366561971         19.07944227206511        40.936
65.09784607224185         18.15367750240138        40.936
62.948535                 26.658846999999987       5.447
63.71611299999999         24.638292999999976       40.936
64.52156405193784         25.92499290080321        40.936
61.009423997649726        46.22931457231861        40.936
61.31481441851202         44.8237158168717         40.936
61.730370502208956        43.39135754934425        40.936
62.21690103500724         42.094723975088144       40.936
63.216564438558066        37.09979917843755        40.936
60.64044622694347         47.621028941991604       40.936
59.735752913425536        49.15828903635575        40.936
58.60905485608337         52.553903566010604       40.936
49.17233518948788         63.269025969027005       5.447
51.45120351470365         63.42954162840508        40.936
47.08081613463504         66.10331590587657        5.447
49.991347221105535        65.67847456387989        40.936
54.07550609081782         59.80769878084823        40.936
44.454293558925684        68.88838580126225        5.447
47.08505116895972         68.86918417639754        40.936
63.79434335913801         0.6254568190668861       40.936
65.15439106670674         1.5866100285953548       40.936
63.723214704584166        -1.0701201406740612      40.936
64.99942373824308         -0.31175499127170464     40.936
63.424461867368315        -2.4774623254048946      40.936
64.11388654519517         -3.531217801305688       40.936
64.86327675608833         -2.075685240990944       40.936
62.66120825691489         -6.667892521637467       5.447
63.97412017671332         -5.704177198045698       40.936
61.91960035228241         -10.012363159047764      5.447
61.67210933030677         -11.716296542336941      5.447
62.97687823017284         -11.235952396341062      40.936
62.528612999999986        -8.476331000000016       5.447
63.1518402220856          -9.856134709486575       40.936
61.29776813957903         -13.863278340751602      5.447
63.200615323227794        -13.05506628875683       40.936
66.7774260436403          13.727200579237014       40.936
67.6886113318665          6.880701294000422        40.936
62.571002                 31.367510999999972       5.447
63.53635127653344         32.69030107294639        40.936
63.95842882805264         35.01597394208195        40.936
64.2355584223116          30.747562529515474       40.936
64.54088369432648         27.639933941454483       40.936
63.82001689258969         20.701613979043692       40.936
65.37989620521142         19.818467375177146       40.936
63.81861467746085         22.670768037566965       40.936
65.71324604295293         21.803483579701126       40.936
65.57855396857013         24.39619768989106        40.936
66.32719237016963         15.109796732855338       40.936
52.69579199579541         62.017805002555185       40.936
41.92157336054428         71.18404185478619        40.936
43.77364857227048         71.83851728343392        40.936
33.19125921542058         77.01882538235274        5.447
36.11664627968361         74.93666652303273        40.936
36.2369964794191          77.5310385878343         40.936
39.137556094045216        72.95783252334391        40.936
38.55292588770656         75.73834264356434        40.936
41.187322029602996        73.7899338503212         40.936
48.581513729562445        67.64248940671848        40.936
45.664888946575296        70.31506991462788        40.936
7.3901811185379405        84.97220690396462        40.936
9.987282476676551         84.68043026587556        40.936
8.678019098674882         86.50786200615117        40.936
5.205888284994847         85.61127570837918        40.936
7.070097539342845         86.58254037788588        40.936
59.578772977992           -20.615086966773084      40.936
59.397028848175104        -22.377063009934513      40.936
60.57857484693553         -21.611201448240635      40.936
59.247013455563476        -23.798980004511904      40.936
60.33730960598618         -22.82482002402789       40.936
57.60886144290482         -29.804767709037247      40.936
57.18521061550166         -31.163046027317066      40.936
58.51152168721849         -30.602209750901846      40.936
57.064035141425585        -32.32541236368445       40.936
56.85944133804378         -33.30311806784938       40.936
57.60645292217519         -32.99961530540128       40.936
58.041840607376905        -32.320786083071944      40.936
67.11124042157914         2.6204215576181733       40.936
63.949988699541564        -7.412808439356564       40.936
60.72071771156021         -16.258790645968215      40.936
62.471353288820424        -15.352819025486706      40.936
64.21689134668469         -12.821672270991801      40.936
67.72137424660654         5.803158817821333        40.936
67.36058068075943         3.6026752413135443       40.936
67.65295620703353         4.7018289927160275       40.936
64.10910484856825         33.945318339116106       40.936
65.13768092208021         29.18940676256698        40.936
66.29586150382553         17.013819169987986       40.936
66.21514034892462         18.514200863841268       40.936
65.78680390140475         26.329973360743082       40.936
30.197244099956063        78.64134634274858        5.447
31.93341506453682         79.9008293683614         40.936
27.099166245317935        79.77151052255108        5.447
28.977048717199335        81.03244104098518        40.936
24.15425723103925         81.18797294334037        5.447
26.708978654989238        81.75464122136113        40.936
34.30285610146764         79.10581685717624        40.936
13.087407496841228        84.44246955850232        40.936
12.246592989238847        86.39843788976331        40.936
16.666338706182582        83.48632942424219        5.447
15.074779436450683        86.00323704100367        40.936
20.67816929152917         82.30908748010229        5.447
22.936979553633474        83.50105166318787        40.936
18.3275403184266          85.07944492620535        40.936
2.8424933321344263        85.81110631110208        40.936
4.342645599357423         87.42249372100184        40.936
60.12665727081071         -18.50466132933245       40.936
61.87168924150779         -17.831669386744093      40.936
61.23333184684761         -20.241441210226977      40.936
58.783212853627724        -25.156521951664992      40.936
60.16276429107003         -24.849893887633044      40.936
58.09816536770179         -28.318565950858762      40.936
59.113424804537246        -29.494377193590097      40.936
58.30152311135906         -26.731883184405564      40.936
60.14955505413276         -26.224223019955527      40.936
59.48375309874819         -27.896267973436174      40.936
56.436880015375685        -34.335026252274325      40.936
57.682570336702014        -33.78380293680592       40.936
58.59901573131232         -31.55690782902683       40.936
56.01512338585656         -35.68032611216691       5.447
57.260184489232415        -35.46981567343368       40.936
65.3506694017904          -5.236261185285107       40.936
66.4400406191428          0.6666047421068434       40.936
66.17818205425863         -0.9986853726411439      40.936
66.16387625543209         -2.392152992224462       40.936
65.45958643543176         -3.7468076212636348      40.936
64.94984001901241         -6.572146870541319       40.936
64.06219174593093         -11.994083343991486      40.936
64.1877570385498          -10.557561858229354      40.936
64.14635248942291         -8.998465133814666       40.936
63.167675809971136        -14.333470209568345      40.936
62.85779567927463         -16.78430704579078       40.936
24.853061097936013        82.72230401444043        40.936
21.013996722480762        84.4248410894385         40.936
6.011035195908364         87.84035847624853        40.936
9.50383803981166          88.00287522029367        40.936
7.911716921715708         88.12310896118538        40.936
-0.14180331487319967      85.79914603992749        40.936
0.8533540616449058        87.75805097625295        40.936
2.931210119239007         88.1132369644248         40.936
-3.6884712648323514       85.80474501347436        40.936
-1.8586377285786093       88.15318585382877        40.936
-6.99124535939416         85.81816472601824        40.936
-4.8159091766398445       88.31676820304851        40.936
-10.243453746224302       85.82268485465238        40.936
-9.212552121074811        88.23590308374175        40.936
55.841372999999976        -37.45947700000001       5.447
57.10335980860351         -36.73182268670401       40.936
54.96709127972208         -39.259016144362256      5.447
56.56940982925789         -38.48445239703454       40.936
54.24060859855041         -40.76047595058182       5.447
55.88071652740835         -40.2666698266532        40.936
53.825336187211434        -42.14988881677736       5.447
55.356007631533686        -41.82855438249574       40.936
53.43149257911648         -43.47647659368272       40.936
54.70317085677705         -42.93053765251021       40.936
62.007763249596074        -19.07731403275253       40.936
61.513015860447105        -22.59371542960953       40.936
61.86600928557295         -21.42085590482101       40.936
60.84473113022967         -23.818439207612766      40.936
58.356205385446344        -33.19279967496082       40.936
57.827862686739046        -34.70154892079873       40.936
-7.234074692690422        89.1113751563418         40.936
-13.457197406304497       85.73040280653407        40.936
-12.93788595015717        87.74232581296619        40.936
-16.505318454095814       85.58343880467521        40.936
-15.561034597829153       87.59631508121441        40.936
-19.330036522878846       84.77163271807747        40.936
-18.085369216103626       87.1176933055149         40.936
-8.90602930898504         89.93297898468813        40.936
-68.69506424301316        33.582512717708184       5.447
-68.38209486872236        34.708097917959115       5.447
-69.2061050945122         34.297963213442756       40.936
-64.02273042815678        46.3965560236493         40.936
-63.10258159486288        48.223668646910056       5.447
-64.53998312383241        48.26528725076695        40.936
-64.82178259104882        44.7409441237459         40.936
-65.49856084400034        45.92365378147567        40.936
-65.53100189658473        43.421608543523          40.936
-66.14746178854755        44.85015626670774        40.936
-69.20428160000002        32.54941099999999        5.447
-69.4782288887847         33.55914129001413        40.936
41.92709806138514         -67.38415240877102       5.447
41.2890384878418          -68.68283304329614       5.447
42.4322437515004          -68.51660196010444       40.936
42.623189546215094        -66.32012301533851       40.936
42.865501830219195        -67.4749631365804        40.936
40.394860862137875        -70.06781613229732       5.447
41.91355961549297         -69.81370623411198       40.936
52.91617810063369         -44.6581062141576        40.936
54.13068885771469         -44.62993298928157       40.936
52.597299535464785        -45.98536102296188       40.936
53.96033994197426         -45.815481856235316      40.936
52.0242058457925          -47.44831117827219       40.936
53.497931770712434        -47.2630400467192        40.936
45.78514677097807         -61.02686231445422       40.936
44.93545711380684         -62.40619598065032       40.936
46.52387656927854         -62.359331711756056      40.936
46.70981962988229         -59.88720352865123       40.936
47.40683377575549         -61.04343361797342       40.936
-10.085435108408499       89.81028260394777        40.936
-22.147987764107558       83.94124838357469        5.447
-21.962562601705372       86.0253420535413         40.936
-20.071411746560994       86.97421275344524        40.936
-25.058164506773316       82.94742560832934        5.447
-24.50624633579171        85.12116484079918        40.936
-28.520910588007105       81.77442909803761        5.447
-27.06638468836671        84.15253928987337        40.936
-47.93515684563442        69.78269676615625        5.447
-46.3254367883138         71.38773150973016        40.936
-48.19650826090499        71.6493258573523         40.936
-62.139083025788004       50.11113904354259        5.447
-63.697045329141375       49.814667541534156       40.936
-68.11543859359845        35.9035303671836         5.447
-69.4418416940635         35.361395252601625       40.936
-65.64566957512592        48.404701382342246       40.936
-65.50334785212466        47.16938573631297        40.936
-65.99491845562989        42.17385515071332        5.447
-66.76561874723211        43.15219428643828        40.936
-66.34542441562606        40.65547503728932        5.447
-67.48874665352163        41.33085019321333        40.936
-67.08646168186155        38.96004947704238        5.447
-67.7415811154357         40.02350178064084        40.936
-67.49358837815444        37.227768503673914       5.447
-68.8759719101164         36.99590940265023        40.936
-68.28868472630671        38.68065294577881        40.936
-70.03329577797726        34.27866888893072        40.936
-69.37041214680059        31.261038976300803       5.447
-70.08525301182797        31.972281561741784       40.936
-70.23330999367468        33.12526081441413        40.936
44.24131423696841         -63.953953527938204      40.936
45.703635906192034        -63.72283617171315       40.936
43.48386024602582         -65.27677526237036       40.936
44.941564538440794        -65.18487694067515       40.936
44.02786434359646         -66.84883147836817       40.936
39.343416062154844        -71.42680723546523       40.936
40.99918731540885         -71.38266532805302       40.936
54.76924394698837         -43.90112745615697       40.936
51.5134996715522          -49.08556445945838       40.936
53.02358018858689         -48.97802496489959       40.936
50.84608822072035         -50.82063198237942       40.936
52.420828510587626        -50.7124281984323        40.936
49.90913598757423         -52.71430868052424       40.936
51.57841411867045         -52.621910372902946      40.936
49.259157999999985        -55.05670620000001       40.936
50.731476539978686        -54.147500669303156      40.936
48.200475176856585        -57.025000208048475      40.936
49.670948516396905        -56.64178734391983       40.936
47.46240908457684         -58.61567371823043       40.936
49.05014260675722         -58.045222151938844      40.936
48.247809224547           -59.61931088051221       40.936
-32.64043320741654        80.25980519256359        5.447
-44.35831910000002        73.20692699999998        40.936
-46.01643414618834        74.14167621931078        40.936
-37.10247758856814        77.58690624332417        40.936
-40.96317677253269        74.93884758347505        40.936
-43.744789063099624       75.97228274157715        40.936
-41.04144077782381        77.82212070543281        40.936
-49.39478076661545        68.29031774934535        5.447
-50.11907017778384        69.78123002673536        40.936
-47.68486765140362        72.95203973632836        40.936
-49.40143278671177        71.08645073306387        40.936
-61.08903745870646        52.481027153072866       5.447
-63.451442765836255       51.668870222632194       40.936
-65.19158075651274        49.43409851964496        40.936
-64.68948290130416        50.56958306136521        40.936
-66.77238601126207        44.054873690471084       40.936
-67.38835954429291        42.46630012461017        40.936
-69.54802400000001        29.883684999999986       5.447
-70.18324670608732        30.842021544654752       40.936
-70.80614138177943        32.309451551011534       40.936
42.61501550006417         -70.42598435673217       40.936
43.053340944577315        -69.54271289412543       40.936
43.585728433851585        -68.22171756930257       40.936
38.05609417897097         -73.12434343374204       40.936
39.87175156475918         -72.95866543587121       40.936
41.88013106670023         -71.25450112073838       40.936
50.24781135693847         -55.4942266480066        40.936
-50.51148692613086        66.93070608575199        5.447
-51.17196852388608        68.33068800845288        40.936
-51.283581500000025       65.46654099999998        5.447
-51.91653676484966        66.92556728004078        40.936
-52.81402927771402        63.86197231124506        5.447
-53.3576729595997         65.71154904565246        40.936
-59.688245496750156       54.682757010417944       5.447
-62.209031695029985       53.89143830473676        40.936
-54.72152624000269        61.858313178011045       5.447
-55.32830658747978        63.718731625566235       40.936
-58.111688765113186       56.825828347743965       40.936
-60.07273790941482        56.873903900806965       40.936
-56.88551030000002        59.546863                40.936
-57.46623406501553        61.33332981097187        40.936
-59.1854591012031         59.14483451492751        40.936
-70.27544100000001        28.24455599999999        5.447
-70.84831032007172        29.984189983755094       40.936
-70.90213788394153        31.20663720220352        40.936
-71.55241405735515        1.7635464957487788       40.936
-71.65424040000002        3.475878999999992        40.936
-72.63778613361751        2.574259130035959        40.936
-72.03013993389013        4.639780384675838        40.936
-72.84653903464732        3.751330587526286        40.936
-72.41875920000001        5.843065999999993        40.936
-73.06917190674434        4.718768929658351        40.936
-72.46036403231422        8.163083176299573        40.936
-72.49995880000002        10.370577999999995       40.936
-73.69533883590309        9.322219320282333        40.936
36.824404999999985        -75.19726260000002       40.936
38.750706594987335        -74.8665774530339        40.936
40.767248353182154        -72.3929093143522        40.936
39.70907676258421         -74.06046464581694       40.936
-61.34939581349374        55.73515650214712        40.936
-70.52877943903506        26.090280424526767       5.447
-71.5362195362643         27.103944977649164       40.936
-71.39513850000002        23.744463999999994       40.936
-71.87579538506498        25.612494923068127       40.936
-71.51678326516269        21.52463423707365        40.936
-72.65874172880174        22.102867217854264       40.936
-71.50526187068697        19.211148351079          40.936
-72.67389052727354        19.933891311092843       40.936
-71.52868338021187        16.887197115020623       40.936
-72.71809099154177        17.81312483421401        40.936
-71.45197624621984        0.07453146432708091      40.936
-72.6451115525238         1.3440968475543873       40.936
-71.3554428               -1.5488560000000011      40.936
-72.56031287128182        -0.8575518269908979      40.936
-73.84951138791754        7.017977086771152        40.936
-70.76124461950096        -3.1465941151618115      40.936
-71.98318428585942        -2.8212511064768053      40.936
-70.484463758049          -4.848031802183488       40.936
-71.72664542530836        -4.1217958685467035      40.936
-70.39541067493796        -6.6375101037252895      40.936
-71.35970457614478        -5.43290993246935        40.936
-69.42213900000002        -10.765897000000024      5.447
-69.84627938683596        -9.5721949630718         5.447
-70.6517530395607         -10.49012597511488       40.936
-71.64102605189402        14.546299303593521       40.936
-73.26226114904387        16.11714706391153        40.936
-71.72837520000002        12.46306199999998        5.447
-73.60968404365376        13.903534495975306       40.936
-73.56049072987226        12.103044639726889       40.936
34.543184999999994        -76.84885860000001       5.447
33.27344099999999         -78.68626480000002       5.447
34.821138194646686        -78.69568467974646       40.936
36.89370909029426         -76.96228168927385       40.936
38.09575600070626         -76.00901779031146       40.936
-74.20261998831154        2.2148692937255934       40.936
-74.46748017383293        3.0852956693778966       40.936
-74.05345798523193        5.626340204548884        40.936
-74.09246252964718        4.106333857942854        40.936
-70.26315000000001        -8.398953000000006       5.447
-71.51170856200964        -7.244959644942828       40.936
-70.99552743510795        -9.380137950058689       40.936
-69.36886074591928        -12.59642176019603       5.447
-70.69267188641894        -11.892554876102706      40.936
-74.9560103020208         7.851120002029144        40.936
-74.50573212694734        10.681812870810388       40.936
-74.9467666745639         9.118387603699471        40.936
29.807724740800584        -81.08221791857646       5.447
28.39134116953813         -81.8534577374064        5.447
29.585098564250824        -82.42978556532984       40.936
31.402531927343645        -79.78999710135251       5.447
32.889465828442894        -80.35535244258156       40.936
31.61035301114211         -81.24495687382826       40.936
35.87645941926505         -78.11441318180948       40.936
-73.75535985612339        1.3112631156217935       40.936
-73.5015829885479         -0.5598769102569829      40.936
-73.41282638252123        -1.558913554537604       40.936
-73.17744622069954        -2.649781952047437       40.936
-73.40098717171303        -3.710928532689406       40.936
-69.27872903641365        -14.41158804693249       5.447
-70.42232236290971        -13.484257901428666      40.936
-69.15700230000002        -16.15592699999999       5.447
-70.28175026911985        -14.926731994195398      40.936
27.275514547684203        -82.69851733070723       5.447
28.750465018973532        -83.37641716637656       40.936
26.224713582461774        -83.73609036132663       5.447
27.661621591708194        -84.18365495180424       40.936
30.646658891941886        -82.22612790428968       40.936
25.04070804539518         -84.59081850270064       40.936
26.42686954274081         -84.96963222435909       40.936
-73.32756497887073        -4.710319913167051       40.936
-73.22119338300128        -5.544173806936808       40.936
-72.54817527357785        -6.527097311381319       40.936
-72.4795582316769         -8.255172756208573       40.936
-72.19381734162036        -9.328411839501438       40.936
-72.34891512838023        -10.423695069167756      40.936
-72.35127330344703        -11.365440744938134      40.936
-72.37540095136947        -12.153243320358353      40.936
-71.69474334900764        -12.851162239367591      40.936
-68.75294250945484        -17.273445107404545      5.447
-69.91993188384883        -17.077439922015344      40.936
23.7597081966794          -85.2772312637879        40.936
25.01266079149171         -85.73036541396843       40.936
26.309390224774308        -86.10736765437106       40.936
-71.21921405207479        -14.192595172188767      40.936
-71.37955490113984        -15.91410507839746       40.936
-68.33878020000002        -18.418904000000012      5.447
-69.64906693910707        -18.23806462392994       40.936
-71.12867819341152        -16.929774209619865      40.936
-68.25140952168864        -20.443924249820565      5.447
-69.52870328093307        -19.640445711415815      40.936
22.394001033612703        -86.35729573399261       40.936
23.931068322800378        -87.07120141361648       40.936
25.459914661150485        -86.84725522163951       40.936
11.611203560862105        -91.43314001441664       5.447
10.311780472285292        -91.91772884769311       5.447
11.226846873021017        -92.54228272849247       40.936
20.433544003748022        -87.41784391709052       40.936
21.931233835521194        -88.25914871724342       40.936
9.317252399582577         -92.3493297853026        5.447
10.22451915776564         -93.06810606052676       40.936
-68.17243731174196        -22.377736027709524      5.447
-69.42531568840015        -21.25520649261959       40.936
-71.34459246402704        -17.896049543925223      40.936
-65.89338989937262        -33.1940272009228        40.936
-66.06270284237876        -31.75824051347534       40.936
-66.87410785161752        -32.31346292632845       40.936
17.92187251863775         -88.70601349964713       40.936
20.11529795567761         -89.21488486086449       40.936
13.343166814079265        -91.01265847441526       5.447
12.78252383395415         -92.6020498609406        40.936
15.37420152408257         -89.95083946792286       40.936
14.80195491084837         -91.84889603010268       40.936
16.836656108848096        -90.93985923284751       40.936
8.32460613454166          -92.54998773606322       5.447
9.069099433914616         -93.48192420517417       40.936
7.225571514213658         -92.84982095990655       5.447
7.969295629754265         -93.848427352147         40.936
-68.0168855283512         -23.88798526802545       5.447
-68.97714171936039        -23.250120234704916      40.936
-66.1949203               -30.247777000000017      40.936
-67.06434190126353        -31.270085355522017      40.936
-67.59845040796169        -25.17517686716959       5.447
-68.74165809083657        -25.02979571358815       40.936
-66.75608324744844        -28.91982525968098       40.936
-67.21057142784377        -30.139651398028914      40.936
-67.16873482225631        -26.393629978565464      5.447
-68.42364410950353        -26.26909036366771       40.936
-66.97715036559738        -27.60647889002384       5.447
-67.74752483157275        -28.143167994308556      40.936
-67.80359991297547        -27.212530505517677      40.936
-70.81756321495779        -18.93013242290609       40.936
-70.68476063389178        -20.548667478094856      40.936
-67.90384475489047        -33.30307330506779       40.936
-65.5958936889704         -34.61131901555718       40.936
-66.5773292808541         -33.96257969941078       40.936
11.449025631541147        -93.79891112180442       40.936
9.985991944196863         -94.31143862931718       40.936
6.1456992953755645        -95.33782043112568       40.936
6.1544219999999825        -93.37909010000001       5.447
7.008529659683706         -93.88554320631638       40.936
-70.47741996504395        -22.024179859149744      40.936
-67.79790300230304        -32.26674193632756       40.936
-67.50356520246767        -34.17081688079684       40.936
-67.26617964947728        -35.16371088552554       40.936
-65.05099950000002        -35.937802000000005      40.936
-66.32755792926065        -35.53984453163174       40.936
-67.03674531899476        -36.1519553501813        40.936
4.256740018897894         -95.66580110489194       40.936
5.09164564523593          -95.33575900192602       40.936
7.30053893502348          -94.93357629341803       40.936
8.661840183793197         -94.72564612048261       40.936
2.7418336125034144        -95.99400993458978       40.936
4.803856149843734         -93.4681836397113        5.447
5.356277870368086         -94.40260984801535       40.936
-70.0783539560912         -23.412705794722758      40.936
-69.92182520875602        -24.711744372801082      40.936
-68.05520374584947        -30.890350630601027      40.936
-69.60958482078038        -26.257429555394797      40.936
-68.90174749659016        -27.68224869827646       40.936
-68.33534888794563        -29.30245011647351       40.936
-64.9542477974642         -37.274865629483166      40.936
-66.01229194517057        -36.72682303248316       40.936
-66.85229977240016        -37.247207772800294      40.936
2.02255146444974          -96.41023322759023       40.936
3.196484621137919         -93.82863507132122       5.447
4.10918771152741          -94.72663963315969       40.936
-64.86140006781358        -38.65820594824277       40.936
-66.05348848698728        -38.01815441926459       40.936
-66.94766406028289        -38.04877110377107       40.936
1.2323076284243293        -96.37330014675001       40.936
1.64348099999998          -94.4750717              5.447
2.8809201988658835        -95.00797504004989       40.936
-64.75838170000002        -40.34107700000003       40.936
-66.00731969909401        -39.39847644915419       40.936
-66.77083727199363        -38.70820346295446       40.936
0.06282783273701127       -96.18759821330013       40.936
-0.054543591251900995     -94.60734718411064       5.447
0.9733502699225614        -95.50408284673819       40.936
-64.05970040540423        -42.132478559286064      40.936
-65.46013284162918        -41.78657387711024       40.936
-62.74569129438816        -47.29682893524043       5.447
-63.03224720572996        -46.16110115149107       5.447
-63.69886429611922        -47.173622436297094      40.936
-63.53864750000002        -45.09129030000001       40.936
-64.38613276416217        -46.223654029354236      40.936
-63.70552014464949        -43.740334176346735      40.936
-65.07021518993297        -43.1782757524447        40.936
-64.67849579550173        -44.75645136095196       40.936
-62.45334936351442        -48.34755509521453       5.447
-63.59274368477881        -48.19998558305704       40.936
-61.99223591647518        -49.33578897930071       5.447
-63.107044614647364       -49.11498408000957       40.936
-1.3898392767006957       -96.01463090643887       40.936
-2.229475289266378        -94.60278337063501       5.447
-61.61963281575995        -50.62254786308982       5.447
-62.98582971734726        -50.2746726722669        40.936
-3.497366940402443        -95.98291375881944       40.936
-4.991347472395548        -94.60610748997725       5.447
-8.199869022685368        -94.60490203547903       5.447
-5.991022674417456        -95.99303957338071       40.936
-61.080411568463326       -52.206957612801766      5.447
-62.41029991780339        -51.77068413236456       40.936
-60.207347417122804       -54.01872792043788       5.447
-61.596795349104234       -53.525517526527906      40.936
-8.24144240488641         -96.0174008470044        40.936
-11.280592087164816       -94.6111072944195        5.447
-9.963954323070968        -95.93369247580176       40.936
-59.290187576743186       -55.86277156756334       5.447
-60.81960336071736        -55.420288657178816      40.936
-59.94986773480681        -57.13315046698335       40.936
-12.20284228642636        -95.87277514044848       40.936
-13.813991999999999       -94.50790480000003       5.447
-14.651377969244733       -95.80961449919356       40.936
-59.13797860577188        -58.47580708378639       40.936
-58.82876550792821        -59.55079213805386       40.936
-58.398983735339755       -57.52434654192249       40.936
-58.14216376621115        -60.86640932660882       40.936
-16.029057095217823       -93.65935241908123       5.447
-16.978802309931886       -95.14324257834085       40.936
-18.654980761935505       -94.87696492302177       40.936
-57.694009563282904       -59.031639309682035      40.936
-57.54811552817569        -61.48810220380597       40.936
-57.207053623798465       -62.31778139981317       40.936
-57.030501485444596       -60.38790507471726       40.936
-58.18595475767239        -60.09385067545392       40.936
-18.243329000000003       -93.37899860000002       5.447
-21.216598542056893       -93.94239287200008       40.936
-56.39236845246979        -63.57968010422539       40.936
-56.14566069613243        -61.61946803970969       5.447
-55.73611615891366        -64.31225092273117       40.936
-55.402365936094654       -65.1337897322561        40.936
-20.023969788049442       -92.61244138720251       5.447
-19.68165207285885        -94.11053915026825       40.936
-22.880645228937986       -93.32228585419776       40.936
-21.791810067034692       -92.19601905061538       40.936
-24.32295847743363        -93.14757031740919       40.936
-55.19046465661475        -62.868808877509785      5.447
-56.562066095681224       -62.74335724883988       40.936
-54.464627100000016       -64.2918671              5.447
-54.261693891306216       -66.53169239657123       40.936
-26.6275714754466         -92.77542653729505       40.936
-27.565340822136466       -92.58515377506713       40.936
-23.518543626896395       -91.38371892141775       40.936
-53.33388212453789        -65.48408265547302       5.447
-54.61982151001553        -65.53616230020904       40.936
-53.65808332187165        -67.61644190973136       40.936
-28.524517228941885       -91.63167290493627       40.936
-25.58737417185206        -90.32267190903488       40.936
-25.45079180664766        -92.18523091242601       40.936
-52.37092737246775        -66.53521340015581       5.447
-53.310390723060806       -66.77196418275267       40.936
-52.831231298085406       -68.72460468361524       40.936
-29.689093126073605       -90.4238113680849        40.936
-30.975936110047744       -89.970008705684         40.936
-27.980797477568427       -89.4261323600325        40.936
-26.91296269967696        -91.53723101821184       40.936
-33.580874440285825       -88.78749240646856       40.936
-51.74288250286412        -67.57754602188906       5.447
-52.66877544981699        -67.58730606784144       40.936
-52.2270906361658         -69.66444146573396       40.936
-32.60496922298122        -88.95666363616233       40.936
-30.104319213315836       -88.52204814547947       40.936
-34.08141938421272        -88.14767133322984       40.936
-51.228030657453814       -68.570135851462         5.447
-52.099137480552244       -68.29806620890454       40.936
-51.57542072984479        -70.51249453324631       40.936
-31.851258276967062       -87.70625638739176       40.936
-31.63694891975371        -89.07930061581237       40.936
-33.3573662219616         -87.0680811131967        40.936
-33.151616924019486       -88.16159703990716       40.936
-35.425576951471974       -87.2253062279448        40.936
-50.52704328264996        -69.45688037356855       5.447
-51.37321117650294        -69.60212948553648       40.936
-51.049205486032974       -71.4656589718968        40.936
-36.33070737397243        -86.90160835012713       40.936
-34.540512325898476       -86.32839098357742       40.936
-34.55095681679934        -87.41567764063518       40.936
-37.08851762712095        -86.58701244540978       40.936
-49.754590113872545       -70.43999517604544       40.936
-50.756391646572546       -70.46955110581247       40.936
-50.3238857574674         -72.28157976762          40.936
-35.731246170986545       -85.41258619497002       40.936
-35.75972228405561        -86.43666409874481       40.936
-37.657535675293744       -85.84775385292137       40.936
-49.127659804594565       -71.73783582884673       40.936
-50.28383478221133        -71.31900958595409       40.936
-49.4515640227068         -73.37551075560873       40.936
-37.08451874318903        -84.62397119262812       40.936
-36.62878310450942        -86.00840854369355       40.936
-38.59644769705134        -84.9184922177721        40.936
-48.395143700244624       -73.19205128220194       40.936
-48.50324517520278        -74.69497232969935       40.936
-38.45699252055758        -83.63271940240313       5.447
-39.90374945410765        -83.89185096465003       40.936
-47.58678487456982        -74.4946417446604        40.936
-47.47011574496663        -75.9979563406028        40.936
-39.890067141643414       -82.25092147128491       5.447
-41.35139497232856        -82.665305697541         40.936
-46.491498347297494       -75.70000227017319       40.936
-45.88895956537226        -77.98784858976421       40.936
-42.91338008173963        -81.22238607849906       40.936
-44.12340383405254        -80.20765486320543       40.936
-41.381955000000005       -80.87056050000001       5.447
-45.359566915986434       -77.0418197535306        40.936
-46.498674692272644       -76.92894417843178       40.936
-44.48758390000002        -78.6695679              40.936
-43.06276886887574        -79.96484333307463       5.447
65.9793858844248          9.220031323811742        40.936
66.2951478705101          11.248124165922542       40.936
66.54429667989469         8.508828200091745        40.936
66.23623783555603         7.749130435026034        40.936
66.79365292001648         10.375754445078279       40.936
59.899145410982086        46.66757722289328        40.936
66.0293626182294          4.969211533434985        40.936
66.55495236730167         6.981402802972755        40.936
67.08309626337372         7.708184525603849        40.936
66.94701338724377         6.239788310083309        40.936
66.83595581090276         5.375548918446942        40.936
66.80923418160828         4.440083069227749        40.936
64.53426199147722         -4.552506325387265       40.936
66.41247576040006         1.8528612004713025       40.936
10.352577720880385        86.86861747641674        40.936
-10.98704298212502        88.46373283384267        40.936
41.50886051238946         -70.68005498458864       40.936
42.10009759201688         -70.76193386587185       40.936
-73.60785285235949        3.02494029447821         40.936
-74.06209123593615        8.244358824891735        40.936
-73.43408523320868        2.0954942772808627       40.936
-72.59896959392455        -1.913638869590062       40.936
-72.63146737216735        -3.47237694664893        40.936
-73.03904778861832        0.24548660231185052      40.936
-72.7049756983669         -4.267186519404207       40.936
-72.41837675753857        -5.310399110485576       40.936
-71.77362626489005        -6.2468127774056965      40.936
-71.65207433198935        -8.393350148750688       40.936
-71.54233959103522        -10.140521141569604      40.936
-71.52325776856955        -10.99166553727417       40.936
-71.73634092553691        -11.84912987341988       40.936
-72.26831152604865        -7.549801033976934       40.936
-70.54879548471003        -16.0718923754005        40.936
-71.0622624360197         -15.211446472974144      40.936
-70.52543264349302        -17.78942552362675       40.936
-67.09168999858424        -33.20178365814237       40.936
-69.43716337517344        -22.49628563773857       40.936
-69.180868425444          -24.07588844532824       40.936
-66.6958276132892         -34.75207543030451       40.936
6.398217958249186         -94.42125633810335       40.936
3.5275680264855946        -95.607281179474         40.936
1.9053679873828189        -95.65284932847351       40.936
-51.92529010633072        -68.93927358339555       40.936
54.50044103074486         44.13009431189305        5.447
55.72107079682616         42.430350458111235       5.447
56.00744869597337         44.01639426137102        5.447
61.33053899999999         7.942965999999983        12.363
60.96187533848134         6.993775087758505        12.363
62.10840758499289         6.9929567529700165       5.447
61.55758636667327         9.862540087318424        12.363
62.81950164521458         9.195395349652266        5.447
56.87750499999999         40.61758699999999        5.447
57.43701163054327         42.98035041180884        5.447
53.25934575748492         45.806017991205294       5.447
55.37227973104675         45.56327790107731        5.447
52.14379021862911         47.68075482472708        5.447
54.292024661392894        47.370205827428244       5.447
51.15835899999999         49.817507999999975       5.447
53.32000467421617         49.06327806497312        5.447
49.040899959097665        52.098776486082315       12.363
51.51420961446761         51.70305908898209        5.447
60.59518699999999         6.049669999999992        12.363
61.724037524496936        6.169424457799907        5.447
61.62988259360574         11.942381381699539       12.363
63.151298804401875        11.10104893993866        5.447
58.3062569318562          36.75275525330936        5.447
58.976141503939346        35.46720568557633        5.447
59.31721280157903         36.36673927863283        5.447
61.69020400000001         13.736728                12.363
62.79547234697859         12.695919948136074       5.447
62.27470665339334         15.040193473705594       12.363
62.825572357181876        13.979601727255044       5.447
57.513612475437796        38.42134211049398        5.447
58.34372587724704         40.09006478661773        5.447
59.110524156367056        38.10808012710164        5.447
57.009737410961186        44.92743379972337        5.447
46.41347175725565         54.783309076856995       12.363
49.15877269646727         55.5246088159428         5.447
43.466566908282736        57.74959260192767        5.447
46.600925278611165        58.19638636668049        5.447
6.231771812521809         76.77039158883159        5.447
7.748041894027776         76.30121402400191        5.447
7.526399139009389         77.88423062403282        5.447
60.472754826704715        4.205890250117955        12.363
61.67852138180639         4.96683015134229         5.447
60.32248199999999         1.9427519999999845       12.363
59.5223873306783          -0.4126727163264307      5.447
61.33544600935037         -0.060024421510479695    5.447
59.17406613904649         -2.7647456252571985      5.447
60.791030441665725        -2.0615640401980135      5.447
63.248105061119055        6.925592831028188        5.447
59.34731677413372         34.218458771891264       5.447
60.094381313155324        34.80470440345663        5.447
62.56193823498733         16.371219366194595       12.363
63.14382751234558         15.505269968275416       5.447
63.90406937240496         12.396941248704668       5.447
58.52154043259126         41.29827527689865        5.447
59.13258491196385         39.19062173349474        5.447
59.7791166572094          37.254826223948406       5.447
56.3556121155556          46.93075167084154        5.447
55.30374342708129         49.213652802701795       5.447
53.70210606397754         51.23426887000848        5.447
51.95822693283092         53.9657108898587         5.447
51.38937338504796         56.60021112183945        5.447
40.1702256201253          60.8681060983343         5.447
43.90583947206996         61.56464581804756        5.447
32.48696444083886         66.54699574233562        12.363
36.415891526656694        64.0933690493041         5.447
36.157923221388536        67.89230774353746        5.447
40.20788857179005         65.25328652937898        5.447
9.617676591325406         75.57972651704904        5.447
9.61464300655665          76.90776070496453        5.447
12.030685091820681        74.7789310673932         5.447
11.274893930001749        76.6066224574179         5.447
14.90949504166804         73.84072487299498        5.447
13.927026252151174        76.43049173707978        5.447
18.0122112372313          72.83302456424592        5.447
17.089777366507345        75.56227335864676        5.447
21.15744655680498         71.54782515488239        5.447
20.40665809301475         74.60361645622255        5.447
4.633764022202769         76.93180492756952        5.447
5.405025762209536         78.30321971948274        5.447
2.6125058828307526        77.11348853163102        5.447
3.8075633446097967        78.5342441741706         5.447
61.97907747850472         3.255037090833404        5.447
58.83787583472204         -5.001837904039379       5.447
60.645890498536815        -4.150483942710387       5.447
58.472132992534256        -7.317419529295233       5.447
60.089970293308866        -6.223547437794986       5.447
58.034495130787434        -9.767776249485037       5.447
59.86828526320296         -8.397650695999088       5.447
57.20165979005993         -12.049366287883087      5.447
58.899791601656176        -11.59676745154514       5.447
63.414720968389446        5.867516996913981        5.447
59.781195391439496        32.78128289065283        5.447
60.58339102313636         33.681214617329616       5.447
60.20943930665984         36.00278775081767        5.447
60.33954079072288         31.233874138653263       5.447
61.04183113680985         32.11819305239882        5.447
60.60634075459872         29.657676912774498       5.447
61.5368200337075          30.667488533102354       5.447
61.40600899999999         26.937472999999983       12.363
61.54903442933958         25.573949944127268       12.363
62.0851614951406          26.286975705158937       5.447
60.849629596217525        28.2635723015328         5.447
61.69704381256324         29.1145767713149         5.447
61.75883254324983         27.957307350941704       5.447
62.689401579156296        17.953242857653997       12.363
61.743487999999985        22.34057899999999        12.363
62.321183522792275        20.95061189178578        12.363
62.75215232492083         22.020757141677105       5.447
61.65322813564838         23.994227379527647       12.363
62.51722506418729         25.07944724032332        5.447
62.672098566255386        23.455842779884428       5.447
63.80127785102709         13.620552856603302       5.447
63.561685311738685        14.81117888085924        5.447
49.69730397618043         58.48968572106701        5.447
47.76171746990528         60.98282705627804        5.447
28.458819052906566        68.60775254036186        12.363
32.1720874376577          70.76972865870789        5.447
24.607163112251293        70.14543474182557        12.363
27.83083709832883         72.15629955287343        5.447
46.41122492882987         63.51699277568075        5.447
24.17794890143586         74.39257202298606        5.447
0.18194899999997466       77.94031099999998        5.447
2.1070109541180972        79.0353758683289         5.447
-2.0769577380043738       78.02285124839939        12.363
-1.0401467702647973       79.56796785613132        5.447
-4.095359830418132        78.0966066314987         12.363
-2.9538549156813514       79.54836716316173        5.447
-6.0574460000000006       78.16830700000003        12.363
-4.751206692320256        79.5694756754914         5.447
56.834841820526755        -14.326480837118098      5.447
58.51149522277339         -12.876747070259263      5.447
55.85806523973706         -20.091268434841208      12.363
55.37984172163328         -22.551754796519283      12.363
56.97891802140073         -22.214879616841024      5.447
53.92941459511878         -29.480907633053008      12.363
53.5662274429142          -31.43286582729181       12.363
55.018309292121906        -30.463026481153264      5.447
54.90566598465473         -24.951580986293884      12.363
56.684859666389244        -23.831238708967643      5.447
54.41609886616992         -27.3463361476581        12.363
55.652073444250064        -28.61054139146079       5.447
55.93010599704302         -26.958712418887814      5.447
53.22307534175883         -33.332080742963484      12.363
54.90320098366395         -32.383521916464915      5.447
63.01679417273452         4.593899786075628        5.447
62.359637282691004        1.3987595266071582       5.447
62.02468143501943         -3.009021023201071       5.447
62.331679472460856        -1.4547683353366356      5.447
62.69931424775332         -0.12142109064576943     5.447
62.017706650687806        -4.351188142359749       5.447
60.26012439097196         -10.394319917611366      5.447
62.07173984806022         27.183091713729716       5.447
62.653796                 19.646593999999993       12.363
44.08285314237571         65.66095092573295        5.447
36.102201885987114        71.7669943898196         5.447
42.09851971988158         68.0881556439466         5.447
39.16889721445516         69.47147615513362        5.447
-8.295956000000018        78.87150899999997        12.363
-6.43227595790237         79.76364397801724        5.447
52.863665872210575        -35.35185773943186       12.363
54.14944137366857         -34.72031982898849       5.447
56.45215762333507         -17.08812885429606       5.447
58.42998604620796         -15.84216687944257       5.447
58.0273838702495          -19.147356446868503      5.447
56.13110141561303         -31.532035845058147      5.447
61.58590263665507         -5.641483358086752       5.447
61.2617653207361          -8.868915877846291       5.447
61.38092338815291         -7.3939561383541115      5.447
60.15499096513007         -12.409953584400014      5.447
33.6266033244815          73.79552123643346        5.447
30.550821803658515        74.48539122825436        5.447
27.385049528370725        76.22937576517005        5.447
8.405674874317786         82.71586877074061        5.447
11.181024319351085        81.55173447109748        5.447
24.454279021527174        77.92913492160689        5.447
14.719844482970963        81.10409135124294        5.447
21.736368605008373        79.39803954359729        5.447
18.199500589041584        80.1562926852427         5.447
5.947567103134607         83.38838307696024        5.447
-10.877689910863037       78.16207968900041        12.363
-9.979854036060928        80.87491787774867        5.447
-14.123189000000012       77.792056                5.447
-12.24163585501222        80.1908657028981         5.447
51.339925940439436        -41.78165001691023       12.363
50.8564837490614          -42.906207790028034      5.447
51.64209263565237         -42.97456828072974       5.447
52.546587999999986        -37.24773100000003       12.363
54.336429746514725        -36.10730692643024       5.447
51.826419                 -38.85280300000001       12.363
53.47884674116547         -38.40522304788961       5.447
51.71330227350281         -40.418927996615025      12.363
52.817668647494855        -40.1157955452037        5.447
52.4278094064247          -41.701773221071015      5.447
50.58400696813916         -44.06905614564956       5.447
51.36102798100333         -43.665164363092636      5.447
59.32480835795783         -14.326863541695245      5.447
58.07323775076392         -21.049892483973025      5.447
58.78051433951398         -17.418318860094708      5.447
58.09285460202825         -22.80758209703288       5.447
56.42931162304332         -30.04506806061613       5.447
58.004045849605696        -24.22177984308631       5.447
56.95501800529369         -28.862489783481227      5.447
57.003459811777795        -27.52922084996456       5.447
57.08387294501921         -25.693132370693206      5.447
56.242815708879796        -32.63422342722543       5.447
55.76019841388636         -33.52676290729964       5.447
3.954347987054846         84.10139705131928        5.447
1.3941537549735714        83.38541632459187        5.447
-2.0314309723609663       83.25491968216289        5.447
-5.461834245866228        83.19901807465388        5.447
-17.472117637669317       76.34278315113691        5.447
-17.291525671384292       79.61484203274306        5.447
-60.028135092007744       42.079147706157705       12.363
-58.834365846896496       44.66187985702385        5.447
-61.63693352693438        44.28477530731609        5.447
-61.19837526438205        39.762133091984396       12.363
-62.562524347075446       41.69690642261895        5.447
-62.353045083175736       37.53464875939434        12.363
-63.36889386580403        39.61584867617259        5.447
-63.40492600654142        35.36377013467536        5.447
-64.11016249058           37.54472541567442        5.447
-64.30416922786061        33.248154269179345       5.447
-65.7738988423106         34.62926161907767        5.447
40.279197655910224        -64.63368842446428       12.363
39.06353043837761         -66.18738904431018       12.363
40.59820965561662         -66.37234667882726       5.447
55.24840168324462         -34.780483019086105      5.447
54.25598738188699         -37.559716964565546      5.447
53.355688234716915        -39.40350814692862       5.447
53.000001580552365        -41.04252073962042       5.447
50.46218457039571         -45.33085647594908       5.447
51.3112148594733          -44.65207179475603       5.447
-8.552522459847538        83.43199616744931        5.447
-11.96466595017362        82.96640317154029        5.447
-14.715410201082179       83.60519670443493        5.447
-21.559433726540206       74.90612092771438        5.447
-20.706470596044987       78.41869251159751        5.447
-40.98580843035236        64.43137367214511        12.363
-36.81931118365633        67.02841519044057        12.363
-40.33255007808417        68.42164074394756        5.447
-44.24116786594975        61.966761327766456       5.447
-43.88217859387049        65.32819747795925        5.447
-47.19385495887544        59.35844029041851        5.447
-47.210152105837835       63.131820266639316       5.447
-57.400413506247745       47.62285761809126        5.447
-59.55169145348525        47.212792165578065       5.447
-63.3097898485829         45.095587493330854       5.447
-65.12078171245454        31.206436531726997       5.447
-66.10975085537582        32.61564136274576        5.447
43.809255861556714        -59.61921050087121       5.447
42.64554605064553         -61.362879857867256      5.447
44.36211248080636         -61.158805793266666      5.447
41.53214266662251         -63.088842357128904      12.363
43.446160703179906        -62.63468409990428       5.447
42.09470534274361         -64.86343771873055       5.447
37.69320280221929         -67.82763904776644       12.363
39.12226109183129         -67.99696769354532       5.447
40.290492282060626        -67.57810891773764       5.447
52.47852532941447         -42.65424016811507       5.447
52.1745001783431          -43.86557906550275       5.447
50.171161900228924        -46.46754824054845       5.447
51.3066059148108          -45.90958995752412       5.447
49.69627851723179         -47.55464900908896       5.447
50.768274536370846        -47.13918058217758       5.447
52.061159717745134        -45.01414161098048       5.447
49.33303017603847         -48.83410290183829       5.447
50.62031515958148         -48.291597833775974      5.447
49.20903299999998         -50.412861600000014      12.363
50.23942473415839         -49.468447588226         5.447
47.40580863330483         -54.20774012820323       12.363
46.15773372788315         -56.19652921579858       12.363
47.56538985942908         -55.99531697251227       5.447
44.96041156521479         -57.91145825336698       5.447
45.32403345966949         -59.732754771946496      5.447
46.80377375910086         -57.490609110511045      5.447
-17.08957499125382        82.63069858463977        5.447
-19.916076538897173       81.6349418773263         5.447
-23.003645953089062       80.61588290308543        5.447
-26.400258359628566       72.81799702529875        5.447
-24.44650701730283        77.38162420292512        5.447
-31.694005901933387       69.67100045429798        12.363
-35.67741663426393        71.08686437828388        5.447
-55.24994860040926        50.7226134477194         12.363
-58.157325574222654       50.13174325938035        5.447
-50.10160039977972        56.651744375492164       5.447
-50.95962315217694        59.93776890386885        5.447
-52.847080165432864       53.82027766717651        12.363
-52.62198924392138        57.6309185854942         5.447
-62.33988398711611        46.37910357914609        5.447
-67.40457286277324        33.66105448996779        5.447
-63.58520766494328        43.65848217925307        5.447
-64.35783762273778        42.33797534448499        5.447
-65.06709269222442        41.34252440155894        5.447
-67.31194224885735        35.032439859738545       5.447
-66.63649466392354        36.12678884181634        5.447
-65.24169284268355        39.08711037999564        5.447
-65.87866485587618        37.61075116681369        5.447
-68.20138710084083        32.73758911575282        5.447
-65.94682404987935        29.13140955024714        5.447
-66.80031478565625        30.990888503952824       5.447
41.560867608852064        -65.86560539770197       5.447
43.088974332835946        -63.99559185537929       5.447
38.54462562726542         -69.58405850767464       5.447
36.17522111230363         -69.60012259776624       12.363
40.034862571000616        -68.76339039107303       5.447
48.41104815625027         -52.1689205363765        12.363
46.31745444957866         -58.79298824106871       5.447
-25.885096825585798       80.21681677264158        5.447
-33.367045949405465       74.65911812363316        5.447
-28.519464891757927       77.92493570725117        5.447
-43.52645668656997        69.8429320770282         5.447
-40.90711243424461        71.74497176598743        5.447
-45.90942172798827        68.94023086124257        5.447
-56.47997494961018        54.116495067075135       5.447
-61.06407413426023        48.16670513083516        5.447
-68.27174016536445        31.59839233380162        5.447
-66.81073332039006        26.95488764601094        12.363
-67.38078621426266        29.199352291050626       5.447
-68.23691071485389        4.271746159934983        12.363
-68.17520512893016        7.12032978930284         12.363
-69.79776611093408        5.579898093427411        5.447
-68.18896067585843        10.146272434528969       12.363
-69.79434496706335        8.930877314648978        5.447
34.66099914059576         -71.51832396478753       5.447
37.048554889210365        -71.40566645580894       5.447
-37.81596403198588        73.55074274137138        5.447
-47.56742503003419        67.62493685641968        5.447
-48.898205842589206       66.56568311354188        5.447
-49.83875973249628        65.79879105587887        5.447
-60.17225762908697        50.50872290431622        5.447
-51.02325268240021        63.04890274720468        5.447
-58.24553119890801        52.42823600290092        5.447
-52.774805606591684       61.54447478677812        5.447
-53.85709572118614        59.566337693512736       5.447
-55.17911978442417        56.879687706924265       5.447
-68.33037609181032        30.224628546346          5.447
-67.81063428701032        24.399398339180745       12.363
-68.86795891758368        26.09191839652486        5.447
-69.18937380000001        19.879763999999994       12.363
-68.49971132330656        21.851763516539997       12.363
-70.18698756078129        20.774148500259564       5.447
-67.1985589525748         -3.5585342489644827      5.447
-67.27805498505622        -0.8978104650777956      5.447
-68.84157904908021        -1.8245087811749652      5.447
-67.8272548825743         1.7438933134787065       12.363
-68.95110334259104        -0.18479388944924013     5.447
-69.94404515123331        2.6652090232155006       5.447
-70.4482756576208         4.217843984486439        5.447
-67.05336443072855        -6.179180495337319       5.447
-68.62955141050332        -4.71902687116216        5.447
-69.05800320000003        17.898212                12.363
-70.30752922227708        18.55023058806057        5.447
-68.28249820000002        15.729067999999986       12.363
-70.09399231446308        16.371390498286075       5.447
-68.23913225842763        13.142275153902137       12.363
-69.74621383239551        14.61733598304175        5.447
-70.22417797342102        11.033486113597966       5.447
33.235076573066515        -73.37656257331824       5.447
35.59808120035331         -73.19423644194497       5.447
31.63621137902479         -75.02426208390428       5.447
33.28275205925273         -75.36037760031039       5.447
-68.61097923877803        28.414414172970158       5.447
-69.72442250859253        23.37701824026806        5.447
-70.80022134662093        7.1399771045525995       5.447
-71.08257481997435        5.378306097803469        5.447
-70.03102324481497        -2.1466387488940826      5.447
-69.33911468753864        -3.3791047536863865      5.447
-66.83757480000001        -8.559415000000001       5.447
-68.63262348942428        -7.3800351285203565      5.447
-66.07542110000001        -10.652432000000005      5.447
-68.12639749603737        -10.011127196692678      5.447
-70.40362693628626        13.223043392313357       5.447
-71.21011274711327        9.209183052523313        5.447
29.874641443402144        -76.7737997170447        5.447
27.867201706924952        -78.1408393723055        12.363
29.87974004261266         -79.09333704798097       5.447
26.104781637519398        -79.3906581037572        12.363
27.29424044219929         -80.06607012177895       5.447
32.30258783441191         -76.75674474613405       5.447
34.6966999665345          -74.79545956311472       5.447
-70.08962057430968        0.9923475095927675       5.447
-70.12012420950263        -0.7729864075997398      5.447
-69.09846487428943        -6.002644429914438       5.447
-68.77943413653107        -8.82489343354761        5.447
-66.02515585375153        -13.186374292407997      5.447
-67.79753655285718        -11.691930783536632      5.447
24.673121225782513        -80.90854365198402       12.363
26.35293788487034         -81.23154469633172       5.447
31.358065590344346        -78.23046323750502       5.447
-68.2422343844764         -13.313582429759611      5.447
-65.92148880856178        -15.948838536876199      5.447
-67.735088087247          -14.894803124459507      5.447
28.62396062315205         -80.22966829102441       5.447
27.5875989334888          -81.21585163544974       5.447
25.65844061912246         -82.46538110049705       5.447
23.23572442018137         -82.08145442929094       12.363
24.33573413051622         -82.76373322423724       5.447
-65.75490260000001        -18.401204000000007      5.447
-67.22013532402244        -17.67010172165843       5.447
25.088622343419708        -83.45385733839551       5.447
21.53508078281037         -83.07714479296321       12.363
23.096034306934435        -83.71735651115432       5.447
-64.98449400000001        -20.489796000000013      5.447
-66.87913376410235        -19.534244588441013      5.447
-64.84856593453902        -24.418778225308696      5.447
-64.92104480772707        -22.423587132209516      5.447
-66.09641124044614        -23.176597394811626      5.447
-64.6435287               -26.186856000000006      5.447
-65.73650272913125        -25.484654379956975      5.447
-67.78591814027835        -16.352508440780767      5.447
24.262462256631768        -83.95580639149033       5.447
19.904458590316917        -84.54031294453836       5.447
21.76696890714322         -84.72248563380523       5.447
-66.58257209540078        -21.800490037209606      5.447
-63.88633420000001        -28.176640000000006      5.447
-65.28785246800385        -27.735248981936614      5.447
-63.764135432888615       -31.862903551260736      5.447
-63.825224231463324       -30.012586699564196      5.447
-64.95036089550192        -30.81690148051151       5.447
15.391207999999978        -87.6651161              5.447
12.980105482850187        -88.39823466338768       5.447
13.907329172043037        -89.44708222997725       5.447
17.680153996731633        -86.02075168741212       5.447
19.34217279995878         -86.42930418185041       5.447
20.725497202387054        -85.78788104685245       5.447
12.222025931036722        -90.08071669071478       5.447
11.020990721356037        -89.03320876651294       5.447
10.76342592435486         -90.62562743158159       5.447
9.66367301935572          -91.13368487436198       5.447
8.612652540292178         -91.72685736669443       5.447
-67.14015448449454        -23.138432764302774      5.447
-65.30609039335518        -29.04141620876161       5.447
-66.5087760290813         -24.43379282494055       5.447
-66.63001010701477        -25.627854915362402      5.447
-66.05163287502114        -26.755989934173222      5.447
-64.85252277183973        -32.529300934129274      5.447
-63.57677150000001        -33.690404000000015      5.447
9.487472216565225         -89.60716994225206       5.447
7.645872797582449         -91.92791101940507       5.447
-66.11220051723423        -28.0553000983761        5.447
-64.86777606089663        -33.85332885860525       5.447
-62.78118590000001        -35.85315400000002       12.363
-64.38730107362923        -35.15678706149632       5.447
8.022134611304367         -90.08052014436637       5.447
8.73205949874803          -90.78811389900875       5.447
6.540723825245046         -92.2997552073191        5.447
-62.63065106912322        -37.737340152224256      12.363
-63.85859913332856        -36.537886115069085      5.447
6.429362258870112         -90.35724265690268       5.447
7.045540042605427         -91.2461028072084        5.447
5.437062153641864         -92.60312608387733       5.447
-62.441456600000016       -39.394902000000016      12.363
-63.53762205236167        -38.583550583142255      5.447
-60.76301039061159        -45.063575017604684      5.447
-61.3385666               -43.865368700000005      5.447
-61.7399974886088         -45.06606269303237       5.447
4.683164493253624         -90.6802615529528        5.447
5.557596717864374         -91.59769857050746       5.447
4.1928810992810535        -92.13401001904278       5.447
-60.43265906080019        -46.33350255871512       5.447
-61.46530079253384        -45.886371805717985      5.447
-62.086515884959056       -40.22852532951478       12.363
-63.25860477573518        -40.08441179261911       5.447
-63.96874880647317        -37.75941990487434       5.447
-61.74322200000004        -41.03479460000001       12.363
-63.220815975318494       -41.08966972321085       5.447
-61.53977947159284        -42.457879901092994      5.447
-62.68273922832938        -41.89949577481679       5.447
-62.37991330275796        -43.52377056013447       5.447
2.833880999999992         -91.25157240000004       5.447
2.195801111697685         -92.72448288788313       5.447
-60.11970368440774        -47.53949960582318       5.447
-61.130362496844235       -46.93387296731221       5.447
-63.78585371839833        -39.367884910369895      5.447
-62.85017828933136        -42.78265609049396       5.447
-62.415280653969376       -45.519057889017155      5.447
-62.51965428166428        -44.46764738642179       5.447
-62.09959301366251        -46.546283002919814      5.447
-61.83424063357303        -47.6048455423992        5.447
0.704322366871452         -93.31570152912214       5.447
0.5863311683163915        -91.2778028006552        5.447
-59.576123                -48.642254600000015      5.447
-60.56470964657677        -48.418189417234885      5.447
-61.48335557466934        -48.41628312951811       5.447
-0.9887727171583712       -92.98129801573876       5.447
-1.8361169431413011       -91.28978082241314       5.447
-59.36134812654854        -49.96752749585004       5.447
-60.28318513914583        -49.15353032059294       5.447
-60.84281071910303        -49.958125658151445      5.447
-60.40647938597497        -50.867123025978614      5.447
-2.910853271482491        -92.95777936055207       5.447
-4.618905283738472        -91.3906154763746        5.447
-59.12819370000001        -51.58045650000001       5.447
-59.68275712242619        -52.80258344076475       5.447
-7.583813000000021        -92.14295650000001       5.447
-9.799294147047362        -93.12757239913529       5.447
-58.332241351440146       -53.34334238889879       5.447
-58.53470307542969        -54.85455010230496       5.447
-10.008117009154516       -91.50292559236786       5.447
-11.877366131505765       -92.96278617217513       5.447
-57.76224332217812        -56.11311062808556       5.447
-57.22587361354299        -54.938952466030976      5.447
-12.523784262640074       -91.29000106777218       5.447
-13.838417283027816       -92.73720587935597       5.447
-56.96689107650104        -57.59020776069502       5.447
-56.240697712808355       -56.23128983926942       12.363
-14.939989424636906       -91.27692588586088       5.447
-16.968706373288917       -92.37017410654852       5.447
-56.219954285789285       -59.070282173752474      5.447
-55.45426518356613        -57.717303463702336      5.447
-55.78788924221178        -60.45276835667133       5.447
-17.11806200000001        -91.04003980000002       5.447
-18.77771393024326        -91.89107885045303       5.447
-54.313207776294924       -59.43418721063809       5.447
-54.61503969168592        -61.445889380247706      5.447
-19.474255762681544       -90.20090086263824       5.447
-20.67468978767963        -91.20416390217042       5.447
-22.222510833267606       -90.84290209259379       5.447
-53.02767207416919        -61.24281703161606       5.447
-53.22534370469246        -63.057286765341324      5.447
-52.95742090645282        -64.45375300527475       5.447
-21.756538591810962       -89.47719821479627       5.447
-23.406549676778386       -90.06998413985362       5.447
-51.672321961202286       -62.68803039771716       5.447
-52.180759338627006       -65.38383306478983       5.447
-23.95026829560147        -88.33306276054184       5.447
-26.485292959653137       -88.62217241017517       5.447
-50.70666475381747        -64.09398235529602       5.447
-52.04322614444267        -64.00102060092763       5.447
-51.21053098452657        -66.44563506793054       5.447
-26.39074107369855        -87.11389408460836       5.447
-28.401078585430987       -87.81337743851392       5.447
-49.87849391945941        -65.56398720050106       5.447
-51.21565540352065        -65.10472345603263       5.447
-50.6530033131716         -67.69947843639511       5.447
-30.330632408060943       -86.81405815492298       5.447
-28.771612285744865       -85.93464718445237       5.447
-48.82587913967986        -66.89881887012162       12.363
-50.02258463634837        -66.96894157414984       5.447
-50.278899108904994       -68.63808208144752       5.447
-32.001317302534744       -85.93375722227462       5.447
-30.82351934802688        -84.90861884101653       5.447
-33.48449285506473        -85.66375071622814       5.447
-48.005808236946216       -68.27004073349126       12.363
-49.36507737900856        -68.03418675111914       5.447
-49.50418814000654        -69.26883157726182       5.447
-32.72010290882654        -83.95758037466959       12.363
-34.499239737386574       -84.70364249471992       5.447
-47.276750111853914       -69.42090983033407       12.363
-48.568601611906445       -69.03966546537288       5.447
-48.55234145951408        -70.94672483488372       5.447
-34.577032911605194       -83.01829327958512       12.363
-35.942051251937976       -83.84125341928922       5.447
-46.322297011507004       -70.58680146704252       5.447
-47.60673293829942        -70.73897019095475       5.447
-47.92605262812749        -71.96226551887085       5.447
-36.518567000000004       -82.03172760000001       12.363
-37.26798574598232        -83.25145172503169       5.447
-45.38255770000001        -72.26217350000002       5.447
-46.97561007345204        -71.74531230556124       5.447
-47.00628545473607        -73.00585705406331       5.447
-38.14761646219887        -80.6330896375375        12.363
-38.337799214227          -82.127587010838         5.447
-43.93889244164375        -73.75597196411174       5.447
-45.57015176976616        -74.44022583388693       5.447
-39.4346127055836         -79.30051648771123       12.363
-39.60996528679242        -80.81078018454416       5.447
-42.709320254087174       -75.04001231571172       5.447
-44.03729405502553        -75.04393775216818       5.447
-44.745993316095216       -75.94212127722915       5.447
-40.467849660065205       -78.28121075325511       12.363
-40.48056573953487        -79.69339369952449       5.447
-41.58188821029766        -79.25914164882883       5.447
-41.86812543614116        -76.23878227815935       12.363
-43.14469929141148        -76.0744804922373        5.447
-43.53455909926206        -77.35502885896882       5.447
-42.807101782569376       -78.47843262765763       5.447
-41.249809827998          -77.34864134093037       12.363
-41.68587623198765        -78.19876785007544       5.447
-42.38926294088783        -76.90749761478361       5.447
62.80635585700017         7.777852812049252        5.447
62.58235630954337         6.29935361833826         5.447
6.559318891375896         78.43447037291648        5.447
62.483286071394126        5.579405002094013        5.447
8.722310861506887         77.73063801356304        5.447
8.54872360627564          78.86255753765158        5.447
7.462578621734827         79.397244071207          5.447
6.223876755331089         79.3401041734684         5.447
10.173746240541535        78.69742719581197        5.447
8.891465774410834         80.45302888415853        5.447
12.983162185687906        78.76964830183073        5.447
16.02894062551786         78.24122571082398        5.447
19.25433287674819         77.42455683090088        5.447
22.079794508483555        76.86149283993225        5.447
6.62887801212014          81.01437290883777        5.447
4.956205826800418         79.89052793100451        5.447
3.3696713626769355        79.97412693568376        5.447
0.6103005624173972        79.80857512836596        5.447
4.069875186037235         81.87827779458462        5.447
1.9025566400980898        80.91951023777686        5.447
-0.15621466050885843      81.33417001627116        5.447
-1.957508299105346        80.78930854946093        5.447
-3.8019501639751967       81.24399301798854        5.447
-5.564510637057747        80.88286135761138        5.447
54.76932061061329         -33.7468065138444        5.447
-7.492260460133828        81.32606685698347        5.447
-14.562587946683673       81.10875808706464        5.447
-64.03477916677984        41.07293968092666        5.447
-65.24543506474426        36.356981534410544       5.447
-42.82171206177171        67.40934976634631        5.447
-45.872043008983574       64.79328633905162        5.447
-44.513445438576284       67.69044703361415        5.447
-60.8420735820755         46.09957080026955        5.447
-64.81157659662358        40.354779635188635       5.447
-67.3578718802926         32.32183883679245        5.447
-38.48625906942837        70.42264713124285        5.447
-45.9238236620661         66.70877679808441        5.447
-47.3671460130638         65.61888711944822        5.447
-48.735388546990784       64.86351648739505        5.447
-59.269152459460564       48.728564215640226       5.447
-49.19930006837362        61.804153583121625       5.447
-49.267053108434766       63.43058607200716        5.447
-49.831014479522906       64.63533129685484        5.447
8.077550044766214         -91.2134892447498        5.447
-61.05657131232169        -47.821195614861786      5.447
-61.01793529496928        -49.01245113046858       5.447
-48.53091734369673        -70.0041796160174        5.447
-42.37329667195717        -77.6811714456055        5.447
47.268969999999996        40.86386399999998        52.282000000000004
47.42355699999999         40.628161999999975       52.282000000000004
47.53369961092553         40.878527516848024       12.363
47.6346626514932          40.49863907587407        68.439
47.68144794864243         40.733296212537184       12.363
47.201374200958625        41.10902197894745        68.439
47.45789337630835         41.088398022398636       12.363
47.89778360682915         40.33720239574325        68.439
47.93606468256025         40.630782549637516       12.363
47.11780128319172         41.412126134901484       68.439
47.42110682618309         41.34749187140361        12.363
47.01449565090015         41.78679734798947        68.439
47.3878588495915          41.686983127324474       12.363
48.22579110389613         40.13595486942251        68.439
48.22491289106547         40.502812696841985       12.363
46.886831390799415        42.249812985558286       12.363
47.34060900966441         42.10243922253541        12.363
48.627164433840456        39.88969406592044        68.439
48.63080553381081         40.35569938882781        12.363
46.72911399999998         42.82182599999999        12.363
47.23787251655489         42.52440892878094        12.363
49.048006999999984        39.63148799999999        68.439
49.06649103910157         40.19774742293164        12.363
49.45683439629789         39.17813053419701        12.363
49.72346447432429         39.661367958122895       12.363
46.251144819220805        43.52370070784574        12.363
47.08241457116443         43.60727909453733        12.363
49.94793999999999         38.633533                12.363
50.16664409911656         39.32591493774618        12.363
50.37908443964594         37.82501538564695        12.363
50.9104580948449          38.422041267501825       12.363
45.676010290469215        44.36823567263565        12.363
46.75015416117305         44.468930295515065       12.363
53.94068886724859         6.552778391056377        52.282000000000004
53.90475799999999         5.497622999999976        52.282000000000004
54.9523007761222          6.01720903235687         12.363
55.57519010313899         12.193244498451755       68.439
54.99989599999998         11.006579999999989       52.282000000000004
56.314726580801995        11.068530165724642       12.363
50.92251776074306         36.77999886950601        12.363
51.496823649931315        37.73576789303868        12.363
51.52613478911097         35.50856929897691        12.363
52.13953710049186         36.217234840884075       12.363
44.998978896515666        45.362392247180786       12.363
46.360828092915916        45.49537054447188        12.363
47.601687999999996        -27.615094000000013      52.282000000000004
47.45450425203628         -28.106135761694         52.282000000000004
47.998385353748596        -28.02615768221733       12.363
53.97989199999998         7.704027999999994        52.282000000000004
55.21579821219186         7.1003239018476085       12.363
54.548205306626734        9.309561079214141        52.282000000000004
55.93349182851287         9.645753444154815        12.363
55.49433301675376         8.346164252326815        12.363
54.3821974845664          4.357156782591455        68.439
55.0102143512869          5.076747674290832        12.363
52.81170999999998         -0.007886000000013382    68.439
53.23136176494409         -0.6862018420351563      68.439
53.67597678686665         -0.21063644610992874     12.363
52.24722704280878         34.348756879799964       12.363
52.783134350573945        35.38876009064045        12.363
56.187702782374274        13.496811633952753       68.439
57.240296367675334        12.220193899410493       12.363
44.13026424037688         46.621274273713965       12.363
45.82314623360584         47.01424894493482        12.363
11.601881285383946        66.2412707494003         68.439
13.009878914636417        65.76236369376291        68.439
12.780897404363413        67.17110631265363        12.363
3.5716471976265844        69.82909514630632        68.439
5.504416815219571         68.96680163478375        68.439
5.305097717000974         70.44375319067802        12.363
-5.499997000000008        71.52890299999999        12.363
-4.707445569588609        71.75795613375722        12.363
-5.26277391172634         72.35129519605145        12.363
-6.097096353098106        72.12558832931155        12.363
47.30647599999999         -28.599995000000007      68.439
47.89396450008615         -28.5774239163849        12.363
47.969993630712516        -27.06066547327342       52.282000000000004
48.245860059389756        -27.54150878529834       12.363
54.812152                 3.3239619999999945       68.439
55.33627046396933         4.207633615967848        12.363
54.7578409103546          2.6015911240264975       68.439
55.43662383489667         2.817256050210622        12.363
54.69762                  1.800615999999991        68.439
55.45053352545593         2.12290989657441         12.363
53.772448999999995        0.6151459999999815       68.439
53.743681571839595        -1.5143042598860068      68.439
54.104020363146574        -0.8083550073385714      12.363
53.24517772732316         33.137056534454835       12.363
53.82391603386235         34.32063186403331        12.363
54.096428724069916        31.704817064428703       12.363
54.70710299816483         33.154136707748236       12.363
56.58980099999999         14.971880999999996       12.363
57.44109928399419         13.68242835351506        12.363
56.379370806410755        18.869074927066684       12.363
55.990725999999995        17.541674999999998       68.439
57.18803321815314         18.062822816734162       12.363
56.703570999999975        19.976366999999982       12.363
57.231542293222354        19.025652195620445       12.363
56.712917200477506        20.726377748988575       12.363
57.36921781100493         20.38529362220114        12.363
56.72165199999998         21.427324999999996       12.363
57.26762052739167         20.95754960801485        12.363
56.39607575041545         22.31916164836109        12.363
57.26655789249861         22.201154318789534       12.363
56.01724500000002         23.356876                68.439
57.03739304886196         23.063777169751656       12.363
55.92418596319413         24.3358246679445         68.439
56.937703799958776        23.99376924712409        12.363
55.815260407956124        25.481683585738814       68.439
56.81898292925476         24.997463374608675       12.363
55.693484                 26.76272899999998        68.439
56.65251303215351         25.93418286629452        12.363
42.89325999435427         48.12500076436921        12.363
44.482856059846966        48.86745477350438        12.363
40.9840730530923          49.70994859632935        68.439
43.1762463364632          50.390973873826084       12.363
14.178855497226024        65.49655156470195        68.439
13.927792763080546        66.65472289105945        12.363
15.291984839427275        65.02523303493618        68.439
14.971964667920703        66.34292538904862        12.363
7.874132126384459         68.12927240655708        68.439
7.2085860744050985        70.20452061605664        12.363
9.948692762972303         67.12251281399595        68.439
11.452123930326215        68.08990707435034        12.363
9.720917445399829         69.40990691584237        12.363
1.8973222627656876        70.30531909638749        68.439
2.9741595366917157        71.45802923528456        12.363
0.493430267655482         70.7785016361244         12.363
1.6327368176054877        71.52162472915657        12.363
-3.7273024387742044       71.93258452572817        12.363
-2.5225340000000074       71.99258699999999        12.363
-3.232951383315012        72.88217086938097        12.363
-4.32921138467315         72.77647173336626        12.363
-6.600385000000017        72.62852799999999        12.363
-5.78957995514979         72.79767206225662        12.363
47.80236419519967         -29.105925887351496      68.439
48.39790599999998         -26.416508000000007      68.439
48.49332548227899         -27.12210876154624       12.363
54.96240458735916         0.6439760346698475       12.363
54.370395                 -2.52731                 68.439
54.809851373829446        -1.569300413497185       12.363
54.63419244047634         30.02400352506661        12.363
55.731081582756914        30.946391290216212       12.363
55.040919832461284        28.403881420127952       12.363
56.228609888359635        29.500446811630933       12.363
56.576596020772314        28.105447657524948       12.363
56.27265323078977         16.33231906606825        12.363
57.34187256369624         16.956094898679332       12.363
57.685522606332945        15.82694645987822        12.363
53.602972349886485        42.419560595942734       12.363
52.480895044827555        43.865148415250616       12.363
51.07609275722808         46.10095064790989        12.363
38.505560309170896        51.61811140332169        68.439
41.222927440469185        52.24157323717604        12.363
35.817900507644474        53.72314317380902        68.439
38.850917382387735        54.440605826830556       12.363
32.93333831454949         55.59907994969361        68.439
35.99340803606398         56.64580456396136        12.363
25.129373042720903        59.531620332208654       12.363
27.558252103810528        58.348124328300464       12.363
27.224895199636023        60.54751764594073        12.363
23.23787860527446         60.970115613446296       12.363
25.35989185819332         61.24861582115946        12.363
16.60974031316055         64.37987269151263        68.439
16.644743597459023        65.49250482703746        12.363
21.601097629131246        61.86988406648638        12.363
23.178672407248254        62.82277743211107        12.363
20.16047999999998         62.997637999999995       68.439
21.86998812799056         63.29781038233197        12.363
18.309030966246077        63.67714924073746        68.439
17.945256050285344        65.19286776611762        12.363
19.659074883353863        64.73275049148549        12.363
-0.9846874998660702       71.44150249289791        12.363
0.4531110940423126        72.53126227193293        12.363
-1.2810399919283848       72.7716147472015         12.363
-7.273750962839239        72.58296042952585        12.363
-6.946142264014604        73.27179158800759        12.363
48.40202599999998         -29.717732000000016      68.439
48.504913523648526        -28.905138323963968      12.363
52.83097944711044         -8.703887431445125       68.439
52.32153599999998         -9.804120000000012       68.439
53.618849015456874        -9.586811961495098       12.363
51.42673250902621         -10.427152788795564      68.439
50.586565999999976        -11.012143000000009      68.439
51.53891634099894         -11.38490985312708       12.363
50.59674496568515         -12.208879853097852      12.363
50.605166999999994        -13.199055000000016      12.363
51.38769080369307         -12.977526551867394      12.363
50.789443261783184        -14.13938851745505       12.363
51.28980675952036         -13.694109265967832      12.363
48.70271452131834         -25.697552006483136      68.439
49.2479396614238          -26.310773257299676      12.363
60.31567081708411         7.583030035044537        12.363
53.982799995569614        -3.9601362730968495      68.439
55.34130663256251         -3.5344058384137886      12.363
53.637792951419314        -5.669546011126793       68.439
55.51496982434585         -5.054100991021566       12.363
53.408251999999976        -7.457166000000002       68.439
55.03173082857348         -6.807380643196329       12.363
54.35038258275074         -8.425035831388877       12.363
60.02229668014514         8.96013643413416         12.363
59.79486849283206         11.208380692606768       12.363
60.18406307495296         12.943183331986198       12.363
54.645027853034264        40.97358507948806        12.363
55.579341451276846        39.323721789670046       12.363
56.69963167516716         36.58210825464601        12.363
50.16454900686538         48.254208811727004       12.363
48.46417762000483         49.47548012833326        12.363
30.02332410934804         57.079460863480094       12.363
32.86235720504649         58.45275146599442        12.363
29.929617066182377        59.79547955217165        12.363
45.91578037332957         50.969606205016895       12.363
-8.064879635827525        72.52942369979795        12.363
-7.664001791286775        73.30959775201714        12.363
48.36883938887419         -30.802687419653594      68.439
49.37066865588776         -30.49099073864742       12.363
43.97210170437896         -44.43408215943127       12.363
42.935901000000015        -45.06725770000001       12.363
43.815134211383715        -45.46395364133165       12.363
43.20483592627437         -46.2062399000516        12.363
43.44951200000001         -47.24248200000001       12.363
43.966076960187316        -46.571386797158944      12.363
43.314071617851795        -47.71935491237566       12.363
43.191576999999995        -48.150647000000006      12.363
43.662067015744526        -48.034420975755715      12.363
52.5253306668393          -11.036926067907528      12.363
51.006365999999986        -15.246312000000005      12.363
51.611947625536764        -14.42645607710533       12.363
50.606841465013375        -16.465757583377563      12.363
51.64805578839891         -16.280805502426695      12.363
50.32436404738826         -18.019236204129975      12.363
50.19740780872257         -19.777299559586673      12.363
51.38939642655737         -19.007122518233732      12.363
51.52493730989457         -17.481211979508945      12.363
49.87450021374881         -21.32398769113096       12.363
51.183507728899286        -20.61676671699663       12.363
49.31978099999998         -22.655857999999995      12.363
50.784312161539226        -22.071074684378875      12.363
49.009122337416755        -24.817911413199678      68.439
49.73439267753384         -25.47928576056605       12.363
49.241089870764256        -23.819165223687882      12.363
50.47597753634142         -23.350430930775236      12.363
50.22034358855196         -24.523184916445636      12.363
60.10050638192153         6.918260511826776        12.363
57.75436182968792         35.68788085228114        12.363
61.17477557656286         14.980186239189          12.363
42.16110166083843         54.91310759544667        12.363
39.46993858590602         57.43398956475024        12.363
36.17741190773797         59.98672070200087        12.363
7.959619006921338         74.4083600914008         12.363
10.137983774821581        73.16888059206576        12.363
12.701325114062449        71.9801968744252         12.363
15.439586625197277        70.69172379810952        12.363
6.442184571983758         75.25098145829818        12.363
5.313595064065134         75.85361605191338        12.363
-9.005170000000021        72.46579299999999        12.363
-8.39867679115542         73.21791525442703        12.363
37.08896800514089         -58.96193728341923       12.363
36.30319499999999         -59.41968990000001       12.363
37.10869664019462         -59.58488054103066       12.363
36.13100053885797         -60.03669843080498       12.363
36.72088004435036         -59.990299077512226      12.363
48.280363094287665        -32.21051842948903       68.439
49.462084340268795        -31.636911798692097      12.363
47.87077599999998         -36.06513700000002       68.439
47.32906635008252         -37.24261974377713       68.439
48.79634314120563         -36.92177783806731       12.363
46.79693899999998         -38.399274000000005      68.439
48.36686830175354         -38.31209635444324       12.363
45.151218                 -39.55249500000001       68.439
44.78825107217383         -40.69817521042961       52.282000000000004
45.73623997779639         -40.77129032308656       12.363
44.385073573828464        -41.87315964969198       52.282000000000004
45.48256375273598         -41.643905216941235      12.363
44.006473                 -42.89999850000001       68.439
45.2227549206948          -42.638371673443245      12.363
46.832705562503335        -40.04386147855074       12.363
45.01597899999999         -43.79621580000003       12.363
44.88943070374824         -45.122507024560186      12.363
43.87526198293483         -47.632512928549836      12.363
42.83005462450786         -48.73811591711417       12.363
43.36639973026932         -48.74198879828313       12.363
38.40832614580529         -57.92933138390176       12.363
37.92499099999998         -58.47491150000001       12.363
38.6410571430311          -58.61562290934324       12.363
59.2144473897968          5.071061284065222        12.363
58.24014482666175         1.6600411724016664       12.363
58.53195034149107         3.285517275084877        12.363
57.21580308565882         -1.47747471335168        12.363
57.001031400348424        -3.6209345455744115      12.363
57.05810131668977         -5.9639968730425075      12.363
56.27876215953843         -8.310728191428744       12.363
57.998224349110444        34.53823189691886        12.363
58.31420711200256         33.210726140789          12.363
58.7697127890974          31.735777731243857       12.363
59.15142812097511         30.41107455434645        12.363
60.119047219027024        27.184338547460754       12.363
59.50337114863551         29.100325160298553       12.363
61.38640678660337         16.011047802851785       12.363
60.19992511275549         26.074306976771656       12.363
60.39688459707012         23.46049561191919        12.363
60.34175673209755         24.741184289727546       12.363
32.18837307856152         62.393898133572556       12.363
29.274792709079684        64.90114628850009        12.363
25.566353105289956        66.00130113480175        12.363
22.003871873202364        67.70482575153844        12.363
18.504947590625452        69.25314467576912        12.363
4.006046315008468         75.451531022719          12.363
0.790458640948003         75.95129871520271        12.363
-1.4393266827102404       75.90233417310354        12.363
-3.3053808669919276       76.44599325649875        12.363
-10.044504724324092       71.93061279153935        12.363
-10.18192719398281        73.20152683257965        12.363
-54.671656564744154       34.723073395679286       68.439
-53.89991221323226        36.32446717198692        68.439
-55.7215465262762         35.99761254414588        12.363
-55.47248854588258        33.13998559156471        68.439
-56.44474791676241        34.57796036376354        12.363
37.791517328628956        -59.39553217019716       12.363
35.936983999999995        -60.7319                 12.363
36.70484245265188         -60.62924749552332       12.363
48.09739070511173         -34.01923489045729       68.439
49.529611659001695        -33.31757919706531       12.363
49.46484963823125         -35.34531176043883       12.363
39.961650224180396        -52.759765547198725      52.282000000000004
39.604861                 -53.86616210000001       52.282000000000004
40.49285500073726         -53.5918201252135        12.363
40.34697991585837         -51.627307538847         52.282000000000004
40.87012590927647         -52.47965430875975       12.363
40.698657                 -50.64313960000001       52.282000000000004
41.10144694048836         -51.603948707777         12.363
41.62204485930107         -49.98674353689999       68.439
41.692313166021144        -51.08117773933206       12.363
42.403521999999995        -49.431225600000005      12.363
42.34617858504248         -50.59582510800385       12.363
43.226055615389456        -49.40653159968346       12.363
38.95291399999999         -57.31461030000001       12.363
38.9794219828287          -58.179222134742275      12.363
56.342057118916294        -10.218446063497149      12.363
52.18393422668668         -28.313972027701414      12.363
52.16977092600371         -30.19326233240609       12.363
61.37168122077089         17.302016280751225       12.363
60.94327283942709         21.20350397795685        12.363
61.429980091030416        20.206139006529675       12.363
61.18976525534161         18.969901046296073       12.363
-4.945881318725433        76.64407386668502        12.363
-11.295407500707215       71.29901246333385        12.363
-11.336013836999228       72.79132200376192        12.363
-12.898741526062262       70.50967098270756        12.363
-12.5226494992628         72.06383804063225        12.363
-52.79728362003047        38.12094841292617        68.439
-54.61406798877001        38.33784564251888        12.363
-56.43234291409011        31.625296235132023       12.363
-57.1191335757848         33.04225031626247        12.363
35.18489020665506         -61.55965071485373       12.363
36.0426391065431          -61.76378670307223       12.363
51.98297505639685         -32.00576582592845       12.363
39.571350431686774        -55.03736354988316       68.439
40.45920557805903         -54.75617116348051       12.363
39.334820835228776        -56.26704766939697       12.363
40.46010571146252         -55.88500109034277       12.363
40.080244224965156        -56.935952526520325      12.363
55.18321242131043         -13.154671598859334      12.363
54.14669265186222         -20.940833277217706      12.363
54.3843557889474          -18.27926012299757       12.363
54.295199107193696        -15.432020319403808      12.363
53.1330622369554          -25.33379840361956       12.363
53.274323243039696        -23.252742468038267      12.363
-7.427517057510442        76.7930440950149         12.363
-9.159179719211759        76.42832569061022        12.363
-14.94164800137783        69.47804426679889        68.439
-14.421203431155913       72.10466903981762        12.363
-51.103112983607936       40.16366586844086        68.439
-52.79307706500505        40.60197275941378        12.363
-57.526934695010226       30.146611963083643       12.363
-57.93908138178089        31.7046683457494         12.363
34.43285437283434         -62.61594108582745       52.282000000000004
35.72134032202482         -62.667797485225954      12.363
33.81553204285007         -63.79458256935172       52.282000000000004
35.19150867065685         -63.75816141172554       12.363
51.380387373455314        -33.83163084961506       12.363
51.21313868950458         -36.021195366010794      12.363
50.99361354958593         -37.57514839696411       12.363
50.61198179797291         -39.575635612376296      12.363
-12.50833487389109        75.89215073917585        12.363
-17.445692450244575       68.37841481393062        68.439
-16.965853870995414       71.33484037792691        12.363
-37.96632100000001        57.36659499999999        12.363
-34.97899883457066        58.829179306295984       12.363
-37.36500574211379        60.36993071616566        12.363
-40.24158534896569        54.69813345650078        68.439
-41.22901821263085        57.23872770363776        12.363
-49.316361114085076       42.718909928047815       12.363
-51.88811477967355        42.49104778352391        12.363
-42.578812015655785       51.866398745852585       12.363
-43.47631392400671        55.127043053253104       12.363
-58.778048897739076       39.98692142228061        12.363
-60.10575812447335        37.91128931577766        12.363
-59.21155794829235        23.527023051438462       68.439
-58.293957500000005       24.21443499999998        68.439
-59.31870347516484        24.339206783084894       12.363
-58.80196142063487        25.397126133473606       12.363
-60.21349030000002        22.599718999999993       68.439
-60.154744948370706       23.799585248990276       12.363
-58.46621803780395        28.50167279546375        12.363
-58.89910541249507        30.34878752720763        12.363
-61.31356634096316        35.850998088821754       12.363
33.22558266139383         -64.99826757220569       52.282000000000004
34.39545620286966         -64.80666505303728       12.363
49.99870974895741         -41.907282084238076      12.363
50.363875161151235        -40.75580402865653       12.363
49.69944850072376         -43.29815758403478       12.363
-14.674511992398658       74.93184262434431        12.363
-20.452682315376116       67.18582906832135        68.439
-20.159939115944233       70.92059350611132        12.363
-32.44534083404507        60.69716191678513        12.363
-30.125709700732468       62.60573795827391        12.363
-32.16661605246337        63.27163677274063        12.363
-35.03191371223504        62.60568686506463        12.363
-40.56287488569865        60.37956472234771        12.363
-44.87237103722436        48.68910340283415        12.363
-45.882176115316916       52.27838719202239        12.363
-47.37491917871556        45.69865492027018        12.363
-50.92652608288754        45.908822672020115       12.363
-48.41065813594638        49.158902369932434       12.363
-57.42106068046711        42.27367439021284        12.363
-59.053471400000014       26.91843                 12.363
-60.21655884916284        25.986923970612033       12.363
-61.58449645254774        18.407028916206187       68.439
-61.104092521291086       19.755637856883705       68.439
-62.524520474222925       19.615758502265308       12.363
-60.530589421934124       21.22924138359369        68.439
-61.888685785119705       21.094766777175963       12.363
-61.21510014457391        22.136587676571484       12.363
-60.18725010076037        28.251002091483226       12.363
-62.27453934830809        33.62912125910275        12.363
-61.8929700387408         16.828366382223635       68.439
-63.02853955762855        17.99103106461372        12.363
-62.24235230000002        14.975847999999987       68.439
-63.22919014828686        16.490805422113148       12.363
-60.30249480000001        5.416811999999993        68.439
-60.991561655129104       7.4009142520245845       68.439
-62.23729936253813        6.095875495493001        12.363
-61.26096507859432        9.31130831667889         68.439
-62.48541023624717        8.123113560090163        12.363
-61.364860986360476       11.28576405232652        68.439
-62.68608611804663        9.930845743540642        12.363
-61.63449823640808        13.103527627612175       68.439
-63.067948276866126       11.860970186073496       12.363
-63.45859786876319        13.774631527950959       12.363
29.203994590770925        -69.81081006444948       52.282000000000004
28.600008999999996        -70.4064682              12.363
29.44946628622629         -70.55649236589576       12.363
28.138563960620445        -71.27141011782724       12.363
28.98690490455344         -71.01381615548216       12.363
32.610568                 -66.20036770000002       52.282000000000004
33.86780842926041         -65.66318170548101       12.363
31.68040904150244         -67.1907703439574        52.282000000000004
30.767783071049156        -68.16970999012932       52.282000000000004
32.02318498757455         -68.54959075870428       12.363
29.927716202682912        -69.06817863265601       52.282000000000004
30.998489458048006        -69.3539042447981        12.363
30.179306654382017        -69.99317671919033       12.363
39.652020927178064        -62.90365620077849       12.363
40.611376941426045        -61.18661980695984       12.363
38.42635338255463         -64.38008035366508       12.363
49.41915230646079         -44.601427613685495      12.363
49.486656371299446        -45.734180286852         12.363
48.95151806028448         -46.708011694313136      12.363
48.34575976726058         -48.05458249762371       12.363
41.77776010906077         -59.50696984502141       12.363
43.0115244230645          -57.83528986844972       12.363
44.26825594946764         -56.05155406260595       12.363
-18.495383928215226       73.40646118725078        12.363
-23.97262945202179        65.8766579324569         68.439
-23.494404835806165       69.40996932045556        12.363
-27.344260031828853       64.37893506756353        68.439
-30.001921082890615       65.36525821998424        12.363
-27.1512466106849         67.91996967000948        12.363
-38.28491929108661        62.66862692049514        12.363
-56.02922213290368        44.86157156923959        12.363
-43.86787674891108        58.61493234984971        12.363
-46.62960242959703        55.929351116905764       12.363
-63.26633027714763        31.620256214111144       12.363
-60.253885820858734       2.4590535297121616       68.439
-62.20546286290812        3.910715636443197        12.363
-60.21652022352105        -4.576905642914931       68.439
-60.219347911812655       -1.0908969412227167      68.439
-62.178000107168515       -2.164305194050341       12.363
27.499758586510808        -72.20620708272995       12.363
28.565935099318153        -72.24097820729213       12.363
33.43773095243158         -67.83598888728922       12.363
36.84922710850396         -65.78684648775271       12.363
48.294448002960415        -49.374825340730126      12.363
47.34080417092872         -50.54284358284416       12.363
45.339913709530585        -54.20726196021684       12.363
46.42408861609437         -52.33746611087371       12.363
-22.706122684431932       71.82251884717945        12.363
-33.163204047709414       65.37485723252924        12.363
-54.154607442886714       47.404003861476994       12.363
-49.2804007477831         52.93334835447078        12.363
-51.77540917060137        49.91731978629272        12.363
-63.84006832717695        29.495766524131643       12.363
-62.793366686925715       0.6630788764526226       12.363
-60.02536797038156        -7.40211293727192        68.439
-62.37541319509231        -5.719491302319462       12.363
26.66512833300706         -73.15178018946523       12.363
27.727006727655564        -73.45299524658246       12.363
35.38045736752999         -67.57803083477104       12.363
-64.52103148747835        27.3512238771812         12.363
-65.85347748150295        5.549718092648018        12.363
-64.84204672169457        -2.10591052766406        12.363
-59.524380500000014       -9.600476000000015       68.439
-61.49381809929078        -8.92246139566227        12.363
-67.6635583030268         18.975033301827953       12.363
-67.06537488889425        17.38586289073334        12.363
-66.38996605658126        13.776296735005737       12.363
-66.32215002910928        11.393115699449499       12.363
-65.91253679168298        8.663488296195393        12.363
25.566007026933363        -74.26211172271209       12.363
26.515042545700858        -74.79709093373897       12.363
34.50538924736171         -69.30587378767268       12.363
32.30457269496975         -71.5551374782284        12.363
-67.15388427798312        20.630249215404884       12.363
-65.42434158548393        25.073349027529964       12.363
-66.35781099946212        22.75750203109192        12.363
24.33681989748714         -75.49144222096346       12.363
25.80752757930131         -75.90169372375118       12.363
-66.4156027789673         3.1370803736651895       12.363
-65.53540652696425        1.0706790253868768       12.363
-64.76510153178606        -4.92184413834055        12.363
-64.49363825965818        -7.251416728688462       12.363
-59.96477200000002        -11.760144000000029      12.363
-61.258105327412764       -10.335386412401027      12.363
30.950470336551298        -73.11055671313149       12.363
29.486980543391184        -74.64457750411209       12.363
23.0707406757381          -76.71650642352016       12.363
24.723302543792432        -77.51617043700053       12.363
-64.58270137932428        -9.273310778098072       12.363
-59.370086459732036       -14.084610639948329      12.363
-61.978233748089636       -13.452015186433584      12.363
27.703217052865575        -75.78169732381511       12.363
26.434600975506417        -77.30718106822529       12.363
21.649586967760598        -77.77030729846743       12.363
23.004878521114957        -78.49792507500304       12.363
-58.88580230203219        -16.96807577328936       12.363
-61.366837044195165       -15.887629439014495      12.363
-64.30571247040953        -12.384960669293054      12.363
24.284325315085084        -79.32204163875836       12.363
19.940796761699154        -78.57601435394554       68.439
21.418215261061572        -79.51589292489362       12.363
-57.29288130408567        -23.384122051678006      12.363
-58.12772635063753        -20.117258522021835      12.363
-60.19042835392996        -22.182811745065536      12.363
-60.934225052176544       -18.967141999360727      12.363
-56.42005849583185        -26.651341470222683      12.363
-59.69190948982467        -25.624825058471245      12.363
-63.98400408328181        -14.717047025809986      12.363
-55.862965288819694       -29.338507880649757      68.439
-58.09163760923809        -28.37336145832706       12.363
22.967875132063593        -80.29205303792283       12.363
17.83520796228049         -79.64078437570649       68.439
19.587817223530017        -80.57745877847515       12.363
-63.274196837222945       -17.042518485438674      12.363
-55.65638782979599        -31.49723055193913       68.439
-57.28757187094803        -30.240953191815734      12.363
21.369936155529924        -81.36641888774427       12.363
15.367181726952145        -80.65222951686987       68.439
17.469713028612407        -81.73796362755085       12.363
-63.59310166631849        -19.073533626357925      12.363
-63.694008072445534       -21.907150308518816      12.363
-63.568930924390465       -23.4737922144927        12.363
-63.24630388347728        -25.034792960667616      12.363
-55.12300273587285        -33.29074471989156       68.439
-57.10521353862361        -33.00896232648252       12.363
19.56262934396958         -82.53659779418946       12.363
13.058299720188066        -81.54799873858326       68.439
15.079515251205           -83.04413153249592       12.363
-62.89704306431801        -26.638947102108034      12.363
-62.17083877576584        -29.39042117228477       12.363
-54.607255140295344       -35.436709893944666      68.439
-56.63679882596902        -34.88584865680589       12.363
-54.22186690116826        -37.76357473957785       68.439
-56.17269489667728        -36.89893421500575       12.363
-62.1128474563169         -30.987446869767204      12.363
13.746082320669586        -86.48684807053284       12.363
15.593866058444677        -85.28964596871305       12.363
17.520369478346666        -83.90510761606157       12.363
11.991786902150237        -87.28197010814033       12.363
11.139784661707578        -82.13540191700707       68.439
13.02530822939425         -83.52200182694601       12.363
-53.69838567902217        -39.87345902849553       68.439
-55.6839385480074         -39.02389917206632       12.363
-53.26379090000002        -41.60015560000001       68.439
-54.77986590773385        -40.88671442316584       12.363
-61.9132870092364         -32.5815580008804        12.363
9.52227240883558          -87.94445277244024       12.363
9.128774744141579         -82.35666635446103       68.439
10.036484608093737        -84.26457898714193       12.363
-52.62570424882611        -42.43215411641745       12.363
-53.74743678109026        -42.529746839127796      12.363
-52.06900480000002        -43.15803220000001       12.363
-53.251981061180174       -43.15546881987176       12.363
-50.47362210000002        -44.07214810000001       12.363
-51.19831130230485        -43.65691862409735       12.363
-50.927140031804          -44.3554446744546        12.363
-61.51110230793378        -34.155468502475756      12.363
8.468320286723307         -88.65591645083303       12.363
6.600618879629048         -82.71178739558987       68.439
7.977874009831151         -84.97172183612619       12.363
-52.11216315967616        -44.10761895123822       12.363
-50.54141393642672        -44.59664406451677       12.363
-61.176786910991865       -36.95548009808107       12.363
7.00092020483444          -88.49958140496472       12.363
3.836844673612707         -83.1508086294022        68.439
5.393696909190014         -85.50263966139795       12.363
-50.60647280000002        -45.09999540000001       68.439
-50.96458812198177        -44.7210964740221        12.363
-61.22643988610534        -38.1985826928743        12.363
-61.151146743545226       -39.48800848519082       12.363
-60.852082452480516       -40.38640542522194       12.363
-60.31435111486354        -41.66313953979747       12.363
-60.17791787837015        -43.027028882872315      12.363
-59.83984776288075        -44.29202005885036       12.363
5.217108894430491         -88.96229584261872       12.363
1.3168565865915907        -83.58063697158269       68.439
2.6793707665751745        -85.90399504015636       12.363
-51.09819403980488        -45.64968226410718       68.439
-51.30224674954634        -45.10429379580663       12.363
-59.41804237847337        -45.43440262595911       12.363
3.6436453509023767        -89.24989880938199       12.363
-1.0355650000000196       -84.3015259              68.439
0.5836644852569124        -85.72402648111705       12.363
-51.67739560000001        -46.297161900000006      12.363
-51.891864242532236       -45.510100412200046      12.363
-59.12205645960551        -46.63587042063053       12.363
1.707118761329067         -89.43615724683379       12.363
-3.393982238225217        -84.3848524582608        12.363
-2.7358978045927183       -85.79064317075024       12.363
-51.126616186661565       -47.20155612578919       12.363
-52.290821701450916       -47.32329932877417       12.363
-58.96015577612204        -47.656946564422206      12.363
-0.503159848524263        -89.31016154008002       12.363
-5.680030926112491        -84.45439529305436       12.363
-4.522343504841199        -85.92710740468284       12.363
-50.5765953329496         -48.420097680895054      12.363
-51.93535885336795        -48.343917309631856      12.363
-58.20847264406402        -49.4416371353316        12.363
-3.186910718033235        -89.11992083813011       12.363
-7.774756552697095        -84.56327253881872       12.363
-6.613626965858639        -86.10172641744398       12.363
-50.1611836908718         -50.05996879961282       12.363
-51.65669195965212        -49.51610501761132       12.363
-57.95863699608424        -50.549342143563194      12.363
-6.094614206179703        -89.71685653429674       12.363
-9.74326356248206         -84.50044885029779       12.363
-8.724410890941119        -86.18353677720799       12.363
-49.54338264394621        -51.848363667921966      12.363
-51.47959509351225        -50.90108287399685       12.363
-57.29331090469114        -51.812462637466155      12.363
-8.691718594154972        -89.78850324595821       12.363
-11.756749013980581       -84.41424496219112       12.363
-10.84178453930144        -86.14472691809027       12.363
-48.55018619699723        -53.40373041080561       68.439
-50.42373832159053        -53.14328910515712       12.363
-56.55241926812034        -53.13830908970987       12.363
-11.091493537184629       -89.5842754571812        12.363
-14.081738000000017       -84.16710360000002       68.439
-12.932085495529407       -86.08742917846152       12.363
-47.62110981973348        -54.605831460705026      68.439
-49.05413416922298        -54.94781072296977       12.363
-47.11562012561771        -55.70156096812827       68.439
-48.33326163615811        -55.78435497772149       12.363
-55.641267298975414       -54.693831790407515      12.363
-13.392094329434125       -89.47896408121781       12.363
-16.242809989738024       -83.25096496974558       68.439
-16.253460879358034       -85.1647573744141        12.363
-46.63989479420533        -56.62339348596599       12.363
-47.74487436945195        -56.73718611874439       12.363
-54.59124109996183        -56.02330473885374       12.363
-15.547604124788117       -89.2520949606938        12.363
-18.320640214582852       -82.36467107467182       68.439
-18.08966087654119        -84.40195475641741       12.363
-45.88585282844644        -57.547269980837825      12.363
-47.06586632177972        -57.71835510032446       12.363
-53.55706936184537        -57.620894969547926      12.363
-25.30000000000002        -78.10646900000003       52.282000000000004
-25.88133148143898        -77.92894181660796       52.282000000000004
-25.93479894233794        -78.45171131133941       12.363
-17.674553509452426       -88.74867755895781       12.363
-20.268188422884986       -81.57781652450834       68.439
-19.996556271055915       -83.67335530776131       12.363
-21.924983304543918       -81.01518106355668       68.439
-21.58689977538552        -82.86856910727546       12.363
-24.840260498472656       -78.88138226820497       68.439
-25.562423641752936       -78.91840846348191       12.363
-23.270680000000013       -80.65288240000001       68.439
-22.993555482229375       -82.23993348730241       12.363
-24.325154000000012       -79.7496193              68.439
-25.38560639624706        -79.56556907199486       12.363
-45.14545977411434        -58.45960065177945       12.363
-46.25464218047826        -58.43588367981695       12.363
-52.33023335210556        -59.3096321951141        12.363
-26.532849000000013       -77.7299812              52.282000000000004
-26.379032605603044       -78.31246190375883       12.363
-19.78627046205918        -87.996663828404         12.363
-24.60473014944738        -80.83561212547282       12.363
-44.539973165084014       -59.58858183699741       12.363
-45.91590040417897        -59.48298234864912       12.363
-51.05783818736325        -60.97212069126959       12.363
-27.527992079029396       -76.85212528587006       52.282000000000004
-27.473526460778324       -77.90903141808164       12.363
-21.992201677535164       -87.05293053737243       12.363
-43.749336152025116       -60.981666180666814      12.363
-45.37287155519515        -60.761724510856936      12.363
-49.96333417156728        -62.57427341665188       12.363
-33.00011900000001        -72.60635070000001       12.363
-33.53266963564417        -72.06706046402603       12.363
-33.61496687195208        -72.67188787065356       12.363
-28.599995000000007       -75.9064682              68.439
-28.563799759290983       -77.05408639753172       12.363
-24.075183644957836       -85.61183616733761       12.363
-42.81166719441832        -62.80281748016442       12.363
-44.72026928137105        -62.36114997059894       12.363
-34.10217700000001        -71.49034580000003       12.363
-34.08513738459274        -72.32721980183479       12.363
-49.0811585158188         -64.214666080065         12.363
-32.63708944625361        -73.26373924501141       12.363
-33.38299184621111        -73.26408825003024       12.363
-29.611462000000017       -76.9605453              12.363
-26.47014991653678        -84.42312824888825       12.363
-41.68820994791677        -65.12505650314641       68.439
-44.18798236789825        -64.70723186229588       12.363
-34.872186893917174       -71.481972581217         12.363
-34.627924853693216       -72.05717367950376       12.363
-48.12965529786484        -65.61907446479496       12.363
-32.190593040873004       -74.09812292284994       12.363
-33.06927368559599        -74.10901722613848       12.363
-30.671375379017984       -76.02823760341758       12.363
-31.144444850331855       -77.35801312883159       12.363
-31.580493463087578       -75.05391010183362       12.363
-32.05544520877529        -76.22767117198768       12.363
-32.613847200064576       -75.08838456584382       12.363
-28.90689735486644        -83.60873755290469       12.363
-40.30570606301328        -67.4495917732148        68.439
-42.727128739631304       -66.64557813364712       12.363
-35.762883000000016       -71.47228700000001       12.363
-35.308905639028076       -72.17345869809883       12.363
-47.388846078000356       -66.8905915351876        12.363
-30.933933960841465       -82.83669206540355       12.363
-38.87534000000001        -69.25711520000002       68.439
-41.00881784068335        -69.26471694584421       12.363
-36.60441577128774        -70.880466764911         12.363
-36.956008169289284       -71.93187459500756       12.363
-46.71381610658362        -68.0867301349837        12.363
-32.83281644272426        -82.04125717642792       12.363
-37.62760148454377        -70.15383078708831       68.439
-38.96916509030768        -70.85146121613079       12.363
-37.89099167700532        -71.39240340675516       12.363
-45.85009969155117        -69.00929874704589       12.363
-34.530027961615026       -81.16306460615998       12.363
-44.59328115267988        -70.94677386700137       12.363
-35.87310395550003        -79.84725472777028       12.363
-43.36805129054079        -71.9797631196848        12.363
-37.772737812977816       -78.76181986828986       12.363
-42.29862634207235        -73.59354332850283       12.363
-39.14578843286816        -77.94809880630667       12.363
-41.3316744590682         -74.89400349251049       12.363
-40.60802568867368        -76.1970298753763        12.363
-40.162971855929584       -77.25840875923703       12.363
47.64869224001139         41.04114524133941        12.363
47.721657613644766        40.916304597195094       12.363
47.87323799838264         40.84867614873238        12.363
47.659007302302115        41.24261994599978        12.363
47.871210270261884        41.07987786651848        12.363
48.15998823752609         40.88496978320396        12.363
47.70270594474627         41.54580201884978        12.363
47.96980071147017         41.38279165633396        12.363
48.15828730155681         41.189294932976395       12.363
47.730433309058846        41.927242778596415       12.363
48.59456217918806         40.75962536608195        12.363
48.47705688629061         41.115831738447184       12.363
48.046632048403694        41.72031122696535        12.363
48.31338040223527         41.483003620378334       12.363
48.1015289110435          42.07603416535947        12.363
47.785923956488546        42.43952566007361        12.363
47.4253980154502          43.01822161808993        12.363
48.94597831518612         41.089211768536124       12.363
49.04591155577316         40.64836191176828        12.363
49.47253638314248         40.06304227088056        12.363
48.82210806458091         41.53021363959447        12.363
48.45094029471371         41.90102703853357        12.363
49.34013215503815         41.485863896158406       12.363
48.45172156931633         42.43504944470786        12.363
48.190463748988755        43.0056686475928         12.363
47.910920500210096        43.59864023158871        12.363
49.48590808174358         41.0028143721999         12.363
49.54663463943355         40.49431347941233        12.363
49.97609777020902         40.20962433303647        12.363
50.34052927008645         39.86735944756817        12.363
50.680892280508054        39.048641263637606       12.363
49.84173978787667         41.37799318076126        12.363
49.14695554219593         42.18588325427459        12.363
49.766759584486266        41.85005871476751        12.363
49.03451696246749         43.00215790241309        12.363
48.53174881377688         43.53774325858289        12.363
48.37122620785984         44.16147119072518        12.363
47.67551579407811         44.46669464697574        12.363
50.19505203715383         40.921141996562994       12.363
50.47744535750883         40.38177058042523        12.363
50.85166552345797         39.53989729589086        12.363
50.866496110557605        40.10815901660456        12.363
51.38541787309865         39.14940395437325        12.363
51.963504013867784        38.53053371135069        12.363
52.186606398905596        37.07776600191095        12.363
50.4205800479354          41.6375924509808         12.363
50.09258401514489         42.58926198644156        12.363
49.716963238086755        43.340794848293314       12.363
49.362895537011084        44.06601725261793        12.363
48.59845193747138         44.97067944464074        12.363
47.45501139918987         45.352301106624054       12.363
55.88890205768505         6.240160081141776        12.363
55.613668735161376        5.536052763054229        12.363
57.07083702231563         10.087722862871138       12.363
57.47270866888721         10.962071603590541       12.363
51.10227282504641         40.81096075855197        12.363
51.539528167103086        39.95720720244091        12.363
52.37617389371347         39.42126614413298        12.363
52.6836870148253          37.78917604499611        12.363
52.928463556793034        38.665546964061306       12.363
53.308798588566916        36.68754343791566        12.363
51.52507203790432         42.27613806879947        12.363
50.558648364609894        43.763989431523655       12.363
50.052053497333986        44.97082432445625        12.363
49.49260113625496         46.04552615915508        12.363
48.29839733256086         45.932084324426775       12.363
47.30926089198464         46.43689309380101        12.363
48.45812800723793         -27.9710522721274        12.363
48.33616622677472         -28.34573463296809       12.363
56.62679245649785         7.1728653016132355       12.363
57.257393095088936        8.727196437683576        12.363
56.68893505442868         6.108351601631101        12.363
56.347854201357876        5.503562227359982        12.363
55.869072289354875        4.842584800121692        12.363
55.728504920526326        3.502421192456875        12.363
55.51215157153881         1.484801479854459        12.363
54.30106875013493         -0.0846842223336487      12.363
54.39308833106571         35.51602466977807        12.363
57.56391658448671         19.72099308800906        12.363
57.77263211371559         22.77631699595682        12.363
58.40904734269343         10.03958403774284        12.363
58.58634299984198         8.484961983576206        12.363
58.33527251183093         11.395231327111743       12.363
58.7594416870666          12.54592640220808        12.363
52.52890631923267         40.81195725621779        12.363
53.6751988652525          39.537447032795775       12.363
53.99328011746471         38.02860496320443        12.363
55.034336218661494        36.69548043842717        12.363
51.44400599251595         44.792958869483996       12.363
50.307319823091404        47.04637353249408        12.363
48.749098372601566        47.25092757308058        12.363
47.21591059887758         47.566235288477195       12.363
46.263924854723214        48.75012239339454        12.363
13.795544533497186        67.66274921836975        12.363
12.90565785523821         68.60697816109594        12.363
5.875926779527164         71.8915014409668         12.363
4.364911718226455         71.32684711527665        12.363
-5.153313175189983        73.12118084851406        12.363
48.996612680620686        -26.932509436385693      12.363
48.85625504067207         -27.65935211277372       12.363
48.85397335560447         -28.28250814737949       12.363
49.39194631126924         -27.342700923335332      12.363
49.33789378047419         -28.747744267240314      12.363
57.3577132581574          6.390603998809473        12.363
58.024983276324605        7.233910107512479        12.363
59.34950609912161         7.6176695159333265       12.363
57.2053346011898          5.539915743843313        12.363
56.293993996556814        4.152060368885326        12.363
56.81686406683342         4.772171886001757        12.363
56.443749593023064        3.411925784960528        12.363
55.99876535535295         2.434318177871844        12.363
56.06345332755948         2.9848541834656355       12.363
56.25824658771913         1.770164872300245        12.363
56.18071502672254         0.8516881926419265       12.363
55.0762764389301          -0.573975345024548       12.363
55.7598294323476          35.639072842220735       12.363
55.5677649529394          34.37905721091627        12.363
55.510142852396164        32.22826154154559        12.363
55.998869570930765        33.15553233666525        12.363
57.58026886720396         29.06856721842386        12.363
58.921083554355945        13.912907032104151       12.363
57.94573631077925         14.750152230092928       12.363
57.56711944261185         21.53503189114035        12.363
58.24704845280429         17.559365763369858       12.363
58.153011623765224        18.45383087199942        12.363
58.202427512546386        19.271818356383324       12.363
58.15680438491423         20.064199962283375       12.363
57.954296437710674        20.831579269473938       12.363
57.188772885775506        26.906595741905708       12.363
58.13570296073663         22.155155520774382       12.363
57.86664813911062         23.592035006838792       12.363
58.5661041869697          22.909547182491096       12.363
57.96176771933127         24.61663926360088        12.363
57.7172020961607          25.703212286433526       12.363
60.21233369442817         14.332882328321599       12.363
55.73754685269847         37.779075182928295       12.363
43.568886025915376        52.42112670312067        12.363
24.560616565303274        62.37360185506185        12.363
15.99504193428522         66.14639805883715        12.363
14.829615560839546        67.49264116781985        12.363
15.836002229806786        67.03180636292664        12.363
21.11813850540758         64.30677766431725        12.363
7.8066290287308195        72.4981253458651         12.363
9.113721779285175         71.28430987959563        12.363
11.754696828599569        69.98766749311379        12.363
10.694492573068542        71.14011592814825        12.363
14.433128303126946        68.70954224227506        12.363
13.29618046656488         69.8728648359918         12.363
6.005198180638685         73.6512326111248         12.363
4.220212240318259         72.63885523804355        12.363
2.2691571736394054        72.79350338668786        12.363
-2.344381598927805        73.0970846634896         12.363
-3.651994824740903        73.75828199300484        12.363
-2.8222840527740036       73.73601530069695        12.363
-6.2683557718126615       73.32040925398037        12.363
-5.667331718491159        73.3754069547709         12.363
-4.601725413516244        73.69783364784864        12.363
-5.26925666758321         73.72840549679054        12.363
49.23446873668549         -29.43712785759548       12.363
51.6506056646179          -12.269479674209506      12.363
49.52936135930525         -26.89411221358376       12.363
49.622603861169566        -27.973816342232517      12.363
50.01793742827422         -27.301384605554986      12.363
50.0420057611244          -28.652034528421503      12.363
49.80541148271039         -29.20200368321888       12.363
58.24252090234609         5.897977239447231        12.363
59.28029265492059         6.347157920397519        12.363
57.87186117056329         4.728641970802213        12.363
57.22004972172252         3.80520839637088         12.363
56.91274599875017         2.6150847836239204       12.363
56.99515517602865         1.4384307379679562       12.363
57.38392344028969         0.2951746688720239       12.363
56.16066758046184         -0.26467745266964476     12.363
55.739586447858535        -1.2750056775262097      12.363
55.81247558915766         -2.4621277458896325      12.363
56.79141737383014         35.09915639433858        12.363
56.96869200372835         33.76858730904843        12.363
56.99216128883395         32.2206656258495         12.363
57.652423110925504        30.499383031438196       12.363
58.02847360756158         27.876671933696798       12.363
58.58406092625307         28.71856374992472        12.363
58.499876088659           29.536513643484636       12.363
59.1194015269938          15.36293785062677        12.363
58.69332349698917         16.491185300983535       12.363
60.39585402904321         15.461442148209017       12.363
58.54129692574522         21.420460647548616       12.363
58.9287971085927          18.030532551507818       12.363
59.17481180994353         17.34476041295882        12.363
59.11595453259063         18.768114144018853       12.363
58.990973284043314        19.60659698586869        12.363
58.91651355317401         20.581159155725224       12.363
58.8176902193853          26.678579189374883       12.363
59.08903561938933         22.117140719946697       12.363
59.44825294315402         22.884796069372694       12.363
59.084353345712074        23.931838782057188       12.363
58.966013076683375        25.33031688993954        12.363
28.93045788429199         62.09586017440097        12.363
26.492909648458703        62.997131767185344       12.363
24.53336021741668         63.811879450432585       12.363
17.23051433681232         66.83952068023693        12.363
16.137791454538295        68.32203837096182        12.363
22.885766546955736        64.8686069846144         12.363
19.406441901138308        66.58445764275626        12.363
21.015101877045915        65.63761263498441        12.363
5.254215807175013         74.86338560593825        12.363
4.5040549041790205        74.10956688563587        12.363
3.09706242154515          74.05786498221833        12.363
1.3354252602766419        74.14869666158779        12.363
-0.2932443690863743       74.26339224987453        12.363
-1.862987139139407        74.10265866721078        12.363
-4.133907631980996        74.41595098438839        12.363
-3.073598491430601        74.81763455343916        12.363
-6.610168543114954        73.83340962716674        12.363
-5.89652346481777         74.06142789206794        12.363
-5.0429505947777455       74.44323828301467        12.363
-7.252221076571807        73.95417924248856        12.363
49.956975611977995        -29.813218800305833      12.363
43.89416965761427         -46.07741695230504       12.363
44.42711050176507         -46.00103992490949       12.363
43.62419900659085         -48.38718048357714       12.363
53.275084204160656        -10.527763124228184      12.363
55.00072423096486         -9.72400349927286        12.363
54.174102023986464        -10.550368095371661      12.363
52.656389790516805        -11.998243494428909      12.363
52.122069603597325        -12.797654555921866      12.363
52.08389024370589         -13.694873412349693      12.363
51.89143424243012         -15.24446150531123       12.363
50.126650729764705        -26.444672126779423      12.363
50.632856795487186        -28.128329217161614      12.363
51.10333060182448         -27.0654873438538        12.363
50.75152515054094         -29.274938533899658      12.363
59.31704545284666         27.970341813714754       12.363
60.05173277474792         16.616129171763077       12.363
59.634245263650335        21.275147547578477       12.363
59.95315721658353         18.026589277169823       12.363
59.82851630878108         19.104913616231354       12.363
60.16833757611093         20.108643581385486       12.363
60.14106441195399         22.204979975712988       12.363
2.3091613659314927        75.24114730887773        12.363
-4.299268835439485        75.36276644463462        12.363
-6.647070574875091        74.55180299078589        12.363
-5.699406410011606        75.27066195021723        12.363
-7.367898350654593        74.63461045061325        12.363
-8.150072680927593        74.15259976634722        12.363
-9.109259847735185        73.63216205397286        12.363
37.11511498634945         -60.227263472750316      12.363
50.62081736189176         -30.651176633477032      12.363
47.78069677225746         -39.29221618293252       12.363
45.17846932344809         -46.123434683532         12.363
44.639900345075816        -46.72921224101555       12.363
44.18093333039437         -47.17192976467203       12.363
44.031501285582685        -47.992636961203445      12.363
43.93390104595703         -48.324590187114126      12.363
43.84836341413925         -48.7021857220791        12.363
53.73563174936507         -11.660610267886586      12.363
55.24022091998482         -11.252651623975584      12.363
53.40656151495409         -13.31060471861419       12.363
52.61074522978135         -14.539591770946114      12.363
52.58005656843367         -15.729142176078001      12.363
52.62777511210228         -19.884732828482687      12.363
52.90751442956148         -17.023412898420396      12.363
52.47838655233728         -18.263487820697467      12.363
52.26691514092834         -21.606592048112955      12.363
51.585191388257336        -22.872812645530548      12.363
51.17048782401683         -25.598258742180597      12.363
51.70514720893576         -24.160490114608496      12.363
52.28278890234388         -26.70399123051633       12.363
-6.879678128182999        75.4793366074417         12.363
-6.185366697084694        76.42510865816016        12.363
-7.988054560387564        75.38844150872164        12.363
-8.944395257853849        74.84481744240095        12.363
-9.803690133858861        74.21170970958096        12.363
-9.922417755006666        75.15691853974252        12.363
-55.43793594326241        37.18812797187706        12.363
-56.46386839736326        37.081907274957146       12.363
-57.41115812229278        36.09013908661133        12.363
38.35503590454358         -59.13602111088881       12.363
37.647656774808674        -60.125352662771554      12.363
36.57577818197534         -61.239601139146956      12.363
37.410290063768464        -60.81205495931702       12.363
37.104885968233646        -61.269168395964         12.363
48.77445979925618         -39.572726253849034      12.363
48.06121915033936         -40.15290912082468       12.363
50.599588703084414        -32.332405699357764      12.363
50.02972770354445         -36.775492449614916      12.363
49.717826776190556        -37.783453061599104      12.363
49.60899026634593         -38.952395380661734      12.363
46.68901343202331         -41.438459344272886      12.363
46.3694961835071          -42.37046437861752       12.363
46.060313958557344        -43.406155863789614      12.363
47.746744021261065        -41.165188646882825      12.363
45.98182911050892         -44.52739132811587       12.363
46.01924242034777         -45.58840652087322       12.363
45.229359688007875        -46.88286750845879       12.363
45.952300467376055        -46.64204798808974       12.363
44.940104190345345        -47.44529414259329       12.363
44.43571103824606         -47.77424363151769       12.363
44.255439226381505        -48.1977024902055        12.363
44.29392737506373         -48.623911422211286      12.363
43.71154466527917         -49.08259607951728       12.363
44.15815044631225         -49.04159342437747       12.363
43.07750902515053         -50.267973038844744      12.363
42.9257063157265          -50.88570322341505       12.363
38.90770856829932         -59.1866239215834        12.363
39.27085925670973         -58.787627404943166      12.363
-10.666873258510035       75.88073133691618        12.363
-11.03910300164353        74.42028049868478        12.363
-56.08616731089995        38.100632983780834       12.363
-57.697086351585014       38.07299245021369        12.363
-58.063285688008605       34.418636935804          12.363
-58.41214436656361        32.88558263618016        12.363
-59.27945879292358        36.248322748078145       12.363
38.55148797101205         -59.983630273814185      12.363
37.94284333371952         -60.75922736209131       12.363
36.75852942351273         -61.734403155092636      12.363
37.813839167556736        -61.483774391934695      12.363
37.24120998588607         -61.92319783662314       12.363
49.675449996533516        -39.92735537778783       12.363
49.02174161676094         -40.78748718184864       12.363
50.48385409030401         -38.54652789053662       12.363
47.59840726466195         -42.432013512006414      12.363
46.834839118115596        -43.96352186772607       12.363
46.936985418517715        -43.14097013483488       12.363
48.87767346862634         -42.279659414397216      12.363
47.15540034750309         -44.96537172915093       12.363
46.95802467803106         -46.149685170159124      12.363
45.6524130219422          -47.58975851448839       12.363
46.61195304536144         -47.26517445080325       12.363
41.21807954469215         -54.08775502485251       12.363
41.47698626159209         -53.17604523379767       12.363
41.89915871128582         -52.18846435194612       12.363
42.483133667729824        -51.47136256583062       12.363
43.14628033536685         -51.43523039096967       12.363
44.947696488343084        -48.29453578340533       12.363
44.59045663644366         -48.96358455344611       12.363
43.94784994370033         -49.591476297625334      12.363
44.469412592028625        -49.42040586638875       12.363
43.69573777668495         -50.160749643071526      12.363
43.471981950544716        -50.88906306301852       12.363
39.76964121360494         -58.09511546612141       12.363
39.39542424215149         -59.53024549723991       12.363
39.87202679510434         -58.96552835784642       12.363
40.60259592628028         -57.7744194989914        12.363
-12.813810602022572       73.69098390317426        12.363
-54.24458867176891        39.86716913155419        12.363
-56.21787787351912        39.822291579337374       12.363
-59.513952423353835       31.860216209504863       12.363
-59.978329277990674       33.76424385558795        12.363
39.49797626000988         -60.33076587761413       12.363
38.879409635071866        -61.40701905522232       12.363
36.74541147163997         -62.49320958158655       12.363
37.92699752481529         -62.62956754772864       12.363
48.07600947821511         -43.76112645900647       12.363
48.276446545095055        -45.50793698580173       12.363
47.73280526059104         -46.929173145963965      12.363
47.19667088472582         -47.908321458816786      12.363
46.17950395950246         -48.37206042730149       12.363
41.77093072203872         -55.17797495700263       12.363
42.004069797504314        -53.94576317702335       12.363
42.309422223471216        -53.18391320468522       12.363
43.132010651327455        -52.34173474305695       12.363
43.709125650588334        -51.592784028361656      12.363
45.22431019504155         -49.36288951974921       12.363
44.56562312494063         -50.074892131217794      12.363
44.27753237112057         -50.991938175657424      12.363
40.629426310766604        -58.70844803136834       12.363
40.294782952288955        -59.70620538955931       12.363
41.45480065378447         -56.82268724635789       12.363
41.44240822367712         -58.130135460074236      12.363
42.775717700894           -56.0043999338198        12.363
-16.359441792729207       73.58376348034889        12.363
-54.61132614483084        42.09719865967838        12.363
-59.84464350267958        29.417867896125642       12.363
-60.47513914194781        30.530709900063044       12.363
-61.379914959345015       31.927304992240995       12.363
36.73073810381968         -63.816035414290134      12.363
35.63870373492363         -64.81226879824248       12.363
47.24361290057434         -49.029736121344456      12.363
46.30095166106269         -49.620379647246395      12.363
43.26577238585147         -54.144328474713895      12.363
44.51782294458208         -52.305953769105685      12.363
45.5165269029697          -50.794368229238636      12.363
-53.59496936180916        44.621233014980696       12.363
-60.126912522217765       24.91863771975367        12.363
-60.92679325432326        24.176229299808526       12.363
-61.13101219022604        23.236695639856094       12.363
-60.8560472404855         29.326332291296062       12.363
-60.59588416407294        27.083838943315705       12.363
-62.09947041369996        30.04389587302923        12.363
28.92337910427395         -71.60467053417165       12.363
35.02658858876802         -65.89363562440663       12.363
34.028100946097425        -66.6185767492517        12.363
-64.15831090804325        19.363099079865183       12.363
-61.282252215962345       25.062910237384685       12.363
-61.426684901644364       26.337203774715885       12.363
-63.38650859361013        21.09243435966542        12.363
-62.10232984473878        23.995671785842603       12.363
-62.25218222935401        22.48038743625181        12.363
-62.09545556879708        27.925634879767376       12.363
-63.69690844298773        5.188834243692092        12.363
-64.78174932392969        17.241128085008846       12.363
-64.14518528397146        15.40303534751386        12.363
-64.8859404289465         14.20079325593309        12.363
-63.9888828982751         7.088681029948636        12.363
-63.7476650746917         8.911056491573154        12.363
-64.43295087751008        10.562461504220646       12.363
-64.81133640205837        12.551032529259135       12.363
30.22115634482156         -70.80817041825621       12.363
29.64333251229123         -71.40831986753756       12.363
29.283767647854166        -72.09310415870333       12.363
28.341198982278208        -72.94077814226357       12.363
33.04032299091138         -69.13492778252896       12.363
32.12123760661992         -69.88251373890041       12.363
31.08127988511035         -70.49093742835133       12.363
-65.97100509172698        19.086628600577484       12.363
-65.2418461503763         21.230803842391975       12.363
-63.00529083368097        25.658359711898562       12.363
-64.01644834488602        23.35944838985594        12.363
-64.54665574748489        3.3778250567819086       12.363
-62.992053815659396       -3.9504892445833266      12.363
-62.57864341491572        -7.5353084355640085      12.363
-65.79873902094573        15.641495771490575       12.363
30.734407371807784        -71.60141357351009       12.363
29.990238806369984        -72.25615093830498       12.363
29.352253831387124        -73.10505550565784       12.363
28.581893933601407        -73.62960529214074       12.363
33.2795756231054          -70.21058474079135       12.363
-63.247048684822474       -8.614523815329763       12.363
-62.82464071667743        -9.896508854541288       12.363
28.217810363380373        -74.34471521158957       12.363
27.365641004521887        -74.30565578103827       12.363
-64.01788471478756        -10.665568270028917      12.363
-62.34779943121316        -11.568540376731569      12.363
-61.77168646204906        -24.004451735348788      12.363
-62.465202128330816       -22.528820702791165      12.363
-62.50419958059723        -20.590159418978736      12.363
-61.824862038627906       -25.621960504247483      12.363
-61.384099798860895       -26.8395780112942        12.363
-60.349431260869885       -28.38176947503304       12.363
-57.722380673515104       -31.612294083064715      12.363
-59.10315696069837        -30.435549824199835      12.363
-60.8509997681817         -30.321047367434527      12.363
-62.146525486167164       -27.909766184308644      12.363
-58.92581387510508        -32.45840116845785       12.363
-60.494589276182666       -31.67380451386284       12.363
14.000501685945618        -84.714382468975         12.363
12.588259962537043        -85.30685816731688       12.363
-58.6601587558867         -34.26193999042401       12.363
-60.061430587557595       -33.25882385243723       12.363
-60.1267071380639         -34.52108493321864       12.363
-59.567997300934074       -35.39243649762891       12.363
10.618575669262764        -87.24792329960397       12.363
11.059929143415818        -85.76691514531748       12.363
11.587300251390346        -84.32093802757183       12.363
-58.29944162229005        -36.24483155939876       12.363
-57.58732981396576        -38.038171478343855      12.363
-57.556623851322556       -39.51642590912792       12.363
-59.908783432419604       -36.39017433786959       12.363
-60.844895556010165       -35.54415166723355       12.363
-59.1443786686144         -39.22054366045454       12.363
9.57801049507471          -86.20248020702606       12.363
8.278320733774821         -87.00513002295699       12.363
-54.45676493448727        -42.02298306092494       12.363
-58.335976528467825       -40.49111921300869       12.363
-56.63651645206243        -40.81443940662441       12.363
-55.50694492150029        -41.985282642512516      12.363
-59.66255996868722        -37.7225573740487        12.363
-60.281392955783154       -38.8669323639536        12.363
-60.22243951196357        -39.70496960719965       12.363
-59.65764561373146        -40.45466244058746       12.363
-59.07664540599894        -41.26179719784249       12.363
6.860227548365501         -86.71289306503918       12.363
5.71989572361074          -87.43029615463884       12.363
-54.81509265219261        -42.6872540125907        12.363
-53.000440518253335       -43.951481337517215      12.363
-54.1843595447002         -43.21478065023813       12.363
-53.67530185451923        -43.7322977221166        12.363
-57.84488223162681        -41.7098130284786        12.363
-58.9537059072128         -42.33364823221467       12.363
-56.74738317577817        -42.087821458011         12.363
-55.97793049826005        -42.80156395276745       12.363
-51.44521603415778        -44.43861575913942       12.363
-59.05302109754517        -43.53373823338336       12.363
4.141069990372081         -87.42215703875512       12.363
-52.9061806437666         -44.5943143384997        12.363
-55.03630067457914        -43.555472456366175      12.363
-53.766348361716986       -44.395088489429405      12.363
-54.30097443147773        -43.828510446903095      12.363
-57.40813895437577        -43.21452414221008       12.363
-56.016235281532296       -43.840323524050945      12.363
-58.403107223006          -44.54352196272737       12.363
-52.06661061328832        -44.84541360872325       12.363
2.6563904576630684        -88.01457507424958       12.363
-52.743754335836805       -45.327403489004844      12.363
-53.79645527146329        -45.20056543956259       12.363
-54.95345154818911        -44.71317114785692       12.363
-56.70670112456232        -44.915521785834656      12.363
-57.99289257935378        -45.87092569541497       12.363
-52.47533045569658        -45.895809092063644      12.363
1.0256244396168337        -87.51293285663596       12.363
-53.32608478827392        -45.91821804297984       12.363
-54.440801699541645       -45.85506227474641       12.363
-55.58236614782735        -45.82216858707191       12.363
-56.59071613765191        -46.40401744151042       12.363
-57.7891905288535         -47.1347974434857        12.363
-52.711440130276955       -46.594336306791746      12.363
-58.19370520774347        -48.332310752171644      12.363
-1.3130238676863062       -87.04508856712516       12.363
-3.429869462607799        -87.11912671617353       12.363
-53.792902724522165       -46.63318426623238       12.363
-55.19354971697403        -46.84306616477484       12.363
-56.46525327661719        -47.47160640536391       12.363
-57.24710707160088        -48.099537633531966      12.363
-53.20399810855505        -47.23924985982242       12.363
[truncated: 528,147 more chars]
