# Supplementary material for: Levels of detail analysis of microwave scattering from human head models for brain stroke detection
Source: PeerJ. 2017 Nov 21;5:e4061. doi: 10.7717/peerj.4061 (PMC5701549; doi:10.7717/peerj.4061)
Supplement: Supplemental Information 1 [file peerj-05-4061-s001.zip › PeerJ_Raw_Data/Zubal_2D_Slice_36.mphtxt]

# ==============================================================================
# COMSOL export from Simpleware 
# Created 03/22/16 12:45:34
# ==============================================================================
# Major, minor version
0 1
# Tags - number of tags, tags
1
7 sfemesh
# Types - number of types, types
1
3 obj
# ==============================================================================
# Record - version 0, unused 0, serialisable 1
0 0 1
# Mesh - class, version 1, dimensions 3
4 Mesh
1
3
# ------------------------------------------------------------------------------
# Mesh points - number of points, first point index
107855
1
# Point coords begin
# ==============================================================================
# NODE DATA BEGIN
# ==============================================================================
1.244889450073242e+02 4.414149475097656e+01 1.437393188476563e+00
1.246285171508789e+02 4.414276504516602e+01 0.000000000000000e+00
1.245158920288086e+02 4.362006759643555e+01 1.418547272682190e+00
1.237726821899414e+02 4.401736831665039e+01 1.705956935882568e+00
1.237976226806641e+02 4.404580688476563e+01 0.000000000000000e+00
1.245795440673828e+02 4.366384124755859e+01 0.000000000000000e+00
1.254000015258789e+02 4.400000000000000e+01 1.399999976158142e+00
1.254936370849609e+02 4.419909286499023e+01 0.000000000000000e+00
1.255155868530273e+02 4.352030181884766e+01 0.000000000000000e+00
1.254814682006836e+02 4.349996948242188e+01 1.401647210121155e+00
1.265175781250000e+02 4.419963455200195e+01 0.000000000000000e+00
1.265045242309570e+02 4.413683319091797e+01 1.388584375381470e+00
1.265276412963867e+02 4.346450805664063e+01 1.400145173072815e+00
1.265428009033203e+02 4.347176742553711e+01 0.000000000000000e+00
1.275485229492188e+02 4.416285705566406e+01 1.323837757110596e+00
1.276047973632813e+02 4.421275711059570e+01 0.000000000000000e+00
1.276141738891602e+02 4.345636749267578e+01 0.000000000000000e+00
1.276090469360352e+02 4.345354080200195e+01 1.400012135505676e+00
1.287017669677734e+02 4.423348236083984e+01 0.000000000000000e+00
1.286780700683594e+02 4.417663955688477e+01 1.370494127273560e+00
1.287023010253906e+02 4.344999694824219e+01 1.400000333786011e+00
1.287043151855469e+02 4.345158767700195e+01 0.000000000000000e+00
1.297385406494141e+02 4.416897201538086e+01 1.321375608444214e+00
1.298002624511719e+02 4.421854782104492e+01 0.000000000000000e+00
1.298000030517578e+02 4.345000076293945e+01 0.000000000000000e+00
1.298000030517578e+02 4.345000076293945e+01 1.399999976158142e+00
1.309000396728516e+02 4.423503112792969e+01 0.000000000000000e+00
1.308764343261719e+02 4.417791366577148e+01 1.369947910308838e+00
1.309000091552734e+02 4.345000076293945e+01 1.399999976158142e+00
1.309000091552734e+02 4.345000076293945e+01 0.000000000000000e+00
1.319381561279297e+02 4.416914749145508e+01 1.321281671524048e+00
1.320000000000000e+02 4.421875381469727e+01 0.000000000000000e+00
1.320000000000000e+02 4.345000076293945e+01 0.000000000000000e+00
1.320000000000000e+02 4.345000076293945e+01 1.399999976158142e+00
1.331000061035156e+02 4.423504638671875e+01 0.000000000000000e+00
1.330763854980469e+02 4.417793655395508e+01 1.369936108589172e+00
1.331000061035156e+02 4.345000076293945e+01 1.399999976158142e+00
1.331000061035156e+02 4.345000076293945e+01 0.000000000000000e+00
1.341381530761719e+02 4.416915130615234e+01 1.321280717849731e+00
1.341999969482422e+02 4.421875762939453e+01 0.000000000000000e+00
1.341999969482422e+02 4.345000076293945e+01 0.000000000000000e+00
1.341999969482422e+02 4.345000076293945e+01 1.399999976158142e+00
1.353000030517578e+02 4.423504638671875e+01 0.000000000000000e+00
1.352763824462891e+02 4.417793655395508e+01 1.369935989379883e+00
1.353000030517578e+02 4.345000076293945e+01 1.399999976158142e+00
1.353000030517578e+02 4.345000076293945e+01 0.000000000000000e+00
1.363381652832031e+02 4.416915130615234e+01 1.321280717849731e+00
1.364000091552734e+02 4.421875762939453e+01 0.000000000000000e+00
1.364000091552734e+02 4.345000076293945e+01 0.000000000000000e+00
1.364000091552734e+02 4.345000076293945e+01 1.399999976158142e+00
1.375000000000000e+02 4.423504638671875e+01 0.000000000000000e+00
1.374763946533203e+02 4.417793655395508e+01 1.369935989379883e+00
1.375000000000000e+02 4.345000076293945e+01 1.399999976158142e+00
1.375000000000000e+02 4.345000076293945e+01 0.000000000000000e+00
1.385381469726563e+02 4.416915130615234e+01 1.321280717849731e+00
1.386000061035156e+02 4.421875762939453e+01 0.000000000000000e+00
1.386000061035156e+02 4.345000076293945e+01 0.000000000000000e+00
1.386000061035156e+02 4.345000076293945e+01 1.399999976158142e+00
1.396999816894531e+02 4.423504638671875e+01 0.000000000000000e+00
1.396762847900391e+02 4.417794036865234e+01 1.369934082031250e+00
1.396999969482422e+02 4.345000076293945e+01 1.399999976158142e+00
1.396999969482422e+02 4.345000076293945e+01 0.000000000000000e+00
1.407350006103516e+02 4.417009353637695e+01 1.321217894554138e+00
1.407978820800781e+02 4.421934890747070e+01 0.000000000000000e+00
1.408000030517578e+02 4.345000076293945e+01 0.000000000000000e+00
1.408000030517578e+02 4.345000076293945e+01 1.399999976158142e+00
1.418694000244141e+02 4.425204086303711e+01 0.000000000000000e+00
1.418415069580078e+02 4.417720413208008e+01 1.367905139923096e+00
1.418803710937500e+02 4.346969604492188e+01 1.399591207504273e+00
1.418668518066406e+02 4.348448944091797e+01 0.000000000000000e+00
1.426967315673828e+02 4.414535903930664e+01 1.286103844642639e+00
1.428388671875000e+02 4.421548843383789e+01 0.000000000000000e+00
1.427875061035156e+02 4.367703247070313e+01 0.000000000000000e+00
1.428259887695313e+02 4.362669372558594e+01 1.361367702484131e+00
1.435415039062500e+02 4.405431747436523e+01 0.000000000000000e+00
1.435456695556641e+02 4.402386474609375e+01 1.054924607276917e+00
1.211953125000000e+02 4.524703216552734e+01 1.448353290557861e+00
1.213259048461914e+02 4.523668670654297e+01 0.000000000000000e+00
1.212126541137695e+02 4.471985626220703e+01 1.427147865295410e+00
1.204755249023438e+02 4.511570739746094e+01 1.746917724609375e+00
1.204919891357422e+02 4.514619064331055e+01 0.000000000000000e+00
1.212625808715820e+02 4.476541519165039e+01 0.000000000000000e+00
1.221047744750977e+02 4.514777755737305e+01 1.374015212059021e+00
1.221414947509766e+02 4.524410247802734e+01 0.000000000000000e+00
1.221421966552734e+02 4.459619522094727e+01 0.000000000000000e+00
1.221424636840820e+02 4.458481216430664e+01 1.334814548492432e+00
1.231234741210938e+02 4.526287078857422e+01 0.000000000000000e+00
1.231571502685547e+02 4.521788024902344e+01 1.337419033050537e+00
1.230355834960938e+02 4.440811920166016e+01 1.002897858619690e+00
1.230045623779297e+02 4.438368225097656e+01 0.000000000000000e+00
1.243000030517578e+02 4.509999847412109e+01 1.399999976158142e+00
1.240773544311523e+02 4.489947509765625e+01 0.000000000000000e+00
1.255621414184570e+02 4.526817703247070e+01 0.000000000000000e+00
1.258411636352539e+02 4.551606369018555e+01 1.402430295944214e+00
1.265795822143555e+02 4.513619995117188e+01 0.000000000000000e+00
1.265663833618164e+02 4.509232330322266e+01 1.398318529129028e+00
1.275999984741211e+02 4.509999847412109e+01 0.000000000000000e+00
1.276018447875977e+02 4.510816955566406e+01 1.395148992538452e+00
1.286999969482422e+02 4.509999847412109e+01 0.000000000000000e+00
1.286910400390625e+02 4.512720489501953e+01 1.377327442169190e+00
1.298000030517578e+02 4.509999847412109e+01 0.000000000000000e+00
1.297926940917969e+02 4.512398147583008e+01 1.387411236763001e+00
1.309003448486328e+02 4.512550354003906e+01 0.000000000000000e+00
1.309000091552734e+02 4.509999847412109e+01 1.399999976158142e+00
1.320000000000000e+02 4.509999847412109e+01 0.000000000000000e+00
1.319934844970703e+02 4.511622619628906e+01 1.391695976257324e+00
1.331000061035156e+02 4.512550354003906e+01 0.000000000000000e+00
1.331000061035156e+02 4.509999847412109e+01 1.399999976158142e+00
1.341999969482422e+02 4.509999847412109e+01 0.000000000000000e+00
1.341934814453125e+02 4.511622619628906e+01 1.391695976257324e+00
1.353000030517578e+02 4.512550354003906e+01 0.000000000000000e+00
1.353000030517578e+02 4.509999847412109e+01 1.399999976158142e+00
1.364000091552734e+02 4.509999847412109e+01 0.000000000000000e+00
1.363934783935547e+02 4.511622619628906e+01 1.391695976257324e+00
1.375000000000000e+02 4.512550354003906e+01 0.000000000000000e+00
1.375000000000000e+02 4.509999847412109e+01 1.399999976158142e+00
1.386000061035156e+02 4.509999847412109e+01 0.000000000000000e+00
1.385934753417969e+02 4.511622619628906e+01 1.391695976257324e+00
1.397000122070313e+02 4.512550354003906e+01 0.000000000000000e+00
1.396999969482422e+02 4.509999847412109e+01 1.399999976158142e+00
1.408000030517578e+02 4.509999847412109e+01 0.000000000000000e+00
1.407933807373047e+02 4.511623001098633e+01 1.391694307327271e+00
1.418981628417969e+02 4.512609863281250e+01 0.000000000000000e+00
1.419000091552734e+02 4.509999847412109e+01 1.399999976158142e+00
1.430000000000000e+02 4.509999847412109e+01 0.000000000000000e+00
1.432981109619141e+02 4.479652023315430e+01 1.401351571083069e+00
1.438618774414063e+02 4.549959564208984e+01 0.000000000000000e+00
1.441000061035156e+02 4.509999847412109e+01 1.399999976158142e+00
1.443384399414063e+02 4.436572265625000e+01 0.000000000000000e+00
1.442850341796875e+02 4.438803100585938e+01 1.747267484664917e+00
1.451879272460938e+02 4.528306198120117e+01 0.000000000000000e+00
1.451982116699219e+02 4.522690582275391e+01 1.396641731262207e+00
1.452622985839844e+02 4.450450134277344e+01 1.447187781333923e+00
1.452853851318359e+02 4.448889541625977e+01 0.000000000000000e+00
1.462491455078125e+02 4.523874664306641e+01 1.333583116531372e+00
1.463000030517578e+02 4.529695892333984e+01 0.000000000000000e+00
1.463277893066406e+02 4.453098297119141e+01 0.000000000000000e+00
1.463191223144531e+02 4.453708267211914e+01 1.405678510665894e+00
1.473928070068359e+02 4.533848571777344e+01 0.000000000000000e+00
1.473645477294922e+02 4.527742004394531e+01 1.368051767349243e+00
1.474052581787109e+02 4.454675674438477e+01 1.400635719299316e+00
1.474083862304688e+02 4.454441833496094e+01 0.000000000000000e+00
1.483965301513672e+02 4.526433181762695e+01 1.328085422515869e+00
1.484568939208984e+02 4.527902221679688e+01 0.000000000000000e+00
1.484680480957031e+02 4.458225250244141e+01 0.000000000000000e+00
1.484807891845703e+02 4.456848526000977e+01 1.400056242942810e+00
1.491794128417969e+02 4.530245208740234e+01 0.000000000000000e+00
1.493872070312500e+02 4.526974868774414e+01 1.336081266403198e+00
1.494240417480469e+02 4.472530746459961e+01 1.362506151199341e+00
1.493781433105469e+02 4.477089309692383e+01 0.000000000000000e+00
1.501333923339844e+02 4.511866378784180e+01 1.052153110504150e+00
1.501096801757813e+02 4.514014434814453e+01 0.000000000000000e+00
1.178952789306641e+02 4.634698104858398e+01 1.448323488235474e+00
1.180261917114258e+02 4.633672714233398e+01 0.000000000000000e+00
1.179124526977539e+02 4.581977081298828e+01 1.426736354827881e+00
1.171743087768555e+02 4.621510696411133e+01 1.746821045875549e+00
1.171896972656250e+02 4.624483489990234e+01 0.000000000000000e+00
1.179625778198242e+02 4.586541748046875e+01 0.000000000000000e+00
1.188035278320313e+02 4.624992370605469e+01 1.374203801155090e+00
1.188414916992188e+02 4.634410476684570e+01 0.000000000000000e+00
1.188420410156250e+02 4.569619750976563e+01 0.000000000000000e+00
1.188443527221680e+02 4.568412399291992e+01 1.343086004257202e+00
1.197692871093750e+02 4.645712280273438e+01 0.000000000000000e+00
1.198477935791016e+02 4.634165954589844e+01 1.342082023620606e+00
1.197448501586914e+02 4.550465011596680e+01 1.047131896018982e+00
1.197028121948242e+02 4.548378372192383e+01 0.000000000000000e+00
1.210417709350586e+02 4.627442550659180e+01 1.408731698989868e+00
1.210435638427734e+02 4.624992752075195e+01 0.000000000000000e+00
1.223125000000000e+02 4.614660644531250e+01 0.000000000000000e+00
1.221963272094727e+02 4.621354675292969e+01 1.399502754211426e+00
1.232544021606445e+02 4.622984313964844e+01 0.000000000000000e+00
1.232054519653320e+02 4.623917007446289e+01 1.361596107482910e+00
1.243000030517578e+02 4.620000076293945e+01 0.000000000000000e+00
1.242965850830078e+02 4.620651245117188e+01 1.392434120178223e+00
1.254042358398438e+02 4.623473739624023e+01 0.000000000000000e+00
1.253214111328125e+02 4.624501800537109e+01 1.357179880142212e+00
1.270402069091797e+02 4.626047897338867e+01 0.000000000000000e+00
1.264285659790039e+02 4.650185394287109e+01 0.000000000000000e+00
1.269293136596680e+02 4.625894165039063e+01 1.410169124603272e+00
1.263870391845703e+02 4.649869537353516e+01 1.610802173614502e+00
1.277789306640625e+02 4.620713043212891e+01 1.402636528015137e+00
1.278348388671875e+02 4.621082687377930e+01 0.000000000000000e+00
1.287836608886719e+02 4.619844436645508e+01 0.000000000000000e+00
1.287588958740234e+02 4.619710159301758e+01 1.400261759757996e+00
1.298182220458984e+02 4.619431304931641e+01 1.400025248527527e+00
1.298271484375000e+02 4.619430923461914e+01 0.000000000000000e+00
1.309081726074219e+02 4.619432830810547e+01 0.000000000000000e+00
1.309053344726563e+02 4.619432830810547e+01 1.400002241134644e+00
1.320012969970703e+02 4.619432830810547e+01 1.400000214576721e+00
1.320020446777344e+02 4.619432830810547e+01 0.000000000000000e+00
1.331000061035156e+02 4.619432830810547e+01 0.000000000000000e+00
1.331000061035156e+02 4.619432830810547e+01 1.399999976158142e+00
1.341999969482422e+02 4.619432830810547e+01 1.399999976158142e+00
1.341999969482422e+02 4.619432830810547e+01 0.000000000000000e+00
1.353000030517578e+02 4.619432830810547e+01 0.000000000000000e+00
1.353000030517578e+02 4.619432830810547e+01 1.399999976158142e+00
1.364000091552734e+02 4.619432830810547e+01 1.399999976158142e+00
1.364000091552734e+02 4.619432830810547e+01 0.000000000000000e+00
1.375000000000000e+02 4.619432830810547e+01 0.000000000000000e+00
1.375000000000000e+02 4.619432830810547e+01 1.399999976158142e+00
1.386000061035156e+02 4.619432830810547e+01 1.399999976158142e+00
1.386000061035156e+02 4.619432830810547e+01 0.000000000000000e+00
1.396999969482422e+02 4.619432830810547e+01 0.000000000000000e+00
1.396999969482422e+02 4.619432830810547e+01 1.399999976158142e+00
1.407927093505859e+02 4.619433593750000e+01 1.399486541748047e+00
1.408000030517578e+02 4.619432830810547e+01 0.000000000000000e+00
1.418572540283203e+02 4.621973419189453e+01 0.000000000000000e+00
1.418158874511719e+02 4.619887924194336e+01 1.390684247016907e+00
1.426474761962891e+02 4.627686691284180e+01 1.311259865760803e+00
1.427388000488281e+02 4.637792205810547e+01 0.000000000000000e+00
1.441769866943359e+02 4.623054885864258e+01 1.374497652053833e+00
1.442882843017578e+02 4.626290512084961e+01 0.000000000000000e+00
1.433618316650391e+02 4.660243606567383e+01 9.606844782829285e-01
1.434566650390625e+02 4.673225402832031e+01 0.000000000000000e+00
1.452269439697266e+02 4.623139190673828e+01 0.000000000000000e+00
1.451836853027344e+02 4.622551345825195e+01 1.370654344558716e+00
1.463000030517578e+02 4.620000076293945e+01 0.000000000000000e+00
1.462731323242188e+02 4.622250747680664e+01 1.383818507194519e+00
1.473450775146484e+02 4.625990676879883e+01 0.000000000000000e+00
1.472191314697266e+02 4.626968383789063e+01 1.324447631835938e+00
1.483909759521484e+02 4.638158035278320e+01 0.000000000000000e+00
1.480894775390625e+02 4.663368988037109e+01 1.389418125152588e+00
1.498083953857422e+02 4.600603866577148e+01 0.000000000000000e+00
1.496000061035156e+02 4.620000076293945e+01 1.399999976158142e+00
1.507285003662109e+02 4.633495712280273e+01 1.429331302642822e+00
1.508119354248047e+02 4.638676834106445e+01 0.000000000000000e+00
1.508743743896484e+02 4.548443603515625e+01 1.743341922760010e+00
1.508996124267578e+02 4.545116806030273e+01 0.000000000000000e+00
1.517350616455078e+02 4.632811737060547e+01 1.351244091987610e+00
1.517909088134766e+02 4.634808349609375e+01 0.000000000000000e+00
1.518338775634766e+02 4.561626434326172e+01 0.000000000000000e+00
1.518300781250000e+02 4.562055587768555e+01 1.443803310394287e+00
1.524964599609375e+02 4.638726425170898e+01 0.000000000000000e+00
1.526958465576172e+02 4.636164093017578e+01 1.339805841445923e+00
1.527382812500000e+02 4.581108856201172e+01 1.366691112518311e+00
1.526989746093750e+02 4.585033416748047e+01 0.000000000000000e+00
1.534344329833984e+02 4.621708297729492e+01 1.050728917121887e+00
1.534159851074219e+02 4.623397064208984e+01 0.000000000000000e+00
1.134989166259766e+02 4.750415802001953e+01 0.000000000000000e+00
1.135683746337891e+02 4.747743606567383e+01 1.429405331611633e+00
1.128319625854492e+02 4.734252166748047e+01 0.000000000000000e+00
1.135823516845703e+02 4.696166992187500e+01 0.000000000000000e+00
1.135239791870117e+02 4.691813278198242e+01 1.420071363449097e+00
1.127821731567383e+02 4.731850051879883e+01 1.725444078445435e+00
1.144481582641602e+02 4.753651046752930e+01 0.000000000000000e+00
1.144432296752930e+02 4.747553634643555e+01 1.388485431671143e+00
1.144799346923828e+02 4.679994201660156e+01 1.397326827049255e+00
1.145047302246094e+02 4.682131195068359e+01 0.000000000000000e+00
1.154573669433594e+02 4.746438217163086e+01 1.323723554611206e+00
1.154851684570313e+02 4.754599761962891e+01 0.000000000000000e+00
1.154819335937500e+02 4.674764633178711e+01 0.000000000000000e+00
1.154968948364258e+02 4.674891281127930e+01 1.339905381202698e+00
1.164469070434570e+02 4.757870864868164e+01 0.000000000000000e+00
1.165388336181641e+02 4.745869827270508e+01 1.337814807891846e+00
1.164302062988281e+02 4.659429931640625e+01 1.046792149543762e+00
1.163826370239258e+02 4.656865310668945e+01 0.000000000000000e+00
1.177428970336914e+02 4.737394714355469e+01 1.409586310386658e+00
1.177434387207031e+02 4.734993743896484e+01 0.000000000000000e+00
1.190147781372070e+02 4.725106430053711e+01 0.000000000000000e+00
1.188950805664063e+02 4.731577301025391e+01 1.397384166717529e+00
1.198989410400391e+02 4.734446716308594e+01 0.000000000000000e+00
1.198770370483398e+02 4.733999633789063e+01 1.360493898391724e+00
1.208126525878906e+02 4.731842422485352e+01 0.000000000000000e+00
1.209237594604492e+02 4.733897399902344e+01 1.399110078811646e+00
1.216471176147461e+02 4.774411773681641e+01 1.577708721160889e+00
1.225160827636719e+02 4.738588333129883e+01 1.439590930938721e+00
1.218300933837891e+02 4.772855758666992e+01 0.000000000000000e+00
1.225706024169922e+02 4.741414260864258e+01 0.000000000000000e+00
1.234158554077148e+02 4.732748413085938e+01 0.000000000000000e+00
1.233626861572266e+02 4.731918716430664e+01 1.403603434562683e+00
1.243563461303711e+02 4.726678466796875e+01 1.354684472084045e+00
1.243979187011719e+02 4.723826217651367e+01 0.000000000000000e+00
1.253966598510742e+02 4.697822570800781e+01 0.000000000000000e+00
1.253763885498047e+02 4.703779983520508e+01 1.048945903778076e+00
1.441917724609375e+02 4.705206680297852e+01 1.682415008544922e+00
1.442754211425781e+02 4.707189941406250e+01 0.000000000000000e+00
1.452453002929688e+02 4.721647644042969e+01 0.000000000000000e+00
1.452267913818359e+02 4.723143386840820e+01 1.434352517127991e+00
1.462145538330078e+02 4.727941131591797e+01 1.396819353103638e+00
1.462082824707031e+02 4.728107833862305e+01 0.000000000000000e+00
1.470357208251953e+02 4.743060684204102e+01 0.000000000000000e+00
1.468869934082031e+02 4.733150863647461e+01 1.252877116203308e+00
1.485843658447266e+02 4.738357543945313e+01 0.000000000000000e+00
1.485704345703125e+02 4.732580947875977e+01 1.394124507904053e+00
1.477882385253906e+02 4.778486633300781e+01 0.000000000000000e+00
1.477651214599609e+02 4.769250869750977e+01 1.251802206039429e+00
1.496000061035156e+02 4.729999923706055e+01 0.000000000000000e+00
1.495902099609375e+02 4.730120468139648e+01 1.395212173461914e+00
1.507108764648438e+02 4.731777954101563e+01 0.000000000000000e+00
1.505402069091797e+02 4.735425949096680e+01 1.333999156951904e+00
1.517111053466797e+02 4.746980667114258e+01 0.000000000000000e+00
1.513910064697266e+02 4.773160934448242e+01 1.390304088592529e+00
1.531121826171875e+02 4.709739303588867e+01 0.000000000000000e+00
1.529000091552734e+02 4.729999923706055e+01 1.399999976158142e+00
1.539947204589844e+02 4.742476272583008e+01 1.426165580749512e+00
1.540870513916016e+02 4.744791030883789e+01 0.000000000000000e+00
1.541528015136719e+02 4.660287094116211e+01 1.731601953506470e+00
1.541672973632813e+02 4.658325958251953e+01 0.000000000000000e+00
1.548119812011719e+02 4.743457031250000e+01 1.308922529220581e+00
1.549715881347656e+02 4.748339843750000e+01 0.000000000000000e+00
1.549486846923828e+02 4.690534591674805e+01 0.000000000000000e+00
1.549748229980469e+02 4.687683868408203e+01 1.400766849517822e+00
1.556433868408203e+02 4.732324600219727e+01 0.000000000000000e+00
1.556477508544922e+02 4.730820465087891e+01 1.048179149627686e+00
1.112735748291016e+02 4.854935455322266e+01 1.429354548454285e+00
1.113928298950195e+02 4.851644134521484e+01 0.000000000000000e+00
1.113000106811523e+02 4.799979782104492e+01 1.368393421173096e+00
1.106010665893555e+02 4.842848968505859e+01 1.734045386314392e+00
1.106502151489258e+02 4.845259094238281e+01 0.000000000000000e+00
1.113486251831055e+02 4.802333068847656e+01 0.000000000000000e+00
1.121478576660156e+02 4.848265075683594e+01 1.361111044883728e+00
1.122429733276367e+02 4.852031326293945e+01 0.000000000000000e+00
1.121114425659180e+02 4.771615219116211e+01 0.000000000000000e+00
1.121061248779297e+02 4.773471450805664e+01 1.034206867218018e+00
1.133000030517578e+02 4.840000152587891e+01 0.000000000000000e+00
1.129967346191406e+02 4.810225677490234e+01 1.392697930335999e+00
1.144000015258789e+02 4.840000152587891e+01 0.000000000000000e+00
1.144000015258789e+02 4.840000152587891e+01 1.399999976158142e+00
1.156206130981445e+02 4.857318496704102e+01 0.000000000000000e+00
1.159354553222656e+02 4.881956100463867e+01 1.399304389953613e+00
1.165901794433594e+02 4.841966629028320e+01 0.000000000000000e+00
1.165999984741211e+02 4.840000152587891e+01 1.399999976158142e+00
1.175124511718750e+02 4.841844177246094e+01 0.000000000000000e+00
1.176450500488281e+02 4.843044662475586e+01 1.403587460517883e+00
1.183808898925781e+02 4.883343505859375e+01 1.573029637336731e+00
1.192298355102539e+02 4.847984313964844e+01 1.437654376029968e+00
1.185779953002930e+02 4.880606460571289e+01 0.000000000000000e+00
1.192918701171875e+02 4.850042343139648e+01 0.000000000000000e+00
1.201153869628906e+02 4.837353134155273e+01 0.000000000000000e+00
1.200570449829102e+02 4.838714981079102e+01 1.365141868591309e+00
1.209781799316406e+02 4.816754531860352e+01 1.062142372131348e+00
1.209858474731445e+02 4.812808227539063e+01 0.000000000000000e+00
1.486337432861328e+02 4.814934158325195e+01 0.000000000000000e+00
1.485713653564453e+02 4.814344024658203e+01 1.687400102615356e+00
1.495331420898438e+02 4.832996749877930e+01 1.428262591362000e+00
1.495392150878906e+02 4.832177734375000e+01 0.000000000000000e+00
1.503456268310547e+02 4.851153564453125e+01 0.000000000000000e+00
1.501786651611328e+02 4.840883636474609e+01 1.256444096565247e+00
1.518883361816406e+02 4.848078536987305e+01 0.000000000000000e+00
1.518704833984375e+02 4.842574691772461e+01 1.394152164459229e+00
1.510912475585938e+02 4.887904357910156e+01 0.000000000000000e+00
1.510578308105469e+02 4.878467559814453e+01 1.253778457641602e+00
1.529000091552734e+02 4.840000152587891e+01 0.000000000000000e+00
1.528913726806641e+02 4.839952468872070e+01 1.395134925842285e+00
1.539801025390625e+02 4.843292617797852e+01 0.000000000000000e+00
1.539046936035156e+02 4.841530227661133e+01 1.356739044189453e+00
1.551000061035156e+02 4.840000152587891e+01 0.000000000000000e+00
1.550506286621094e+02 4.844694900512695e+01 1.398856163024902e+00
1.561607818603516e+02 4.850728988647461e+01 0.000000000000000e+00
1.562246246337891e+02 4.860176849365234e+01 1.420879840850830e+00
1.563847045898438e+02 4.768220520019531e+01 0.000000000000000e+00
1.563530883789063e+02 4.770055770874023e+01 1.713959932327271e+00
1.568768920898438e+02 4.857162094116211e+01 0.000000000000000e+00
1.571071624755859e+02 4.857361602783203e+01 1.351487994194031e+00
1.571766967773438e+02 4.797618103027344e+01 1.389289140701294e+00
1.571472320556641e+02 4.800177383422852e+01 0.000000000000000e+00
1.578470001220703e+02 4.840773010253906e+01 1.052441120147705e+00
1.578306732177734e+02 4.841807937622070e+01 0.000000000000000e+00
1.101600036621094e+02 4.965473937988281e+01 1.403469800949097e+00
1.103223495483398e+02 4.978854751586914e+01 0.000000000000000e+00
1.100215225219727e+02 4.895971298217773e+01 1.094878196716309e+00
1.094535522460938e+02 4.950144195556641e+01 1.698612809181213e+00
1.094607391357422e+02 4.950436019897461e+01 0.000000000000000e+00
1.100345458984375e+02 4.896543502807617e+01 0.000000000000000e+00
1.110999984741211e+02 4.950000000000000e+01 1.399999976158142e+00
1.109494781494141e+02 4.933219528198242e+01 0.000000000000000e+00
1.122000045776367e+02 4.950000000000000e+01 0.000000000000000e+00
1.122000045776367e+02 4.950000000000000e+01 1.399999976158142e+00
1.136585769653320e+02 4.989396286010742e+01 0.000000000000000e+00
1.133619308471680e+02 4.958131408691406e+01 1.408937811851502e+00
1.144000015258789e+02 4.950000000000000e+01 0.000000000000000e+00
1.144418716430664e+02 4.950815963745117e+01 1.396112203598023e+00
1.155203323364258e+02 4.948731231689453e+01 0.000000000000000e+00
1.154356689453125e+02 4.954089736938477e+01 1.357090950012207e+00
1.172614822387695e+02 4.924224090576172e+01 0.000000000000000e+00
1.166721343994141e+02 4.970557022094727e+01 0.000000000000000e+00
1.172186965942383e+02 4.926429748535156e+01 1.171773672103882e+00
1.164032745361328e+02 4.981472015380859e+01 1.553562045097351e+00
1.178021469116211e+02 4.925746917724609e+01 1.058140635490418e+00
1.178693161010742e+02 4.919630813598633e+01 0.000000000000000e+00
1.519369964599609e+02 4.924720382690430e+01 0.000000000000000e+00
1.518728332519531e+02 4.924272537231445e+01 1.687470793724060e+00
1.528393859863281e+02 4.942972183227539e+01 1.427935361862183e+00
1.528500518798828e+02 4.942027282714844e+01 0.000000000000000e+00
1.536586151123047e+02 4.961253356933594e+01 0.000000000000000e+00
1.534834747314453e+02 4.950769424438477e+01 1.249073266983032e+00
1.551762695312500e+02 4.954199981689453e+01 0.000000000000000e+00
1.552086639404297e+02 4.952505111694336e+01 1.394906520843506e+00
1.543912506103516e+02 4.998129653930664e+01 0.000000000000000e+00
1.543557281494141e+02 4.988862991333008e+01 1.302920699119568e+00
1.560342864990234e+02 4.940367889404297e+01 0.000000000000000e+00
1.561999969482422e+02 4.950000000000000e+01 1.399999976158142e+00
1.572457275390625e+02 4.953588867187500e+01 0.000000000000000e+00
1.572802734375000e+02 4.955126953125000e+01 1.387557983398438e+00
1.584037780761719e+02 4.965452194213867e+01 1.433657884597778e+00
1.585084686279297e+02 4.974727249145508e+01 0.000000000000000e+00
1.585589294433594e+02 4.880255508422852e+01 1.759166359901428e+00
1.585715942382813e+02 4.877840042114258e+01 0.000000000000000e+00
1.592164611816406e+02 4.964316558837891e+01 1.313615202903748e+00
1.594003448486328e+02 4.966077041625977e+01 0.000000000000000e+00
1.593499145507813e+02 4.910391998291016e+01 0.000000000000000e+00
1.593721313476563e+02 4.907490539550781e+01 1.407968521118164e+00
1.600437316894531e+02 4.952283477783203e+01 0.000000000000000e+00
1.600472869873047e+02 4.950785064697266e+01 1.049221754074097e+00
1.090430908203125e+02 5.074724960327148e+01 1.392989873886108e+00
1.091230087280273e+02 5.084124374389648e+01 0.000000000000000e+00
1.088982620239258e+02 5.004894638061523e+01 1.079274892807007e+00
1.083299255371094e+02 5.058607101440430e+01 1.650538682937622e+00
1.083200912475586e+02 5.057686233520508e+01 0.000000000000000e+00
1.089009475708008e+02 5.005168533325195e+01 0.000000000000000e+00
1.100747222900391e+02 5.068162918090820e+01 1.413277506828308e+00
1.100965499877930e+02 5.069189834594727e+01 0.000000000000000e+00
1.112115783691406e+02 5.053238677978516e+01 0.000000000000000e+00
1.111886978149414e+02 5.060495376586914e+01 1.400633335113525e+00
1.122278137207031e+02 5.058628463745117e+01 0.000000000000000e+00
1.121839752197266e+02 5.062622833251953e+01 1.361655235290527e+00
1.131314315795898e+02 5.061429214477539e+01 0.000000000000000e+00
1.132486953735352e+02 5.062636947631836e+01 1.397580742835999e+00
1.139954528808594e+02 5.100423431396484e+01 1.582301974296570e+00
1.148311157226563e+02 5.063579559326172e+01 1.381343960762024e+00
1.141532211303711e+02 5.099397659301758e+01 0.000000000000000e+00
1.149347839355469e+02 5.060653305053711e+01 0.000000000000000e+00
1.157363510131836e+02 5.024742126464844e+01 0.000000000000000e+00
1.156259078979492e+02 5.033746337890625e+01 1.053728818893433e+00
1.551995544433594e+02 5.037347412109375e+01 0.000000000000000e+00
1.551166381835938e+02 5.034251785278320e+01 1.739909410476685e+00
1.559403228759766e+02 5.062779617309570e+01 1.337649822235107e+00
1.558236999511719e+02 5.061098861694336e+01 0.000000000000000e+00
1.573929595947266e+02 5.064540481567383e+01 1.368912220001221e+00
1.575415649414063e+02 5.066386795043945e+01 0.000000000000000e+00
1.565805511474609e+02 5.100506210327148e+01 9.513811469078064e-01
1.566594390869141e+02 5.110336303710938e+01 0.000000000000000e+00
1.584198913574219e+02 5.064019393920898e+01 0.000000000000000e+00
1.583208770751953e+02 5.061912155151367e+01 1.364315986633301e+00
1.595000000000000e+02 5.059999847412109e+01 0.000000000000000e+00
1.594506225585938e+02 5.064696121215820e+01 1.398856163024902e+00
1.605607757568359e+02 5.070729064941406e+01 0.000000000000000e+00
1.606247406005859e+02 5.080174255371094e+01 1.421022176742554e+00
1.607848052978516e+02 4.988209152221680e+01 0.000000000000000e+00
1.607528381347656e+02 4.990042877197266e+01 1.714270949363709e+00
1.612769012451172e+02 5.077161026000977e+01 0.000000000000000e+00
1.615071563720703e+02 5.077360916137695e+01 1.351504683494568e+00
1.615766754150391e+02 5.017615509033203e+01 1.389318943023682e+00
1.615472564697266e+02 5.020174407958984e+01 0.000000000000000e+00
1.622469940185547e+02 5.060772705078125e+01 1.052443981170654e+00
1.622306823730469e+02 5.061807250976563e+01 0.000000000000000e+00
1.068909988403320e+02 5.186371231079102e+01 0.000000000000000e+00
1.069808120727539e+02 5.187688446044922e+01 1.408763647079468e+00
1.062290039062500e+02 5.176379776000977e+01 0.000000000000000e+00
1.069136428833008e+02 5.133417892456055e+01 0.000000000000000e+00
1.068865966796875e+02 5.130401611328125e+01 1.362574815750122e+00
1.061972045898438e+02 5.173040008544922e+01 1.739008426666260e+00
1.078000030517578e+02 5.170000076293945e+01 0.000000000000000e+00
1.082475357055664e+02 5.215378952026367e+01 1.397453784942627e+00
1.076744079589844e+02 5.102658081054688e+01 1.015913009643555e+00
1.076550598144531e+02 5.100328445434570e+01 0.000000000000000e+00
1.089000015258789e+02 5.170000076293945e+01 1.399999976158142e+00
1.087146453857422e+02 5.148301696777344e+01 0.000000000000000e+00
1.098241882324219e+02 5.170700836181641e+01 0.000000000000000e+00
1.099502334594727e+02 5.172842407226563e+01 1.404199123382568e+00
1.106856689453125e+02 5.213050460815430e+01 1.574444174766541e+00
1.115298843383789e+02 5.177981948852539e+01 1.437626123428345e+00
1.108780288696289e+02 5.210603713989258e+01 0.000000000000000e+00
1.115920257568359e+02 5.180032730102539e+01 0.000000000000000e+00
1.124174652099609e+02 5.167208862304688e+01 0.000000000000000e+00
1.123584747314453e+02 5.168603515625000e+01 1.363825917243958e+00
1.132877273559570e+02 5.145819473266602e+01 1.055958032608032e+00
1.132969894409180e+02 5.141616821289063e+01 0.000000000000000e+00
1.573177795410156e+02 5.147005844116211e+01 1.680324316024780e+00
1.573797912597656e+02 5.147380065917969e+01 0.000000000000000e+00
1.581032714843750e+02 5.176110458374023e+01 0.000000000000000e+00
1.578693237304688e+02 5.163006973266602e+01 1.300056934356690e+00
1.595789947509766e+02 5.173880004882813e+01 0.000000000000000e+00
1.596088562011719e+02 5.172426605224609e+01 1.395452737808228e+00
1.588054351806641e+02 5.216477584838867e+01 0.000000000000000e+00
1.587398223876953e+02 5.206529998779297e+01 1.297534584999085e+00
1.604348754882813e+02 5.160298919677734e+01 0.000000000000000e+00
1.606000061035156e+02 5.170000076293945e+01 1.399999976158142e+00
1.616457214355469e+02 5.173588943481445e+01 0.000000000000000e+00
1.616802825927734e+02 5.175125885009766e+01 1.387558698654175e+00
1.628037719726563e+02 5.185452270507813e+01 1.433658003807068e+00
1.629084777832031e+02 5.194727325439453e+01 0.000000000000000e+00
1.629589233398438e+02 5.100255203247070e+01 1.759166836738586e+00
1.629715881347656e+02 5.097839736938477e+01 0.000000000000000e+00
1.636164398193359e+02 5.184317779541016e+01 1.313612699508667e+00
1.638003387451172e+02 5.186077117919922e+01 0.000000000000000e+00
1.637499084472656e+02 5.130391693115234e+01 0.000000000000000e+00
1.637721862792969e+02 5.127492523193359e+01 1.407968640327454e+00
1.644450836181641e+02 5.172348785400391e+01 0.000000000000000e+00
1.644481658935547e+02 5.170831298828125e+01 1.049221634864807e+00
1.060988388061523e+02 5.325581741333008e+01 0.000000000000000e+00
1.058519973754883e+02 5.303788757324219e+01 1.413105726242065e+00
1.050378417968750e+02 5.277926635742188e+01 0.000000000000000e+00
1.056261291503906e+02 5.227036285400391e+01 0.000000000000000e+00
1.056153106689453e+02 5.226005935668945e+01 1.085340499877930e+00
1.050372238159180e+02 5.278628921508789e+01 1.674230456352234e+00
1.067632980346680e+02 5.275612258911133e+01 0.000000000000000e+00
1.064779815673828e+02 5.257276535034180e+01 1.399711132049561e+00
1.078203277587891e+02 5.278731536865234e+01 0.000000000000000e+00
1.077347030639648e+02 5.283849716186523e+01 1.356947422027588e+00
1.094696807861328e+02 5.277646255493164e+01 0.000000000000000e+00
1.086256332397461e+02 5.318430709838867e+01 0.000000000000000e+00
1.095173873901367e+02 5.256492233276367e+01 1.171153306961060e+00
1.087041320800781e+02 5.311407470703125e+01 1.553146481513977e+00
1.101021575927734e+02 5.255745697021484e+01 1.058140277862549e+00
1.101693191528320e+02 5.249630355834961e+01 0.000000000000000e+00
1.596038360595703e+02 5.256848144531250e+01 0.000000000000000e+00
1.595174865722656e+02 5.253987121582031e+01 1.741708755493164e+00
1.603409271240234e+02 5.282690048217773e+01 1.337847948074341e+00
1.602229614257813e+02 5.280789184570313e+01 0.000000000000000e+00
1.617929687500000e+02 5.284534454345703e+01 1.368831396102905e+00
1.619411773681641e+02 5.286346817016602e+01 0.000000000000000e+00
1.609807128906250e+02 5.320474243164063e+01 9.513906836509705e-01
1.610597839355469e+02 5.330295562744141e+01 0.000000000000000e+00
1.628198852539063e+02 5.284019470214844e+01 0.000000000000000e+00
1.627601776123047e+02 5.280938720703125e+01 1.382021427154541e+00
1.639000091552734e+02 5.279999923706055e+01 0.000000000000000e+00
1.638506164550781e+02 5.284695816040039e+01 1.398856163024902e+00
1.649774322509766e+02 5.292377853393555e+01 0.000000000000000e+00
1.650109710693359e+02 5.303137207031250e+01 1.421487808227539e+00
1.651908721923828e+02 5.208506774902344e+01 0.000000000000000e+00
1.651538085937500e+02 5.210090637207031e+01 1.716742753982544e+00
1.657120208740234e+02 5.296384048461914e+01 0.000000000000000e+00
1.659122314453125e+02 5.297268676757813e+01 1.354186534881592e+00
1.659764251708984e+02 5.237870788574219e+01 1.400089263916016e+00
1.659555969238281e+02 5.240588378906250e+01 0.000000000000000e+00
1.666123046875000e+02 5.284020996093750e+01 1.048570871353149e+00
1.666003265380859e+02 5.285380172729492e+01 0.000000000000000e+00
1.035872726440430e+02 5.405416488647461e+01 1.432500600814819e+00
1.036978607177734e+02 5.402678680419922e+01 0.000000000000000e+00
1.035988311767578e+02 5.349898529052734e+01 1.374717116355896e+00
1.029025802612305e+02 5.392742919921875e+01 1.747113108634949e+00
1.029497146606445e+02 5.395219421386719e+01 0.000000000000000e+00
1.036457443237305e+02 5.352171325683594e+01 0.000000000000000e+00
1.044971389770508e+02 5.401409149169922e+01 1.357009410858154e+00
1.048749694824219e+02 5.431239318847656e+01 0.000000000000000e+00
1.043806762695313e+02 5.319668197631836e+01 0.000000000000000e+00
1.043891448974609e+02 5.322264480590820e+01 1.032384514808655e+00
1.055490112304688e+02 5.381661987304688e+01 0.000000000000000e+00
1.053476257324219e+02 5.364368057250977e+01 1.396799325942993e+00
1.063936233520508e+02 5.423727798461914e+01 1.574918389320374e+00
1.071610641479492e+02 5.391207885742188e+01 1.376965880393982e+00
1.066018600463867e+02 5.418721008300781e+01 0.000000000000000e+00
1.072750244140625e+02 5.386624908447266e+01 0.000000000000000e+00
1.080490417480469e+02 5.353505325317383e+01 0.000000000000000e+00
1.079347381591797e+02 5.362952041625977e+01 1.053326606750488e+00
1.617179870605469e+02 5.367011642456055e+01 1.679575681686401e+00
1.617791595458984e+02 5.367306518554688e+01 0.000000000000000e+00
1.624950866699219e+02 5.395241546630859e+01 0.000000000000000e+00
1.622820739746094e+02 5.383233642578125e+01 1.295864582061768e+00
1.639317321777344e+02 5.397375106811523e+01 0.000000000000000e+00
1.639474945068359e+02 5.391371917724609e+01 1.386893272399902e+00
1.631331024169922e+02 5.435740280151367e+01 0.000000000000000e+00
1.631565246582031e+02 5.432057189941406e+01 1.276716351509094e+00
1.649117431640625e+02 5.402333068847656e+01 0.000000000000000e+00
1.646070404052734e+02 5.433583831787109e+01 1.388287782669067e+00
1.662550506591797e+02 5.370103836059570e+01 0.000000000000000e+00
1.661000061035156e+02 5.390000152587891e+01 1.399999976158142e+00
1.670530853271484e+02 5.404467010498047e+01 1.394381523132324e+00
1.669612579345703e+02 5.411833190917969e+01 0.000000000000000e+00
1.671932067871094e+02 5.335720825195313e+01 1.666364073753357e+00
1.671842041015625e+02 5.336714172363281e+01 0.000000000000000e+00
1.677475738525391e+02 5.390266799926758e+01 1.084871530532837e+00
1.677453155517578e+02 5.390510177612305e+01 0.000000000000000e+00
1.027817611694336e+02 5.545598220825195e+01 1.404759645462036e+00
1.026608276367188e+02 5.531126785278320e+01 0.000000000000000e+00
1.023181610107422e+02 5.445785522460938e+01 1.082775354385376e+00
1.017318878173828e+02 5.498780441284180e+01 1.677798748016357e+00
1.017301712036133e+02 5.498073959350586e+01 0.000000000000000e+00
1.023326416015625e+02 5.446583938598633e+01 0.000000000000000e+00
1.034000015258789e+02 5.500000000000000e+01 1.399999976158142e+00
1.032512207031250e+02 5.482292556762695e+01 0.000000000000000e+00
1.043422546386719e+02 5.501552963256836e+01 0.000000000000000e+00
1.044671325683594e+02 5.501690673828125e+01 1.390652894973755e+00
1.053518829345703e+02 5.523267364501953e+01 1.651374578475952e+00
1.059369049072266e+02 5.470081710815430e+01 9.974118471145630e-01
1.053608551025391e+02 5.523849105834961e+01 0.000000000000000e+00
1.059939422607422e+02 5.466807556152344e+01 0.000000000000000e+00
1.637381134033203e+02 5.487607574462891e+01 0.000000000000000e+00
1.636590728759766e+02 5.476900482177734e+01 1.674116611480713e+00
1.650776824951172e+02 5.504436492919922e+01 0.000000000000000e+00
1.650000000000000e+02 5.500000000000000e+01 1.399999976158142e+00
1.643640899658203e+02 5.540871810913086e+01 0.000000000000000e+00
1.642676086425781e+02 5.530754470825195e+01 1.032157182693481e+00
1.660059051513672e+02 5.491324996948242e+01 0.000000000000000e+00
1.660736389160156e+02 5.498985671997070e+01 1.397328615188599e+00
1.671513519287109e+02 5.503866577148438e+01 0.000000000000000e+00
1.671619567871094e+02 5.504546356201172e+01 1.390190005302429e+00
1.681397094726563e+02 5.516202545166016e+01 1.402603745460510e+00
1.680001373291016e+02 5.529787063598633e+01 0.000000000000000e+00
1.683000488281250e+02 5.444999694824219e+01 1.709154486656189e+00
1.682988433837891e+02 5.445127105712891e+01 0.000000000000000e+00
1.688500061035156e+02 5.500001907348633e+01 1.091220259666443e+00
1.688500061035156e+02 5.500000000000000e+01 0.000000000000000e+00
1.002969589233398e+02 5.629643630981445e+01 0.000000000000000e+00
1.004027786254883e+02 5.630224227905273e+01 1.406294584274292e+00
9.962907409667969e+01 5.616380691528320e+01 0.000000000000000e+00
1.003138885498047e+02 5.573421859741211e+01 0.000000000000000e+00
1.002879028320313e+02 5.570356750488281e+01 1.352657318115234e+00
9.959333801269531e+01 5.613175964355469e+01 1.737598896026611e+00
1.012329483032227e+02 5.628218841552734e+01 0.000000000000000e+00
1.016468734741211e+02 5.652532577514648e+01 1.377391099929810e+00
1.010749588012695e+02 5.542748641967773e+01 1.014352560043335e+00
1.010581207275391e+02 5.540432739257813e+01 0.000000000000000e+00
1.023039855957031e+02 5.606502914428711e+01 1.387319326400757e+00
1.021325836181641e+02 5.588834381103516e+01 0.000000000000000e+00
1.039781570434570e+02 5.605588912963867e+01 0.000000000000000e+00
1.031706237792969e+02 5.641766738891602e+01 0.000000000000000e+00
1.038732070922852e+02 5.610486602783203e+01 1.376658678054810e+00
1.032127990722656e+02 5.639067459106445e+01 1.556274652481079e+00
1.046050567626953e+02 5.581487274169922e+01 1.039997935295105e+00
1.046689529418945e+02 5.573627853393555e+01 0.000000000000000e+00
1.651225738525391e+02 5.585132598876953e+01 0.000000000000000e+00
1.650370941162109e+02 5.583484649658203e+01 1.745504617691040e+00
1.658597869873047e+02 5.612528610229492e+01 1.342504739761353e+00
1.658859252929688e+02 5.618093872070313e+01 0.000000000000000e+00
1.672352752685547e+02 5.611925125122070e+01 1.367391705513001e+00
1.672887268066406e+02 5.601018524169922e+01 0.000000000000000e+00
1.664332885742188e+02 5.650907897949219e+01 9.527277946472168e-01
1.665001220703125e+02 5.659871292114258e+01 0.000000000000000e+00
1.682609100341797e+02 5.613896179199219e+01 0.000000000000000e+00
1.682673797607422e+02 5.614185714721680e+01 1.396001577377319e+00
1.692402801513672e+02 5.626243972778320e+01 1.401057958602905e+00
1.690921783447266e+02 5.640778732299805e+01 0.000000000000000e+00
1.694000091552734e+02 5.555000686645508e+01 1.698347330093384e+00
1.694000091552734e+02 5.554999923706055e+01 0.000000000000000e+00
1.699501495361328e+02 5.610014343261719e+01 1.089398384094238e+00
1.699500122070313e+02 5.609999847412109e+01 0.000000000000000e+00
9.913528442382813e+01 5.732765960693359e+01 0.000000000000000e+00
9.920631408691406e+01 5.739479064941406e+01 1.400461196899414e+00
9.845794677734375e+01 5.720606613159180e+01 0.000000000000000e+00
9.902614593505859e+01 5.667036437988281e+01 0.000000000000000e+00
9.901663208007813e+01 5.666245269775391e+01 1.093533992767334e+00
9.845274353027344e+01 5.720192337036133e+01 1.696698188781738e+00
1.001518020629883e+02 5.722378921508789e+01 0.000000000000000e+00
1.001971817016602e+02 5.726053237915039e+01 1.390365123748779e+00
1.012911300659180e+02 5.716712951660156e+01 0.000000000000000e+00
1.012187881469727e+02 5.714611053466797e+01 1.376399278640747e+00
1.027703018188477e+02 5.679332351684570e+01 0.000000000000000e+00
1.022058181762695e+02 5.730983734130859e+01 0.000000000000000e+00
1.026958770751953e+02 5.684458923339844e+01 9.779143929481506e-01
1.021259002685547e+02 5.737626647949219e+01 1.622992277145386e+00
1.670062713623047e+02 5.701538085937500e+01 1.626942276954651e+00
1.670657653808594e+02 5.709340286254883e+01 0.000000000000000e+00
1.683333740234375e+02 5.720650482177734e+01 1.378894329071045e+00
1.683897705078125e+02 5.711021804809570e+01 0.000000000000000e+00
1.675327911376953e+02 5.753298187255859e+01 1.008139848709106e+00
1.676146545410156e+02 5.761890411376953e+01 0.000000000000000e+00
1.693610382080078e+02 5.723896408081055e+01 0.000000000000000e+00
1.693591308593750e+02 5.727204513549805e+01 1.393046140670776e+00
1.703532714843750e+02 5.735378265380859e+01 1.403013467788696e+00
1.702426147460938e+02 5.748466873168945e+01 0.000000000000000e+00
1.705024414062500e+02 5.664860916137695e+01 1.704723238945007e+00
1.705017395019531e+02 5.665171051025391e+01 0.000000000000000e+00
1.710893859863281e+02 5.716842269897461e+01 1.094084262847900e+00
1.710955047607422e+02 5.717035675048828e+01 0.000000000000000e+00
9.802727508544922e+01 5.842364120483398e+01 0.000000000000000e+00
9.807778930664063e+01 5.847945404052734e+01 1.398864746093750e+00
9.734999847412109e+01 5.829999923706055e+01 0.000000000000000e+00
9.790197753906250e+01 5.775151062011719e+01 0.000000000000000e+00
9.790029907226563e+01 5.774997711181641e+01 1.089609265327454e+00
9.735000610351563e+01 5.829998779296875e+01 1.693217515945435e+00
9.905372619628906e+01 5.832511138916016e+01 0.000000000000000e+00
9.909561157226563e+01 5.836222457885742e+01 1.391429781913757e+00
1.001947402954102e+02 5.823746871948242e+01 0.000000000000000e+00
1.001039505004883e+02 5.821241760253906e+01 1.378844499588013e+00
1.016445770263672e+02 5.785522079467773e+01 0.000000000000000e+00
1.010966186523438e+02 5.839770126342773e+01 0.000000000000000e+00
1.015755767822266e+02 5.792173767089844e+01 9.712847471237183e-01
1.010152206420898e+02 5.847908782958984e+01 1.629702925682068e+00
1.680959167480469e+02 5.808817291259766e+01 1.654062628746033e+00
1.681730041503906e+02 5.816981887817383e+01 0.000000000000000e+00
1.694891357421875e+02 5.832918930053711e+01 1.377464532852173e+00
1.696482543945313e+02 5.833979797363281e+01 0.000000000000000e+00
1.686829223632813e+02 5.862179565429688e+01 1.004028320312500e+00
1.687742919921875e+02 5.871363067626953e+01 0.000000000000000e+00
1.707375793457031e+02 5.808947753906250e+01 0.000000000000000e+00
1.705000000000000e+02 5.829999923706055e+01 1.399999976158142e+00
1.711825714111328e+02 5.876238632202148e+01 1.393372416496277e+00
1.716155242919922e+02 5.852991485595703e+01 0.000000000000000e+00
1.717665405273438e+02 5.759560012817383e+01 1.746036529541016e+00
1.718045654296875e+02 5.756762695312500e+01 0.000000000000000e+00
1.723826141357422e+02 5.845734405517578e+01 1.309800624847412e+00
1.725639495849609e+02 5.847174835205078e+01 0.000000000000000e+00
1.725592803955078e+02 5.790051651000977e+01 0.000000000000000e+00
1.725800476074219e+02 5.787614059448242e+01 1.402913451194763e+00
1.732013092041016e+02 5.835220718383789e+01 0.000000000000000e+00
1.732131347656250e+02 5.833925247192383e+01 1.050978422164917e+00
9.729124450683594e+01 5.985883331298828e+01 0.000000000000000e+00
9.704886627197266e+01 5.964064788818359e+01 1.415149450302124e+00
9.625000000000000e+01 5.940000152587891e+01 0.000000000000000e+00
9.680000305175781e+01 5.884999847412109e+01 0.000000000000000e+00
9.679991912841797e+01 5.885008239746094e+01 1.090195775032044e+00
9.624877166748047e+01 5.940300750732422e+01 1.697040677070618e+00
9.790000152587891e+01 5.940000152587891e+01 0.000000000000000e+00
9.767638397216797e+01 5.917391204833984e+01 1.400070309638977e+00
9.903170013427734e+01 5.938251113891602e+01 0.000000000000000e+00
9.890692901611328e+01 5.943449783325195e+01 1.346165418624878e+00
1.005393066406250e+02 5.896232223510742e+01 0.000000000000000e+00
9.993820190429688e+01 5.955286407470703e+01 0.000000000000000e+00
1.004613647460938e+02 5.903549194335938e+01 9.794337749481201e-01
9.983705902099609e+01 5.964178466796875e+01 1.686152935028076e+00
1.694081726074219e+02 5.914389419555664e+01 1.689844965934753e+00
1.694721984863281e+02 5.914400100708008e+01 0.000000000000000e+00
1.701869049072266e+02 5.944622421264648e+01 0.000000000000000e+00
1.699709930419922e+02 5.931147766113281e+01 1.287400722503662e+00
1.716446380615234e+02 5.952138900756836e+01 0.000000000000000e+00
1.716233215332031e+02 5.939418029785156e+01 1.397533655166626e+00
1.708405303955078e+02 5.986221694946289e+01 0.000000000000000e+00
1.707677154541016e+02 5.975989913940430e+01 9.867103099822998e-01
1.726795349121094e+02 5.945097732543945e+01 0.000000000000000e+00
1.726503143310547e+02 5.944701004028320e+01 1.398856163024902e+00
1.736749267578125e+02 5.953088378906250e+01 0.000000000000000e+00
1.736304779052734e+02 5.957852554321289e+01 1.400766730308533e+00
1.737844696044922e+02 5.886668014526367e+01 0.000000000000000e+00
1.737933654785156e+02 5.885707855224609e+01 1.684669494628906e+00
1.743453826904297e+02 5.940497207641602e+01 0.000000000000000e+00
1.743476104736328e+02 5.940260314941406e+01 1.084973573684692e+00
9.613730621337891e+01 6.085347747802734e+01 0.000000000000000e+00
9.589628601074219e+01 6.074636077880859e+01 1.352137684822083e+00
9.523381805419922e+01 6.054899597167969e+01 0.000000000000000e+00
9.571290588378906e+01 5.995864486694336e+01 0.000000000000000e+00
9.570313262939453e+01 5.997528839111328e+01 1.063009738922119e+00
9.513871765136719e+01 6.066057205200195e+01 1.479675769805908e+00
9.676746368408203e+01 6.042461776733398e+01 0.000000000000000e+00
9.654977416992188e+01 6.024441146850586e+01 1.394164681434631e+00
9.760979461669922e+01 6.082822799682617e+01 1.573021888732910e+00
9.835881042480469e+01 6.051091003417969e+01 1.376677274703980e+00
9.788422393798828e+01 6.070167541503906e+01 0.000000000000000e+00
9.846962738037109e+01 6.046448135375977e+01 0.000000000000000e+00
9.922441101074219e+01 6.008973312377930e+01 0.000000000000000e+00
9.911689758300781e+01 6.020219802856445e+01 1.046189069747925e+00
1.714444274902344e+02 6.038024520874023e+01 0.000000000000000e+00
1.713496093750000e+02 6.025935363769531e+01 1.691904306411743e+00
1.728072204589844e+02 6.055224227905273e+01 0.000000000000000e+00
1.728393554687500e+02 6.052008056640625e+01 1.396656990051270e+00
1.720604095458984e+02 6.090284729003906e+01 0.000000000000000e+00
1.719653320312500e+02 6.080545806884766e+01 1.038444042205811e+00
1.738000030517578e+02 6.050000000000000e+01 0.000000000000000e+00
1.741009826660156e+02 6.019876861572266e+01 1.402751564979553e+00
1.745796508789063e+02 6.086572265625000e+01 0.000000000000000e+00
1.747196807861328e+02 6.070765686035156e+01 1.376339673995972e+00
1.748988494873047e+02 5.995124053955078e+01 0.000000000000000e+00
1.749000549316406e+02 5.994997787475586e+01 1.681769490242004e+00
1.754500122070313e+02 6.050000000000000e+01 0.000000000000000e+00
1.754504699707031e+02 6.050042343139648e+01 1.074593424797058e+00
9.577639770507813e+01 6.134417343139648e+01 0.000000000000000e+00
9.577471160888672e+01 6.151738739013672e+01 1.324789285659790e+00
9.472624206542969e+01 6.130675888061523e+01 1.102464199066162e+00
9.480821990966797e+01 6.116540145874023e+01 0.000000000000000e+00
9.663427734375000e+01 6.177160263061523e+01 1.600615501403809e+00
9.715528106689453e+01 6.128143692016602e+01 9.933131933212280e-01
9.666725158691406e+01 6.174547958374023e+01 0.000000000000000e+00
9.721592712402344e+01 6.123976898193359e+01 0.000000000000000e+00
1.728223724365234e+02 6.134914398193359e+01 0.000000000000000e+00
1.727162933349609e+02 6.132973098754883e+01 1.749423861503601e+00
1.735347595214844e+02 6.162011718750000e+01 1.348122358322144e+00
1.735851593017578e+02 6.167756271362305e+01 0.000000000000000e+00
1.752148742675781e+02 6.129493331909180e+01 1.394668817520142e+00
1.749832153320313e+02 6.156338119506836e+01 0.000000000000000e+00
1.741041717529297e+02 6.200122070312500e+01 9.575483798980713e-01
1.741733245849609e+02 6.208831024169922e+01 0.000000000000000e+00
1.755827026367188e+02 6.204482269287109e+01 0.000000000000000e+00
1.758669586181641e+02 6.173048782348633e+01 1.402054071426392e+00
1.760077362060547e+02 6.105258941650391e+01 0.000000000000000e+00
1.760040588378906e+02 6.104911804199219e+01 1.675075173377991e+00
1.766188964843750e+02 6.157791519165039e+01 0.000000000000000e+00
1.766016693115234e+02 6.157243347167969e+01 1.092097640037537e+00
9.462832641601563e+01 6.272999572753906e+01 1.445106267929077e+00
9.470929718017578e+01 6.281042861938477e+01 0.000000000000000e+00
9.436582183837891e+01 6.180045700073242e+01 1.387136101722717e+00
9.381011962890625e+01 6.251259994506836e+01 1.800303936004639e+00
9.385021972656250e+01 6.247762680053711e+01 0.000000000000000e+00
9.433546447753906e+01 6.179504776000977e+01 0.000000000000000e+00
9.605099487304688e+01 6.244005203247070e+01 1.635640025138855e+00
9.572715759277344e+01 6.306863403320313e+01 1.511142015457153e+00
9.622367095947266e+01 6.222670745849609e+01 0.000000000000000e+00
9.581209564208984e+01 6.297509002685547e+01 0.000000000000000e+00
1.745621795654297e+02 6.240542221069336e+01 1.554573893547058e+00
1.744869537353516e+02 6.269756698608398e+01 0.000000000000000e+00
1.763167572021484e+02 6.240171051025391e+01 1.397447705268860e+00
1.760000000000000e+02 6.270000076293945e+01 0.000000000000000e+00
1.748438568115234e+02 6.298121261596680e+01 1.163750648498535e+00
1.749066162109375e+02 6.327369308471680e+01 0.000000000000000e+00
1.770846557617188e+02 6.282661437988281e+01 0.000000000000000e+00
1.771492462158203e+02 6.287757873535156e+01 1.422123193740845e+00
1.773365173339844e+02 6.197826385498047e+01 0.000000000000000e+00
1.772837982177734e+02 6.200254058837891e+01 1.771284461021423e+00
1.778776092529297e+02 6.303136444091797e+01 0.000000000000000e+00
1.780055694580078e+02 6.293519973754883e+01 1.367407560348511e+00
1.780727539062500e+02 6.230784225463867e+01 1.410380721092224e+00
1.780410766601563e+02 6.233889007568359e+01 0.000000000000000e+00
1.786172790527344e+02 6.300143814086914e+01 1.187380909919739e+00
1.785240783691406e+02 6.294253540039063e+01 0.000000000000000e+00
9.398033142089844e+01 6.422953796386719e+01 1.385011434555054e+00
9.382968139648438e+01 6.405293273925781e+01 0.000000000000000e+00
9.342276763916016e+01 6.318385314941406e+01 1.079154491424561e+00
9.293154144287109e+01 6.379029846191406e+01 1.674965977668762e+00
9.291709136962891e+01 6.377550506591797e+01 0.000000000000000e+00
9.341689300537109e+01 6.316117095947266e+01 0.000000000000000e+00
9.459999847412109e+01 6.379999923706055e+01 1.399999976158142e+00
9.438619995117188e+01 6.352797698974609e+01 0.000000000000000e+00
9.546415710449219e+01 6.376139068603516e+01 0.000000000000000e+00
9.538280487060547e+01 6.396683120727539e+01 1.559147953987122e+00
1.760762176513672e+02 6.377591323852539e+01 0.000000000000000e+00
1.759929351806641e+02 6.366868972778320e+01 1.399116039276123e+00
1.753554687500000e+02 6.401374053955078e+01 0.000000000000000e+00
1.751974945068359e+02 6.378768920898438e+01 1.228224396705627e+00
1.770102081298828e+02 6.373710250854492e+01 0.000000000000000e+00
1.770403137207031e+02 6.380154418945313e+01 1.396215438842773e+00
1.777616577148438e+02 6.423110961914063e+01 0.000000000000000e+00
1.780578308105469e+02 6.383222198486328e+01 1.388695240020752e+00
1.789328155517578e+02 6.364021301269531e+01 0.000000000000000e+00
1.789811859130859e+02 6.377246093750000e+01 1.172189474105835e+00
9.287561798095703e+01 6.532591247558594e+01 1.372819900512695e+00
9.261327362060547e+01 6.523439025878906e+01 0.000000000000000e+00
9.240000915527344e+01 6.436569976806641e+01 1.016530990600586e+00
9.195987701416016e+01 6.487821960449219e+01 1.520047068595886e+00
9.189635467529297e+01 6.500962829589844e+01 0.000000000000000e+00
9.238175964355469e+01 6.438390350341797e+01 0.000000000000000e+00
9.351181030273438e+01 6.484600067138672e+01 1.372125625610352e+00
9.334536743164063e+01 6.470538330078125e+01 0.000000000000000e+00
9.499373626708984e+01 6.441524505615234e+01 0.000000000000000e+00
9.447888946533203e+01 6.498940277099609e+01 0.000000000000000e+00
9.493556213378906e+01 6.450680541992188e+01 9.620476961135864e-01
9.441476440429688e+01 6.507100677490234e+01 1.619387149810791e+00
1.760976562500000e+02 6.457509613037109e+01 0.000000000000000e+00
1.759912109375000e+02 6.456687927246094e+01 1.793667435646057e+00
1.768245697021484e+02 6.490118408203125e+01 1.353977322578430e+00
1.767245483398438e+02 6.486289215087891e+01 0.000000000000000e+00
1.785121612548828e+02 6.459782409667969e+01 1.397529602050781e+00
1.782000122070313e+02 6.490000152587891e+01 0.000000000000000e+00
1.774006805419922e+02 6.529576873779297e+01 9.577486515045166e-01
1.774688415527344e+02 6.538036346435547e+01 0.000000000000000e+00
1.789479980468750e+02 6.534838104248047e+01 0.000000000000000e+00
1.793000030517578e+02 6.490000152587891e+01 1.399999976158142e+00
1.795544281005859e+02 6.412417602539063e+01 0.000000000000000e+00
1.795016632080078e+02 6.418130493164063e+01 1.769068956375122e+00
1.800146484375000e+02 6.508363342285156e+01 0.000000000000000e+00
1.802162322998047e+02 6.503923797607422e+01 1.354848623275757e+00
1.802904052734375e+02 6.446897888183594e+01 1.407765626907349e+00
1.802756042480469e+02 6.448699188232422e+01 0.000000000000000e+00
1.809138946533203e+02 6.494039154052734e+01 1.049050331115723e+00
1.809063415527344e+02 6.494816589355469e+01 0.000000000000000e+00
9.255570220947266e+01 6.593326568603516e+01 0.000000000000000e+00
9.242628479003906e+01 6.579097747802734e+01 1.359953522682190e+00
9.151107025146484e+01 6.558477020263672e+01 0.000000000000000e+00
9.152738952636719e+01 6.553941345214844e+01 1.204128384590149e+00
9.393225860595703e+01 6.555446624755859e+01 0.000000000000000e+00
9.337716674804688e+01 6.612509155273438e+01 0.000000000000000e+00
9.386893463134766e+01 6.562236022949219e+01 9.699294567108154e-01
9.331961059570313e+01 6.618055725097656e+01 1.623042941093445e+00
1.778525695800781e+02 6.569533538818359e+01 1.561849713325501e+00
1.777951965332031e+02 6.598432922363281e+01 0.000000000000000e+00
1.792916259765625e+02 6.602542877197266e+01 1.373427391052246e+00
1.793141021728516e+02 6.603393554687500e+01 0.000000000000000e+00
1.781413879394531e+02 6.629467010498047e+01 1.146785497665405e+00
1.781991577148438e+02 6.656150817871094e+01 0.000000000000000e+00
1.805876007080078e+02 6.581667327880859e+01 0.000000000000000e+00
1.804000091552734e+02 6.600000000000000e+01 1.399999976158142e+00
1.813376770019531e+02 6.619839477539063e+01 1.405923724174500e+00
1.813730163574219e+02 6.632137298583984e+01 0.000000000000000e+00
1.814773254394531e+02 6.548630523681641e+01 1.677383661270142e+00
1.814522705078125e+02 6.549958801269531e+01 0.000000000000000e+00
1.819374237060547e+02 6.627325439453125e+01 1.214703798294067e+00
1.818581085205078e+02 6.619326019287109e+01 0.000000000000000e+00
9.135060119628906e+01 6.713302612304688e+01 0.000000000000000e+00
9.130000305175781e+01 6.709999847412109e+01 1.399999976158142e+00
9.058078765869141e+01 6.684329986572266e+01 0.000000000000000e+00
9.108127593994141e+01 6.615069580078125e+01 0.000000000000000e+00
9.107198333740234e+01 6.619107055664063e+01 1.390407562255859e+00
9.053051757812500e+01 6.688461303710938e+01 1.819204568862915e+00
9.248901367187500e+01 6.745729827880859e+01 0.000000000000000e+00
9.285870361328125e+01 6.675077819824219e+01 0.000000000000000e+00
9.239333343505859e+01 6.749508666992188e+01 1.542744398117065e+00
9.292443847656250e+01 6.660147857666016e+01 1.282102465629578e+00
1.793253326416016e+02 6.711292266845703e+01 0.000000000000000e+00
1.792296447753906e+02 6.699621582031250e+01 1.398995637893677e+00
1.785903472900391e+02 6.730298614501953e+01 0.000000000000000e+00
1.784433288574219e+02 6.708486938476563e+01 1.227770447731018e+00
1.803297424316406e+02 6.723086547851563e+01 0.000000000000000e+00
1.799949035644531e+02 6.751830291748047e+01 1.390283346176148e+00
1.813647308349609e+02 6.715560913085938e+01 0.000000000000000e+00
1.812890167236328e+02 6.710129547119141e+01 1.384406566619873e+00
1.821983337402344e+02 6.695973205566406e+01 0.000000000000000e+00
1.822346038818359e+02 6.711196899414063e+01 1.161510586738586e+00
9.056398010253906e+01 6.852296447753906e+01 0.000000000000000e+00
9.039835357666016e+01 6.836892700195313e+01 1.382284164428711e+00
8.962527465820313e+01 6.816447448730469e+01 0.000000000000000e+00
9.012930297851563e+01 6.754677581787109e+01 0.000000000000000e+00
9.013228607177734e+01 6.757199859619141e+01 1.050377368927002e+00
8.963619995117188e+01 6.818701934814453e+01 1.676209926605225e+00
9.129248046875000e+01 6.799690246582031e+01 0.000000000000000e+00
9.102529907226563e+01 6.799351501464844e+01 1.399999856948853e+00
9.220126342773438e+01 6.811769866943359e+01 1.508265256881714e+00
9.214443969726563e+01 6.820298767089844e+01 0.000000000000000e+00
1.791447143554688e+02 6.798220825195313e+01 0.000000000000000e+00
1.790353851318359e+02 6.788824462890625e+01 1.738169550895691e+00
1.804411621093750e+02 6.826754760742188e+01 0.000000000000000e+00
1.804243927001953e+02 6.817140197753906e+01 1.399999856948853e+00
1.797037658691406e+02 6.860686492919922e+01 0.000000000000000e+00
1.795917968750000e+02 6.849890899658203e+01 1.035203456878662e+00
1.814360046386719e+02 6.825881958007813e+01 0.000000000000000e+00
1.814223022460938e+02 6.828569030761719e+01 1.396369695663452e+00
1.824282226562500e+02 6.833171081542969e+01 0.000000000000000e+00
1.824051513671875e+02 6.845637512207031e+01 1.394322156906128e+00
1.826219482421875e+02 6.765941619873047e+01 0.000000000000000e+00
1.826169891357422e+02 6.766487884521484e+01 1.689149022102356e+00
1.829810638427734e+02 6.839780426025391e+01 0.000000000000000e+00
1.829681243896484e+02 6.823742675781250e+01 1.159412503242493e+00
8.928406524658203e+01 6.946135711669922e+01 0.000000000000000e+00
8.926394653320313e+01 6.954477691650391e+01 1.394330143928528e+00
8.873510742187500e+01 6.948484802246094e+01 0.000000000000000e+00
8.912572479248047e+01 6.877268981933594e+01 0.000000000000000e+00
8.912557983398438e+01 6.878497314453125e+01 1.069473624229431e+00
8.866798400878906e+01 6.953901672363281e+01 1.542629003524780e+00
9.019999694824219e+01 6.930000305175781e+01 0.000000000000000e+00
8.989488983154297e+01 6.899565124511719e+01 1.402430415153503e+00
9.132588958740234e+01 6.965321350097656e+01 1.495632410049439e+00
9.167422485351563e+01 6.892881011962891e+01 1.690777063369751e+00
9.133048248291016e+01 6.972269439697266e+01 0.000000000000000e+00
9.173664093017578e+01 6.885028076171875e+01 0.000000000000000e+00
1.801398162841797e+02 6.922408294677734e+01 0.000000000000000e+00
1.800929260253906e+02 6.908270263671875e+01 1.532107830047607e+00
1.815000000000000e+02 6.930000305175781e+01 0.000000000000000e+00
1.815157165527344e+02 6.937782287597656e+01 1.383986234664917e+00
1.803982086181641e+02 6.987145996093750e+01 0.000000000000000e+00
1.804096832275391e+02 6.980332183837891e+01 1.214732289314270e+00
1.822978973388672e+02 6.917589569091797e+01 0.000000000000000e+00
1.824321136474609e+02 6.930049896240234e+01 1.374067425727844e+00
1.832594909667969e+02 6.909070587158203e+01 1.212622404098511e+00
1.832993011474609e+02 6.914412689208984e+01 0.000000000000000e+00
8.920993804931641e+01 7.039107513427734e+01 0.000000000000000e+00
8.958020019531250e+01 7.079203033447266e+01 1.382468461990356e+00
8.837160491943359e+01 7.038999176025391e+01 1.599367260932922e+00
8.840104675292969e+01 7.025068664550781e+01 0.000000000000000e+00
9.026323699951172e+01 7.030030059814453e+01 0.000000000000000e+00
9.023203277587891e+01 7.028407287597656e+01 1.384089469909668e+00
9.106030273437500e+01 7.035797119140625e+01 0.000000000000000e+00
9.098239135742188e+01 7.056385803222656e+01 1.556147336959839e+00
1.814787902832031e+02 7.023905944824219e+01 0.000000000000000e+00
1.814925384521484e+02 7.036904907226563e+01 1.411556243896484e+00
1.807476806640625e+02 7.060797119140625e+01 1.179813981056213e+00
1.807630462646484e+02 7.059156799316406e+01 0.000000000000000e+00
1.825377807617188e+02 7.045064544677734e+01 0.000000000000000e+00
1.826000061035156e+02 7.040000152587891e+01 1.399999976158142e+00
1.835506439208984e+02 7.055014038085938e+01 1.404390931129456e+00
1.833953094482422e+02 7.070857238769531e+01 0.000000000000000e+00
1.837299346923828e+02 6.982543945312500e+01 1.711166024208069e+00
1.837507629394531e+02 6.979415130615234e+01 0.000000000000000e+00
1.842577667236328e+02 7.039273834228516e+01 1.087766408920288e+00
1.842660369873047e+02 7.038183593750000e+01 0.000000000000000e+00
8.848334503173828e+01 7.192552185058594e+01 1.382259249687195e+00
8.835787200927734e+01 7.178266906738281e+01 0.000000000000000e+00
8.795534515380859e+01 7.092407989501953e+01 1.079148054122925e+00
8.744231414794922e+01 7.149430847167969e+01 1.726817488670349e+00
8.743352508544922e+01 7.148347473144531e+01 0.000000000000000e+00
8.794841003417969e+01 7.089823913574219e+01 0.000000000000000e+00
8.910012054443359e+01 7.142235565185547e+01 1.371895790100098e+00
8.894554901123047e+01 7.127591705322266e+01 0.000000000000000e+00
9.059262084960938e+01 7.101429748535156e+01 0.000000000000000e+00
9.007937622070313e+01 7.159709167480469e+01 0.000000000000000e+00
9.053506469726563e+01 7.110674285888672e+01 9.616698622703552e-01
9.001815032958984e+01 7.167261505126953e+01 1.617068171501160e+00
1.812591094970703e+02 7.122026824951172e+01 1.711505651473999e+00
1.813121795654297e+02 7.125648498535156e+01 0.000000000000000e+00
1.826321563720703e+02 7.149501800537109e+01 1.385152339935303e+00
1.827265472412109e+02 7.140847015380859e+01 0.000000000000000e+00
1.817908020019531e+02 7.179849243164063e+01 1.018631815910339e+00
1.818589172363281e+02 7.185570526123047e+01 0.000000000000000e+00
1.836304779052734e+02 7.159494018554688e+01 0.000000000000000e+00
1.836478881835938e+02 7.155827331542969e+01 1.398486614227295e+00
1.846279602050781e+02 7.171325683593750e+01 1.413678407669067e+00
1.846310119628906e+02 7.189421081542969e+01 0.000000000000000e+00
1.847846069335938e+02 7.097564697265625e+01 1.705555438995361e+00
1.847711029052734e+02 7.097853088378906e+01 0.000000000000000e+00
1.852397613525391e+02 7.176798248291016e+01 1.217297434806824e+00
1.851636962890625e+02 7.168691253662109e+01 0.000000000000000e+00
8.705322265625000e+01 7.274719238281250e+01 1.398738861083984e+00
8.719269561767578e+01 7.285432434082031e+01 0.000000000000000e+00
8.689714813232422e+01 7.204820251464844e+01 1.079437255859375e+00
8.635092163085938e+01 7.260279083251953e+01 1.686116695404053e+00
8.634618377685547e+01 7.260652160644531e+01 0.000000000000000e+00
8.689508819580078e+01 7.204507446289063e+01 0.000000000000000e+00
8.800000000000000e+01 7.259999847412109e+01 1.399999976158142e+00
8.783966064453125e+01 7.241997528076172e+01 0.000000000000000e+00
8.962266540527344e+01 7.178681945800781e+01 0.000000000000000e+00
8.919868469238281e+01 7.293819427490234e+01 0.000000000000000e+00
8.963416290283203e+01 7.207956695556641e+01 1.277041077613831e+00
8.910373687744141e+01 7.294822692871094e+01 1.490122437477112e+00
1.822351837158203e+02 7.226147460937500e+01 1.542678952217102e+00
1.822942504882813e+02 7.246044921875000e+01 0.000000000000000e+00
1.836712036132813e+02 7.264226531982422e+01 1.368526697158814e+00
1.837323608398438e+02 7.267220306396484e+01 0.000000000000000e+00
1.825405883789063e+02 7.290934753417969e+01 1.137375473976135e+00
1.826069793701172e+02 7.316032409667969e+01 0.000000000000000e+00
1.846760406494141e+02 7.266801452636719e+01 0.000000000000000e+00
1.845887908935547e+02 7.259377288818359e+01 1.372411251068115e+00
1.854999542236328e+02 7.245787048339844e+01 0.000000000000000e+00
1.855350646972656e+02 7.261078643798828e+01 1.162590384483337e+00
8.595660400390625e+01 7.388446807861328e+01 1.382098555564880e+00
8.595301055908203e+01 7.406721496582031e+01 0.000000000000000e+00
8.583094787597656e+01 7.318872070312500e+01 1.072368860244751e+00
8.544293975830078e+01 7.374032592773438e+01 1.573339700698853e+00
8.542165374755859e+01 7.393660736083984e+01 0.000000000000000e+00
8.582176971435547e+01 7.321871948242188e+01 0.000000000000000e+00
8.696975708007813e+01 7.374593353271484e+01 1.387287139892578e+00
8.695006561279297e+01 7.375865936279297e+01 0.000000000000000e+00
8.804313659667969e+01 7.340779876708984e+01 0.000000000000000e+00
8.803480529785156e+01 7.358421325683594e+01 1.350167036056519e+00
8.890048217773438e+01 7.360051727294922e+01 1.500625252723694e+00
8.884107208251953e+01 7.370238494873047e+01 0.000000000000000e+00
1.837167358398438e+02 7.372935485839844e+01 0.000000000000000e+00
1.836210479736328e+02 7.358155059814453e+01 1.393631696701050e+00
1.830192871093750e+02 7.393222045898438e+01 0.000000000000000e+00
1.828514251708984e+02 7.370600891113281e+01 1.217911005020142e+00
1.848000030517578e+02 7.370000457763672e+01 0.000000000000000e+00
1.847517700195313e+02 7.374473571777344e+01 1.399999856948853e+00
1.857482910156250e+02 7.387072753906250e+01 0.000000000000000e+00
1.857094421386719e+02 7.398769378662109e+01 1.396003246307373e+00
1.859229888916016e+02 7.316062164306641e+01 0.000000000000000e+00
1.859168701171875e+02 7.316457366943359e+01 1.692288041114807e+00
1.862837982177734e+02 7.390549468994141e+01 0.000000000000000e+00
1.862685394287109e+02 7.373846435546875e+01 1.160007596015930e+00
8.617623138427734e+01 7.508663177490234e+01 0.000000000000000e+00
8.580000305175781e+01 7.480000305175781e+01 1.399999976158142e+00
8.509461212158203e+01 7.467383575439453e+01 0.000000000000000e+00
8.514977264404297e+01 7.457927703857422e+01 1.574529409408569e+00
8.682723999023438e+01 7.473841094970703e+01 0.000000000000000e+00
8.691352081298828e+01 7.476829528808594e+01 1.372533321380615e+00
8.781190490722656e+01 7.497060394287109e+01 1.612498760223389e+00
8.832050323486328e+01 7.440230560302734e+01 9.717370867729187e-01
8.784480285644531e+01 7.492466735839844e+01 0.000000000000000e+00
8.836542510986328e+01 7.434831237792969e+01 0.000000000000000e+00
1.835629425048828e+02 7.460085296630859e+01 0.000000000000000e+00
1.834372711181641e+02 7.449258422851563e+01 1.742188692092896e+00
1.848314666748047e+02 7.483974456787109e+01 0.000000000000000e+00
1.848342895507813e+02 7.479297637939453e+01 1.392302393913269e+00
1.840773315429688e+02 7.517709350585938e+01 0.000000000000000e+00
1.839821166992188e+02 7.508725738525391e+01 1.041694998741150e+00
1.859000091552734e+02 7.480000305175781e+01 0.000000000000000e+00
1.853044586181641e+02 7.535051727294922e+01 1.396997570991516e+00
1.865572967529297e+02 7.459447479248047e+01 1.208832025527954e+00
1.866029663085938e+02 7.465486145019531e+01 0.000000000000000e+00
8.506571960449219e+01 7.622036743164063e+01 0.000000000000000e+00
8.490330505371094e+01 7.607921600341797e+01 1.381613254547119e+00
8.413273620605469e+01 7.588619232177734e+01 0.000000000000000e+00
8.464602661132813e+01 7.530657196044922e+01 0.000000000000000e+00
8.466287994384766e+01 7.530300903320313e+01 1.062426090240479e+00
8.414449310302734e+01 7.589458465576172e+01 1.678902029991150e+00
8.580000305175781e+01 7.590000152587891e+01 0.000000000000000e+00
8.549765777587891e+01 7.558104705810547e+01 1.389999628067017e+00
8.673200988769531e+01 7.606650543212891e+01 1.598698139190674e+00
8.724124145507813e+01 7.554891204833984e+01 9.862771034240723e-01
8.676471710205078e+01 7.602781677246094e+01 0.000000000000000e+00
8.730233001708984e+01 7.548473358154297e+01 0.000000000000000e+00
1.846279602050781e+02 7.597669219970703e+01 0.000000000000000e+00
1.844885406494141e+02 7.567285156250000e+01 1.712197542190552e+00
1.861390686035156e+02 7.572656250000000e+01 0.000000000000000e+00
1.859000091552734e+02 7.590000152587891e+01 1.399999976158142e+00
1.847930908203125e+02 7.644736480712891e+01 0.000000000000000e+00
1.848049468994141e+02 7.639131927490234e+01 1.213341593742371e+00
1.868524475097656e+02 7.609702301025391e+01 1.408514261245728e+00
1.868926239013672e+02 7.617915344238281e+01 0.000000000000000e+00
1.870126953125000e+02 7.535330200195313e+01 1.695930600166321e+00
1.870185699462891e+02 7.533319854736328e+01 0.000000000000000e+00
1.874484558105469e+02 7.616129302978516e+01 1.216273784637451e+00
1.873786315917969e+02 7.607228088378906e+01 0.000000000000000e+00
8.378461456298828e+01 7.716275024414063e+01 0.000000000000000e+00
8.376410675048828e+01 7.724583435058594e+01 1.393648862838745e+00
8.323594665527344e+01 7.718702697753906e+01 0.000000000000000e+00
8.362838745117188e+01 7.647980499267578e+01 0.000000000000000e+00
8.362767028808594e+01 7.648908233642578e+01 1.074562549591065e+00
8.316761779785156e+01 7.724089050292969e+01 1.542361140251160e+00
8.469999694824219e+01 7.700000000000000e+01 0.000000000000000e+00
8.439489746093750e+01 7.669565582275391e+01 1.404662013053894e+00
8.563240814208984e+01 7.739131164550781e+01 1.607861518859863e+00
8.612271881103516e+01 7.677799987792969e+01 1.674474477767944e+00
8.585594177246094e+01 7.739440917968750e+01 0.000000000000000e+00
8.632133483886719e+01 7.652383422851563e+01 0.000000000000000e+00
1.858975524902344e+02 7.693701934814453e+01 0.000000000000000e+00
1.858751220703125e+02 7.697830200195313e+01 1.409075736999512e+00
1.851291503906250e+02 7.721271514892578e+01 1.170257687568665e+00
1.851374816894531e+02 7.717575836181641e+01 0.000000000000000e+00
1.865269775390625e+02 7.739294433593750e+01 0.000000000000000e+00
1.868582000732422e+02 7.702938842773438e+01 1.394860267639160e+00
1.877031097412109e+02 7.684678649902344e+01 0.000000000000000e+00
1.877391052246094e+02 7.700044250488281e+01 1.163915634155273e+00
8.370993804931641e+01 7.809107208251953e+01 0.000000000000000e+00
8.408020019531250e+01 7.849203491210938e+01 1.382468461990356e+00
8.286973571777344e+01 7.809456634521484e+01 1.575860619544983e+00
8.289735412597656e+01 7.795726013183594e+01 0.000000000000000e+00
8.476396942138672e+01 7.800083160400391e+01 0.000000000000000e+00
8.473216247558594e+01 7.798391723632813e+01 1.384103655815125e+00
8.556423187255859e+01 7.806097412109375e+01 0.000000000000000e+00
8.548338317871094e+01 7.826399230957031e+01 1.556188583374023e+00
1.855162811279297e+02 7.769967651367188e+01 1.573798656463623e+00
1.855569000244141e+02 7.785476684570313e+01 0.000000000000000e+00
1.872534637451172e+02 7.784735107421875e+01 1.397095918655396e+00
1.870000000000000e+02 7.809999847412109e+01 0.000000000000000e+00
1.858247070312500e+02 7.835743713378906e+01 1.146244049072266e+00
1.858821105957031e+02 7.858414459228516e+01 0.000000000000000e+00
1.879968719482422e+02 7.820312500000000e+01 0.000000000000000e+00
1.879311828613281e+02 7.826803588867188e+01 1.401562213897705e+00
1.881528167724609e+02 7.749708557128906e+01 0.000000000000000e+00
1.881339416503906e+02 7.753375244140625e+01 1.698413133621216e+00
1.886681671142578e+02 7.808973693847656e+01 0.000000000000000e+00
1.886595153808594e+02 7.809888458251953e+01 1.093305587768555e+00
8.297843933105469e+01 7.962603759765625e+01 1.370207548141480e+00
8.270936584472656e+01 7.957134246826172e+01 0.000000000000000e+00
8.245587921142578e+01 7.865591430664063e+01 1.001897573471069e+00
8.203320312500000e+01 7.921610260009766e+01 1.570676803588867e+00
8.195365905761719e+01 7.936833190917969e+01 0.000000000000000e+00
8.243313598632813e+01 7.865006256103516e+01 0.000000000000000e+00
8.359057617187500e+01 7.912724304199219e+01 1.365512609481812e+00
8.341827392578125e+01 7.895210266113281e+01 0.000000000000000e+00
8.509376525878906e+01 7.871513366699219e+01 0.000000000000000e+00
8.457970428466797e+01 7.929732513427734e+01 0.000000000000000e+00
8.503568267822266e+01 7.880708312988281e+01 9.616599082946777e-01
8.451824188232422e+01 7.937261199951172e+01 1.617045640945435e+00
1.870126953125000e+02 7.922032928466797e+01 0.000000000000000e+00
1.869149169921875e+02 7.904611206054688e+01 1.395172595977783e+00
1.863047790527344e+02 7.939490509033203e+01 0.000000000000000e+00
1.861437225341797e+02 7.917733764648438e+01 1.222911834716797e+00
1.880784301757813e+02 7.925043487548828e+01 0.000000000000000e+00
1.880522308349609e+02 7.924777984619141e+01 1.399999856948853e+00
1.890340881347656e+02 7.939131164550781e+01 0.000000000000000e+00
1.890024414062500e+02 7.949639892578125e+01 1.397589921951294e+00
1.891766662597656e+02 7.870706939697266e+01 0.000000000000000e+00
1.891855163574219e+02 7.868065643310547e+01 1.707484364509583e+00
1.895690765380859e+02 7.942042541503906e+01 0.000000000000000e+00
1.895570678710938e+02 7.924796295166016e+01 1.164506673812866e+00
8.256163787841797e+01 8.036515045166016e+01 0.000000000000000e+00
8.248875427246094e+01 8.022245025634766e+01 1.405075550079346e+00
8.158499908447266e+01 8.011165618896484e+01 0.000000000000000e+00
8.160683441162109e+01 8.002911376953125e+01 1.590928196907044e+00
8.407791137695313e+01 7.991914367675781e+01 0.000000000000000e+00
8.368486785888672e+01 8.066617584228516e+01 0.000000000000000e+00
8.413510131835938e+01 7.977833557128906e+01 1.277603864669800e+00
8.360501861572266e+01 8.064661407470703e+01 1.489531755447388e+00
1.868569030761719e+02 8.008660888671875e+01 0.000000000000000e+00
1.867354278564453e+02 7.998672485351563e+01 1.743140339851379e+00
1.881272430419922e+02 8.034884643554688e+01 0.000000000000000e+00
1.881334838867188e+02 8.029503631591797e+01 1.392302393913269e+00
1.873751678466797e+02 8.067226409912109e+01 0.000000000000000e+00
1.872807464599609e+02 8.058460235595703e+01 1.041795372962952e+00
1.892000122070313e+02 8.030000305175781e+01 0.000000000000000e+00
1.886040039062500e+02 8.085100555419922e+01 1.397123456001282e+00
1.898544769287109e+02 8.009712219238281e+01 1.209672451019287e+00
1.898985290527344e+02 8.015941619873047e+01 0.000000000000000e+00
8.176309967041016e+01 8.172483062744141e+01 0.000000000000000e+00
8.158823394775391e+01 8.157080841064453e+01 1.382111310958862e+00
8.079760742187500e+01 8.137960815429688e+01 0.000000000000000e+00
8.124949645996094e+01 8.078556823730469e+01 0.000000000000000e+00
8.127835845947266e+01 8.078366851806641e+01 1.073951363563538e+00
8.082503509521484e+01 8.139098358154297e+01 1.679899096488953e+00
8.247456359863281e+01 8.120489501953125e+01 0.000000000000000e+00
8.210517883300781e+01 8.103224182128906e+01 1.376698732376099e+00
8.340518188476563e+01 8.129976654052734e+01 1.497598171234131e+00
8.334808349609375e+01 8.139541625976563e+01 0.000000000000000e+00
1.879266510009766e+02 8.147425079345703e+01 0.000000000000000e+00
1.877882843017578e+02 8.117240142822266e+01 1.712214946746826e+00
1.894389190673828e+02 8.122670745849609e+01 0.000000000000000e+00
1.892000122070313e+02 8.140000152587891e+01 1.399999976158142e+00
1.880928649902344e+02 8.194689941406250e+01 0.000000000000000e+00
1.881048278808594e+02 8.189110565185547e+01 1.213344573974609e+00
1.901524047851563e+02 8.159713745117188e+01 1.408514499664307e+00
1.901926269531250e+02 8.167915344238281e+01 0.000000000000000e+00
1.903122863769531e+02 8.085370635986328e+01 1.696058392524719e+00
1.903172760009766e+02 8.083454132080078e+01 0.000000000000000e+00
1.907484436035156e+02 8.166220092773438e+01 1.216178059577942e+00
1.906782684326172e+02 8.157266998291016e+01 0.000000000000000e+00
8.048240661621094e+01 8.266250610351563e+01 0.000000000000000e+00
8.045460510253906e+01 8.274002075195313e+01 1.395512342453003e+00
7.993243408203125e+01 8.268648529052734e+01 0.000000000000000e+00
8.031688690185547e+01 8.197784423828125e+01 0.000000000000000e+00
8.032040405273438e+01 8.198777008056641e+01 1.070135235786438e+00
7.986707305908203e+01 8.273985290527344e+01 1.543923616409302e+00
8.140000152587891e+01 8.250000000000000e+01 0.000000000000000e+00
8.109489440917969e+01 8.219565582275391e+01 1.402430415153503e+00
8.252605438232422e+01 8.285325622558594e+01 1.495396733283997e+00
8.287594604492188e+01 8.212298583984375e+01 1.690388441085815e+00
8.253150939941406e+01 8.292140960693359e+01 0.000000000000000e+00
8.293785858154297e+01 8.204769134521484e+01 0.000000000000000e+00
1.891975402832031e+02 8.243701934814453e+01 0.000000000000000e+00
1.891750793457031e+02 8.247823333740234e+01 1.409134268760681e+00
1.884289703369141e+02 8.271242523193359e+01 1.170281171798706e+00
1.884374084472656e+02 8.267562866210938e+01 0.000000000000000e+00
1.898257293701172e+02 8.289157867431641e+01 0.000000000000000e+00
1.901581878662109e+02 8.252938842773438e+01 1.394860267639160e+00
1.910043334960938e+02 8.235350036621094e+01 0.000000000000000e+00
1.910368804931641e+02 8.250986480712891e+01 1.161672115325928e+00
8.041017913818359e+01 8.359168243408203e+01 0.000000000000000e+00
8.060015869140625e+01 8.387939453125000e+01 1.399999856948853e+00
7.957322692871094e+01 8.359272003173828e+01 1.603863239288330e+00
7.959854125976563e+01 8.345633697509766e+01 0.000000000000000e+00
8.146893310546875e+01 8.351225280761719e+01 0.000000000000000e+00
8.142765808105469e+01 8.348201751708984e+01 1.383837819099426e+00
8.226129150390625e+01 8.356600189208984e+01 0.000000000000000e+00
8.218637847900391e+01 8.376599121093750e+01 1.553488373756409e+00
1.888157653808594e+02 8.319775390625000e+01 1.574342489242554e+00
1.888541717529297e+02 8.335002899169922e+01 0.000000000000000e+00
1.905302124023438e+02 8.337084960937500e+01 1.398547887802124e+00
1.903000030517578e+02 8.359999847412109e+01 0.000000000000000e+00
1.891213684082031e+02 8.385325622558594e+01 1.148656964302063e+00
1.891702880859375e+02 8.406833648681641e+01 0.000000000000000e+00
1.912347106933594e+02 8.377162170410156e+01 0.000000000000000e+00
1.912180023193359e+02 8.386808776855469e+01 1.394948244094849e+00
1.914242706298828e+02 8.305932617187500e+01 0.000000000000000e+00
1.914170074462891e+02 8.306479644775391e+01 1.689521670341492e+00
1.917841644287109e+02 8.380512237548828e+01 0.000000000000000e+00
1.917687377929688e+02 8.363828277587891e+01 1.159501671791077e+00
7.933580017089844e+01 8.485540771484375e+01 1.380917310714722e+00
7.930508422851563e+01 8.495798492431641e+01 0.000000000000000e+00
7.918775177001953e+01 8.415974426269531e+01 1.066214561462402e+00
7.883460998535156e+01 8.474571228027344e+01 1.559532046318054e+00
7.881429290771484e+01 8.492812347412109e+01 0.000000000000000e+00
7.917426300048828e+01 8.415573883056641e+01 0.000000000000000e+00
8.030000305175781e+01 8.470000457763672e+01 1.399999976158142e+00
8.008317565917969e+01 8.449133300781250e+01 0.000000000000000e+00
8.183492279052734e+01 8.428427124023438e+01 0.000000000000000e+00
8.148439788818359e+01 8.503076171875000e+01 0.000000000000000e+00
8.185858154296875e+01 8.420528411865234e+01 1.258987545967102e+00
8.139020538330078e+01 8.507778167724609e+01 1.507855176925659e+00
1.902904052734375e+02 8.469264221191406e+01 0.000000000000000e+00
1.902319030761719e+02 8.460082244873047e+01 1.395940303802490e+00
1.895546875000000e+02 8.485964202880859e+01 0.000000000000000e+00
1.894167480468750e+02 8.466562652587891e+01 1.228756189346314e+00
1.912895050048828e+02 8.470903015136719e+01 0.000000000000000e+00
1.908192901611328e+02 8.521020507812500e+01 1.401194334030151e+00
1.920573577880859e+02 8.449441528320313e+01 1.208696722984314e+00
1.921030731201172e+02 8.455475616455078e+01 0.000000000000000e+00
7.959064483642578e+01 8.607150268554688e+01 0.000000000000000e+00
7.919999694824219e+01 8.580000305175781e+01 1.399999976158142e+00
7.854094696044922e+01 8.580701446533203e+01 0.000000000000000e+00
7.854532623291016e+01 8.578849029541016e+01 1.445515036582947e+00
8.035305023193359e+01 8.555387115478516e+01 0.000000000000000e+00
8.033327484130859e+01 8.569747924804688e+01 1.352937102317810e+00
8.120291900634766e+01 8.569906616210938e+01 1.497290611267090e+00
8.114363861083984e+01 8.579388427734375e+01 0.000000000000000e+00
1.900552520751953e+02 8.572872161865234e+01 0.000000000000000e+00
1.899573516845703e+02 8.549909210205078e+01 1.764995217323303e+00
1.916280212402344e+02 8.562572479248047e+01 0.000000000000000e+00
1.914186401367188e+02 8.582270050048828e+01 1.396680355072022e+00
1.902051086425781e+02 8.628772735595703e+01 0.000000000000000e+00
1.902352905273438e+02 8.627504730224609e+01 1.234681725502014e+00
1.923491516113281e+02 8.599217224121094e+01 1.407180309295654e+00
1.923915405273438e+02 8.609397888183594e+01 0.000000000000000e+00
1.925137023925781e+02 8.525263214111328e+01 1.695920467376709e+00
1.925186157226563e+02 8.523316955566406e+01 0.000000000000000e+00
1.929486999511719e+02 8.606196594238281e+01 1.216166496276856e+00
1.928786468505859e+02 8.597227478027344e+01 0.000000000000000e+00
7.919999694824219e+01 8.690000152587891e+01 0.000000000000000e+00
7.920492553710938e+01 8.690451049804688e+01 1.418200492858887e+00
7.819134521484375e+01 8.682727050781250e+01 1.594477176666260e+00
7.824616241455078e+01 8.666045379638672e+01 0.000000000000000e+00
8.032597351074219e+01 8.725309753417969e+01 1.495405435562134e+00
8.067578125000000e+01 8.652223968505859e+01 1.694108963012695e+00
8.033174896240234e+01 8.732022857666016e+01 0.000000000000000e+00
8.073652648925781e+01 8.644738769531250e+01 0.000000000000000e+00
1.914201354980469e+02 8.695950317382813e+01 0.000000000000000e+00
1.913799285888672e+02 8.690045166015625e+01 1.396198153495789e+00
1.903252258300781e+02 8.704793548583984e+01 1.347013592720032e+00
1.903676605224609e+02 8.716573333740234e+01 0.000000000000000e+00
1.923792724609375e+02 8.694759368896484e+01 0.000000000000000e+00
1.923057403564453e+02 8.687849426269531e+01 1.384153723716736e+00
1.932044372558594e+02 8.675338745117188e+01 0.000000000000000e+00
1.932368774414063e+02 8.690965270996094e+01 1.161670684814453e+00
7.857753753662109e+01 8.843193054199219e+01 1.387801766395569e+00
7.829284667968750e+01 8.836802673339844e+01 0.000000000000000e+00
7.796247863769531e+01 8.742934417724609e+01 1.074722647666931e+00
7.761153411865234e+01 8.800601196289063e+01 1.624692678451538e+00
7.751317596435547e+01 8.815933227539063e+01 0.000000000000000e+00
7.792005157470703e+01 8.742539978027344e+01 0.000000000000000e+00
7.917815399169922e+01 8.784024047851563e+01 1.369487166404724e+00
7.891207122802734e+01 8.770027923583984e+01 0.000000000000000e+00
8.006181335449219e+01 8.796406555175781e+01 0.000000000000000e+00
7.998686981201172e+01 8.816511535644531e+01 1.553586721420288e+00
1.914074554443359e+02 8.801280975341797e+01 0.000000000000000e+00
1.913362731933594e+02 8.788388061523438e+01 1.399098038673401e+00
1.907086639404297e+02 8.810818481445313e+01 0.000000000000000e+00
1.905593719482422e+02 8.792088317871094e+01 1.251638174057007e+00
1.924132080078125e+02 8.806610107421875e+01 0.000000000000000e+00
1.924201660156250e+02 8.808338165283203e+01 1.396326065063477e+00
1.934003295898438e+02 8.814295196533203e+01 0.000000000000000e+00
1.934020690917969e+02 8.825730133056641e+01 1.394274830818176e+00
1.936237182617188e+02 8.745755767822266e+01 0.000000000000000e+00
1.936169586181641e+02 8.746475982666016e+01 1.689163208007813e+00
1.939815673828125e+02 8.819727325439453e+01 0.000000000000000e+00
1.939683837890625e+02 8.803713989257813e+01 1.159414172172546e+00
7.819085693359375e+01 8.918814849853516e+01 0.000000000000000e+00
7.809270477294922e+01 8.904714965820313e+01 1.399999856948853e+00
7.717270660400391e+01 8.890517425537109e+01 0.000000000000000e+00
7.720155334472656e+01 8.882828521728516e+01 1.602829813957214e+00
7.964280700683594e+01 8.866771697998047e+01 0.000000000000000e+00
7.935241699218750e+01 8.941300964355469e+01 0.000000000000000e+00
7.964770507812500e+01 8.862965393066406e+01 1.083673238754273e+00
7.929896545410156e+01 8.930656433105469e+01 1.509641289710999e+00
1.911910095214844e+02 8.904603576660156e+01 0.000000000000000e+00
1.910501098632813e+02 8.875283813476563e+01 1.525236725807190e+00
1.925000152587891e+02 8.909999847412109e+01 0.000000000000000e+00
1.925142669677734e+02 8.917722320556641e+01 1.383736848831177e+00
1.913799896240234e+02 8.961594390869141e+01 0.000000000000000e+00
1.914008178710938e+02 8.957826995849609e+01 1.217981934547424e+00
1.932593383789063e+02 8.897284698486328e+01 0.000000000000000e+00
1.934281921386719e+02 8.910085296630859e+01 1.373960971832275e+00
1.942573394775391e+02 8.889379119873047e+01 1.212272644042969e+00
1.942994537353516e+02 8.894397735595703e+01 0.000000000000000e+00
7.715740203857422e+01 9.036605834960938e+01 0.000000000000000e+00
7.714924621582031e+01 9.044885253906250e+01 1.385897755622864e+00
7.658510589599609e+01 9.040103912353516e+01 0.000000000000000e+00
7.687928009033203e+01 8.961908721923828e+01 0.000000000000000e+00
7.690677642822266e+01 8.962860107421875e+01 1.065999269485474e+00
7.654894256591797e+01 9.046334075927734e+01 1.524540781974793e+00
7.809999847412109e+01 9.020000457763672e+01 0.000000000000000e+00
7.782794952392578e+01 8.999665069580078e+01 1.399999856948853e+00
7.917089843750000e+01 9.027191925048828e+01 1.430141687393189e+00
7.918829345703125e+01 9.031867980957031e+01 0.000000000000000e+00
1.924810180664063e+02 9.004518127441406e+01 0.000000000000000e+00
1.924880371093750e+02 9.016358184814453e+01 1.413083314895630e+00
1.917173156738281e+02 9.039389038085938e+01 1.176374793052673e+00
1.917154541015625e+02 9.032961273193359e+01 0.000000000000000e+00
1.934830627441406e+02 9.027172851562500e+01 0.000000000000000e+00
1.936000061035156e+02 9.020000457763672e+01 1.399999976158142e+00
1.945481262207031e+02 9.041195678710938e+01 1.419716238975525e+00
1.945472869873047e+02 9.055245971679688e+01 0.000000000000000e+00
1.947124176025391e+02 8.965503692626953e+01 1.723871231079102e+00
1.947169494628906e+02 8.962827301025391e+01 0.000000000000000e+00
1.951090393066406e+02 9.049574279785156e+01 1.242952704429627e+00
1.950441284179688e+02 9.040476989746094e+01 0.000000000000000e+00
7.714387512207031e+01 9.134631347656250e+01 0.000000000000000e+00
7.748295593261719e+01 9.169424438476563e+01 1.381452679634094e+00
7.635522460937500e+01 9.129942321777344e+01 1.452082872390747e+00
7.632780456542969e+01 9.130338287353516e+01 0.000000000000000e+00
7.816943359375000e+01 9.121134948730469e+01 0.000000000000000e+00
7.813375091552734e+01 9.117803955078125e+01 1.379119157791138e+00
7.892204284667969e+01 9.121498107910156e+01 0.000000000000000e+00
7.888603973388672e+01 9.139665985107422e+01 1.529566645622253e+00
1.921054687500000e+02 9.085988616943359e+01 1.576238274574280e+00
1.921420745849609e+02 9.102443695068359e+01 0.000000000000000e+00
1.935888366699219e+02 9.136567687988281e+01 1.364934921264648e+00
1.936570587158203e+02 9.142969512939453e+01 0.000000000000000e+00
1.923910217285156e+02 9.154953002929688e+01 1.160504102706909e+00
1.923685607910156e+02 9.169287872314453e+01 0.000000000000000e+00
1.945151367187500e+02 9.142369079589844e+01 0.000000000000000e+00
1.946082153320313e+02 9.132755279541016e+01 1.397213935852051e+00
1.951791381835938e+02 9.136277770996094e+01 0.000000000000000e+00
1.952163085937500e+02 9.136680603027344e+01 1.365648388862610e+00
7.705609130859375e+01 9.240346527099609e+01 0.000000000000000e+00
7.699279022216797e+01 9.234665679931641e+01 1.399999856948853e+00
7.604678344726563e+01 9.214437103271484e+01 0.000000000000000e+00
7.607803344726563e+01 9.208489227294922e+01 1.563128232955933e+00
7.853015136718750e+01 9.195191955566406e+01 0.000000000000000e+00
7.824859619140625e+01 9.270815277099609e+01 0.000000000000000e+00
7.853502655029297e+01 9.192314910888672e+01 1.074444293975830e+00
7.819869995117188e+01 9.260336303710938e+01 1.513730406761169e+00
1.935979919433594e+02 9.244445800781250e+01 0.000000000000000e+00
1.935319519042969e+02 9.239381408691406e+01 1.380562305450440e+00
1.925164489746094e+02 9.253588104248047e+01 0.000000000000000e+00
1.925310668945313e+02 9.251487731933594e+01 1.343089103698731e+00
1.945790863037109e+02 9.242522430419922e+01 0.000000000000000e+00
1.945444946289063e+02 9.240861511230469e+01 1.394950389862061e+00
1.952720489501953e+02 9.237689971923828e+01 1.375898003578186e+00
1.952560882568359e+02 9.235785675048828e+01 0.000000000000000e+00
7.605693054199219e+01 9.366205596923828e+01 0.000000000000000e+00
7.604650878906250e+01 9.374880981445313e+01 1.383322954177856e+00
7.548420715332031e+01 9.369235992431641e+01 0.000000000000000e+00
7.577507781982422e+01 9.289086914062500e+01 0.000000000000000e+00
7.580179595947266e+01 9.291276550292969e+01 1.060727238655090e+00
7.544664764404297e+01 9.376813507080078e+01 1.520499587059021e+00
7.695452880859375e+01 9.348146820068359e+01 0.000000000000000e+00
7.672795867919922e+01 9.329663085937500e+01 1.399999856948853e+00
7.806925964355469e+01 9.357181549072266e+01 1.429832339286804e+00
7.808482360839844e+01 9.361858367919922e+01 0.000000000000000e+00
1.936000061035156e+02 9.350000000000000e+01 0.000000000000000e+00
1.935745239257813e+02 9.347678375244141e+01 1.414719700813294e+00
1.928126373291016e+02 9.358543395996094e+01 1.201580643653870e+00
1.928084869384766e+02 9.343398284912109e+01 0.000000000000000e+00
1.942157592773438e+02 9.382221984863281e+01 0.000000000000000e+00
1.945586547851563e+02 9.351313781738281e+01 1.398022055625916e+00
1.954592437744141e+02 9.325252532958984e+01 0.000000000000000e+00
1.954623413085938e+02 9.344950866699219e+01 1.180237650871277e+00
7.604100799560547e+01 9.466416168212891e+01 0.000000000000000e+00
7.638011169433594e+01 9.500500488281250e+01 1.381440758705139e+00
7.524331665039063e+01 9.464778900146484e+01 1.425056576728821e+00
7.522019958496094e+01 9.465300750732422e+01 0.000000000000000e+00
7.705842590332031e+01 9.451843261718750e+01 0.000000000000000e+00
7.703202819824219e+01 9.448037719726563e+01 1.379076004028320e+00
7.781152343750000e+01 9.452346801757813e+01 0.000000000000000e+00
7.778207397460938e+01 9.469915771484375e+01 1.529471755027771e+00
1.932229156494141e+02 9.415094757080078e+01 1.582184195518494e+00
1.932542266845703e+02 9.429859161376953e+01 0.000000000000000e+00
1.949302215576172e+02 9.437068176269531e+01 1.398581624031067e+00
1.947000122070313e+02 9.460000610351563e+01 0.000000000000000e+00
1.934880828857422e+02 9.482764434814453e+01 1.158478498458862e+00
1.934637145996094e+02 9.496354675292969e+01 0.000000000000000e+00
1.956166992187500e+02 9.478172302246094e+01 0.000000000000000e+00
1.956282348632813e+02 9.485869598388672e+01 1.408347249031067e+00
1.958437957763672e+02 9.403737640380859e+01 0.000000000000000e+00
1.958208618164063e+02 9.404949951171875e+01 1.706740021705627e+00
1.961601867675781e+02 9.484838104248047e+01 0.000000000000000e+00
1.961607818603516e+02 9.465307617187500e+01 1.197830677032471e+00
7.591467285156250e+01 9.573334503173828e+01 0.000000000000000e+00
7.586433410644531e+01 9.567841339111328e+01 1.399999856948853e+00
7.496831512451172e+01 9.563227844238281e+01 0.000000000000000e+00
7.495481109619141e+01 9.563903045654297e+01 1.430984735488892e+00
7.758411407470703e+01 9.487609100341797e+01 0.000000000000000e+00
7.714861297607422e+01 9.602304077148438e+01 0.000000000000000e+00
7.745982360839844e+01 9.516471862792969e+01 1.294516086578369e+00
7.710591125488281e+01 9.588831329345703e+01 1.515386343002319e+00
1.946769866943359e+02 9.572071838378906e+01 0.000000000000000e+00
1.946036529541016e+02 9.566567993164063e+01 1.379227876663208e+00
1.936128082275391e+02 9.582095336914063e+01 0.000000000000000e+00
1.936291046142578e+02 9.580344390869141e+01 1.344290733337402e+00
1.955558624267578e+02 9.575845336914063e+01 0.000000000000000e+00
1.956156921386719e+02 9.574433898925781e+01 1.393184185028076e+00
1.963406677246094e+02 9.571471405029297e+01 1.352824211120606e+00
1.963154449462891e+02 9.572987365722656e+01 0.000000000000000e+00
7.590000152587891e+01 9.680000305175781e+01 0.000000000000000e+00
7.589651489257813e+01 9.678677368164063e+01 1.425617218017578e+00
7.480891418457031e+01 9.670742797851563e+01 1.592957615852356e+00
7.481861877441406e+01 9.652322387695313e+01 0.000000000000000e+00
7.702101135253906e+01 9.687282562255859e+01 1.415271639823914e+00
7.704429626464844e+01 9.691731262207031e+01 0.000000000000000e+00
1.947000122070313e+02 9.680000305175781e+01 0.000000000000000e+00
1.946683044433594e+02 9.677127075195313e+01 1.414227128028870e+00
1.939113616943359e+02 9.688098144531250e+01 1.201790452003479e+00
1.939046783447266e+02 9.672228240966797e+01 0.000000000000000e+00
1.953007049560547e+02 9.712755584716797e+01 0.000000000000000e+00
1.956567382812500e+02 9.681236267089844e+01 1.397820949554443e+00
1.965464782714844e+02 9.657691955566406e+01 0.000000000000000e+00
1.965564727783203e+02 9.675845336914063e+01 1.177145957946777e+00
7.491910552978516e+01 9.805707550048828e+01 1.379358410835266e+00
7.491595458984375e+01 9.818798065185547e+01 0.000000000000000e+00
7.465879058837891e+01 9.733137512207031e+01 1.061126828193665e+00
7.439979553222656e+01 9.794507598876953e+01 1.553267836570740e+00
7.435289001464844e+01 9.813586425781250e+01 0.000000000000000e+00
7.461383819580078e+01 9.732260131835938e+01 0.000000000000000e+00
7.585462188720703e+01 9.786945343017578e+01 1.398462295532227e+00
7.557977294921875e+01 9.765100097656250e+01 0.000000000000000e+00
7.696616363525391e+01 9.790866851806641e+01 0.000000000000000e+00
7.697772979736328e+01 9.789728546142578e+01 1.409830212593079e+00
1.943218841552734e+02 9.744921875000000e+01 1.582166790962219e+00
1.943531494140625e+02 9.759565734863281e+01 0.000000000000000e+00
1.960301818847656e+02 9.767066955566406e+01 1.398579597473145e+00
1.958000030517578e+02 9.790000152587891e+01 0.000000000000000e+00
1.945877075195313e+02 9.812691497802734e+01 1.158483624458313e+00
1.945636596679688e+02 9.826382446289063e+01 0.000000000000000e+00
1.967160034179688e+02 9.808320617675781e+01 0.000000000000000e+00
1.967279205322266e+02 9.815930938720703e+01 1.408298015594482e+00
1.969399566650391e+02 9.734506225585938e+01 0.000000000000000e+00
1.969197692871094e+02 9.735146331787109e+01 1.706262826919556e+00
1.972590789794922e+02 9.815070343017578e+01 0.000000000000000e+00
1.972600860595703e+02 9.795448303222656e+01 1.197775602340698e+00
7.519818115234375e+01 9.927477264404297e+01 0.000000000000000e+00
7.480000305175781e+01 9.900000000000000e+01 1.399999976158142e+00
7.411038208007813e+01 9.906598663330078e+01 0.000000000000000e+00
7.413116455078125e+01 9.902785491943359e+01 1.423536896705627e+00
7.593513488769531e+01 9.870555114746094e+01 0.000000000000000e+00
7.592790985107422e+01 9.887419128417969e+01 1.349842309951782e+00
7.678651428222656e+01 9.879964447021484e+01 1.474276423454285e+00
7.673860168457031e+01 9.882573699951172e+01 0.000000000000000e+00
1.957774505615234e+02 9.902211761474609e+01 0.000000000000000e+00
1.957038269042969e+02 9.896630859375000e+01 1.379225969314575e+00
1.947165832519531e+02 9.913204956054688e+01 0.000000000000000e+00
1.947302093505859e+02 9.910717773437500e+01 1.344289183616638e+00
1.966558990478516e+02 9.905902099609375e+01 0.000000000000000e+00
1.967156372070313e+02 9.904450988769531e+01 1.393178939819336e+00
1.974404602050781e+02 9.901474761962891e+01 1.352818965911865e+00
1.974151306152344e+02 9.903055572509766e+01 0.000000000000000e+00
7.480000305175781e+01 1.001000061035156e+02 0.000000000000000e+00
7.479611206054688e+01 1.001072616577148e+02 1.403472185134888e+00
7.382876586914063e+01 1.000278854370117e+02 1.438582777976990e+00
7.386851501464844e+01 1.000303726196289e+02 0.000000000000000e+00
7.599580383300781e+01 1.004388198852539e+02 1.474653244018555e+00
7.626238250732422e+01 9.973639678955078e+01 1.491522073745728e+00
7.604676055908203e+01 1.004113311767578e+02 0.000000000000000e+00
7.635251617431641e+01 9.956495666503906e+01 0.000000000000000e+00
1.958000030517578e+02 1.001000061035156e+02 0.000000000000000e+00
1.957688293457031e+02 1.000722885131836e+02 1.414162397384644e+00
1.950140838623047e+02 1.001875762939453e+02 1.201767563819885e+00
1.950111694335938e+02 1.000399322509766e+02 0.000000000000000e+00
1.964110260009766e+02 1.004365921020508e+02 0.000000000000000e+00
1.967567291259766e+02 1.001123657226563e+02 1.397820949554443e+00
1.976457366943359e+02 9.987378692626953e+01 0.000000000000000e+00
1.976559143066406e+02 1.000558471679688e+02 1.177144885063171e+00
7.481324005126953e+01 1.011559829711914e+02 0.000000000000000e+00
7.478173065185547e+01 1.010956878662109e+02 1.416619300842285e+00
7.372607421875000e+01 1.009095382690430e+02 0.000000000000000e+00
7.376501464843750e+01 1.006177902221680e+02 1.587426185607910e+00
7.595329284667969e+01 1.012768630981445e+02 0.000000000000000e+00
7.592041015625000e+01 1.012747497558594e+02 1.415024995803833e+00
1.955442810058594e+02 1.010213775634766e+02 1.347689151763916e+00
1.954563598632813e+02 1.008923492431641e+02 0.000000000000000e+00
1.971302032470703e+02 1.009706802368164e+02 1.398579597473145e+00
1.969000091552734e+02 1.012000045776367e+02 0.000000000000000e+00
1.957148895263672e+02 1.014237594604492e+02 1.149556040763855e+00
1.957585449218750e+02 1.016179580688477e+02 0.000000000000000e+00
1.978308715820313e+02 1.013772964477539e+02 0.000000000000000e+00
1.978202667236328e+02 1.014767303466797e+02 1.409162044525147e+00
1.980369720458984e+02 1.006301345825195e+02 0.000000000000000e+00
1.980198822021484e+02 1.006491394042969e+02 1.707155346870422e+00
1.983839874267578e+02 1.014212646484375e+02 0.000000000000000e+00
1.983710784912109e+02 1.012451705932617e+02 1.197959423065186e+00
7.382556915283203e+01 1.024473495483398e+02 0.000000000000000e+00
7.382390594482422e+01 1.025299301147461e+02 1.384683728218079e+00
7.330383300781250e+01 1.024881744384766e+02 0.000000000000000e+00
7.353125000000000e+01 1.016781311035156e+02 0.000000000000000e+00
7.356786346435547e+01 1.016990814208984e+02 1.341188192367554e+00
7.327676391601563e+01 1.025584411621094e+02 1.514291524887085e+00
7.480000305175781e+01 1.023000030517578e+02 0.000000000000000e+00
7.452825164794922e+01 1.020988540649414e+02 1.399999856948853e+00
7.590280914306641e+01 1.023167572021484e+02 1.402052998542786e+00
7.591284179687500e+01 1.023244171142578e+02 0.000000000000000e+00
1.968836517333984e+02 1.022974700927734e+02 0.000000000000000e+00
1.968319091796875e+02 1.022007675170898e+02 1.396055936813355e+00
1.961491394042969e+02 1.024395904541016e+02 0.000000000000000e+00
1.960141143798828e+02 1.022549057006836e+02 1.228870272636414e+00
1.977493591308594e+02 1.024187927246094e+02 0.000000000000000e+00
1.974226989746094e+02 1.028144912719727e+02 1.406868219375610e+00
1.986518707275391e+02 1.022814407348633e+02 1.347744584083557e+00
1.986449890136719e+02 1.022812271118164e+02 0.000000000000000e+00
7.369999694824219e+01 1.034000015258789e+02 0.000000000000000e+00
7.380937194824219e+01 1.034332885742188e+02 1.400729537010193e+00
7.317998504638672e+01 1.034534530639648e+02 1.422066211700440e+00
7.320302581787109e+01 1.034642105102539e+02 0.000000000000000e+00
7.480000305175781e+01 1.034000015258789e+02 0.000000000000000e+00
7.480000305175781e+01 1.034000015258789e+02 1.399999976158142e+00
7.589588165283203e+01 1.034141540527344e+02 0.000000000000000e+00
7.589428710937500e+01 1.034039001464844e+02 1.400256752967835e+00
1.966545562744141e+02 1.033240509033203e+02 0.000000000000000e+00
1.965564880371094e+02 1.030947494506836e+02 1.765556454658508e+00
1.979115295410156e+02 1.034522476196289e+02 0.000000000000000e+00
1.980000152587891e+02 1.034000015258789e+02 1.399999976158142e+00
1.967980651855469e+02 1.038660659790039e+02 0.000000000000000e+00
1.968252716064453e+02 1.038638687133789e+02 1.235555529594421e+00
1.989271392822266e+02 1.031152267456055e+02 0.000000000000000e+00
1.989205627441406e+02 1.030486297607422e+02 1.232708573341370e+00
7.382796478271484e+01 1.045006332397461e+02 0.000000000000000e+00
7.372796630859375e+01 1.044753265380859e+02 1.399999976158142e+00
7.313311004638672e+01 1.044861526489258e+02 0.000000000000000e+00
7.312679290771484e+01 1.044762268066406e+02 1.421841859817505e+00
7.480000305175781e+01 1.045000000000000e+02 0.000000000000000e+00
7.480093383789063e+01 1.044866180419922e+02 1.398790121078491e+00
7.584468078613281e+01 1.044914703369141e+02 1.408644437789917e+00
7.583484649658203e+01 1.045108184814453e+02 0.000000000000000e+00
1.980000152587891e+02 1.045000000000000e+02 0.000000000000000e+00
1.984040527343750e+02 1.041811981201172e+02 1.395637750625610e+00
1.968895568847656e+02 1.046426239013672e+02 1.360070228576660e+00
1.968730468750000e+02 1.047038803100586e+02 0.000000000000000e+00
1.989341125488281e+02 1.046724700927734e+02 0.000000000000000e+00
1.989533538818359e+02 1.047439270019531e+02 1.408202648162842e+00
1.991934661865234e+02 1.038344345092773e+02 0.000000000000000e+00
1.992191619873047e+02 1.039195251464844e+02 1.697046756744385e+00
1.994862060546875e+02 1.047294158935547e+02 0.000000000000000e+00
1.994892578125000e+02 1.045410079956055e+02 1.196771740913391e+00
7.375474548339844e+01 1.055973968505859e+02 0.000000000000000e+00
7.417499542236328e+01 1.059945526123047e+02 1.381440758705139e+00
7.294519042968750e+01 1.055456771850586e+02 1.582959413528442e+00
7.293176269531250e+01 1.053884811401367e+02 0.000000000000000e+00
7.484226989746094e+01 1.054990692138672e+02 0.000000000000000e+00
7.483855438232422e+01 1.054725875854492e+02 1.376836180686951e+00
7.559613800048828e+01 1.054878997802734e+02 0.000000000000000e+00
7.559866333007813e+01 1.056456909179688e+02 1.501703858375549e+00
1.979823455810547e+02 1.056152648925781e+02 0.000000000000000e+00
1.979479675292969e+02 1.055552520751953e+02 1.394339799880981e+00
1.969537658691406e+02 1.056675643920898e+02 0.000000000000000e+00
1.969533538818359e+02 1.056345367431641e+02 1.379504084587097e+00
1.988577423095703e+02 1.056752624511719e+02 0.000000000000000e+00
1.989569244384766e+02 1.056387557983398e+02 1.397383928298950e+00
1.996406097412109e+02 1.056372985839844e+02 1.369900465011597e+00
1.996260528564453e+02 1.056765289306641e+02 0.000000000000000e+00
7.273366546630859e+01 1.068511962890625e+02 1.380529165267944e+00
7.269658660888672e+01 1.069434127807617e+02 0.000000000000000e+00
7.257833862304688e+01 1.061460418701172e+02 1.063716650009155e+00
7.224594879150391e+01 1.067468032836914e+02 1.557950258255005e+00
7.223848724365234e+01 1.069319076538086e+02 0.000000000000000e+00
7.255333709716797e+01 1.061343612670898e+02 0.000000000000000e+00
7.369999694824219e+01 1.067000045776367e+02 1.399999976158142e+00
7.347112274169922e+01 1.065132141113281e+02 0.000000000000000e+00
7.538315582275391e+01 1.058197250366211e+02 0.000000000000000e+00
7.494713592529297e+01 1.070196228027344e+02 0.000000000000000e+00
7.526632690429688e+01 1.061403121948242e+02 1.347423911094666e+00
7.489807891845703e+01 1.069150543212891e+02 1.503111958503723e+00
1.980000152587891e+02 1.067000045776367e+02 0.000000000000000e+00
1.979920043945313e+02 1.066683807373047e+02 1.416584253311157e+00
1.972179260253906e+02 1.067711105346680e+02 1.207304239273071e+00
1.972227020263672e+02 1.066177215576172e+02 0.000000000000000e+00
1.985982971191406e+02 1.070505752563477e+02 0.000000000000000e+00
1.989680175781250e+02 1.067365036010742e+02 1.393500566482544e+00
1.998010253906250e+02 1.066388702392578e+02 0.000000000000000e+00
1.997667846679688e+02 1.066480941772461e+02 1.366845130920410e+00
7.273144531250000e+01 1.078503265380859e+02 0.000000000000000e+00
7.259999847412109e+01 1.078000030517578e+02 1.399999976158142e+00
7.211272430419922e+01 1.078825683593750e+02 0.000000000000000e+00
7.209204101562500e+01 1.078390197753906e+02 1.423201322555542e+00
7.372035217285156e+01 1.078508834838867e+02 0.000000000000000e+00
7.369999694824219e+01 1.078000030517578e+02 1.399999976158142e+00
7.482381439208984e+01 1.078746643066406e+02 1.414899230003357e+00
7.484386444091797e+01 1.079163208007813e+02 0.000000000000000e+00
1.976259155273438e+02 1.073469696044922e+02 1.583128333091736e+00
1.976591796875000e+02 1.074970169067383e+02 0.000000000000000e+00
1.990530090332031e+02 1.077819366455078e+02 1.342219591140747e+00
1.991000061035156e+02 1.078000030517578e+02 0.000000000000000e+00
1.978878173828125e+02 1.080279006958008e+02 1.158612489700317e+00
1.978655242919922e+02 1.081631469726563e+02 0.000000000000000e+00
2.000363922119141e+02 1.074624176025391e+02 1.225051164627075e+00
2.000499114990234e+02 1.074997406005859e+02 0.000000000000000e+00
7.265621948242188e+01 1.089008941650391e+02 0.000000000000000e+00
7.271627044677734e+01 1.088664398193359e+02 1.404393672943115e+00
7.204957580566406e+01 1.088623046875000e+02 1.434052944183350e+00
7.203588104248047e+01 1.088927154541016e+02 0.000000000000000e+00
7.369999694824219e+01 1.089000015258789e+02 0.000000000000000e+00
7.369999694824219e+01 1.089000015258789e+02 1.399999976158142e+00
7.480483245849609e+01 1.089406585693359e+02 0.000000000000000e+00
7.479839324951172e+01 1.089178466796875e+02 1.402464389801025e+00
1.994209747314453e+02 1.086475372314453e+02 0.000000000000000e+00
1.990663299560547e+02 1.088282928466797e+02 1.385242223739624e+00
1.979627380371094e+02 1.090435333251953e+02 0.000000000000000e+00
1.979837188720703e+02 1.090192413330078e+02 1.357134819030762e+00
2.000606079101563e+02 1.090843887329102e+02 1.414998769760132e+00
2.000712738037109e+02 1.092576065063477e+02 0.000000000000000e+00
2.003023376464844e+02 1.082645187377930e+02 1.532582402229309e+00
2.003215789794922e+02 1.082725906372070e+02 0.000000000000000e+00
2.006335144042969e+02 1.091648559570313e+02 1.254982352256775e+00
2.005794525146484e+02 1.090835494995117e+02 0.000000000000000e+00
7.271939849853516e+01 1.099712829589844e+02 0.000000000000000e+00
7.272029876708984e+01 1.098030090332031e+02 1.416308999061585e+00
7.183447265625000e+01 1.097857589721680e+02 0.000000000000000e+00
7.191335296630859e+01 1.096952362060547e+02 1.566954255104065e+00
7.369999694824219e+01 1.100000076293945e+02 0.000000000000000e+00
7.371674346923828e+01 1.099513702392578e+02 1.399352073669434e+00
7.474577331542969e+01 1.099953842163086e+02 1.408891677856445e+00
7.473721313476563e+01 1.100183258056641e+02 0.000000000000000e+00
1.991000061035156e+02 1.100000076293945e+02 0.000000000000000e+00
1.990664367675781e+02 1.099783172607422e+02 1.395418882369995e+00
1.980293731689453e+02 1.100192947387695e+02 1.381000995635986e+00
1.980660095214844e+02 1.100683212280273e+02 0.000000000000000e+00
2.000265808105469e+02 1.100690994262695e+02 0.000000000000000e+00
2.000347290039063e+02 1.100389099121094e+02 1.390691041946411e+00
2.007219696044922e+02 1.100177307128906e+02 0.000000000000000e+00
2.007363281250000e+02 1.100309143066406e+02 1.354823589324951e+00
7.167475891113281e+01 1.112619323730469e+02 0.000000000000000e+00
7.167972564697266e+01 1.113693695068359e+02 1.387678146362305e+00
7.114907836914063e+01 1.113000106811523e+02 0.000000000000000e+00
7.146134185791016e+01 1.105118713378906e+02 0.000000000000000e+00
7.148477935791016e+01 1.105273971557617e+02 1.064485311508179e+00
7.109319305419922e+01 1.113746871948242e+02 1.531137943267822e+00
7.268293762207031e+01 1.111345977783203e+02 0.000000000000000e+00
7.269390106201172e+01 1.111594619750977e+02 1.389057993888855e+00
7.374748992919922e+01 1.110074310302734e+02 0.000000000000000e+00
7.374066162109375e+01 1.109263610839844e+02 1.369576930999756e+00
7.449674224853516e+01 1.109899902343750e+02 0.000000000000000e+00
7.449884033203125e+01 1.111463699340820e+02 1.501733422279358e+00
1.990768737792969e+02 1.110446929931641e+02 0.000000000000000e+00
1.990240173339844e+02 1.109824218750000e+02 1.403225421905518e+00
1.983631134033203e+02 1.110738983154297e+02 0.000000000000000e+00
1.982360992431641e+02 1.109367980957031e+02 1.272328972816467e+00
1.999857330322266e+02 1.110928115844727e+02 0.000000000000000e+00
1.995751037597656e+02 1.116032257080078e+02 1.406408429145813e+00
2.008951416015625e+02 1.108469238281250e+02 1.237962365150452e+00
2.009481506347656e+02 1.108813247680664e+02 0.000000000000000e+00
7.154426574707031e+01 1.122045440673828e+02 0.000000000000000e+00
7.162547302246094e+01 1.122351226806641e+02 1.405470132827759e+00
7.097525024414063e+01 1.122125625610352e+02 1.456434011459351e+00
7.098376464843750e+01 1.122339248657227e+02 0.000000000000000e+00
7.260454559326172e+01 1.122292327880859e+02 0.000000000000000e+00
7.256446075439453e+01 1.122674484252930e+02 1.400889277458191e+00
7.429713439941406e+01 1.113323211669922e+02 0.000000000000000e+00
7.384716033935547e+01 1.125197830200195e+02 0.000000000000000e+00
7.416450500488281e+01 1.116445236206055e+02 1.335101962089539e+00
7.380728912353516e+01 1.123829879760742e+02 1.517650365829468e+00
1.988324432373047e+02 1.120293502807617e+02 0.000000000000000e+00
1.987744903564453e+02 1.119093017578125e+02 1.572949528694153e+00
2.004210510253906e+02 1.120171966552734e+02 0.000000000000000e+00
2.002201385498047e+02 1.122228240966797e+02 1.396689057350159e+00
1.989969787597656e+02 1.126436157226563e+02 0.000000000000000e+00
1.990261688232422e+02 1.126599884033203e+02 1.239988684654236e+00
2.011579895019531e+02 1.123947143554688e+02 1.416234254837036e+00
2.011846008300781e+02 1.124964294433594e+02 0.000000000000000e+00
2.013168640136719e+02 1.116406784057617e+02 1.707231998443604e+00
2.013325042724609e+02 1.116082000732422e+02 0.000000000000000e+00
2.017089538574219e+02 1.124709930419922e+02 1.254267096519470e+00
2.016470642089844e+02 1.123935241699219e+02 0.000000000000000e+00
7.161082458496094e+01 1.132845764160156e+02 0.000000000000000e+00
7.157865905761719e+01 1.131502685546875e+02 1.414893507957459e+00
7.074964141845703e+01 1.130989303588867e+02 0.000000000000000e+00
7.082222747802734e+01 1.130054702758789e+02 1.570260405540466e+00
7.261588287353516e+01 1.133217926025391e+02 0.000000000000000e+00
7.259999847412109e+01 1.133000030517578e+02 1.399999976158142e+00
7.372096252441406e+01 1.133721847534180e+02 1.415114760398865e+00
7.374386596679688e+01 1.134163589477539e+02 0.000000000000000e+00
2.001789398193359e+02 1.133379211425781e+02 0.000000000000000e+00
2.001784515380859e+02 1.133023986816406e+02 1.396625161170960e+00
1.990894165039063e+02 1.134403457641602e+02 1.359945058822632e+00
1.990725860595703e+02 1.134964141845703e+02 0.000000000000000e+00
2.010754394531250e+02 1.133454971313477e+02 0.000000000000000e+00
2.011619262695313e+02 1.133153305053711e+02 1.392500638961792e+00
2.018079223632813e+02 1.133101730346680e+02 0.000000000000000e+00
2.018298339843750e+02 1.133300476074219e+02 1.356099724769592e+00
7.055568695068359e+01 1.145558242797852e+02 0.000000000000000e+00
7.054587554931641e+01 1.146297988891602e+02 1.385930776596069e+00
7.005039978027344e+01 1.146011657714844e+02 0.000000000000000e+00
7.036594390869141e+01 1.138158721923828e+02 0.000000000000000e+00
7.038928222656250e+01 1.138247604370117e+02 1.061034798622131e+00
7.000081634521484e+01 1.146623153686523e+02 1.517948508262634e+00
7.150000000000000e+01 1.144000015258789e+02 0.000000000000000e+00
7.119954681396484e+01 1.140903015136719e+02 1.402083158493042e+00
7.260107421875000e+01 1.143789367675781e+02 0.000000000000000e+00
7.259999847412109e+01 1.144000015258789e+02 1.399999976158142e+00
7.366604614257813e+01 1.144084091186523e+02 0.000000000000000e+00
7.367771148681641e+01 1.143971557617188e+02 1.409806728363037e+00
2.001396179199219e+02 1.143526687622070e+02 0.000000000000000e+00
2.001027679443359e+02 1.143076934814453e+02 1.399959802627564e+00
1.991536102294922e+02 1.144652557373047e+02 0.000000000000000e+00
1.991528625488281e+02 1.144334640502930e+02 1.379947781562805e+00
2.009712677001953e+02 1.142182083129883e+02 0.000000000000000e+00
2.011238555908203e+02 1.143254776000977e+02 1.380739688873291e+00
2.019919433593750e+02 1.141436462402344e+02 1.247270345687866e+00
2.020397644042969e+02 1.141665954589844e+02 0.000000000000000e+00
7.040000152587891e+01 1.155000076293945e+02 0.000000000000000e+00
7.052028656005859e+01 1.155306549072266e+02 1.400261640548706e+00
6.988605499267578e+01 1.155541458129883e+02 1.423892498016357e+00
6.991789245605469e+01 1.155683670043945e+02 0.000000000000000e+00
7.182687377929688e+01 1.157365875244141e+02 0.000000000000000e+00
7.155484008789063e+01 1.155306396484375e+02 1.390554666519165e+00
7.264756774902344e+01 1.151919250488281e+02 0.000000000000000e+00
7.264124298095703e+01 1.153775329589844e+02 1.348085403442383e+00
7.348649597167969e+01 1.152996139526367e+02 1.474273920059204e+00
7.343856811523438e+01 1.153256683349609e+02 0.000000000000000e+00
2.001743774414063e+02 1.153079528808594e+02 0.000000000000000e+00
2.001678161621094e+02 1.154138183593750e+02 1.422254681587219e+00
1.994130706787109e+02 1.155669403076172e+02 1.213326573371887e+00
1.994225158691406e+02 1.154171066284180e+02 0.000000000000000e+00
2.012024230957031e+02 1.155382385253906e+02 0.000000000000000e+00
2.013000030517578e+02 1.155000076293945e+02 1.399999976158142e+00
2.022485961914063e+02 1.157026062011719e+02 1.419666290283203e+00
2.022607574462891e+02 1.158195495605469e+02 0.000000000000000e+00
2.024170989990234e+02 1.149436187744141e+02 1.729741692543030e+00
2.024291992187500e+02 1.149013137817383e+02 0.000000000000000e+00
2.028126525878906e+02 1.157853012084961e+02 1.240800976753235e+00
2.027459259033203e+02 1.156910018920898e+02 0.000000000000000e+00
7.053684234619141e+01 1.165895538330078e+02 0.000000000000000e+00
7.044831085205078e+01 1.165432968139648e+02 1.399999856948853e+00
6.983762359619141e+01 1.165874176025391e+02 0.000000000000000e+00
6.982984161376953e+01 1.165725631713867e+02 1.430985569953919e+00
7.148886871337891e+01 1.166211624145508e+02 0.000000000000000e+00
7.150000000000000e+01 1.166000061035156e+02 1.399999976158142e+00
7.269580078125000e+01 1.169388122558594e+02 1.474653244018555e+00
7.296238708496094e+01 1.162363815307617e+02 1.490181207656860e+00
7.274684906005859e+01 1.169109725952148e+02 0.000000000000000e+00
7.305251312255859e+01 1.160649414062500e+02 0.000000000000000e+00
1.997998199462891e+02 1.161184997558594e+02 1.583340644836426e+00
1.997381439208984e+02 1.164456100463867e+02 0.000000000000000e+00
2.012887268066406e+02 1.166368408203125e+02 1.374181985855103e+00
2.013501281738281e+02 1.167175750732422e+02 0.000000000000000e+00
2.000881042480469e+02 1.168370361328125e+02 1.158659458160400e+00
2.000654296875000e+02 1.169631423950195e+02 0.000000000000000e+00
2.022083129882813e+02 1.166816558837891e+02 0.000000000000000e+00
2.022737579345703e+02 1.166263504028320e+02 1.392824888229370e+00
2.029075775146484e+02 1.166093444824219e+02 0.000000000000000e+00
2.029296722412109e+02 1.166297607421875e+02 1.346278190612793e+00
7.056204986572266e+01 1.176214294433594e+02 0.000000000000000e+00
7.050621795654297e+01 1.176530151367188e+02 1.426500558853149e+00
6.964604187011719e+01 1.176419143676758e+02 1.609494209289551e+00
6.963307952880859e+01 1.174888458251953e+02 0.000000000000000e+00
7.151954650878906e+01 1.176901855468750e+02 0.000000000000000e+00
7.150000000000000e+01 1.177000045776367e+02 1.399999976158142e+00
7.265328979492188e+01 1.177768630981445e+02 0.000000000000000e+00
7.262040710449219e+01 1.177747497558594e+02 1.415024995803833e+00
2.013000030517578e+02 1.177000045776367e+02 0.000000000000000e+00
2.012419128417969e+02 1.176430969238281e+02 1.399999856948853e+00
2.001593475341797e+02 1.178367767333984e+02 0.000000000000000e+00
2.001786346435547e+02 1.178260803222656e+02 1.354307532310486e+00
2.022371063232422e+02 1.176235046386719e+02 0.000000000000000e+00
2.022571411132813e+02 1.176454544067383e+02 1.378133296966553e+00
2.030895996093750e+02 1.174350509643555e+02 1.228954553604126e+00
2.031396636962891e+02 1.174663314819336e+02 0.000000000000000e+00
6.943238830566406e+01 1.189492340087891e+02 1.381201505661011e+00
6.939673614501953e+01 1.190433502197266e+02 0.000000000000000e+00
6.927859497070313e+01 1.182455444335938e+02 1.068310379981995e+00
6.894607543945313e+01 1.188464355468750e+02 1.559314370155335e+00
6.893859863281250e+01 1.190319366455078e+02 0.000000000000000e+00
6.925371551513672e+01 1.182344512939453e+02 0.000000000000000e+00
7.038438415527344e+01 1.187785949707031e+02 1.399607181549072e+00
7.018254089355469e+01 1.185707855224609e+02 0.000000000000000e+00
7.150000000000000e+01 1.188000030517578e+02 0.000000000000000e+00
7.150000000000000e+01 1.188000030517578e+02 1.399999976158142e+00
7.260294342041016e+01 1.188161697387695e+02 1.402052998542786e+00
7.261283874511719e+01 1.188244094848633e+02 0.000000000000000e+00
2.013000030517578e+02 1.188000030517578e+02 0.000000000000000e+00
2.012816162109375e+02 1.187837066650391e+02 1.398991346359253e+00
2.002012481689453e+02 1.188297119140625e+02 1.391400814056397e+00
2.001912994384766e+02 1.188456878662109e+02 0.000000000000000e+00
2.026413269042969e+02 1.185341339111328e+02 0.000000000000000e+00
2.024010009765625e+02 1.187739868164063e+02 1.402758479118347e+00
2.033560791015625e+02 1.189894104003906e+02 1.417134046554565e+00
2.033843994140625e+02 1.190936279296875e+02 0.000000000000000e+00
2.035157318115234e+02 1.182377929687500e+02 1.705811977386475e+00
2.035291595458984e+02 1.182012329101563e+02 0.000000000000000e+00
2.039065551757813e+02 1.190747222900391e+02 1.256401062011719e+00
2.038476257324219e+02 1.189961318969727e+02 0.000000000000000e+00
6.941170501708984e+01 1.199446868896484e+02 0.000000000000000e+00
6.930000305175781e+01 1.199000015258789e+02 1.399999976158142e+00
6.881275939941406e+01 1.199825820922852e+02 0.000000000000000e+00
6.879393768310547e+01 1.199438705444336e+02 1.421277046203613e+00
7.040000152587891e+01 1.199000015258789e+02 0.000000000000000e+00
7.040000152587891e+01 1.199000015258789e+02 1.399999976158142e+00
7.150000000000000e+01 1.199000015258789e+02 0.000000000000000e+00
7.150000000000000e+01 1.199000015258789e+02 1.399999976158142e+00
7.259790039062500e+01 1.199047851562500e+02 0.000000000000000e+00
7.259584808349609e+01 1.199026184082031e+02 1.400256514549255e+00
2.013000030517578e+02 1.199000015258789e+02 0.000000000000000e+00
2.012495117187500e+02 1.198461303710938e+02 1.396496057510376e+00
2.002552947998047e+02 1.198984680175781e+02 0.000000000000000e+00
2.002553405761719e+02 1.198949737548828e+02 1.385772228240967e+00
2.024000091552734e+02 1.199000015258789e+02 0.000000000000000e+00
2.024000091552734e+02 1.199000015258789e+02 1.399999976158142e+00
2.033212127685547e+02 1.199753417968750e+02 0.000000000000000e+00
2.034104309082031e+02 1.199169769287109e+02 1.398495316505432e+00
2.039814453125000e+02 1.199667587280273e+02 0.000000000000000e+00
2.040159606933594e+02 1.199589538574219e+02 1.372225522994995e+00
6.930000305175781e+01 1.210000076293945e+02 0.000000000000000e+00
6.938045501708984e+01 1.210002899169922e+02 1.400087237358093e+00
6.875963592529297e+01 1.210108337402344e+02 1.403360843658447e+00
6.876957702636719e+01 1.210268020629883e+02 0.000000000000000e+00
7.040000152587891e+01 1.210000076293945e+02 0.000000000000000e+00
7.040000152587891e+01 1.210000076293945e+02 1.399999976158142e+00
7.150000000000000e+01 1.210000076293945e+02 0.000000000000000e+00
7.150000000000000e+01 1.210000076293945e+02 1.399999976158142e+00
7.259151458740234e+01 1.209983901977539e+02 1.400231122970581e+00
7.259432983398438e+01 1.210000076293945e+02 0.000000000000000e+00
2.013000030517578e+02 1.210000076293945e+02 0.000000000000000e+00
2.012919158935547e+02 1.209655151367188e+02 1.416948556900024e+00
2.005165100097656e+02 1.210581359863281e+02 1.208142995834351e+00
2.005177001953125e+02 1.208809432983398e+02 0.000000000000000e+00
2.019868469238281e+02 1.213627777099609e+02 0.000000000000000e+00
2.023589935302734e+02 1.210262451171875e+02 1.400321245193481e+00
2.032838592529297e+02 1.210418319702148e+02 0.000000000000000e+00
2.033374023437500e+02 1.210030364990234e+02 1.396412014961243e+00
2.040737457275391e+02 1.209837570190430e+02 1.376898288726807e+00
2.040622863769531e+02 1.209868316650391e+02 0.000000000000000e+00
6.940312194824219e+01 1.221000061035156e+02 0.000000000000000e+00
6.930000305175781e+01 1.221000061035156e+02 1.399999976158142e+00
6.875575256347656e+01 1.221080703735352e+02 0.000000000000000e+00
6.875239562988281e+01 1.221031494140625e+02 1.400298953056335e+00
7.040000152587891e+01 1.221000061035156e+02 0.000000000000000e+00
7.040000152587891e+01 1.221000061035156e+02 1.399999976158142e+00
7.150107574462891e+01 1.220789337158203e+02 0.000000000000000e+00
7.150000000000000e+01 1.221000061035156e+02 1.399999976158142e+00
7.255220794677734e+01 1.220745086669922e+02 0.000000000000000e+00
7.257131195068359e+01 1.220802612304688e+02 1.407342553138733e+00
2.009273223876953e+02 1.216508941650391e+02 1.583629012107849e+00
2.009599304199219e+02 1.217934722900391e+02 0.000000000000000e+00
2.023907165527344e+02 1.221388549804688e+02 1.373885154724121e+00
2.024503173828125e+02 1.222200622558594e+02 0.000000000000000e+00
2.011868438720703e+02 1.223241806030273e+02 1.158623814582825e+00
2.011639251708984e+02 1.224573898315430e+02 0.000000000000000e+00
2.033814392089844e+02 1.220963287353516e+02 0.000000000000000e+00
2.033334350585938e+02 1.220251922607422e+02 1.381702780723572e+00
2.042667846679688e+02 1.218898925781250e+02 0.000000000000000e+00
2.042645416259766e+02 1.220590744018555e+02 1.180426597595215e+00
6.930000305175781e+01 1.232000045776367e+02 0.000000000000000e+00
6.939399719238281e+01 1.231992645263672e+02 1.399219870567322e+00
6.875000000000000e+01 1.232000045776367e+02 1.399999976158142e+00
6.875143432617188e+01 1.232020187377930e+02 0.000000000000000e+00
7.072769165039063e+01 1.234345397949219e+02 0.000000000000000e+00
7.049742126464844e+01 1.232468719482422e+02 1.383456587791443e+00
7.154608917236328e+01 1.228879089355469e+02 0.000000000000000e+00
7.154460906982422e+01 1.230780258178711e+02 1.347464799880981e+00
7.238452148437500e+01 1.229943008422852e+02 1.473973274230957e+00
7.233482360839844e+01 1.230160217285156e+02 0.000000000000000e+00
2.024079589843750e+02 1.232326354980469e+02 0.000000000000000e+00
2.024000091552734e+02 1.232000045776367e+02 1.399999976158142e+00
2.012621765136719e+02 1.233416595458984e+02 0.000000000000000e+00
2.012834167480469e+02 1.233182449340820e+02 1.357135534286499e+00
2.035249786376953e+02 1.231778106689453e+02 0.000000000000000e+00
2.037512512207031e+02 1.229429244995117e+02 1.399999856948853e+00
2.044277954101563e+02 1.233720016479492e+02 0.000000000000000e+00
2.044334411621094e+02 1.234552764892578e+02 1.410232663154602e+00
2.046445617675781e+02 1.226409149169922e+02 0.000000000000000e+00
2.046211547851563e+02 1.226510009765625e+02 1.706797361373901e+00
2.049587707519531e+02 1.234410934448242e+02 0.000000000000000e+00
2.049596252441406e+02 1.232527923583984e+02 1.198307394981384e+00
6.942742919921875e+01 1.243000030517578e+02 0.000000000000000e+00
6.932519531250000e+01 1.242717895507813e+02 1.399999976158142e+00
6.875000000000000e+01 1.243000030517578e+02 0.000000000000000e+00
6.874822235107422e+01 1.242952270507813e+02 1.402067303657532e+00
7.040000152587891e+01 1.243000030517578e+02 0.000000000000000e+00
7.041074371337891e+01 1.243217163085938e+02 1.404704928398132e+00
7.159572601318359e+01 1.246385955810547e+02 1.474649786949158e+00
7.186304473876953e+01 1.239332046508789e+02 1.487490415573120e+00
7.164664459228516e+01 1.246102828979492e+02 0.000000000000000e+00
7.195149230957031e+01 1.237622375488281e+02 0.000000000000000e+00
2.024000091552734e+02 1.243000030517578e+02 0.000000000000000e+00
2.023897705078125e+02 1.242866516113281e+02 1.399945020675659e+00
2.013292999267578e+02 1.243190536499023e+02 1.381001114845276e+00
2.013658294677734e+02 1.243677444458008e+02 0.000000000000000e+00
2.035000152587891e+02 1.243000030517578e+02 0.000000000000000e+00
2.035000152587891e+02 1.243000030517578e+02 1.399999976158142e+00
2.043802185058594e+02 1.243480911254883e+02 0.000000000000000e+00
2.044366760253906e+02 1.243491821289063e+02 1.397802114486694e+00
2.051072540283203e+02 1.243496704101563e+02 1.372491121292114e+00
2.050860443115234e+02 1.243867416381836e+02 0.000000000000000e+00
6.935693359375000e+01 1.254000015258789e+02 0.000000000000000e+00
6.941275024414063e+01 1.253700103759766e+02 1.403209447860718e+00
6.873986816406250e+01 1.253513259887695e+02 1.430701732635498e+00
6.871633911132813e+01 1.253659286499023e+02 0.000000000000000e+00
7.040000152587891e+01 1.254000015258789e+02 0.000000000000000e+00
7.040000152587891e+01 1.254000015258789e+02 1.399999976158142e+00
7.155322265625000e+01 1.254766540527344e+02 0.000000000000000e+00
7.152039337158203e+01 1.254746932983398e+02 1.415024518966675e+00
2.023916931152344e+02 1.253545684814453e+02 0.000000000000000e+00
2.023273162841797e+02 1.252817840576172e+02 1.403274536132813e+00
2.016630401611328e+02 1.253737335205078e+02 0.000000000000000e+00
2.015360565185547e+02 1.252367019653320e+02 1.272328972816467e+00
2.033375244140625e+02 1.255077362060547e+02 0.000000000000000e+00
2.029665832519531e+02 1.258984680175781e+02 1.408290147781372e+00
2.043796997070313e+02 1.254301528930664e+02 0.000000000000000e+00
2.044170074462891e+02 1.254326019287109e+02 1.397719144821167e+00
2.051300048828125e+02 1.254282989501953e+02 0.000000000000000e+00
2.051416015625000e+02 1.254113388061523e+02 1.394898533821106e+00
6.941411590576172e+01 1.264829711914063e+02 0.000000000000000e+00
6.936792755126953e+01 1.263752288818359e+02 1.406281948089600e+00
6.852872467041016e+01 1.262775573730469e+02 0.000000000000000e+00
6.861045837402344e+01 1.261904525756836e+02 1.566328644752502e+00
7.040000152587891e+01 1.265000076293945e+02 0.000000000000000e+00
7.040460205078125e+01 1.264927673339844e+02 1.399999976158142e+00
7.150292968750000e+01 1.265161514282227e+02 1.402052998542786e+00
7.151281738281250e+01 1.265243530273438e+02 0.000000000000000e+00
2.021324920654297e+02 1.263294677734375e+02 0.000000000000000e+00
2.020862426757813e+02 1.262308349609375e+02 1.564631700515747e+00
2.035039215087891e+02 1.265295181274414e+02 0.000000000000000e+00
2.034992980957031e+02 1.266137084960938e+02 1.385083556175232e+00
2.022969665527344e+02 1.269436111450195e+02 0.000000000000000e+00
2.023461456298828e+02 1.270654067993164e+02 1.299949765205383e+00
2.044049682617188e+02 1.264990310668945e+02 0.000000000000000e+00
2.044374542236328e+02 1.265092163085938e+02 1.394672155380249e+00
2.051816558837891e+02 1.264745712280273e+02 1.379900574684143e+00
2.051778869628906e+02 1.264744415283203e+02 0.000000000000000e+00
6.835453796386719e+01 1.277546386718750e+02 0.000000000000000e+00
6.834273529052734e+01 1.278277359008789e+02 1.386087775230408e+00
6.784860229492188e+01 1.277992935180664e+02 0.000000000000000e+00
6.815968322753906e+01 1.270094375610352e+02 0.000000000000000e+00
6.818527984619141e+01 1.270203323364258e+02 1.060642719268799e+00
6.780029296875000e+01 1.278617706298828e+02 1.517848014831543e+00
6.930000305175781e+01 1.276000061035156e+02 0.000000000000000e+00
6.899958038330078e+01 1.272902221679688e+02 1.402083158493042e+00
7.040000152587891e+01 1.276000061035156e+02 0.000000000000000e+00
7.040000152587891e+01 1.276000061035156e+02 1.399999976158142e+00
7.149790191650391e+01 1.276047744750977e+02 0.000000000000000e+00
7.149584960937500e+01 1.276026229858398e+02 1.400256514549255e+00
2.034637451171875e+02 1.276633758544922e+02 0.000000000000000e+00
2.034702911376953e+02 1.276129226684570e+02 1.392743587493897e+00
2.023875579833984e+02 1.277397460937500e+02 1.360188245773315e+00
2.023716735839844e+02 1.277938995361328e+02 0.000000000000000e+00
2.044687500000000e+02 1.275713043212891e+02 0.000000000000000e+00
2.044257812500000e+02 1.275126190185547e+02 1.382191419601440e+00
2.053715057373047e+02 1.273861007690430e+02 0.000000000000000e+00
2.053661956787109e+02 1.275573806762695e+02 1.180791139602661e+00
6.819999694824219e+01 1.286999969482422e+02 0.000000000000000e+00
6.830845642089844e+01 1.287363433837891e+02 1.400938987731934e+00
6.768679046630859e+01 1.287560577392578e+02 1.422425746917725e+00
6.771738433837891e+01 1.287678222656250e+02 0.000000000000000e+00
6.930000305175781e+01 1.286999969482422e+02 0.000000000000000e+00
6.930000305175781e+01 1.286999969482422e+02 1.399999976158142e+00
7.040000152587891e+01 1.286999969482422e+02 0.000000000000000e+00
7.040000152587891e+01 1.286999969482422e+02 1.399999976158142e+00
7.149150848388672e+01 1.286983947753906e+02 1.400231122970581e+00
7.149433135986328e+01 1.286999969482422e+02 0.000000000000000e+00
2.035000152587891e+02 1.286999969482422e+02 0.000000000000000e+00
2.034450378417969e+02 1.286448516845703e+02 1.397536039352417e+00
2.023988342285156e+02 1.287759704589844e+02 0.000000000000000e+00
2.024062347412109e+02 1.287458343505859e+02 1.392357468605042e+00
2.046203002929688e+02 1.286701812744141e+02 0.000000000000000e+00
2.048512420654297e+02 1.284429168701172e+02 1.399999856948853e+00
2.055271301269531e+02 1.288703308105469e+02 0.000000000000000e+00
2.055332946777344e+02 1.289538574218750e+02 1.410299062728882e+00
2.057459411621094e+02 1.281397857666016e+02 0.000000000000000e+00
2.057214660644531e+02 1.281506958007813e+02 1.706855297088623e+00
2.060591735839844e+02 1.289407653808594e+02 0.000000000000000e+00
2.060598754882813e+02 1.287525939941406e+02 1.198313713073731e+00
6.831304931640625e+01 1.298013458251953e+02 0.000000000000000e+00
6.819999694824219e+01 1.298000030517578e+02 1.399999976158142e+00
6.767125701904297e+01 1.298214569091797e+02 0.000000000000000e+00
6.766098022460938e+01 1.298125762939453e+02 1.402874946594238e+00
6.930000305175781e+01 1.298000030517578e+02 0.000000000000000e+00
6.930000305175781e+01 1.298000030517578e+02 1.399999976158142e+00
7.040107727050781e+01 1.297789306640625e+02 0.000000000000000e+00
7.040000152587891e+01 1.298000030517578e+02 1.399999976158142e+00
7.145220947265625e+01 1.297745056152344e+02 0.000000000000000e+00
7.147131347656250e+01 1.297802581787109e+02 1.407342672348023e+00
2.035000152587891e+02 1.298000030517578e+02 0.000000000000000e+00
2.034802551269531e+02 1.297714996337891e+02 1.399079799652100e+00
2.024345550537109e+02 1.298013000488281e+02 1.387824177742004e+00
2.024774017333984e+02 1.298451232910156e+02 0.000000000000000e+00
2.046000061035156e+02 1.298000030517578e+02 0.000000000000000e+00
2.046000061035156e+02 1.298000030517578e+02 1.399999976158142e+00
2.054798431396484e+02 1.298473358154297e+02 0.000000000000000e+00
2.055366210937500e+02 1.298489685058594e+02 1.397807836532593e+00
2.062073211669922e+02 1.298496246337891e+02 1.372491836547852e+00
2.061861724853516e+02 1.298866424560547e+02 0.000000000000000e+00
6.819999694824219e+01 1.308999938964844e+02 0.000000000000000e+00
6.829418182373047e+01 1.308994598388672e+02 1.399249792098999e+00
6.765215301513672e+01 1.309023590087891e+02 1.400359272956848e+00
6.765628814697266e+01 1.309063568115234e+02 0.000000000000000e+00
6.962769317626953e+01 1.311345367431641e+02 0.000000000000000e+00
6.939742279052734e+01 1.309468536376953e+02 1.383457422256470e+00
7.044608306884766e+01 1.305879058837891e+02 0.000000000000000e+00
7.044460296630859e+01 1.307780151367188e+02 1.347464799880981e+00
7.128451538085938e+01 1.306942901611328e+02 1.473973274230957e+00
7.123481750488281e+01 1.307160186767578e+02 0.000000000000000e+00
2.034923400878906e+02 1.308531799316406e+02 0.000000000000000e+00
2.034273223876953e+02 1.307817840576172e+02 1.403274536132813e+00
2.027664947509766e+02 1.308665466308594e+02 0.000000000000000e+00
2.026379089355469e+02 1.307314605712891e+02 1.273314952850342e+00
2.044376220703125e+02 1.310074157714844e+02 0.000000000000000e+00
2.040666046142578e+02 1.313984069824219e+02 1.408293128013611e+00
2.054796752929688e+02 1.309299926757813e+02 0.000000000000000e+00
2.055169982910156e+02 1.309325561523438e+02 1.397719383239746e+00
2.062300415039063e+02 1.309282684326172e+02 0.000000000000000e+00
2.062416229248047e+02 1.309113311767578e+02 1.394898533821106e+00
6.832743072509766e+01 1.320000000000000e+02 0.000000000000000e+00
6.822519683837891e+01 1.319717864990234e+02 1.399999976158142e+00
6.765156555175781e+01 1.320015869140625e+02 0.000000000000000e+00
6.764878082275391e+01 1.319957733154297e+02 1.402089715003967e+00
6.930000305175781e+01 1.320000000000000e+02 0.000000000000000e+00
6.931074523925781e+01 1.320217132568359e+02 1.404704928398132e+00
7.049572753906250e+01 1.323385925292969e+02 1.474649786949158e+00
7.076304626464844e+01 1.316331787109375e+02 1.487491011619568e+00
7.054663848876953e+01 1.323102874755859e+02 0.000000000000000e+00
7.085148620605469e+01 1.314622344970703e+02 0.000000000000000e+00
2.032325592041016e+02 1.318259582519531e+02 0.000000000000000e+00
2.031864624023438e+02 1.317298736572266e+02 1.564979434013367e+00
2.046039123535156e+02 1.320295104980469e+02 0.000000000000000e+00
2.045992889404297e+02 1.321136779785156e+02 1.385083913803101e+00
2.033972625732422e+02 1.324429626464844e+02 0.000000000000000e+00
2.034461517333984e+02 1.325648040771484e+02 1.299986243247986e+00
2.055049896240234e+02 1.319989929199219e+02 0.000000000000000e+00
2.055374450683594e+02 1.320092010498047e+02 1.394672155380249e+00
2.062816619873047e+02 1.319745635986328e+02 1.379900574684143e+00
2.062778930664063e+02 1.319744415283203e+02 0.000000000000000e+00
6.825693511962891e+01 1.331000061035156e+02 0.000000000000000e+00
6.831275939941406e+01 1.330700225830078e+02 1.403209686279297e+00
6.763998413085938e+01 1.330514373779297e+02 1.430704593658447e+00
6.761673736572266e+01 1.330663299560547e+02 0.000000000000000e+00
6.930000305175781e+01 1.331000061035156e+02 0.000000000000000e+00
6.930000305175781e+01 1.331000061035156e+02 1.399999976158142e+00
7.045321655273438e+01 1.331766510009766e+02 0.000000000000000e+00
7.042038726806641e+01 1.331746978759766e+02 1.415024518966675e+00
2.045635681152344e+02 1.331628875732422e+02 0.000000000000000e+00
2.045703735351563e+02 1.331129608154297e+02 1.392743587493897e+00
2.034873962402344e+02 1.332394409179688e+02 1.360189795494080e+00
2.034717559814453e+02 1.332937011718750e+02 0.000000000000000e+00
2.055687255859375e+02 1.330712280273438e+02 0.000000000000000e+00
2.055257873535156e+02 1.330134277343750e+02 1.382139563560486e+00
2.064715118408203e+02 1.328860931396484e+02 0.000000000000000e+00
2.064662017822266e+02 1.330573730468750e+02 1.180791139602661e+00
6.831410980224609e+01 1.341829528808594e+02 0.000000000000000e+00
6.826793670654297e+01 1.340752410888672e+02 1.406282067298889e+00
6.742882537841797e+01 1.339776611328125e+02 0.000000000000000e+00
6.751049804687500e+01 1.338904876708984e+02 1.566328883171082e+00
6.930000305175781e+01 1.341999969482422e+02 0.000000000000000e+00
6.930460357666016e+01 1.341927642822266e+02 1.399999976158142e+00
7.040280914306641e+01 1.342167358398438e+02 1.402052998542786e+00
7.041281890869141e+01 1.342243499755859e+02 0.000000000000000e+00
2.046000061035156e+02 1.341999969482422e+02 0.000000000000000e+00
2.045463562011719e+02 1.341461639404297e+02 1.397534132003784e+00
2.034956970214844e+02 1.342691650390625e+02 0.000000000000000e+00
2.035006256103516e+02 1.342432403564453e+02 1.392680287361145e+00
2.057203063964844e+02 1.341701812744141e+02 0.000000000000000e+00
2.059512329101563e+02 1.339429168701172e+02 1.399999856948853e+00
2.066270141601563e+02 1.343702239990234e+02 0.000000000000000e+00
2.066336975097656e+02 1.344541320800781e+02 1.410205841064453e+00
2.068459472656250e+02 1.336398010253906e+02 0.000000000000000e+00
2.068214721679688e+02 1.336506805419922e+02 1.706855297088623e+00
2.071591644287109e+02 1.344407806396484e+02 0.000000000000000e+00
2.071598205566406e+02 1.342524566650391e+02 1.198313713073731e+00
6.725454711914063e+01 1.354546356201172e+02 0.000000000000000e+00
6.724273681640625e+01 1.355277252197266e+02 1.386087775230408e+00
6.674861145019531e+01 1.354992980957031e+02 0.000000000000000e+00
6.705970764160156e+01 1.347094573974609e+02 0.000000000000000e+00
6.708528900146484e+01 1.347203369140625e+02 1.060642719268799e+00
6.670029449462891e+01 1.355617675781250e+02 1.517848014831543e+00
6.819999694824219e+01 1.353000030517578e+02 0.000000000000000e+00
6.789958190917969e+01 1.349902343750000e+02 1.402083158493042e+00
6.930000305175781e+01 1.353000030517578e+02 0.000000000000000e+00
6.930000305175781e+01 1.353000030517578e+02 1.399999976158142e+00
7.039588165283203e+01 1.353141326904297e+02 0.000000000000000e+00
7.039428710937500e+01 1.353038940429688e+02 1.400256752967835e+00
2.046000061035156e+02 1.353000030517578e+02 0.000000000000000e+00
2.045872497558594e+02 1.352872161865234e+02 1.399377584457398e+00
2.035057373046875e+02 1.353099822998047e+02 1.398801445960999e+00
2.035032043457031e+02 1.353224792480469e+02 0.000000000000000e+00
2.057000122070313e+02 1.353000030517578e+02 0.000000000000000e+00
2.057000122070313e+02 1.353000030517578e+02 1.399999976158142e+00
2.065859680175781e+02 1.353369598388672e+02 0.000000000000000e+00
2.066374206542969e+02 1.353453979492188e+02 1.397400498390198e+00
2.073089294433594e+02 1.353443756103516e+02 1.371532440185547e+00
2.072844390869141e+02 1.353815002441406e+02 0.000000000000000e+00
6.709999847412109e+01 1.363999938964844e+02 0.000000000000000e+00
6.720845794677734e+01 1.364363555908203e+02 1.400938987731934e+00
6.658679199218750e+01 1.364560546875000e+02 1.422425627708435e+00
6.661738586425781e+01 1.364678344726563e+02 0.000000000000000e+00
6.819999694824219e+01 1.363999938964844e+02 0.000000000000000e+00
6.819999694824219e+01 1.363999938964844e+02 1.399999976158142e+00
6.930000305175781e+01 1.363999938964844e+02 0.000000000000000e+00
6.929850769042969e+01 1.363889007568359e+02 1.398790121078491e+00
7.034468841552734e+01 1.363914642333984e+02 1.408644437789917e+00
7.033484649658203e+01 1.364108123779297e+02 0.000000000000000e+00
2.046000061035156e+02 1.363999938964844e+02 0.000000000000000e+00
2.045514068603516e+02 1.363468322753906e+02 1.396738290786743e+00
2.035589599609375e+02 1.363910827636719e+02 0.000000000000000e+00
2.035569458007813e+02 1.363900756835938e+02 1.386706352233887e+00
2.057000122070313e+02 1.363999938964844e+02 0.000000000000000e+00
2.057000122070313e+02 1.363999938964844e+02 1.399999976158142e+00
2.065931091308594e+02 1.363878479003906e+02 0.000000000000000e+00
2.066726989746094e+02 1.363937835693359e+02 1.395952224731445e+00
2.073560943603516e+02 1.363708648681641e+02 0.000000000000000e+00
2.073553771972656e+02 1.363805389404297e+02 1.379652261734009e+00
6.720312500000000e+01 1.375000000000000e+02 0.000000000000000e+00
6.709999847412109e+01 1.375000000000000e+02 1.399999976158142e+00
6.657125854492188e+01 1.375214538574219e+02 0.000000000000000e+00
6.656098175048828e+01 1.375125732421875e+02 1.402874946594238e+00
6.834725952148438e+01 1.375798492431641e+02 0.000000000000000e+00
6.863714599609375e+01 1.378956756591797e+02 1.381440758705139e+00
6.935457611083984e+01 1.374130096435547e+02 0.000000000000000e+00
6.933740997314453e+01 1.373753814697266e+02 1.376836180686951e+00
7.009613800048828e+01 1.373878936767578e+02 0.000000000000000e+00
7.009866333007813e+01 1.375456848144531e+02 1.501703977584839e+00
2.046000061035156e+02 1.375000000000000e+02 0.000000000000000e+00
2.045921936035156e+02 1.374654846191406e+02 1.416990518569946e+00
2.038168640136719e+02 1.375572052001953e+02 1.208255052566528e+00
2.038187866210938e+02 1.373787078857422e+02 0.000000000000000e+00
2.052782592773438e+02 1.378480377197266e+02 0.000000000000000e+00
2.056228027343750e+02 1.375472106933594e+02 1.400382757186890e+00
2.066248779296875e+02 1.374344940185547e+02 0.000000000000000e+00
2.066591186523438e+02 1.374579467773438e+02 1.380679011344910e+00
2.075009460449219e+02 1.372318115234375e+02 1.242670297622681e+00
2.075550537109375e+02 1.372539825439453e+02 0.000000000000000e+00
6.709999847412109e+01 1.386000061035156e+02 0.000000000000000e+00
6.718230438232422e+01 1.385976562500000e+02 1.399999976158142e+00
6.655215454101563e+01 1.386023712158203e+02 1.400359272956848e+00
6.655628967285156e+01 1.386063690185547e+02 0.000000000000000e+00
6.821578216552734e+01 1.386439666748047e+02 0.000000000000000e+00
6.819999694824219e+01 1.386000061035156e+02 1.399999976158142e+00
6.972813415527344e+01 1.381250762939453e+02 0.000000000000000e+00
6.944713592529297e+01 1.389196014404297e+02 0.000000000000000e+00
6.976592254638672e+01 1.380411071777344e+02 1.345443248748779e+00
6.939784240722656e+01 1.388159637451172e+02 1.503147482872009e+00
2.042269134521484e+02 1.381493682861328e+02 1.583602190017700e+00
2.042596893310547e+02 1.382916717529297e+02 0.000000000000000e+00
2.057049865722656e+02 1.386404724121094e+02 1.373886108398438e+00
2.057550659179688e+02 1.387040557861328e+02 0.000000000000000e+00
2.044868164062500e+02 1.388238830566406e+02 1.158625602722168e+00
2.044640197753906e+02 1.389571990966797e+02 0.000000000000000e+00
2.070494384765625e+02 1.383494873046875e+02 0.000000000000000e+00
2.068000030517578e+02 1.386000061035156e+02 1.399999976158142e+00
2.077561340332031e+02 1.387916412353516e+02 1.417192697525024e+00
2.077846374511719e+02 1.388942413330078e+02 0.000000000000000e+00
2.079176177978516e+02 1.380375671386719e+02 1.708163976669312e+00
2.079338226318359e+02 1.379974670410156e+02 0.000000000000000e+00
2.083072052001953e+02 1.388743438720703e+02 1.256656408309937e+00
2.082489776611328e+02 1.387950286865234e+02 0.000000000000000e+00
6.722743225097656e+01 1.396999969482422e+02 0.000000000000000e+00
6.712519073486328e+01 1.396717834472656e+02 1.399999976158142e+00
6.655156707763672e+01 1.397015838623047e+02 0.000000000000000e+00
6.654878234863281e+01 1.396957702636719e+02 1.402089715003967e+00
6.819999694824219e+01 1.396999969482422e+02 0.000000000000000e+00
6.819999694824219e+01 1.396999969482422e+02 1.399999976158142e+00
6.932401275634766e+01 1.397742309570313e+02 1.414898872375488e+00
6.934386444091797e+01 1.398163146972656e+02 0.000000000000000e+00
2.057061462402344e+02 1.397446746826172e+02 0.000000000000000e+00
2.057000122070313e+02 1.396999969482422e+02 1.399999976158142e+00
2.045588378906250e+02 1.398348541259766e+02 0.000000000000000e+00
2.045775146484375e+02 1.398156890869141e+02 1.357456803321838e+00
2.068000030517578e+02 1.396999969482422e+02 0.000000000000000e+00
2.068000030517578e+02 1.396999969482422e+02 1.399999976158142e+00
2.077428131103516e+02 1.397613067626953e+02 0.000000000000000e+00
2.078091125488281e+02 1.397167663574219e+02 1.398495316505432e+00
2.083818206787109e+02 1.397664337158203e+02 0.000000000000000e+00
2.084148559570313e+02 1.397596588134766e+02 1.372847437858582e+00
6.715693664550781e+01 1.408000030517578e+02 0.000000000000000e+00
6.721276092529297e+01 1.407700195312500e+02 1.403209686279297e+00
6.653998565673828e+01 1.407514343261719e+02 1.430704593658447e+00
6.651673126220703e+01 1.407663269042969e+02 0.000000000000000e+00
6.819999694824219e+01 1.408000030517578e+02 0.000000000000000e+00
6.819999694824219e+01 1.408000030517578e+02 1.399999976158142e+00
6.930802154541016e+01 1.408338928222656e+02 0.000000000000000e+00
6.930054473876953e+01 1.408167877197266e+02 1.402456641197205e+00
2.057000122070313e+02 1.408000030517578e+02 0.000000000000000e+00
2.056905517578125e+02 1.407935943603516e+02 1.399061560630798e+00
2.045993957519531e+02 1.408284606933594e+02 1.391980648040772e+00
2.045911407470703e+02 1.408450927734375e+02 0.000000000000000e+00
2.068000030517578e+02 1.408000030517578e+02 0.000000000000000e+00
2.068000030517578e+02 1.408000030517578e+02 1.399999976158142e+00
2.077167053222656e+02 1.408058166503906e+02 0.000000000000000e+00
2.077543182373047e+02 1.408030548095703e+02 1.399077177047730e+00
2.084408111572266e+02 1.408079986572266e+02 1.395608425140381e+00
2.084268035888672e+02 1.408158721923828e+02 0.000000000000000e+00
6.721411132812500e+01 1.418829650878906e+02 0.000000000000000e+00
6.716793823242188e+01 1.417752380371094e+02 1.406282067298889e+00
6.632882690429688e+01 1.416776580810547e+02 0.000000000000000e+00
6.641049957275391e+01 1.415904846191406e+02 1.566328883171082e+00
6.819999694824219e+01 1.418999938964844e+02 0.000000000000000e+00
6.820460510253906e+01 1.418927612304688e+02 1.399999976158142e+00
6.905617523193359e+01 1.417786407470703e+02 1.120160460472107e+00
6.929774475097656e+01 1.419095458984375e+02 0.000000000000000e+00
2.057000122070313e+02 1.418999938964844e+02 0.000000000000000e+00
2.056444396972656e+02 1.418450775146484e+02 1.399744987487793e+00
2.046046142578125e+02 1.419208831787109e+02 0.000000000000000e+00
2.046095733642578e+02 1.419104766845703e+02 1.398671865463257e+00
2.068000030517578e+02 1.418999938964844e+02 0.000000000000000e+00
2.068000030517578e+02 1.418999938964844e+02 1.399999976158142e+00
2.077129669189453e+02 1.418779296875000e+02 0.000000000000000e+00
2.077762298583984e+02 1.418899078369141e+02 1.396466970443726e+00
2.084695892333984e+02 1.418489685058594e+02 0.000000000000000e+00
2.084624023437500e+02 1.418711547851563e+02 1.383664488792419e+00
6.615454101562500e+01 1.431546325683594e+02 0.000000000000000e+00
6.614280700683594e+01 1.432276611328125e+02 1.386087775230408e+00
6.564861297607422e+01 1.431992950439453e+02 0.000000000000000e+00
6.595970916748047e+01 1.424094543457031e+02 0.000000000000000e+00
6.598529052734375e+01 1.424203491210938e+02 1.060642719268799e+00
6.560029602050781e+01 1.432617645263672e+02 1.517848014831543e+00
6.709999847412109e+01 1.430000000000000e+02 0.000000000000000e+00
6.679958343505859e+01 1.426902313232422e+02 1.402083158493042e+00
6.819999694824219e+01 1.430000000000000e+02 0.000000000000000e+00
6.819999694824219e+01 1.430000000000000e+02 1.399999976158142e+00
6.929074859619141e+01 1.430501098632813e+02 0.000000000000000e+00
6.929330444335938e+01 1.429645538330078e+02 1.366816997528076e+00
2.057000122070313e+02 1.430000000000000e+02 0.000000000000000e+00
2.056802368164063e+02 1.429706726074219e+02 1.399459242820740e+00
2.046352081298828e+02 1.429925842285156e+02 1.388874173164368e+00
2.046790771484375e+02 1.430268859863281e+02 0.000000000000000e+00
2.068000030517578e+02 1.430000000000000e+02 0.000000000000000e+00
2.068000030517578e+02 1.430000000000000e+02 1.399999976158142e+00
2.077379455566406e+02 1.429214324951172e+02 0.000000000000000e+00
2.077701263427734e+02 1.429490356445313e+02 1.380820631980896e+00
2.086032257080078e+02 1.427281341552734e+02 1.243147373199463e+00
2.086591186523438e+02 1.427471466064453e+02 0.000000000000000e+00
6.600000000000000e+01 1.441000061035156e+02 0.000000000000000e+00
6.611205291748047e+01 1.441332702636719e+02 1.400938987731934e+00
6.548679351806641e+01 1.441560668945313e+02 1.422425746917725e+00
6.551738739013672e+01 1.441678314208984e+02 0.000000000000000e+00
6.709999847412109e+01 1.441000061035156e+02 0.000000000000000e+00
6.709999847412109e+01 1.441000061035156e+02 1.399999976158142e+00
6.819999694824219e+01 1.441000061035156e+02 0.000000000000000e+00
6.819847869873047e+01 1.440888519287109e+02 1.398788809776306e+00
6.905500793457031e+01 1.440379638671875e+02 1.324662208557129e+00
6.923762512207031e+01 1.440814361572266e+02 0.000000000000000e+00
2.056947479248047e+02 1.440497894287109e+02 0.000000000000000e+00
2.056273193359375e+02 1.439817810058594e+02 1.403274536132813e+00
2.049669342041016e+02 1.440608673095703e+02 0.000000000000000e+00
2.048381347656250e+02 1.439282684326172e+02 1.273445725440979e+00
2.066785583496094e+02 1.441787261962891e+02 0.000000000000000e+00
2.062720031738281e+02 1.445962829589844e+02 1.408530235290527e+00
2.081306457519531e+02 1.438401794433594e+02 0.000000000000000e+00
2.079000091552734e+02 1.441000061035156e+02 1.399999976158142e+00
2.088561401367188e+02 1.442914733886719e+02 1.417198777198792e+00
2.088842468261719e+02 1.443935394287109e+02 0.000000000000000e+00
2.090179748535156e+02 1.435369567871094e+02 1.708225011825562e+00
2.090350341796875e+02 1.434954223632813e+02 0.000000000000000e+00
2.094073791503906e+02 1.443740692138672e+02 1.256661415100098e+00
2.093493194580078e+02 1.442944335937500e+02 0.000000000000000e+00
6.612841796875000e+01 1.452009887695313e+02 0.000000000000000e+00
6.602873229980469e+01 1.451754150390625e+02 1.399999976158142e+00
6.547126007080078e+01 1.452214660644531e+02 0.000000000000000e+00
6.545919799804688e+01 1.452077636718750e+02 1.404958963394165e+00
6.725473022460938e+01 1.452799377441406e+02 0.000000000000000e+00
6.753834533691406e+01 1.455946502685547e+02 1.381440758705139e+00
6.825576019287109e+01 1.451129455566406e+02 0.000000000000000e+00
6.823761749267578e+01 1.450753479003906e+02 1.376836180686951e+00
6.899578094482422e+01 1.450874328613281e+02 0.000000000000000e+00
6.900056457519531e+01 1.452397155761719e+02 1.474209427833557e+00
2.054338684082031e+02 1.450244140625000e+02 0.000000000000000e+00
2.053712005615234e+02 1.448946380615234e+02 1.581710934638977e+00
2.067872314453125e+02 1.452726898193359e+02 0.000000000000000e+00
2.068129577636719e+02 1.453397369384766e+02 1.381855010986328e+00
2.055988006591797e+02 1.456246795654297e+02 0.000000000000000e+00
2.056246337890625e+02 1.456255493164063e+02 1.242725372314453e+00
2.079000091552734e+02 1.451999969482422e+02 0.000000000000000e+00
2.079000091552734e+02 1.451999969482422e+02 1.399999976158142e+00
2.088427886962891e+02 1.452611846923828e+02 0.000000000000000e+00
2.089091186523438e+02 1.452167510986328e+02 1.398495316505432e+00
2.094819335937500e+02 1.452662658691406e+02 0.000000000000000e+00
2.095149536132813e+02 1.452597656250000e+02 1.372848153114319e+00
6.607860565185547e+01 1.462982025146484e+02 0.000000000000000e+00
6.611531829833984e+01 1.462706604003906e+02 1.403248906135559e+00
6.544245910644531e+01 1.462541809082031e+02 1.431130528450012e+00
6.542274475097656e+01 1.462724151611328e+02 0.000000000000000e+00
6.711558532714844e+01 1.463352813720703e+02 0.000000000000000e+00
6.709999847412109e+01 1.463000030517578e+02 1.399999976158142e+00
6.878072357177734e+01 1.454203033447266e+02 0.000000000000000e+00
6.834711456298828e+01 1.466195831298828e+02 0.000000000000000e+00
6.866584777832031e+01 1.457407989501953e+02 1.346719503402710e+00
6.829787445068359e+01 1.465158081054688e+02 1.503225803375244e+00
2.068000030517578e+02 1.463000030517578e+02 0.000000000000000e+00
2.068000030517578e+02 1.463000030517578e+02 1.399999976158142e+00
2.056841888427734e+02 1.463305358886719e+02 1.395620822906494e+00
2.056623382568359e+02 1.463771209716797e+02 0.000000000000000e+00
2.079000091552734e+02 1.463000030517578e+02 0.000000000000000e+00
2.079000091552734e+02 1.463000030517578e+02 1.399999976158142e+00
2.088151397705078e+02 1.463105163574219e+02 0.000000000000000e+00
2.088574981689453e+02 1.463048095703125e+02 1.399469137191773e+00
2.095392456054688e+02 1.463131713867188e+02 1.396604657173157e+00
2.095285339355469e+02 1.463209838867188e+02 0.000000000000000e+00
6.611417388916016e+01 1.473830261230469e+02 0.000000000000000e+00
6.606091308593750e+01 1.473131561279297e+02 1.399999856948853e+00
6.523056793212891e+01 1.471794433593750e+02 0.000000000000000e+00
6.531137847900391e+01 1.470914154052734e+02 1.566377282142639e+00
6.713383483886719e+01 1.474416351318359e+02 0.000000000000000e+00
6.710460662841797e+01 1.473927764892578e+02 1.399999976158142e+00
6.822401428222656e+01 1.474742279052734e+02 1.414898872375488e+00
6.824385833740234e+01 1.475163116455078e+02 0.000000000000000e+00
2.067939147949219e+02 1.473639984130859e+02 0.000000000000000e+00
2.067218627929688e+02 1.472120971679688e+02 1.415649652481079e+00
2.055661468505859e+02 1.470814666748047e+02 0.000000000000000e+00
2.056808776855469e+02 1.468001556396484e+02 1.568103194236755e+00
2.079000091552734e+02 1.474000091552734e+02 0.000000000000000e+00
2.079000091552734e+02 1.474000091552734e+02 1.399999976158142e+00
2.088150329589844e+02 1.474015808105469e+02 0.000000000000000e+00
2.089158630371094e+02 1.473995666503906e+02 1.400173306465149e+00
2.095436553955078e+02 1.474062194824219e+02 0.000000000000000e+00
2.095470275878906e+02 1.474004974365234e+02 1.400943517684937e+00
6.505463409423828e+01 1.486547241210938e+02 0.000000000000000e+00
6.504283905029297e+01 1.487277069091797e+02 1.386088609695435e+00
6.454875183105469e+01 1.486994476318359e+02 0.000000000000000e+00
6.486020660400391e+01 1.479099731445313e+02 0.000000000000000e+00
6.488559722900391e+01 1.479206695556641e+02 1.060647249221802e+00
6.450033569335938e+01 1.487618103027344e+02 1.517848491668701e+00
6.600000000000000e+01 1.485000000000000e+02 0.000000000000000e+00
6.569957733154297e+01 1.481902313232422e+02 1.402083158493042e+00
6.710523223876953e+01 1.485094451904297e+02 0.000000000000000e+00
6.709999847412109e+01 1.485000000000000e+02 1.399999976158142e+00
6.820802307128906e+01 1.485339050292969e+02 0.000000000000000e+00
6.820054626464844e+01 1.485167999267578e+02 1.402456641197205e+00
2.056488952636719e+02 1.485545196533203e+02 0.000000000000000e+00
2.056768646240234e+02 1.486121368408203e+02 1.383862733840942e+00
2.049302368164063e+02 1.486204376220703e+02 0.000000000000000e+00
2.052413635253906e+02 1.477729034423828e+02 0.000000000000000e+00
2.053330383300781e+02 1.477457275390625e+02 1.209922194480896e+00
2.049019012451172e+02 1.486542663574219e+02 1.512215495109558e+00
2.066293334960938e+02 1.484278869628906e+02 0.000000000000000e+00
2.063757781982422e+02 1.480885772705078e+02 1.405349373817444e+00
2.079000091552734e+02 1.485000000000000e+02 0.000000000000000e+00
2.079000091552734e+02 1.485000000000000e+02 1.399999976158142e+00
2.088852691650391e+02 1.484957275390625e+02 0.000000000000000e+00
2.088560180664063e+02 1.484682464599609e+02 1.403120517730713e+00
2.095180816650391e+02 1.484606323242188e+02 1.428010940551758e+00
2.095146789550781e+02 1.484673614501953e+02 0.000000000000000e+00
6.490000152587891e+01 1.496000061035156e+02 0.000000000000000e+00
6.501161956787109e+01 1.496328277587891e+02 1.400939226150513e+00
6.438674926757813e+01 1.496558990478516e+02 1.422425746917725e+00
6.441742706298828e+01 1.496678771972656e+02 0.000000000000000e+00
6.600000000000000e+01 1.496000061035156e+02 0.000000000000000e+00
6.600000000000000e+01 1.496000061035156e+02 1.399999976158142e+00
6.709999847412109e+01 1.496000061035156e+02 0.000000000000000e+00
6.709999847412109e+01 1.496000061035156e+02 1.399999976158142e+00
6.819599151611328e+01 1.496015930175781e+02 1.399308562278748e+00
6.819774627685547e+01 1.496095428466797e+02 0.000000000000000e+00
2.056858978271484e+02 1.494299774169922e+02 0.000000000000000e+00
2.056909790039063e+02 1.495486450195313e+02 1.418507814407349e+00
2.049678802490234e+02 1.496877899169922e+02 1.221322417259216e+00
2.050176544189453e+02 1.495409240722656e+02 0.000000000000000e+00
2.063872680664063e+02 1.499349822998047e+02 0.000000000000000e+00
2.067262268066406e+02 1.496466522216797e+02 1.401051759719849e+00
2.078934326171875e+02 1.496561279296875e+02 0.000000000000000e+00
2.082015380859375e+02 1.499099121093750e+02 1.400260210037231e+00
2.087997741699219e+02 1.494419708251953e+02 0.000000000000000e+00
2.088321685791016e+02 1.493586273193359e+02 1.391277790069580e+00
2.093263397216797e+02 1.493827362060547e+02 0.000000000000000e+00
2.093438720703125e+02 1.495397186279297e+02 1.609136104583740e+00
6.502831268310547e+01 1.507004089355469e+02 0.000000000000000e+00
6.492528533935547e+01 1.506718902587891e+02 1.399999976158142e+00
6.436956024169922e+01 1.507163085937500e+02 0.000000000000000e+00
6.436272430419922e+01 1.507073822021484e+02 1.401914834976196e+00
6.600000000000000e+01 1.506999969482422e+02 0.000000000000000e+00
6.600000000000000e+01 1.506999969482422e+02 1.399999976158142e+00
6.708937072753906e+01 1.506901855468750e+02 0.000000000000000e+00
6.709999847412109e+01 1.506999969482422e+02 1.399999976158142e+00
6.819412994384766e+01 1.506649932861328e+02 0.000000000000000e+00
6.819935607910156e+01 1.506512908935547e+02 1.378731489181519e+00
2.053248138427734e+02 1.502279510498047e+02 1.587247133255005e+00
2.053789215087891e+02 1.503860626220703e+02 0.000000000000000e+00
2.067853698730469e+02 1.507410430908203e+02 1.373832464218140e+00
2.068548583984375e+02 1.508183288574219e+02 0.000000000000000e+00
2.055937194824219e+02 1.509294128417969e+02 1.157843232154846e+00
2.055750427246094e+02 1.510663909912109e+02 0.000000000000000e+00
2.077905273437500e+02 1.507814941406250e+02 0.000000000000000e+00
2.078069915771484e+02 1.507384338378906e+02 1.399999856948853e+00
2.089517822265625e+02 1.501326599121094e+02 0.000000000000000e+00
2.086380615234375e+02 1.509314270019531e+02 0.000000000000000e+00
2.089775238037109e+02 1.501445159912109e+02 1.068275570869446e+00
2.086459045410156e+02 1.507462463378906e+02 1.559308171272278e+00
6.507116699218750e+01 1.517689514160156e+02 0.000000000000000e+00
6.502327728271484e+01 1.517488250732422e+02 1.398947715759277e+00
6.436769104003906e+01 1.517710876464844e+02 1.384600162506104e+00
6.438246154785156e+01 1.517490844726563e+02 0.000000000000000e+00
6.600000000000000e+01 1.518000030517578e+02 0.000000000000000e+00
6.600000000000000e+01 1.518000030517578e+02 1.399999976158142e+00
6.702061462402344e+01 1.517214355468750e+02 0.000000000000000e+00
6.709258270263672e+01 1.517383880615234e+02 1.382484197616577e+00
6.825428771972656e+01 1.514660034179688e+02 1.257451295852661e+00
6.832906341552734e+01 1.514924011230469e+02 0.000000000000000e+00
2.067940673828125e+02 1.518168945312500e+02 0.000000000000000e+00
2.067436828613281e+02 1.517459564208984e+02 1.399999856948853e+00
2.056622009277344e+02 1.519378051757813e+02 0.000000000000000e+00
2.056791992187500e+02 1.519171600341797e+02 1.357329130172730e+00
2.077880554199219e+02 1.518141174316406e+02 0.000000000000000e+00
2.077521057128906e+02 1.518039855957031e+02 1.402256488800049e+00
2.084938812255859e+02 1.518438110351563e+02 1.421276569366455e+00
2.085126190185547e+02 1.518824310302734e+02 0.000000000000000e+00
6.509597778320313e+01 1.527113800048828e+02 0.000000000000000e+00
6.499350738525391e+01 1.525707702636719e+02 1.407665729522705e+00
6.456282043457031e+01 1.526472015380859e+02 0.000000000000000e+00
6.450515747070313e+01 1.526281280517578e+02 1.243250846862793e+00
6.600000000000000e+01 1.529000091552734e+02 0.000000000000000e+00
6.574624633789063e+01 1.531510772705078e+02 1.398958206176758e+00
6.750449371337891e+01 1.525853881835938e+02 0.000000000000000e+00
6.718268585205078e+01 1.528442535400391e+02 1.407439589500427e+00
6.823159027099609e+01 1.529897308349609e+02 1.430065393447876e+00
6.821374511718750e+01 1.530680236816406e+02 0.000000000000000e+00
6.854055023193359e+01 1.520898437500000e+02 1.649622797966003e+00
6.867758941650391e+01 1.522081298828125e+02 0.000000000000000e+00
6.909828948974609e+01 1.531091918945313e+02 1.277339935302734e+00
6.904732513427734e+01 1.530527801513672e+02 0.000000000000000e+00
2.068000030517578e+02 1.529000091552734e+02 0.000000000000000e+00
2.067652282714844e+02 1.528814697265625e+02 1.399196147918701e+00
2.056997833251953e+02 1.529278869628906e+02 1.392064809799194e+00
2.056921234130859e+02 1.529460144042969e+02 0.000000000000000e+00
2.077279815673828e+02 1.529071502685547e+02 0.000000000000000e+00
2.077717437744141e+02 1.528958129882813e+02 1.400305628776550e+00
2.084695434570313e+02 1.529267578125000e+02 0.000000000000000e+00
2.084596405029297e+02 1.529108123779297e+02 1.403360724449158e+00
6.493606567382813e+01 1.533954315185547e+02 0.000000000000000e+00
6.491825103759766e+01 1.534369659423828e+02 1.708237886428833e+00
6.612357330322266e+01 1.540333404541016e+02 0.000000000000000e+00
6.617938232421875e+01 1.540939941406250e+02 1.386003255844116e+00
6.524960327148438e+01 1.541944427490234e+02 0.000000000000000e+00
6.530753326416016e+01 1.542740478515625e+02 1.256642937660217e+00
6.709999847412109e+01 1.540000000000000e+02 0.000000000000000e+00
6.709999847412109e+01 1.540000000000000e+02 1.399999976158142e+00
6.820101165771484e+01 1.540210113525391e+02 0.000000000000000e+00
6.819999694824219e+01 1.540000000000000e+02 1.399999976158142e+00
6.920947265625000e+01 1.540509033203125e+02 0.000000000000000e+00
6.924617767333984e+01 1.540435638427734e+02 1.377565860748291e+00
2.067862243652344e+02 1.540006561279297e+02 0.000000000000000e+00
2.067408142089844e+02 1.539449920654297e+02 1.399999856948853e+00
2.057032165527344e+02 1.540002899169922e+02 0.000000000000000e+00
2.057036895751953e+02 1.539889984130859e+02 1.402934432029724e+00
2.077852630615234e+02 1.540001220703125e+02 0.000000000000000e+00
2.077515869140625e+02 1.539911041259766e+02 1.400063276290894e+00
2.084524078369141e+02 1.540031280517578e+02 1.400298953056335e+00
2.084557495117188e+02 1.540080566406250e+02 0.000000000000000e+00
6.616503143310547e+01 1.551094970703125e+02 0.000000000000000e+00
6.614942932128906e+01 1.551014099121094e+02 1.394557118415833e+00
6.541616821289063e+01 1.551587829589844e+02 1.372264862060547e+00
6.538198852539063e+01 1.551662750244141e+02 0.000000000000000e+00
6.709999847412109e+01 1.551000061035156e+02 0.000000000000000e+00
6.709999847412109e+01 1.551000061035156e+02 1.399999976158142e+00
6.819999694824219e+01 1.551000061035156e+02 0.000000000000000e+00
6.819999694824219e+01 1.551000061035156e+02 1.399999976158142e+00
6.928017425537109e+01 1.551094055175781e+02 1.397163629531860e+00
6.926736450195313e+01 1.551159057617188e+02 0.000000000000000e+00
2.068000030517578e+02 1.551000061035156e+02 0.000000000000000e+00
2.068000030517578e+02 1.551000061035156e+02 1.399999976158142e+00
2.057022552490234e+02 1.549586486816406e+02 1.425972580909729e+00
2.056872711181641e+02 1.550155639648438e+02 0.000000000000000e+00
2.077438354492188e+02 1.551000213623047e+02 0.000000000000000e+00
2.077829589843750e+02 1.550959472656250e+02 1.400199413299561e+00
2.084514465332031e+02 1.551020202636719e+02 0.000000000000000e+00
2.084500122070313e+02 1.551000061035156e+02 1.399999976158142e+00
6.616532135009766e+01 1.561591949462891e+02 0.000000000000000e+00
6.604674530029297e+01 1.561393585205078e+02 1.399999856948853e+00
6.546242523193359e+01 1.561866912841797e+02 0.000000000000000e+00
6.547380065917969e+01 1.561837005615234e+02 1.376902580261231e+00
6.709999847412109e+01 1.561999969482422e+02 0.000000000000000e+00
6.709999847412109e+01 1.561999969482422e+02 1.399999976158142e+00
6.819999694824219e+01 1.561999969482422e+02 0.000000000000000e+00
6.819999694824219e+01 1.561999969482422e+02 1.399999976158142e+00
6.928631591796875e+01 1.562046813964844e+02 0.000000000000000e+00
6.929156494140625e+01 1.562017517089844e+02 1.399645328521729e+00
2.067800750732422e+02 1.561584625244141e+02 0.000000000000000e+00
2.067443847656250e+02 1.560669860839844e+02 1.412596225738525e+00
2.055767211914063e+02 1.558095397949219e+02 0.000000000000000e+00
2.057320404052734e+02 1.556895446777344e+02 1.794916868209839e+00
2.077852478027344e+02 1.562000122070313e+02 0.000000000000000e+00
2.077551269531250e+02 1.561815948486328e+02 1.401642203330994e+00
2.084500122070313e+02 1.561999969482422e+02 1.399999976158142e+00
2.084500122070313e+02 1.561999969482422e+02 0.000000000000000e+00
6.617582702636719e+01 1.569213409423828e+02 0.000000000000000e+00
6.615072631835938e+01 1.571106567382813e+02 1.408919095993042e+00
6.566455078125000e+01 1.572590484619141e+02 1.180427074432373e+00
6.566681671142578e+01 1.570898437500000e+02 0.000000000000000e+00
6.688726043701172e+01 1.575293731689453e+02 0.000000000000000e+00
6.709999847412109e+01 1.573000030517578e+02 1.399999976158142e+00
6.819999694824219e+01 1.573000030517578e+02 0.000000000000000e+00
6.819999694824219e+01 1.573000030517578e+02 1.399999976158142e+00
6.923005676269531e+01 1.572976226806641e+02 1.368284225463867e+00
6.929233551025391e+01 1.573011627197266e+02 0.000000000000000e+00
2.056441955566406e+02 1.573786010742188e+02 0.000000000000000e+00
2.056861114501953e+02 1.573647460937500e+02 1.402380228042603e+00
2.048738555908203e+02 1.574099884033203e+02 0.000000000000000e+00
2.052436981201172e+02 1.565446319580078e+02 0.000000000000000e+00
2.053233337402344e+02 1.565431671142578e+02 1.222970128059387e+00
2.048446960449219e+02 1.574602355957031e+02 1.505085110664368e+00
2.066260986328125e+02 1.572073669433594e+02 0.000000000000000e+00
2.063756713867188e+02 1.568889160156250e+02 1.404962420463562e+00
2.077302856445313e+02 1.572923431396484e+02 0.000000000000000e+00
2.077670745849609e+02 1.572810058593750e+02 1.400505185127258e+00
2.084500122070313e+02 1.573000030517578e+02 0.000000000000000e+00
2.084500122070313e+02 1.573000030517578e+02 1.399999976158142e+00
6.602115631103516e+01 1.578509979248047e+02 1.706797361373901e+00
6.604456329345703e+01 1.578408966064453e+02 0.000000000000000e+00
6.721878051757813e+01 1.584208679199219e+02 1.372664928436279e+00
6.724790191650391e+01 1.584870300292969e+02 0.000000000000000e+00
6.635962677001953e+01 1.584527893066406e+02 1.198307394981384e+00
6.635877227783203e+01 1.586410980224609e+02 0.000000000000000e+00
6.821778106689453e+01 1.584108886718750e+02 0.000000000000000e+00
6.819999694824219e+01 1.584000091552734e+02 1.399999976158142e+00
6.929432678222656e+01 1.584000091552734e+02 0.000000000000000e+00
6.929432678222656e+01 1.584000091552734e+02 1.399999976158142e+00
2.057000122070313e+02 1.584000091552734e+02 0.000000000000000e+00
2.057000122070313e+02 1.584000091552734e+02 1.399999976158142e+00
2.046640014648438e+02 1.584305877685547e+02 1.420145153999329e+00
2.046997680664063e+02 1.584334716796875e+02 0.000000000000000e+00
2.068000030517578e+02 1.584000091552734e+02 0.000000000000000e+00
2.068000030517578e+02 1.584000091552734e+02 1.399999976158142e+00
2.077852478027344e+02 1.584000091552734e+02 0.000000000000000e+00
2.077615051269531e+02 1.583977355957031e+02 1.400056838989258e+00
2.084500122070313e+02 1.584000091552734e+02 1.399999976158142e+00
2.084500122070313e+02 1.584000091552734e+02 0.000000000000000e+00
6.723564147949219e+01 1.595231323242188e+02 0.000000000000000e+00
6.718156433105469e+01 1.594369201660156e+02 1.390275478363037e+00
6.648604583740234e+01 1.595867462158203e+02 0.000000000000000e+00
6.650725555419922e+01 1.595496826171875e+02 1.372491121292114e+00
6.819999694824219e+01 1.595000000000000e+02 0.000000000000000e+00
6.820632171630859e+01 1.594947509765625e+02 1.399189710617065e+00
6.929432678222656e+01 1.595511779785156e+02 1.262834787368774e+00
6.929432678222656e+01 1.595000000000000e+02 0.000000000000000e+00
2.057000122070313e+02 1.595000000000000e+02 0.000000000000000e+00
2.056514587402344e+02 1.594452362060547e+02 1.401899099349976e+00
2.046359405517578e+02 1.595098571777344e+02 0.000000000000000e+00
2.046223602294922e+02 1.595054321289063e+02 1.402733922004700e+00
2.068000030517578e+02 1.595000000000000e+02 0.000000000000000e+00
2.068000030517578e+02 1.595000000000000e+02 1.399999976158142e+00
2.077438354492188e+02 1.595000000000000e+02 0.000000000000000e+00
2.077559967041016e+02 1.594999084472656e+02 1.400001764297485e+00
2.084500122070313e+02 1.595000000000000e+02 0.000000000000000e+00
2.084500122070313e+02 1.595000000000000e+02 1.399999976158142e+00
6.722978973388672e+01 1.606031951904297e+02 0.000000000000000e+00
6.722708892822266e+01 1.605757751464844e+02 1.398080587387085e+00
6.654159545898438e+01 1.606113433837891e+02 1.394898533821106e+00
6.652999114990234e+01 1.606282958984375e+02 0.000000000000000e+00
6.819999694824219e+01 1.606000061035156e+02 0.000000000000000e+00
6.819999694824219e+01 1.606000061035156e+02 1.399999976158142e+00
6.929432678222656e+01 1.605852966308594e+02 0.000000000000000e+00
6.929432678222656e+01 1.605784454345703e+02 1.417586326599121e+00
2.057000122070313e+02 1.606000061035156e+02 0.000000000000000e+00
2.057000122070313e+02 1.606000061035156e+02 1.399999976158142e+00
2.046088867187500e+02 1.606010284423828e+02 1.400341629981995e+00
2.046147460937500e+02 1.606027984619141e+02 0.000000000000000e+00
2.068000030517578e+02 1.606000061035156e+02 0.000000000000000e+00
2.068000030517578e+02 1.606000061035156e+02 1.399999976158142e+00
2.077852478027344e+02 1.606000061035156e+02 0.000000000000000e+00
2.077612609863281e+02 1.605999908447266e+02 1.400000333786011e+00
2.084500122070313e+02 1.606000061035156e+02 1.399999976158142e+00
2.084500122070313e+02 1.606000061035156e+02 0.000000000000000e+00
6.725635528564453e+01 1.616578063964844e+02 0.000000000000000e+00
6.714654541015625e+01 1.616392822265625e+02 1.399999856948853e+00
6.657787322998047e+01 1.616744384765625e+02 0.000000000000000e+00
6.657807159423828e+01 1.616751861572266e+02 1.379900932312012e+00
6.819999694824219e+01 1.616999969482422e+02 0.000000000000000e+00
6.819999694824219e+01 1.616999969482422e+02 1.399999976158142e+00
6.929432678222656e+01 1.616983032226563e+02 1.399992227554321e+00
6.929432678222656e+01 1.616999969482422e+02 0.000000000000000e+00
2.057000122070313e+02 1.616999969482422e+02 0.000000000000000e+00
2.057000122070313e+02 1.616999969482422e+02 1.399999976158142e+00
2.046079406738281e+02 1.617006988525391e+02 0.000000000000000e+00
2.046056823730469e+02 1.616999969482422e+02 1.399999976158142e+00
2.068000030517578e+02 1.616999969482422e+02 0.000000000000000e+00
2.068000030517578e+02 1.616999969482422e+02 1.399999976158142e+00
2.077438354492188e+02 1.616999969482422e+02 0.000000000000000e+00
2.077560119628906e+02 1.617000122070313e+02 1.399999976158142e+00
2.084500122070313e+02 1.616999969482422e+02 0.000000000000000e+00
2.084500122070313e+02 1.616999969482422e+02 1.399999976158142e+00
6.721575927734375e+01 1.625148162841797e+02 0.000000000000000e+00
6.722295379638672e+01 1.626212768554688e+02 1.408942461013794e+00
6.672483062744141e+01 1.627636413574219e+02 1.180783510208130e+00
6.673650360107422e+01 1.625922393798828e+02 0.000000000000000e+00
6.788896179199219e+01 1.630369873046875e+02 0.000000000000000e+00
6.819999694824219e+01 1.628000030517578e+02 1.399999976158142e+00
6.929432678222656e+01 1.627743530273438e+02 0.000000000000000e+00
6.929432678222656e+01 1.627934112548828e+02 1.399735331535339e+00
2.057000122070313e+02 1.628000030517578e+02 0.000000000000000e+00
2.057000122070313e+02 1.628000030517578e+02 1.399999976158142e+00
2.046056823730469e+02 1.628000030517578e+02 1.399999976158142e+00
2.046056823730469e+02 1.628000030517578e+02 0.000000000000000e+00
2.068000030517578e+02 1.628000030517578e+02 0.000000000000000e+00
2.068000030517578e+02 1.628000030517578e+02 1.399999976158142e+00
2.077852478027344e+02 1.628000030517578e+02 0.000000000000000e+00
2.077612762451172e+02 1.628000030517578e+02 1.400000095367432e+00
2.084500122070313e+02 1.628000030517578e+02 1.399999976158142e+00
2.084500122070313e+02 1.628000030517578e+02 0.000000000000000e+00
6.699078369140625e+01 1.634766540527344e+02 1.313505291938782e+00
6.695281219482422e+01 1.633678741455078e+02 0.000000000000000e+00
6.820367431640625e+01 1.639101867675781e+02 1.388558387756348e+00
6.825915527343750e+01 1.639823608398438e+02 0.000000000000000e+00
6.707229614257813e+01 1.639898681640625e+02 1.208736658096314e+00
6.708567810058594e+01 1.641797790527344e+02 0.000000000000000e+00
6.930434417724609e+01 1.638501129150391e+02 1.402944207191467e+00
6.929434967041016e+01 1.637162017822266e+02 0.000000000000000e+00
2.057000122070313e+02 1.639000091552734e+02 0.000000000000000e+00
2.057000122070313e+02 1.639000091552734e+02 1.399999976158142e+00
2.046072845458984e+02 1.638858947753906e+02 0.000000000000000e+00
2.046056976318359e+02 1.638810577392578e+02 1.403926134109497e+00
2.068000030517578e+02 1.639000091552734e+02 0.000000000000000e+00
2.068000030517578e+02 1.639000091552734e+02 1.399999976158142e+00
2.077438354492188e+02 1.639000091552734e+02 0.000000000000000e+00
2.077557983398438e+02 1.638998260498047e+02 1.400062084197998e+00
2.084500122070313e+02 1.639000091552734e+02 0.000000000000000e+00
2.084500122070313e+02 1.639000091552734e+02 1.399999976158142e+00
6.820713806152344e+01 1.649761047363281e+02 0.000000000000000e+00
6.814514160156250e+01 1.648833770751953e+02 1.384611845016480e+00
6.727308654785156e+01 1.650993041992188e+02 0.000000000000000e+00
6.725316619873047e+01 1.650737609863281e+02 1.368355751037598e+00
6.936391448974609e+01 1.644649047851563e+02 0.000000000000000e+00
6.936518096923828e+01 1.646719512939453e+02 1.292256593704224e+00
2.056961212158203e+02 1.649824371337891e+02 0.000000000000000e+00
2.056962432861328e+02 1.649778900146484e+02 1.404218077659607e+00
2.047966613769531e+02 1.646278839111328e+02 1.374455571174622e+00
2.045703430175781e+02 1.651926727294922e+02 0.000000000000000e+00
2.068000030517578e+02 1.650000000000000e+02 0.000000000000000e+00
2.068000030517578e+02 1.650000000000000e+02 1.399999976158142e+00
2.077852478027344e+02 1.650000152587891e+02 0.000000000000000e+00
2.077583312988281e+02 1.649978332519531e+02 1.400355935096741e+00
2.084481353759766e+02 1.649951171875000e+02 1.402067303657532e+00
2.084500122070313e+02 1.650000000000000e+02 0.000000000000000e+00
6.837226104736328e+01 1.659926452636719e+02 0.000000000000000e+00
6.864894866943359e+01 1.656683807373047e+02 1.400276184082031e+00
6.754745483398438e+01 1.660886688232422e+02 1.378922700881958e+00
6.752426910400391e+01 1.660772247314453e+02 0.000000000000000e+00
6.934418487548828e+01 1.661305236816406e+02 0.000000000000000e+00
6.930857849121094e+01 1.661607208251953e+02 1.399999856948853e+00
6.957299804687500e+01 1.650208435058594e+02 0.000000000000000e+00
6.968278503417969e+01 1.653372039794922e+02 1.638362526893616e+00
7.010038757324219e+01 1.661776428222656e+02 0.000000000000000e+00
7.011378479003906e+01 1.660305175781250e+02 1.239022850990295e+00
2.056944274902344e+02 1.660584106445313e+02 0.000000000000000e+00
2.056564178466797e+02 1.659675292968750e+02 1.412592172622681e+00
2.044770507812500e+02 1.657082824707031e+02 0.000000000000000e+00
2.045381622314453e+02 1.656678619384766e+02 1.536732316017151e+00
2.068000030517578e+02 1.661000061035156e+02 0.000000000000000e+00
2.068000030517578e+02 1.661000061035156e+02 1.399999976158142e+00
2.077420654296875e+02 1.660591888427734e+02 0.000000000000000e+00
2.078081359863281e+02 1.660864562988281e+02 1.401388883590698e+00
2.084163513183594e+02 1.660659332275391e+02 0.000000000000000e+00
2.084398651123047e+02 1.660513153076172e+02 1.430701732635498e+00
6.835282897949219e+01 1.670120391845703e+02 0.000000000000000e+00
6.825807189941406e+01 1.669211730957031e+02 1.402149081230164e+00
6.777548217773438e+01 1.669696655273438e+02 0.000000000000000e+00
6.773662567138672e+01 1.669435577392578e+02 1.241872072219849e+00
6.922550964355469e+01 1.672400512695313e+02 0.000000000000000e+00
6.902736663818359e+01 1.674014587402344e+02 1.399999856948853e+00
7.034059143066406e+01 1.673160400390625e+02 1.371411561965942e+00
7.029248046875000e+01 1.672246398925781e+02 0.000000000000000e+00
2.045469970703125e+02 1.672805023193359e+02 0.000000000000000e+00
2.045861206054688e+02 1.672647552490234e+02 1.402380228042603e+00
2.037738800048828e+02 1.673098754882813e+02 0.000000000000000e+00
2.041437835693359e+02 1.664442749023438e+02 0.000000000000000e+00
2.042235565185547e+02 1.664426422119141e+02 1.225089907646179e+00
2.037447052001953e+02 1.673601989746094e+02 1.505085229873657e+00
2.055639953613281e+02 1.671332855224609e+02 0.000000000000000e+00
2.052756805419922e+02 1.667889099121094e+02 1.404962420463562e+00
2.070120849609375e+02 1.674285125732422e+02 0.000000000000000e+00
2.068000030517578e+02 1.671999969482422e+02 1.399999976158142e+00
2.077452697753906e+02 1.668528594970703e+02 0.000000000000000e+00
2.077512207031250e+02 1.670012512207031e+02 1.384305715560913e+00
2.083104705810547e+02 1.668904418945313e+02 1.566328644752502e+00
2.082287445068359e+02 1.669775543212891e+02 0.000000000000000e+00
6.803414916992188e+01 1.677679443359375e+02 0.000000000000000e+00
6.805565643310547e+01 1.677705535888672e+02 1.697676181793213e+00
6.929564666748047e+01 1.683440399169922e+02 0.000000000000000e+00
6.933493041992188e+01 1.683713989257813e+02 1.384149312973023e+00
6.818829345703125e+01 1.686151580810547e+02 0.000000000000000e+00
6.820354461669922e+01 1.686687622070313e+02 1.227370500564575e+00
7.037899780273438e+01 1.682563323974609e+02 0.000000000000000e+00
7.038632202148438e+01 1.682451477050781e+02 1.375071883201599e+00
2.046000061035156e+02 1.683000030517578e+02 0.000000000000000e+00
2.046000061035156e+02 1.683000030517578e+02 1.399999976158142e+00
2.035640106201172e+02 1.683305816650391e+02 1.420145273208618e+00
2.035997772216797e+02 1.683334503173828e+02 0.000000000000000e+00
2.057000122070313e+02 1.683000030517578e+02 0.000000000000000e+00
2.057000122070313e+02 1.683000030517578e+02 1.399999976158142e+00
2.066526794433594e+02 1.683883972167969e+02 0.000000000000000e+00
2.066816711425781e+02 1.683495941162109e+02 1.414035916328430e+00
2.075002593994141e+02 1.685617065429688e+02 1.517896890640259e+00
2.078852844238281e+02 1.677203216552734e+02 1.060642719268799e+00
2.075485992431641e+02 1.684992828369141e+02 0.000000000000000e+00
2.078596954345703e+02 1.677094268798828e+02 0.000000000000000e+00
6.930398559570313e+01 1.693101806640625e+02 0.000000000000000e+00
6.932159423828125e+01 1.693484649658203e+02 1.374035000801086e+00
6.834082794189453e+01 1.695040130615234e+02 1.363052248954773e+00
6.838387298583984e+01 1.695454101562500e+02 0.000000000000000e+00
7.045162963867188e+01 1.690636749267578e+02 1.256989121437073e+00
7.052583312988281e+01 1.690924682617188e+02 0.000000000000000e+00
2.046000061035156e+02 1.694000091552734e+02 0.000000000000000e+00
2.045514526367188e+02 1.693448333740234e+02 1.401996135711670e+00
2.035359344482422e+02 1.694098510742188e+02 0.000000000000000e+00
2.035224304199219e+02 1.694034118652344e+02 1.402943134307861e+00
2.057000122070313e+02 1.694000091552734e+02 0.000000000000000e+00
2.057000122070313e+02 1.694000091552734e+02 1.399999976158142e+00
2.066395263671875e+02 1.694256896972656e+02 0.000000000000000e+00
2.066796112060547e+02 1.694119415283203e+02 1.403936862945557e+00
2.074173736572266e+02 1.694678344726563e+02 0.000000000000000e+00
2.073859100341797e+02 1.694539794921875e+02 1.423885345458984e+00
6.980506896972656e+01 1.701553497314453e+02 0.000000000000000e+00
6.940409851074219e+01 1.703440399169922e+02 1.395747184753418e+00
6.863114166259766e+01 1.704922027587891e+02 0.000000000000000e+00
6.863777160644531e+01 1.704960327148438e+02 1.378958821296692e+00
7.043463134765625e+01 1.705786590576172e+02 1.428859472274780e+00
7.041811370849609e+01 1.706685638427734e+02 0.000000000000000e+00
7.073938751220703e+01 1.696882019042969e+02 1.644451260566711e+00
7.087561798095703e+01 1.698059539794922e+02 0.000000000000000e+00
7.129801177978516e+01 1.707070159912109e+02 1.277324199676514e+00
7.124672698974609e+01 1.706522521972656e+02 0.000000000000000e+00
2.046000061035156e+02 1.705000000000000e+02 0.000000000000000e+00
2.046000061035156e+02 1.705000000000000e+02 1.399999976158142e+00
2.035087280273438e+02 1.704881896972656e+02 1.403517723083496e+00
2.035155029296875e+02 1.704793701171875e+02 0.000000000000000e+00
2.057000122070313e+02 1.705000000000000e+02 0.000000000000000e+00
2.057000122070313e+02 1.705000000000000e+02 1.399999976158142e+00
2.066857757568359e+02 1.704965667724609e+02 0.000000000000000e+00
2.066526794433594e+02 1.704711151123047e+02 1.403874158859253e+00
2.073297882080078e+02 1.704725036621094e+02 1.430984973907471e+00
2.073374786376953e+02 1.704872589111328e+02 0.000000000000000e+00
6.941223144531250e+01 1.713696441650391e+02 0.000000000000000e+00
6.942240142822266e+01 1.714247283935547e+02 1.411935567855835e+00
6.889270782470703e+01 1.715539703369141e+02 1.198485255241394e+00
6.887987518310547e+01 1.713672943115234e+02 0.000000000000000e+00
7.005281829833984e+01 1.718972320556641e+02 0.000000000000000e+00
7.040000152587891e+01 1.716000061035156e+02 1.399999976158142e+00
7.140921783447266e+01 1.716251373291016e+02 0.000000000000000e+00
7.144640350341797e+01 1.716367187500000e+02 1.377341985702515e+00
2.046011047363281e+02 1.715883026123047e+02 0.000000000000000e+00
2.046000061035156e+02 1.716000061035156e+02 1.399999976158142e+00
2.034959869384766e+02 1.714459533691406e+02 0.000000000000000e+00
2.034944152832031e+02 1.714768829345703e+02 1.439167022705078e+00
2.057158203125000e+02 1.716335296630859e+02 0.000000000000000e+00
2.060015258789063e+02 1.719099273681641e+02 1.400260210037231e+00
2.066053161621094e+02 1.714390563964844e+02 0.000000000000000e+00
2.066341247558594e+02 1.713572845458984e+02 1.391580343246460e+00
2.071330413818359e+02 1.713888092041016e+02 0.000000000000000e+00
2.071460418701172e+02 1.715419006347656e+02 1.609494090080261e+00
6.918871307373047e+01 1.722834625244141e+02 1.318507075309753e+00
6.913363647460938e+01 1.721542816162109e+02 0.000000000000000e+00
7.039956665039063e+01 1.727032928466797e+02 1.388360261917114e+00
7.045944213867188e+01 1.727838592529297e+02 0.000000000000000e+00
6.926820373535156e+01 1.727838134765625e+02 1.208748936653137e+00
6.927395629882813e+01 1.729650726318359e+02 0.000000000000000e+00
7.148903656005859e+01 1.726202239990234e+02 1.381031632423401e+00
7.146736907958984e+01 1.725320739746094e+02 0.000000000000000e+00
2.046000061035156e+02 1.727000122070313e+02 0.000000000000000e+00
2.045772552490234e+02 1.726582489013672e+02 1.428105235099793e+00
2.034265747070313e+02 1.724006042480469e+02 1.610713481903076e+00
2.033298034667969e+02 1.724379425048828e+02 0.000000000000000e+00
2.055787506103516e+02 1.727466278076172e+02 0.000000000000000e+00
2.056069946289063e+02 1.727384185791016e+02 1.399999856948853e+00
2.067537078857422e+02 1.721344451904297e+02 0.000000000000000e+00
2.064385986328125e+02 1.729319305419922e+02 0.000000000000000e+00
2.067786102294922e+02 1.721455383300781e+02 1.068310379981995e+00
2.064460906982422e+02 1.727464294433594e+02 1.559314370155335e+00
7.043652343750000e+01 1.737019500732422e+02 0.000000000000000e+00
7.032958984375000e+01 1.735849456787109e+02 1.363231182098389e+00
6.948164367675781e+01 1.738258361816406e+02 0.000000000000000e+00
6.947386169433594e+01 1.738354492187500e+02 1.353442907333374e+00
7.155574035644531e+01 1.732696685791016e+02 0.000000000000000e+00
7.155489349365234e+01 1.734517211914063e+02 1.290821075439453e+00
2.034849853515625e+02 1.738408203125000e+02 1.376712918281555e+00
2.034631347656250e+02 1.740249328613281e+02 0.000000000000000e+00
2.031423339843750e+02 1.730187683105469e+02 1.444818973541260e+00
2.027349395751953e+02 1.736817779541016e+02 1.564059376716614e+00
2.026619415283203e+02 1.739269409179688e+02 0.000000000000000e+00
2.030874176025391e+02 1.729294281005859e+02 0.000000000000000e+00
2.045217590332031e+02 1.737543792724609e+02 1.396572351455689e+00
2.043163146972656e+02 1.735210723876953e+02 0.000000000000000e+00
2.055664825439453e+02 1.737883758544922e+02 0.000000000000000e+00
2.055532226562500e+02 1.738015441894531e+02 1.402218937873840e+00
2.062920684814453e+02 1.738389739990234e+02 1.423345088958740e+00
2.063127593994141e+02 1.738825836181641e+02 0.000000000000000e+00
7.059368896484375e+01 1.744125823974609e+02 0.000000000000000e+00
7.097679138183594e+01 1.743175354003906e+02 1.424308657646179e+00
6.991374206542969e+01 1.748583984375000e+02 1.195173621177673e+00
6.985147094726563e+01 1.746651611328125e+02 0.000000000000000e+00
7.119027709960938e+01 1.751461029052734e+02 0.000000000000000e+00
7.147034454345703e+01 1.749742889404297e+02 1.401690721511841e+00
7.176530456542969e+01 1.738152770996094e+02 0.000000000000000e+00
7.188115692138672e+01 1.741358184814453e+02 1.652768492698669e+00
7.229960632324219e+01 1.749523925781250e+02 0.000000000000000e+00
7.231333923339844e+01 1.748230590820313e+02 1.238591551780701e+00
2.035000152587891e+02 1.749000091552734e+02 0.000000000000000e+00
2.034345703125000e+02 1.748214263916016e+02 1.408342599868774e+00
2.024941864013672e+02 1.749418334960938e+02 0.000000000000000e+00
2.024765014648438e+02 1.749054412841797e+02 1.422347545623779e+00
2.046000061035156e+02 1.749000091552734e+02 0.000000000000000e+00
2.046000061035156e+02 1.749000091552734e+02 1.399999976158142e+00
2.055394287109375e+02 1.748583831787109e+02 0.000000000000000e+00
2.056072692871094e+02 1.748861846923828e+02 1.401388883590698e+00
2.062358856201172e+02 1.748927307128906e+02 0.000000000000000e+00
2.062496032714844e+02 1.748623046875000e+02 1.434073328971863e+00
7.028393554687500e+01 1.756154632568359e+02 1.315096855163574e+00
7.018531799316406e+01 1.754509887695313e+02 0.000000000000000e+00
7.149945831298828e+01 1.760209045410156e+02 1.388079404830933e+00
7.155888366699219e+01 1.760827026367188e+02 0.000000000000000e+00
7.035729980468750e+01 1.760858459472656e+02 1.209248900413513e+00
7.036351776123047e+01 1.762730407714844e+02 0.000000000000000e+00
7.251216125488281e+01 1.759069824218750e+02 1.371325492858887e+00
7.249227142333984e+01 1.758409576416016e+02 0.000000000000000e+00
2.035000152587891e+02 1.760000000000000e+02 0.000000000000000e+00
2.034816894531250e+02 1.759800567626953e+02 1.400940656661987e+00
2.024209442138672e+02 1.759898376464844e+02 1.406748056411743e+00
2.024344787597656e+02 1.759895019531250e+02 0.000000000000000e+00
2.048193359375000e+02 1.762323760986328e+02 0.000000000000000e+00
2.046000061035156e+02 1.760000000000000e+02 1.399999976158142e+00
2.055479125976563e+02 1.756562347412109e+02 0.000000000000000e+00
2.055516967773438e+02 1.758020172119141e+02 1.384350776672363e+00
2.061135559082031e+02 1.756945953369141e+02 1.566723227500916e+00
2.060344848632813e+02 1.757857666015625e+02 0.000000000000000e+00
7.150710296630859e+01 1.770761566162109e+02 0.000000000000000e+00
7.143557739257813e+01 1.769586639404297e+02 1.377255916595459e+00
7.056623840332031e+01 1.771969757080078e+02 0.000000000000000e+00
7.054958343505859e+01 1.771725616455078e+02 1.368476390838623e+00
7.263134765625000e+01 1.765723876953125e+02 0.000000000000000e+00
7.263555908203125e+01 1.767317657470703e+02 1.277903437614441e+00
2.034822998046875e+02 1.771110534667969e+02 0.000000000000000e+00
2.034423217773438e+02 1.770472259521484e+02 1.399999856948853e+00
2.024018402099609e+02 1.769490203857422e+02 0.000000000000000e+00
2.023975372314453e+02 1.769780578613281e+02 1.439505577087402e+00
2.044526977539063e+02 1.771884002685547e+02 0.000000000000000e+00
2.044682159423828e+02 1.771404266357422e+02 1.414124488830566e+00
2.053003997802734e+02 1.773619079589844e+02 1.517901182174683e+00
2.056863250732422e+02 1.765218353271484e+02 1.060680389404297e+00
2.053490600585938e+02 1.772999877929688e+02 0.000000000000000e+00
2.056613464355469e+02 1.765118713378906e+02 0.000000000000000e+00
7.169290924072266e+01 1.780807952880859e+02 0.000000000000000e+00
7.194895172119141e+01 1.777683868408203e+02 1.400276303291321e+00
7.084680938720703e+01 1.781884307861328e+02 1.378945231437683e+00
7.082223510742188e+01 1.781764831542969e+02 0.000000000000000e+00
7.264484405517578e+01 1.782262420654297e+02 0.000000000000000e+00
7.260858154296875e+01 1.782607269287109e+02 1.399999856948853e+00
7.285408782958984e+01 1.771128997802734e+02 0.000000000000000e+00
7.297940063476563e+01 1.774365997314453e+02 1.635640740394592e+00
7.339739990234375e+01 1.782526092529297e+02 0.000000000000000e+00
7.341195678710938e+01 1.781231079101563e+02 1.238554120063782e+00
2.035121154785156e+02 1.781741943359375e+02 0.000000000000000e+00
2.034814147949219e+02 1.781567230224609e+02 1.421216964721680e+00
2.023271331787109e+02 1.779008636474609e+02 1.610734701156616e+00
2.022324981689453e+02 1.779330291748047e+02 0.000000000000000e+00
2.044493255615234e+02 1.782198638916016e+02 0.000000000000000e+00
2.044533386230469e+02 1.782039184570313e+02 1.404867053031921e+00
2.052175140380859e+02 1.782680358886719e+02 0.000000000000000e+00
2.051859436035156e+02 1.782540435791016e+02 1.423885941505432e+00
7.166392517089844e+01 1.791110076904297e+02 0.000000000000000e+00
7.156917572021484e+01 1.789619598388672e+02 1.407619953155518e+00
7.107987213134766e+01 1.790709686279297e+02 0.000000000000000e+00
7.104207611083984e+01 1.790438537597656e+02 1.242598652839661e+00
7.259999847412109e+01 1.793000030517578e+02 0.000000000000000e+00
7.232736206054688e+01 1.795014495849609e+02 1.399999856948853e+00
7.363449859619141e+01 1.792087402343750e+02 1.364728927612305e+00
7.359163665771484e+01 1.791410064697266e+02 0.000000000000000e+00
2.023928222656250e+02 1.793480072021484e+02 1.376041173934937e+00
2.023628234863281e+02 1.795144195556641e+02 0.000000000000000e+00
2.019851684570313e+02 1.786182403564453e+02 1.218656897544861e+00
2.016348114013672e+02 1.791726074218750e+02 1.566092967987061e+00
2.015626831054688e+02 1.794035491943359e+02 0.000000000000000e+00
2.019866027832031e+02 1.784345703125000e+02 0.000000000000000e+00
2.034307403564453e+02 1.792549591064453e+02 1.396426439285278e+00
2.032173156738281e+02 1.790189361572266e+02 0.000000000000000e+00
2.045344543457031e+02 1.792886505126953e+02 0.000000000000000e+00
2.044480895996094e+02 1.792631225585938e+02 1.403734683990479e+00
2.051298065185547e+02 1.792725219726563e+02 1.430984973907471e+00
2.051375274658203e+02 1.792873229980469e+02 0.000000000000000e+00
7.138851165771484e+01 1.798672485351563e+02 0.000000000000000e+00
7.138690185546875e+01 1.798721771240234e+02 1.702630043029785e+00
7.262123870849609e+01 1.803812866210938e+02 0.000000000000000e+00
7.266510009765625e+01 1.803657073974609e+02 1.366835355758667e+00
7.166403198242188e+01 1.806908264160156e+02 0.000000000000000e+00
7.167972564697266e+01 1.807653656005859e+02 1.226855754852295e+00
7.373117065429688e+01 1.798724060058594e+02 0.000000000000000e+00
7.373745727539063e+01 1.800381011962891e+02 1.277342081069946e+00
2.024000091552734e+02 1.804000091552734e+02 0.000000000000000e+00
2.023701782226563e+02 1.803451843261719e+02 1.415834426879883e+00
2.013818359375000e+02 1.802869873046875e+02 0.000000000000000e+00
2.013629455566406e+02 1.802964324951172e+02 1.455094814300537e+00
2.035000152587891e+02 1.804000091552734e+02 0.000000000000000e+00
2.038015441894531e+02 1.807099151611328e+02 1.400260210037231e+00
2.044129943847656e+02 1.802310333251953e+02 0.000000000000000e+00
2.044331970214844e+02 1.801524810791016e+02 1.391481161117554e+00
2.049330596923828e+02 1.801888275146484e+02 0.000000000000000e+00
2.049460449218750e+02 1.803419036865234e+02 1.609494090080261e+00
7.282736206054688e+01 1.814104461669922e+02 0.000000000000000e+00
7.305019378662109e+01 1.810743255615234e+02 1.399782896041870e+00
7.194540405273438e+01 1.815966339111328e+02 1.357399463653565e+00
7.189878845214844e+01 1.816098785400391e+02 0.000000000000000e+00
7.374889373779297e+01 1.815319671630859e+02 0.000000000000000e+00
7.370858001708984e+01 1.815607147216797e+02 1.399999856948853e+00
7.395404052734375e+01 1.804129638671875e+02 0.000000000000000e+00
7.407937622070313e+01 1.807365875244141e+02 1.635797023773193e+00
7.449738311767578e+01 1.815526275634766e+02 0.000000000000000e+00
7.451194763183594e+01 1.814231109619141e+02 1.238554120063782e+00
2.024000091552734e+02 1.815000000000000e+02 0.000000000000000e+00
2.023749694824219e+02 1.814574127197266e+02 1.427439093589783e+00
2.012290954589844e+02 1.812288513183594e+02 1.595597624778748e+00
2.012247009277344e+02 1.809970703125000e+02 0.000000000000000e+00
2.033757934570313e+02 1.815403289794922e+02 0.000000000000000e+00
2.034070129394531e+02 1.815384216308594e+02 1.399999856948853e+00
2.045537109375000e+02 1.809344482421875e+02 0.000000000000000e+00
2.042386016845703e+02 1.817319335937500e+02 0.000000000000000e+00
2.045785980224609e+02 1.809455413818359e+02 1.068310379981995e+00
2.042460937500000e+02 1.815464324951172e+02 1.559314370155335e+00
7.279041290283203e+01 1.825216827392578e+02 0.000000000000000e+00
7.265304565429688e+01 1.825339508056641e+02 1.399999856948853e+00
7.203249359130859e+01 1.826024780273438e+02 0.000000000000000e+00
7.205223846435547e+01 1.825946350097656e+02 1.374274134635925e+00
7.369999694824219e+01 1.826000061035156e+02 0.000000000000000e+00
7.369999694824219e+01 1.826000061035156e+02 1.399999976158142e+00
7.470912170410156e+01 1.825061798095703e+02 1.371989965438843e+00
7.469163513183594e+01 1.824410247802734e+02 0.000000000000000e+00
2.012836914062500e+02 1.826285247802734e+02 1.379152536392212e+00
2.012512512207031e+02 1.828099822998047e+02 0.000000000000000e+00
2.009403533935547e+02 1.818118591308594e+02 1.465165138244629e+00
2.005223999023438e+02 1.824400177001953e+02 1.578713417053223e+00
2.004499664306641e+02 1.826292724609375e+02 0.000000000000000e+00
2.008943939208984e+02 1.817406158447266e+02 0.000000000000000e+00
2.023218688964844e+02 1.825522003173828e+02 1.396455764770508e+00
2.021163024902344e+02 1.823208465576172e+02 0.000000000000000e+00
2.033664855957031e+02 1.825883636474609e+02 0.000000000000000e+00
2.033532104492188e+02 1.826013641357422e+02 1.402210474014282e+00
2.040920867919922e+02 1.826389770507813e+02 1.423345088958740e+00
2.041127777099609e+02 1.826825866699219e+02 0.000000000000000e+00
7.274901580810547e+01 1.833555450439453e+02 0.000000000000000e+00
7.274914550781250e+01 1.835144500732422e+02 1.407557129859924e+00
7.226037597656250e+01 1.836614837646484e+02 1.178852915763855e+00
7.225714874267578e+01 1.834949951171875e+02 0.000000000000000e+00
7.345285034179688e+01 1.838630218505859e+02 0.000000000000000e+00
7.369999694824219e+01 1.837000122070313e+02 1.399999976158142e+00
7.482948303222656e+01 1.831673889160156e+02 0.000000000000000e+00
7.482917022705078e+01 1.833120422363281e+02 1.242497444152832e+00
2.013000030517578e+02 1.837000122070313e+02 0.000000000000000e+00
2.012476348876953e+02 1.834994964599609e+02 1.428670406341553e+00
2.001426086425781e+02 1.833882598876953e+02 0.000000000000000e+00
2.003103942871094e+02 1.830688476562500e+02 1.615581274032593e+00
2.024000091552734e+02 1.837000122070313e+02 0.000000000000000e+00
2.024000091552734e+02 1.837000122070313e+02 1.399999976158142e+00
2.033394165039063e+02 1.836583709716797e+02 0.000000000000000e+00
2.034072723388672e+02 1.836862030029297e+02 1.401388883590698e+00
2.040359039306641e+02 1.836927185058594e+02 0.000000000000000e+00
2.040496063232422e+02 1.836623077392578e+02 1.434073209762573e+00
7.262123870849609e+01 1.842522888183594e+02 1.696465373039246e+00
7.264159393310547e+01 1.842424926757813e+02 0.000000000000000e+00
7.414905548095703e+01 1.843681488037109e+02 1.394453763961792e+00
7.369999694824219e+01 1.848000030517578e+02 0.000000000000000e+00
7.297132110595703e+01 1.848315734863281e+02 1.163365960121155e+00
7.299179840087891e+01 1.850073394775391e+02 0.000000000000000e+00
7.480436706542969e+01 1.848064270019531e+02 0.000000000000000e+00
7.481290435791016e+01 1.848776702880859e+02 1.398492097854614e+00
7.500820159912109e+01 1.836149597167969e+02 0.000000000000000e+00
7.512876129150391e+01 1.839211883544922e+02 1.563297629356384e+00
7.558492279052734e+01 1.846960906982422e+02 0.000000000000000e+00
7.557639312744141e+01 1.845885009765625e+02 1.166597604751587e+00
2.001402893066406e+02 1.848998260498047e+02 0.000000000000000e+00
2.001639709472656e+02 1.848899841308594e+02 1.380990982055664e+00
1.993611907958984e+02 1.849419403076172e+02 0.000000000000000e+00
1.997342529296875e+02 1.841069183349609e+02 0.000000000000000e+00
1.998202514648438e+02 1.840449218750000e+02 1.136356115341187e+00
1.993251953125000e+02 1.849860076904297e+02 1.482697725296021e+00
2.011665344238281e+02 1.847495727539063e+02 0.000000000000000e+00
2.008616333007813e+02 1.844013671875000e+02 1.386352419853210e+00
2.026120605468750e+02 1.850294036865234e+02 0.000000000000000e+00
2.024000091552734e+02 1.848000030517578e+02 1.399999976158142e+00
2.033473205566406e+02 1.844559783935547e+02 0.000000000000000e+00
2.033516540527344e+02 1.846020202636719e+02 1.384350776672363e+00
2.039135589599609e+02 1.844945983886719e+02 1.566723227500916e+00
2.038345031738281e+02 1.845857543945313e+02 0.000000000000000e+00
7.385660552978516e+01 1.857428131103516e+02 0.000000000000000e+00
7.377304840087891e+01 1.855939483642578e+02 1.388184547424316e+00
7.330815124511719e+01 1.857638854980469e+02 0.000000000000000e+00
7.325874328613281e+01 1.856938476562500e+02 1.206127405166626e+00
7.475331115722656e+01 1.858590393066406e+02 0.000000000000000e+00
7.449312591552734e+01 1.861917724609375e+02 1.388789176940918e+00
7.586899566650391e+01 1.854138793945313e+02 1.184137344360352e+00
7.585201263427734e+01 1.854173126220703e+02 0.000000000000000e+00
2.002000122070313e+02 1.859000091552734e+02 0.000000000000000e+00
2.002000122070313e+02 1.859000091552734e+02 1.399999976158142e+00
1.991589050292969e+02 1.859248657226563e+02 1.418959975242615e+00
1.991946258544922e+02 1.859221038818359e+02 0.000000000000000e+00
2.013000030517578e+02 1.859000091552734e+02 0.000000000000000e+00
2.013000030517578e+02 1.859000091552734e+02 1.399999976158142e+00
2.022526855468750e+02 1.859883880615234e+02 0.000000000000000e+00
2.022816772460938e+02 1.859496154785156e+02 1.414036273956299e+00
2.031004180908203e+02 1.861619110107422e+02 1.517901182174683e+00
2.034863433837891e+02 1.853218383789063e+02 1.060680389404297e+00
2.031490783691406e+02 1.860999908447266e+02 0.000000000000000e+00
2.034613647460938e+02 1.853118591308594e+02 0.000000000000000e+00
7.372067260742188e+01 1.864376068115234e+02 0.000000000000000e+00
7.370922851562500e+01 1.864441680908203e+02 1.690754055976868e+00
7.525239562988281e+01 1.866577301025391e+02 0.000000000000000e+00
7.480000305175781e+01 1.870000000000000e+02 1.399999976158142e+00
7.404543304443359e+01 1.872081909179688e+02 0.000000000000000e+00
7.410157012939453e+01 1.872685394287109e+02 1.250831604003906e+00
7.590979766845703e+01 1.870629425048828e+02 1.419752359390259e+00
7.591811370849609e+01 1.871685638427734e+02 0.000000000000000e+00
7.627507781982422e+01 1.862703552246094e+02 1.575197935104370e+00
7.623060607910156e+01 1.861074218750000e+02 0.000000000000000e+00
7.676828765869141e+01 1.870245666503906e+02 1.231796503067017e+00
7.667682647705078e+01 1.868751068115234e+02 0.000000000000000e+00
2.002038574218750e+02 1.869767913818359e+02 0.000000000000000e+00
2.002000122070313e+02 1.870000000000000e+02 1.399999976158142e+00
1.991214447021484e+02 1.868590545654297e+02 0.000000000000000e+00
1.991087646484375e+02 1.868842010498047e+02 1.441303014755249e+00
2.013000030517578e+02 1.870000000000000e+02 0.000000000000000e+00
2.013000030517578e+02 1.870000000000000e+02 1.399999976158142e+00
2.022395324707031e+02 1.870257110595703e+02 0.000000000000000e+00
2.022796020507813e+02 1.870119476318359e+02 1.403936862945557e+00
2.030175170898438e+02 1.870680236816406e+02 0.000000000000000e+00
2.029859466552734e+02 1.870540466308594e+02 1.423885941505432e+00
7.496427917480469e+01 1.880917510986328e+02 0.000000000000000e+00
7.491010284423828e+01 1.880874176025391e+02 1.397039175033569e+00
7.421469116210938e+01 1.881571197509766e+02 1.371262192726135e+00
7.418086242675781e+01 1.881705169677734e+02 0.000000000000000e+00
7.592795562744141e+01 1.880424652099609e+02 0.000000000000000e+00
7.586893463134766e+01 1.880736541748047e+02 1.399999856948853e+00
7.695010375976563e+01 1.875696716308594e+02 0.000000000000000e+00
7.699873352050781e+01 1.877478485107422e+02 1.176896929740906e+00
2.002000122070313e+02 1.881000061035156e+02 0.000000000000000e+00
2.001900024414063e+02 1.880534057617188e+02 1.428149819374085e+00
1.990292510986328e+02 1.878019409179688e+02 1.610969185829163e+00
1.989393615722656e+02 1.878261871337891e+02 0.000000000000000e+00
2.013000030517578e+02 1.881000061035156e+02 0.000000000000000e+00
2.013000030517578e+02 1.881000061035156e+02 1.399999976158142e+00
2.022857666015625e+02 1.880965728759766e+02 0.000000000000000e+00
2.022526245117188e+02 1.880710449218750e+02 1.403874635696411e+00
2.029297943115234e+02 1.880726013183594e+02 1.430989503860474e+00
2.029375305175781e+02 1.880873107910156e+02 0.000000000000000e+00
7.493914031982422e+01 1.891585540771484e+02 0.000000000000000e+00
7.484577178955078e+01 1.891386260986328e+02 1.399999856948853e+00
7.426212310791016e+01 1.891879577636719e+02 0.000000000000000e+00
7.427349090576172e+01 1.891836547851563e+02 1.376589179039002e+00
7.604417419433594e+01 1.890285034179688e+02 0.000000000000000e+00
7.631685638427734e+01 1.887668609619141e+02 1.400303602218628e+00
7.699298095703125e+01 1.891707763671875e+02 0.000000000000000e+00
7.700511169433594e+01 1.892584075927734e+02 1.399999856948853e+00
7.727842712402344e+01 1.881992797851563e+02 0.000000000000000e+00
7.730197143554688e+01 1.883009033203125e+02 1.573831439018250e+00
7.777680969238281e+01 1.890954132080078e+02 0.000000000000000e+00
7.776974487304688e+01 1.889863586425781e+02 1.163538575172424e+00
1.990929260253906e+02 1.892480926513672e+02 1.376043319702148e+00
1.990628662109375e+02 1.894146575927734e+02 0.000000000000000e+00
1.987442626953125e+02 1.884149169921875e+02 1.441284060478210e+00
1.983350067138672e+02 1.890727081298828e+02 1.566096663475037e+00
1.982632141113281e+02 1.893038024902344e+02 0.000000000000000e+00
1.986902923583984e+02 1.883319702148438e+02 0.000000000000000e+00
2.001443481445313e+02 1.891652069091797e+02 1.396288275718689e+00
1.999163055419922e+02 1.889210815429688e+02 0.000000000000000e+00
2.013000030517578e+02 1.892000122070313e+02 0.000000000000000e+00
2.016015167236328e+02 1.895099334716797e+02 1.400260210037231e+00
2.022019500732422e+02 1.890339813232422e+02 0.000000000000000e+00
2.022330017089844e+02 1.889561767578125e+02 1.391528844833374e+00
2.027326354980469e+02 1.889901123046875e+02 0.000000000000000e+00
2.027458343505859e+02 1.891425476074219e+02 1.609499692916870e+00
7.495844268798828e+01 1.899459686279297e+02 0.000000000000000e+00
7.495051574707031e+01 1.901104278564453e+02 1.407204866409302e+00
7.446448516845703e+01 1.902591705322266e+02 1.179252862930298e+00
7.446673583984375e+01 1.900902099609375e+02 0.000000000000000e+00
7.571750640869141e+01 1.904800262451172e+02 0.000000000000000e+00
7.590000152587891e+01 1.903000030517578e+02 1.399999976158142e+00
7.691137695312500e+01 1.902298889160156e+02 0.000000000000000e+00
7.697822570800781e+01 1.902313995361328e+02 1.372430801391602e+00
7.806731414794922e+01 1.898133392333984e+02 1.183555841445923e+00
7.804959869384766e+01 1.898170166015625e+02 0.000000000000000e+00
1.991000061035156e+02 1.903000030517578e+02 0.000000000000000e+00
1.990657806396484e+02 1.902366027832031e+02 1.415828466415405e+00
1.980819854736328e+02 1.901870574951172e+02 0.000000000000000e+00
1.980630187988281e+02 1.901964721679688e+02 1.455095171928406e+00
2.002000122070313e+02 1.903000030517578e+02 0.000000000000000e+00
2.002000122070313e+02 1.903000030517578e+02 1.399999976158142e+00
2.011785278320313e+02 1.903445281982422e+02 0.000000000000000e+00
2.012070007324219e+02 1.903384246826172e+02 1.399999856948853e+00
2.023517761230469e+02 1.897402496337891e+02 0.000000000000000e+00
2.020359344482422e+02 1.905399169921875e+02 0.000000000000000e+00
2.023775939941406e+02 1.897485198974609e+02 1.067155838012695e+00
2.020431976318359e+02 1.903515319824219e+02 1.557632446289063e+00
7.482276153564453e+01 1.908547668457031e+02 1.693422436714172e+00
7.484339141845703e+01 1.908375091552734e+02 0.000000000000000e+00
7.603067016601563e+01 1.913886413574219e+02 1.366826295852661e+00
7.618830108642578e+01 1.915172882080078e+02 0.000000000000000e+00
7.517192840576172e+01 1.914324798583984e+02 1.159899592399597e+00
7.518743896484375e+01 1.915912017822266e+02 0.000000000000000e+00
7.740346527099609e+01 1.910503540039063e+02 0.000000000000000e+00
7.706439208984375e+01 1.913490905761719e+02 1.401091337203980e+00
7.811333465576172e+01 1.914595184326172e+02 1.419783473014832e+00
7.811466217041016e+01 1.915686492919922e+02 0.000000000000000e+00
7.847225189208984e+01 1.906657409667969e+02 1.574936747550964e+00
7.842990875244141e+01 1.905073089599609e+02 0.000000000000000e+00
7.896811676025391e+01 1.914244384765625e+02 1.231665372848511e+00
7.887662506103516e+01 1.912750701904297e+02 0.000000000000000e+00
1.991000061035156e+02 1.914000091552734e+02 0.000000000000000e+00
1.990870666503906e+02 1.913516998291016e+02 1.427450537681580e+00
1.979291076660156e+02 1.911288604736328e+02 1.595597624778748e+00
1.979247741699219e+02 1.908970642089844e+02 0.000000000000000e+00
2.002000122070313e+02 1.914000091552734e+02 0.000000000000000e+00
2.002000122070313e+02 1.914000091552734e+02 1.399999976158142e+00
2.011842041015625e+02 1.914015045166016e+02 0.000000000000000e+00
2.011564788818359e+02 1.913802947998047e+02 1.405355691909790e+00
2.018613128662109e+02 1.914080047607422e+02 1.449762582778931e+00
2.018777313232422e+02 1.914519958496094e+02 0.000000000000000e+00
7.605658721923828e+01 1.924008636474609e+02 0.000000000000000e+00
7.598830413818359e+01 1.921969604492188e+02 1.386151194572449e+00
7.550113677978516e+01 1.923422088623047e+02 0.000000000000000e+00
7.545738983154297e+01 1.922905120849609e+02 1.208736896514893e+00
7.700765991210938e+01 1.925285797119141e+02 0.000000000000000e+00
7.679535675048828e+01 1.926992797851563e+02 1.399999856948853e+00
7.811088562011719e+01 1.924156646728516e+02 0.000000000000000e+00
7.806144714355469e+01 1.924795074462891e+02 1.399999856948853e+00
7.915004730224609e+01 1.919696655273438e+02 0.000000000000000e+00
7.919889068603516e+01 1.921482696533203e+02 1.176721930503845e+00
1.979837188720703e+02 1.925285186767578e+02 1.379166841506958e+00
1.979512481689453e+02 1.927099761962891e+02 0.000000000000000e+00
1.976403503417969e+02 1.917118988037109e+02 1.465068340301514e+00
1.972223815917969e+02 1.923400573730469e+02 1.578824162483215e+00
1.971499633789063e+02 1.925292816162109e+02 0.000000000000000e+00
1.975944366455078e+02 1.916406250000000e+02 0.000000000000000e+00
1.990422973632813e+02 1.924608154296875e+02 1.396424293518066e+00
1.988163146972656e+02 1.922208404541016e+02 0.000000000000000e+00
2.002000122070313e+02 1.925000000000000e+02 0.000000000000000e+00
2.005011596679688e+02 1.928105316162109e+02 1.401110410690308e+00
2.011040039062500e+02 1.923393707275391e+02 0.000000000000000e+00
2.011349792480469e+02 1.922601623535156e+02 1.392523288726807e+00
2.016451416015625e+02 1.923116912841797e+02 0.000000000000000e+00
2.016513366699219e+02 1.924498291015625e+02 1.611493825912476e+00
7.591742706298828e+01 1.930277709960938e+02 0.000000000000000e+00
7.591320037841797e+01 1.930517120361328e+02 1.695922017097473e+00
7.713285827636719e+01 1.935641784667969e+02 0.000000000000000e+00
7.715939331054688e+01 1.936315460205078e+02 1.394849777221680e+00
7.627816009521484e+01 1.937703552246094e+02 0.000000000000000e+00
7.634845733642578e+01 1.938611145019531e+02 1.216166615486145e+00
7.822657775878906e+01 1.934339904785156e+02 0.000000000000000e+00
7.852197265625000e+01 1.931731109619141e+02 1.400089025497437e+00
7.919247436523438e+01 1.935710601806641e+02 0.000000000000000e+00
7.920516967773438e+01 1.936585540771484e+02 1.399999856948853e+00
7.947833251953125e+01 1.925991210937500e+02 0.000000000000000e+00
7.953747558593750e+01 1.927733764648438e+02 1.745168089866638e+00
7.997681427001953e+01 1.934954071044922e+02 0.000000000000000e+00
7.996901702880859e+01 1.933856506347656e+02 1.163511276245117e+00
1.980000152587891e+02 1.936000061035156e+02 0.000000000000000e+00
1.979487304687500e+02 1.933996429443359e+02 1.428826451301575e+00
1.968426208496094e+02 1.932882537841797e+02 0.000000000000000e+00
1.970105438232422e+02 1.929697570800781e+02 1.611760139465332e+00
1.991000061035156e+02 1.936000061035156e+02 0.000000000000000e+00
1.991000061035156e+02 1.936000061035156e+02 1.399999976158142e+00
2.000754089355469e+02 1.935877838134766e+02 0.000000000000000e+00
2.001044616699219e+02 1.936320343017578e+02 1.399999856948853e+00
2.012555236816406e+02 1.930471191406250e+02 0.000000000000000e+00
2.009031524658203e+02 1.938079528808594e+02 0.000000000000000e+00
2.012773284912109e+02 1.930484924316406e+02 1.068100333213806e+00
2.009350738525391e+02 1.936194610595703e+02 1.580943584442139e+00
7.712931060791016e+01 1.943959503173828e+02 0.000000000000000e+00
7.716096496582031e+01 1.945404815673828e+02 1.403064727783203e+00
7.663680267333984e+01 1.947094573974609e+02 1.161670684814453e+00
7.660427093505859e+01 1.945527801513672e+02 0.000000000000000e+00
7.789247131347656e+01 1.949079132080078e+02 0.000000000000000e+00
7.809999847412109e+01 1.947000122070313e+02 1.399999976158142e+00
7.911137390136719e+01 1.946298980712891e+02 0.000000000000000e+00
7.917663574218750e+01 1.946297149658203e+02 1.372117638587952e+00
8.025149536132813e+01 1.941958465576172e+02 1.179797410964966e+00
8.022579956054688e+01 1.941948699951172e+02 0.000000000000000e+00
1.968384246826172e+02 1.947941741943359e+02 0.000000000000000e+00
1.969000091552734e+02 1.947000122070313e+02 1.399999976158142e+00
1.960356750488281e+02 1.947991790771484e+02 0.000000000000000e+00
1.964342651367188e+02 1.940069122314453e+02 0.000000000000000e+00
1.965107727050781e+02 1.939541931152344e+02 1.153105258941650e+00
1.959964599609375e+02 1.948418273925781e+02 1.523619055747986e+00
1.978833923339844e+02 1.946467437744141e+02 0.000000000000000e+00
1.975616302490234e+02 1.943014678955078e+02 1.386642694473267e+00
1.993034973144531e+02 1.948907318115234e+02 0.000000000000000e+00
1.991000061035156e+02 1.947000122070313e+02 1.399999976158142e+00
2.000667419433594e+02 1.943789825439453e+02 0.000000000000000e+00
2.000536193847656e+02 1.945155792236328e+02 1.389976739883423e+00
2.006527557373047e+02 1.944539947509766e+02 1.594022512435913e+00
2.005895538330078e+02 1.945640106201172e+02 0.000000000000000e+00
7.701683044433594e+01 1.952645874023438e+02 1.689520359039307e+00
7.702367401123047e+01 1.952573852539063e+02 0.000000000000000e+00
7.822975921630859e+01 1.957889251708984e+02 1.366784334182739e+00
7.838353729248047e+01 1.959160614013672e+02 0.000000000000000e+00
7.736820220947266e+01 1.958367156982422e+02 1.159501433372498e+00
7.738154602050781e+01 1.959972229003906e+02 0.000000000000000e+00
7.956602478027344e+01 1.954155426025391e+02 0.000000000000000e+00
7.925627899169922e+01 1.957396087646484e+02 1.398066520690918e+00
8.026368713378906e+01 1.957902984619141e+02 1.379578828811646e+00
8.015293884277344e+01 1.958541717529297e+02 0.000000000000000e+00
8.060765075683594e+01 1.950173187255859e+02 1.533036470413208e+00
8.053304290771484e+01 1.947763977050781e+02 0.000000000000000e+00
8.109131622314453e+01 1.954633026123047e+02 9.932958483695984e-01
8.104331207275391e+01 1.953930816650391e+02 0.000000000000000e+00
1.969000091552734e+02 1.958000030517578e+02 0.000000000000000e+00
1.968901519775391e+02 1.957778167724609e+02 1.419483542442322e+00
1.957237243652344e+02 1.956789855957031e+02 1.549247503280640e+00
1.957160186767578e+02 1.955776824951172e+02 0.000000000000000e+00
1.982249755859375e+02 1.960664825439453e+02 0.000000000000000e+00
1.980000152587891e+02 1.958000030517578e+02 1.399999976158142e+00
1.989625091552734e+02 1.956625061035156e+02 0.000000000000000e+00
1.989768066406250e+02 1.956783142089844e+02 1.399845957756043e+00
1.996444091796875e+02 1.957939300537109e+02 1.694481611251831e+00
2.001630096435547e+02 1.951976013183594e+02 1.078022718429565e+00
1.996323852539063e+02 1.957852630615234e+02 0.000000000000000e+00
2.001446685791016e+02 1.952034606933594e+02 0.000000000000000e+00
7.825556945800781e+01 1.967973480224609e+02 0.000000000000000e+00
7.818505096435547e+01 1.965977630615234e+02 1.385861039161682e+00
7.769943237304688e+01 1.967439575195313e+02 0.000000000000000e+00
7.765640258789063e+01 1.966915893554688e+02 1.208696603775024e+00
7.919999694824219e+01 1.969000091552734e+02 0.000000000000000e+00
7.894725036621094e+01 1.971505889892578e+02 1.396156430244446e+00
8.060237121582031e+01 1.965661773681641e+02 0.000000000000000e+00
8.035672760009766e+01 1.968441314697266e+02 1.392561435699463e+00
8.140436553955078e+01 1.969586334228516e+02 1.412190675735474e+00
8.141365814208984e+01 1.970692138671875e+02 0.000000000000000e+00
8.162718200683594e+01 1.960484313964844e+02 1.669127106666565e+00
8.165132904052734e+01 1.960735473632813e+02 0.000000000000000e+00
8.225188446044922e+01 1.969361877441406e+02 1.225563406944275e+00
8.215672302246094e+01 1.968032684326172e+02 0.000000000000000e+00
1.957839660644531e+02 1.969486541748047e+02 1.375706434249878e+00
1.958480987548828e+02 1.970650482177734e+02 0.000000000000000e+00
1.953871917724609e+02 1.961458892822266e+02 9.831081628799439e-01
1.948850860595703e+02 1.967086486816406e+02 1.635261416435242e+00
1.947997436523438e+02 1.967718048095703e+02 0.000000000000000e+00
1.953006286621094e+02 1.961975250244141e+02 0.000000000000000e+00
1.968325042724609e+02 1.968704986572266e+02 1.393098354339600e+00
1.966035461425781e+02 1.966685485839844e+02 0.000000000000000e+00
1.978402862548828e+02 1.969759979248047e+02 0.000000000000000e+00
1.978645477294922e+02 1.969190216064453e+02 1.418552994728088e+00
1.986664581298828e+02 1.971447143554688e+02 1.553250074386597e+00
1.991269073486328e+02 1.963911285400391e+02 1.070590376853943e+00
1.987359466552734e+02 1.970869598388672e+02 0.000000000000000e+00
1.991283111572266e+02 1.963795318603516e+02 0.000000000000000e+00
7.811694335937500e+01 1.974282684326172e+02 0.000000000000000e+00
7.811322021484375e+01 1.974517822265625e+02 1.695919036865234e+00
7.931529998779297e+01 1.979713592529297e+02 0.000000000000000e+00
7.934946441650391e+01 1.980436859130859e+02 1.394736766815186e+00
7.847801971435547e+01 1.981705017089844e+02 0.000000000000000e+00
7.854840087890625e+01 1.982611694335938e+02 1.216166377067566e+00
8.030000305175781e+01 1.980000000000000e+02 0.000000000000000e+00
8.030000305175781e+01 1.980000000000000e+02 1.399999976158142e+00
8.140745544433594e+01 1.979165496826172e+02 0.000000000000000e+00
8.136743164062500e+01 1.979736785888672e+02 1.399999856948853e+00
8.244500732421875e+01 1.974796447753906e+02 0.000000000000000e+00
8.250034332275391e+01 1.976628417968750e+02 1.172582268714905e+00
1.946796875000000e+02 1.980376892089844e+02 1.373027086257935e+00
1.946442718505859e+02 1.982286529541016e+02 0.000000000000000e+00
1.943812255859375e+02 1.972648468017578e+02 1.003244876861572e+00
1.939225158691406e+02 1.978655090332031e+02 1.571123600006104e+00
1.938529510498047e+02 1.980765686035156e+02 0.000000000000000e+00
1.942761993408203e+02 1.973755950927734e+02 0.000000000000000e+00
1.957548065185547e+02 1.979773712158203e+02 1.395442485809326e+00
1.954810180664063e+02 1.977666931152344e+02 0.000000000000000e+00
1.968821716308594e+02 1.980242462158203e+02 0.000000000000000e+00
1.972009277343750e+02 1.983106536865234e+02 1.401110410690308e+00
1.978116760253906e+02 1.978766021728516e+02 0.000000000000000e+00
1.978380737304688e+02 1.977877044677734e+02 1.401512384414673e+00
1.983991546630859e+02 1.978577880859375e+02 0.000000000000000e+00
1.983720397949219e+02 1.979944000244141e+02 1.630352497100830e+00
7.932327270507813e+01 1.988040618896484e+02 0.000000000000000e+00
7.935876464843750e+01 1.989432525634766e+02 1.403052091598511e+00
7.883679199218750e+01 1.991094512939453e+02 1.161670684814453e+00
7.880422973632813e+01 1.989528045654297e+02 0.000000000000000e+00
8.012088775634766e+01 1.992914581298828e+02 0.000000000000000e+00
8.030000305175781e+01 1.991000061035156e+02 1.399999976158142e+00
8.152305603027344e+01 1.989749603271484e+02 0.000000000000000e+00
8.181347656250000e+01 1.986716461181641e+02 1.400303602218628e+00
8.249283599853516e+01 1.990725860595703e+02 0.000000000000000e+00
8.250534057617188e+01 1.991582336425781e+02 1.399999856948853e+00
8.277673339843750e+01 1.981025390625000e+02 0.000000000000000e+00
8.281972503662109e+01 1.982331695556641e+02 1.550094962120056e+00
8.327649688720703e+01 1.989963989257813e+02 0.000000000000000e+00
8.326881408691406e+01 1.988862609863281e+02 1.163488268852234e+00
1.947000122070313e+02 1.991000061035156e+02 0.000000000000000e+00
1.946478271484375e+02 1.989031677246094e+02 1.426370620727539e+00
1.935508728027344e+02 1.987957000732422e+02 0.000000000000000e+00
1.936585540771484e+02 1.986043090820313e+02 1.552665352821350e+00
1.958000030517578e+02 1.991000061035156e+02 0.000000000000000e+00
1.958000030517578e+02 1.991000061035156e+02 1.399999976158142e+00
1.967756042480469e+02 1.990879364013672e+02 0.000000000000000e+00
1.968044586181641e+02 1.991320343017578e+02 1.399999856948853e+00
1.979726257324219e+02 1.985617065429688e+02 0.000000000000000e+00
1.976082611083984e+02 1.993123474121094e+02 0.000000000000000e+00
1.979876708984375e+02 1.985605926513672e+02 1.070415019989014e+00
1.976370391845703e+02 1.991219482421875e+02 1.581723332405090e+00
7.921683502197266e+01 1.996645812988281e+02 1.689520478248596e+00
7.922365570068359e+01 1.996573944091797e+02 0.000000000000000e+00
8.042509460449219e+01 2.001917572021484e+02 1.366865396499634e+00
8.052857208251953e+01 2.003305053710938e+02 0.000000000000000e+00
7.956819915771484e+01 2.002367248535156e+02 1.159501552581787e+00
7.958153533935547e+01 2.003972167968750e+02 0.000000000000000e+00
8.140000152587891e+01 2.002000122070313e+02 0.000000000000000e+00
8.140000152587891e+01 2.002000122070313e+02 1.399999976158142e+00
8.242061614990234e+01 2.001214447021484e+02 0.000000000000000e+00
8.247885894775391e+01 2.001275787353516e+02 1.372117519378662e+00
8.355118560791016e+01 1.996957550048828e+02 1.179794788360596e+00
8.352571868896484e+01 1.996951751708984e+02 0.000000000000000e+00
1.935160217285156e+02 2.002335662841797e+02 0.000000000000000e+00
1.936372375488281e+02 2.002372283935547e+02 1.399999856948853e+00
1.926245727539063e+02 2.000404052734375e+02 0.000000000000000e+00
1.931385192871094e+02 1.994436950683594e+02 0.000000000000000e+00
1.931549987792969e+02 1.994765167236328e+02 1.168108344078064e+00
1.927080078125000e+02 1.999849395751953e+02 1.649669170379639e+00
1.945788269042969e+02 2.001372833251953e+02 0.000000000000000e+00
1.942642211914063e+02 1.998035583496094e+02 1.386308789253235e+00
1.960036468505859e+02 2.003904876708984e+02 0.000000000000000e+00
1.958000030517578e+02 2.002000122070313e+02 1.399999976158142e+00
1.967673339843750e+02 1.998794708251953e+02 0.000000000000000e+00
1.967537536621094e+02 2.000157012939453e+02 1.389991044998169e+00
1.973534698486328e+02 1.999546813964844e+02 1.594144701957703e+00
1.972910308837891e+02 2.000652923583984e+02 0.000000000000000e+00
8.045600128173828e+01 2.011997528076172e+02 0.000000000000000e+00
8.038162994384766e+01 2.009992828369141e+02 1.386690616607666e+00
7.989942932128906e+01 2.011439514160156e+02 0.000000000000000e+00
7.985861968994141e+01 2.010883941650391e+02 1.209842324256897e+00
8.140000152587891e+01 2.013000030517578e+02 0.000000000000000e+00
8.109760284423828e+01 2.015922698974609e+02 1.399608969688416e+00
8.280049896240234e+01 2.009351959228516e+02 0.000000000000000e+00
8.253296661376953e+01 2.012483673095703e+02 1.399437069892883e+00
8.356201934814453e+01 2.012889251708984e+02 1.379578828811646e+00
8.344602966308594e+01 2.013494720458984e+02 0.000000000000000e+00
8.390448760986328e+01 2.005114288330078e+02 1.531679868698120e+00
8.382935333251953e+01 2.002729187011719e+02 0.000000000000000e+00
8.436775970458984e+01 2.009380950927734e+02 9.890360832214356e-01
8.430456542968750e+01 2.008564910888672e+02 0.000000000000000e+00
1.924510955810547e+02 2.014045257568359e+02 0.000000000000000e+00
1.924708557128906e+02 2.013905181884766e+02 1.391429901123047e+00
1.916566314697266e+02 2.014135589599609e+02 0.000000000000000e+00
1.920979156494141e+02 2.006576385498047e+02 0.000000000000000e+00
1.921859893798828e+02 2.005806732177734e+02 1.005947828292847e+00
1.916177978515625e+02 2.014339447021484e+02 1.540542840957642e+00
1.934707794189453e+02 2.012646331787109e+02 0.000000000000000e+00
1.931752014160156e+02 2.009066009521484e+02 1.388112068176270e+00
1.949029388427734e+02 2.015400848388672e+02 0.000000000000000e+00
1.947000122070313e+02 2.013000030517578e+02 1.399999976158142e+00
1.956625061035156e+02 2.011625061035156e+02 0.000000000000000e+00
1.956768188476563e+02 2.011783294677734e+02 1.399846076965332e+00
1.963444366455078e+02 2.012939605712891e+02 1.694483399391174e+00
1.968632507324219e+02 2.006978454589844e+02 1.078033804893494e+00
1.963324890136719e+02 2.012853546142578e+02 0.000000000000000e+00
1.968450775146484e+02 2.007038269042969e+02 0.000000000000000e+00
8.035079193115234e+01 2.017941131591797e+02 0.000000000000000e+00
8.032881164550781e+01 2.018227691650391e+02 1.695700645446777e+00
8.152291107177734e+01 2.022767333984375e+02 0.000000000000000e+00
8.155203247070313e+01 2.022465972900391e+02 1.401220321655273e+00
8.086603546142578e+01 2.023818359375000e+02 0.000000000000000e+00
8.086016845703125e+01 2.023888702392578e+02 1.085305094718933e+00
8.250000000000000e+01 2.024000091552734e+02 0.000000000000000e+00
8.220122528076172e+01 2.026987457275391e+02 1.399999260902405e+00
8.382821655273438e+01 2.021213989257813e+02 0.000000000000000e+00
8.361808776855469e+01 2.023629913330078e+02 1.393323898315430e+00
8.465275573730469e+01 2.023782806396484e+02 1.368601083755493e+00
8.453491973876953e+01 2.024683837890625e+02 0.000000000000000e+00
8.486791229248047e+01 2.014678802490234e+02 1.601221203804016e+00
8.483547210693359e+01 2.014247436523438e+02 0.000000000000000e+00
8.544632720947266e+01 2.020510559082031e+02 9.822096824645996e-01
8.538543701171875e+01 2.019869689941406e+02 0.000000000000000e+00
1.925000152587891e+02 2.024000091552734e+02 0.000000000000000e+00
1.924970092773438e+02 2.023924407958984e+02 1.410831928253174e+00
1.913275146484375e+02 2.022779083251953e+02 1.551848530769348e+00
1.913224945068359e+02 2.021817169189453e+02 0.000000000000000e+00
1.936000061035156e+02 2.024000091552734e+02 0.000000000000000e+00
1.936000061035156e+02 2.024000091552734e+02 1.399999976158142e+00
1.945526885986328e+02 2.024883880615234e+02 0.000000000000000e+00
1.945734252929688e+02 2.024247283935547e+02 1.419128179550171e+00
1.953664703369141e+02 2.026447143554688e+02 1.553250074386597e+00
1.958269348144531e+02 2.018911437988281e+02 1.070590496063232e+00
1.954359588623047e+02 2.025869598388672e+02 0.000000000000000e+00
1.958283386230469e+02 2.018795623779297e+02 0.000000000000000e+00
8.140474700927734e+01 2.029445343017578e+02 0.000000000000000e+00
8.140127563476563e+01 2.029485778808594e+02 1.683817744255066e+00
8.262046051025391e+01 2.033795318603516e+02 0.000000000000000e+00
8.265050506591797e+01 2.033485565185547e+02 1.400801420211792e+00
8.195118713378906e+01 2.034986419677734e+02 0.000000000000000e+00
8.195006561279297e+01 2.034998321533203e+02 1.084257125854492e+00
8.359999847412109e+01 2.035000000000000e+02 0.000000000000000e+00
8.330123138427734e+01 2.037987670898438e+02 1.399999856948853e+00
8.492797851562500e+01 2.032217254638672e+02 0.000000000000000e+00
8.471802520751953e+01 2.034627532958984e+02 1.392946481704712e+00
8.575272369384766e+01 2.034789581298828e+02 1.368393659591675e+00
8.563567352294922e+01 2.035698394775391e+02 0.000000000000000e+00
8.596511077880859e+01 2.025708312988281e+02 1.599716305732727e+00
8.593342590332031e+01 2.025391235351563e+02 0.000000000000000e+00
8.654731750488281e+01 2.031529998779297e+02 9.820613861083984e-01
8.648659515380859e+01 2.030922698974609e+02 0.000000000000000e+00
1.913839111328125e+02 2.035478363037109e+02 1.375738501548767e+00
1.914503784179688e+02 2.036642608642578e+02 0.000000000000000e+00
1.909884643554688e+02 2.027462310791016e+02 9.834052920341492e-01
1.904852905273438e+02 2.033086853027344e+02 1.635317683219910e+00
1.904002990722656e+02 2.033721160888672e+02 0.000000000000000e+00
1.909025573730469e+02 2.027986297607422e+02 0.000000000000000e+00
1.924445800781250e+02 2.034728851318359e+02 1.392535328865051e+00
1.922168579101563e+02 2.032622222900391e+02 0.000000000000000e+00
1.935988006591797e+02 2.035285186767578e+02 0.000000000000000e+00
1.939009399414063e+02 2.038106689453125e+02 1.401110410690308e+00
1.945164794921875e+02 2.033798370361328e+02 0.000000000000000e+00
1.945424194335938e+02 2.032903137207031e+02 1.401746034622192e+00
1.950991516113281e+02 2.033577880859375e+02 0.000000000000000e+00
1.950720367431641e+02 2.034944000244141e+02 1.630352377891541e+00
8.250000000000000e+01 2.040500030517578e+02 0.000000000000000e+00
8.249999237060547e+01 2.040500030517578e+02 1.683711528778076e+00
8.372031402587891e+01 2.044796905517578e+02 0.000000000000000e+00
8.375045776367188e+01 2.044485931396484e+02 1.400780916213989e+00
8.304999542236328e+01 2.046000061035156e+02 0.000000000000000e+00
8.304999542236328e+01 2.046000061035156e+02 1.084248661994934e+00
8.469999694824219e+01 2.046000061035156e+02 0.000000000000000e+00
8.440122985839844e+01 2.048987884521484e+02 1.399999856948853e+00
8.602797698974609e+01 2.043217010498047e+02 0.000000000000000e+00
8.581807708740234e+01 2.045628509521484e+02 1.392933487892151e+00
8.685284423828125e+01 2.045790863037109e+02 1.368390321731567e+00
8.673580169677734e+01 2.046699676513672e+02 0.000000000000000e+00
8.706548309326172e+01 2.036711730957031e+02 1.599697828292847e+00
8.703479766845703e+01 2.036404724121094e+02 0.000000000000000e+00
8.764789581298828e+01 2.042535552978516e+02 9.820597171783447e-01
8.758711242675781e+01 2.041927795410156e+02 0.000000000000000e+00
1.902792358398438e+02 2.046369476318359e+02 1.373025298118591e+00
1.902442626953125e+02 2.048286590576172e+02 0.000000000000000e+00
1.899813079833984e+02 2.038648834228516e+02 1.003250241279602e+00
1.895225067138672e+02 2.044655303955078e+02 1.571124434471130e+00
1.894529876708984e+02 2.046766052246094e+02 0.000000000000000e+00
1.898763580322266e+02 2.039756927490234e+02 0.000000000000000e+00
1.913203277587891e+02 2.045518646240234e+02 1.391958713531494e+00
1.910982513427734e+02 2.043683319091797e+02 0.000000000000000e+00
1.925000152587891e+02 2.046000061035156e+02 0.000000000000000e+00
1.925000152587891e+02 2.046000061035156e+02 1.399999976158142e+00
1.934756011962891e+02 2.045879364013672e+02 0.000000000000000e+00
1.935044555664063e+02 2.046320343017578e+02 1.399999856948853e+00
1.946726226806641e+02 2.040617065429688e+02 0.000000000000000e+00
1.943082580566406e+02 2.048123474121094e+02 0.000000000000000e+00
1.946876678466797e+02 2.040605926513672e+02 1.070415019989014e+00
1.943370361328125e+02 2.046219482421875e+02 1.581723332405090e+00
8.359999847412109e+01 2.051500091552734e+02 0.000000000000000e+00
8.360000610351563e+01 2.051500091552734e+02 1.683710575103760e+00
8.482031250000000e+01 2.055796966552734e+02 0.000000000000000e+00
8.485045623779297e+01 2.055485992431641e+02 1.400780320167542e+00
8.415000152587891e+01 2.057000122070313e+02 0.000000000000000e+00
8.415000152587891e+01 2.057000122070313e+02 1.084248542785645e+00
8.580000305175781e+01 2.057000122070313e+02 0.000000000000000e+00
8.550122833251953e+01 2.059987945556641e+02 1.399999856948853e+00
8.712797546386719e+01 2.054217071533203e+02 0.000000000000000e+00
8.691815185546875e+01 2.056629180908203e+02 1.392933130264282e+00
8.795626831054688e+01 2.056824493408203e+02 1.368935585021973e+00
8.783815002441406e+01 2.057720489501953e+02 0.000000000000000e+00
8.816738128662109e+01 2.047730712890625e+02 1.600285291671753e+00
8.813859558105469e+01 2.047442779541016e+02 0.000000000000000e+00
8.877091217041016e+01 2.053787841796875e+02 9.863569736480713e-01
8.872568511962891e+01 2.053294830322266e+02 0.000000000000000e+00
1.903000030517578e+02 2.057000122070313e+02 0.000000000000000e+00
1.902462768554688e+02 2.055024261474609e+02 1.426290273666382e+00
1.891508789062500e+02 2.053957061767578e+02 0.000000000000000e+00
1.892592315673828e+02 2.052028045654297e+02 1.552088141441345e+00
1.914000091552734e+02 2.057000122070313e+02 0.000000000000000e+00
1.914000091552734e+02 2.057000122070313e+02 1.399999976158142e+00
1.927177886962891e+02 2.058997955322266e+02 0.000000000000000e+00
1.925000152587891e+02 2.057000122070313e+02 1.399999976158142e+00
1.934685058593750e+02 2.053802490234375e+02 0.000000000000000e+00
1.934538574218750e+02 2.055157775878906e+02 1.389991044998169e+00
1.940534515380859e+02 2.054546813964844e+02 1.594144701957703e+00
1.939910278320313e+02 2.055652923583984e+02 0.000000000000000e+00
8.469999694824219e+01 2.062500152587891e+02 0.000000000000000e+00
8.469999694824219e+01 2.062500152587891e+02 1.683710575103760e+00
8.592031097412109e+01 2.066797027587891e+02 0.000000000000000e+00
8.595046234130859e+01 2.066485900878906e+02 1.400780320167542e+00
8.525000000000000e+01 2.068000030517578e+02 0.000000000000000e+00
8.525000000000000e+01 2.068000030517578e+02 1.084248542785645e+00
8.690000152587891e+01 2.068000030517578e+02 0.000000000000000e+00
8.660123443603516e+01 2.070987701416016e+02 1.399999856948853e+00
8.829943084716797e+01 2.064746551513672e+02 0.000000000000000e+00
8.802520751953125e+01 2.067674713134766e+02 1.394594550132752e+00
8.909693145751953e+01 2.068557281494141e+02 1.410879373550415e+00
8.911364746093750e+01 2.069692230224609e+02 0.000000000000000e+00
8.932525634765625e+01 2.059515533447266e+02 1.668380975723267e+00
8.935013580322266e+01 2.059891815185547e+02 0.000000000000000e+00
8.994863128662109e+01 2.068309478759766e+02 1.223756909370422e+00
8.985726165771484e+01 2.067087860107422e+02 0.000000000000000e+00
1.891181182861328e+02 2.068304901123047e+02 0.000000000000000e+00
1.891941528320313e+02 2.068367767333984e+02 1.388226747512817e+00
1.882337799072266e+02 2.066328430175781e+02 0.000000000000000e+00
1.887395629882813e+02 2.060427551269531e+02 0.000000000000000e+00
1.887563476562500e+02 2.060754852294922e+02 1.170565009117127e+00
1.883146667480469e+02 2.065755157470703e+02 1.654770016670227e+00
1.901628570556641e+02 2.067395782470703e+02 0.000000000000000e+00
1.898641967773438e+02 2.064035491943359e+02 1.386308789253235e+00
1.916243133544922e+02 2.070678253173828e+02 0.000000000000000e+00
1.914000091552734e+02 2.068000030517578e+02 1.399999976158142e+00
1.923625183105469e+02 2.066625061035156e+02 0.000000000000000e+00
1.923767700195313e+02 2.066783294677734e+02 1.399798870086670e+00
1.930444488525391e+02 2.067939605712891e+02 1.694444894790649e+00
1.935632476806641e+02 2.061978454589844e+02 1.078033804893494e+00
1.930325012207031e+02 2.067853546142578e+02 0.000000000000000e+00
1.935450744628906e+02 2.062038269042969e+02 0.000000000000000e+00
8.580000305175781e+01 2.073500061035156e+02 0.000000000000000e+00
8.580000305175781e+01 2.073500061035156e+02 1.683710575103760e+00
8.702031707763672e+01 2.077796783447266e+02 0.000000000000000e+00
8.705072784423828e+01 2.077487945556641e+02 1.400862336158752e+00
8.634999847412109e+01 2.079000091552734e+02 0.000000000000000e+00
8.635000610351563e+01 2.079000091552734e+02 1.084248542785645e+00
8.800000000000000e+01 2.079000091552734e+02 0.000000000000000e+00
8.769957733154297e+01 2.081978912353516e+02 1.399999856948853e+00
8.909890747070313e+01 2.078166656494141e+02 0.000000000000000e+00
8.902611541748047e+01 2.077920684814453e+02 1.373508095741272e+00
9.012152099609375e+01 2.073609313964844e+02 0.000000000000000e+00
9.018563842773438e+01 2.075487365722656e+02 1.243413209915161e+00
1.880340270996094e+02 2.079398651123047e+02 0.000000000000000e+00
1.881062316894531e+02 2.079365844726563e+02 1.394779205322266e+00
1.871553192138672e+02 2.077474212646484e+02 0.000000000000000e+00
1.877037811279297e+02 2.071902465820313e+02 0.000000000000000e+00
1.877970581054688e+02 2.071020050048828e+02 1.025571465492249e+00
1.872458648681641e+02 2.076597595214844e+02 1.683689594268799e+00
1.890887298583984e+02 2.078321685791016e+02 0.000000000000000e+00
1.887778472900391e+02 2.075086364746094e+02 1.388014197349548e+00
1.903000030517578e+02 2.079000091552734e+02 0.000000000000000e+00
1.903000030517578e+02 2.079000091552734e+02 1.399999976158142e+00
1.912526855468750e+02 2.079883880615234e+02 0.000000000000000e+00
1.912639617919922e+02 2.079316864013672e+02 1.410033226013184e+00
1.920630340576172e+02 2.081414184570313e+02 1.545796632766724e+00
1.925265197753906e+02 2.073911437988281e+02 1.070086836814880e+00
1.921314544677734e+02 2.080885772705078e+02 0.000000000000000e+00
1.925283355712891e+02 2.073795623779297e+02 0.000000000000000e+00
8.690000152587891e+01 2.084500122070313e+02 0.000000000000000e+00
8.690000152587891e+01 2.084500122070313e+02 1.683710575103760e+00
8.813877105712891e+01 2.088561401367188e+02 0.000000000000000e+00
8.817211151123047e+01 2.088148956298828e+02 1.399769067764282e+00
8.744999694824219e+01 2.090000000000000e+02 0.000000000000000e+00
8.744999694824219e+01 2.090000000000000e+02 1.084248542785645e+00
8.917683410644531e+01 2.088771362304688e+02 0.000000000000000e+00
8.917455291748047e+01 2.089158477783203e+02 1.401623964309692e+00
9.016970825195313e+01 2.088824310302734e+02 0.000000000000000e+00
9.012397003173828e+01 2.090064544677734e+02 1.383960247039795e+00
9.030902862548828e+01 2.077840423583984e+02 0.000000000000000e+00
9.046856689453125e+01 2.080723114013672e+02 1.521826148033142e+00
9.088919830322266e+01 2.085345611572266e+02 0.000000000000000e+00
9.094992828369141e+01 2.086178436279297e+02 9.804854393005371e-01
1.869352569580078e+02 2.090419464111328e+02 0.000000000000000e+00
1.870058135986328e+02 2.090362701416016e+02 1.394981384277344e+00
1.860573272705078e+02 2.088483581542969e+02 0.000000000000000e+00
1.866110534667969e+02 2.082946472167969e+02 0.000000000000000e+00
1.867038726806641e+02 2.082018432617188e+02 1.028989911079407e+00
1.861459808349609e+02 2.087596893310547e+02 1.683578252792358e+00
1.879916992187500e+02 2.089501495361328e+02 0.000000000000000e+00
1.876785430908203e+02 2.086078948974609e+02 1.388760805130005e+00
1.894610595703125e+02 2.092306365966797e+02 0.000000000000000e+00
1.892000122070313e+02 2.090000000000000e+02 1.399999976158142e+00
1.903778686523438e+02 2.088589935302734e+02 0.000000000000000e+00
1.903182067871094e+02 2.088707733154297e+02 1.389330387115479e+00
1.911855621337891e+02 2.088013000488281e+02 0.000000000000000e+00
1.911439361572266e+02 2.088276672363281e+02 1.323666334152222e+00
1.917589569091797e+02 2.088327636718750e+02 0.000000000000000e+00
1.917508239746094e+02 2.089676971435547e+02 1.595988631248474e+00
8.800000000000000e+01 2.095500030517578e+02 0.000000000000000e+00
8.800004577636719e+01 2.095500488281250e+02 1.682808876037598e+00
8.920758056640625e+01 2.099905853271484e+02 0.000000000000000e+00
8.929308319091797e+01 2.098988189697266e+02 1.398764610290527e+00
8.855000305175781e+01 2.101000061035156e+02 0.000000000000000e+00
8.854747772216797e+01 2.101037750244141e+02 1.082982182502747e+00
9.022269439697266e+01 2.100492095947266e+02 0.000000000000000e+00
9.025817871093750e+01 2.100149993896484e+02 1.386406302452087e+00
9.123756408691406e+01 2.100036163330078e+02 0.000000000000000e+00
9.126433563232422e+01 2.101356811523438e+02 1.399999856948853e+00
9.140858459472656e+01 2.090956726074219e+02 0.000000000000000e+00
9.148300170898438e+01 2.091824188232422e+02 1.630715727806091e+00
9.195491027832031e+01 2.096558227539063e+02 0.000000000000000e+00
9.202233886718750e+01 2.097254638671875e+02 9.719791412353516e-01
1.858351135253906e+02 2.101420135498047e+02 0.000000000000000e+00
1.859056549072266e+02 2.101362457275391e+02 1.394973754882813e+00
1.849573822021484e+02 2.099483032226563e+02 0.000000000000000e+00
1.855112304687500e+02 2.093944549560547e+02 0.000000000000000e+00
1.856039276123047e+02 2.093017730712891e+02 1.028952598571777e+00
1.850459899902344e+02 2.098596801757813e+02 1.683567643165588e+00
1.868884735107422e+02 2.100510406494141e+02 0.000000000000000e+00
1.865785675048828e+02 2.097078857421875e+02 1.388762116432190e+00
1.882960968017578e+02 2.103016357421875e+02 0.000000000000000e+00
1.881000061035156e+02 2.101000061035156e+02 1.399999976158142e+00
1.890625000000000e+02 2.099625091552734e+02 0.000000000000000e+00
1.890817718505859e+02 2.099785919189453e+02 1.407088994979858e+00
1.897995147705078e+02 2.101293182373047e+02 1.747840404510498e+00
1.904953002929688e+02 2.096974639892578e+02 1.375932931900024e+00
1.898283538818359e+02 2.101628112792969e+02 0.000000000000000e+00
1.905062866210938e+02 2.097302246093750e+02 0.000000000000000e+00
1.911889343261719e+02 2.093586273193359e+02 0.000000000000000e+00
1.912357788085938e+02 2.093998718261719e+02 1.042127728462219e+00
8.906626129150391e+01 2.106841125488281e+02 0.000000000000000e+00
8.908438873291016e+01 2.106816864013672e+02 1.689947128295898e+00
9.031813812255859e+01 2.111650238037109e+02 0.000000000000000e+00
9.036985015869141e+01 2.112224578857422e+02 1.396658897399902e+00
8.946228790283203e+01 2.113885650634766e+02 0.000000000000000e+00
8.954015350341797e+01 2.114720153808594e+02 1.221275687217712e+00
9.135971069335938e+01 2.110492095947266e+02 0.000000000000000e+00
9.169231414794922e+01 2.107661590576172e+02 1.382194042205811e+00
9.233931732177734e+01 2.110936584472656e+02 0.000000000000000e+00
9.236283111572266e+01 2.111915435791016e+02 1.385125637054443e+00
9.249880218505859e+01 2.102045135498047e+02 0.000000000000000e+00
9.257333374023438e+01 2.102790374755859e+02 1.622394800186157e+00
9.305281066894531e+01 2.107584838867188e+02 0.000000000000000e+00
9.311974334716797e+01 2.108254394531250e+02 9.700204133987427e-01
1.847344512939453e+02 2.112414245605469e+02 0.000000000000000e+00
1.848055419921875e+02 2.112359466552734e+02 1.394962310791016e+00
1.838573913574219e+02 2.110483093261719e+02 0.000000000000000e+00
1.844112548828125e+02 2.104944458007813e+02 0.000000000000000e+00
1.845039367675781e+02 2.104017639160156e+02 1.028952598571777e+00
1.839465942382813e+02 2.109591369628906e+02 1.683623433113098e+00
1.857878112792969e+02 2.111507415771484e+02 0.000000000000000e+00
1.854785614013672e+02 2.108079071044922e+02 1.388762116432190e+00
1.871947326660156e+02 2.114008636474609e+02 0.000000000000000e+00
1.870000000000000e+02 2.112000122070313e+02 1.399999976158142e+00
1.879625091552734e+02 2.110625152587891e+02 0.000000000000000e+00
1.879749145507813e+02 2.110747833251953e+02 1.401530742645264e+00
1.886529388427734e+02 2.112018585205078e+02 1.697205185890198e+00
1.892175292968750e+02 2.106620483398438e+02 1.094210386276245e+00
1.886580352783203e+02 2.112060089111328e+02 0.000000000000000e+00
1.892262573242188e+02 2.106701202392578e+02 0.000000000000000e+00
9.032633209228516e+01 2.119924163818359e+02 0.000000000000000e+00
9.036353302001953e+01 2.121362152099609e+02 1.405565738677979e+00
8.983750152587891e+01 2.123029632568359e+02 1.164751052856445e+00
8.979821777343750e+01 2.121517486572266e+02 0.000000000000000e+00
9.109993743896484e+01 2.124740753173828e+02 0.000000000000000e+00
9.130000305175781e+01 2.123000030517578e+02 1.399999976158142e+00
9.243965911865234e+01 2.121695709228516e+02 0.000000000000000e+00
9.278363800048828e+01 2.118619537353516e+02 1.381525397300720e+00
9.343591308593750e+01 2.121974639892578e+02 0.000000000000000e+00
9.346253967285156e+01 2.122913818359375e+02 1.385100007057190e+00
9.359899902343750e+01 2.113046875000000e+02 0.000000000000000e+00
9.367250823974609e+01 2.113781890869141e+02 1.621231794357300e+00
9.415288543701172e+01 2.118585662841797e+02 0.000000000000000e+00
9.421968078613281e+01 2.119253387451172e+02 9.698676466941834e-01
1.836564331054688e+02 2.123213348388672e+02 0.000000000000000e+00
1.837062072753906e+02 2.123230438232422e+02 1.393845558166504e+00
1.827732696533203e+02 2.120126190185547e+02 0.000000000000000e+00
1.833175354003906e+02 2.115744781494141e+02 0.000000000000000e+00
1.834078521728516e+02 2.114814758300781e+02 1.029836058616638e+00
1.828332061767578e+02 2.119906311035156e+02 1.669650793075562e+00
1.846853179931641e+02 2.122435150146484e+02 0.000000000000000e+00
1.843785552978516e+02 2.119078826904297e+02 1.388762116432190e+00
1.860942840576172e+02 2.125005035400391e+02 0.000000000000000e+00
1.859000091552734e+02 2.123000030517578e+02 1.399999976158142e+00
1.868625030517578e+02 2.121625061035156e+02 0.000000000000000e+00
1.868746032714844e+02 2.121746063232422e+02 1.401481389999390e+00
1.875500183105469e+02 2.122999877929688e+02 1.696527123451233e+00
1.881003265380859e+02 2.117499694824219e+02 1.089103460311890e+00
1.875500030517578e+02 2.123000030517578e+02 0.000000000000000e+00
1.881020050048828e+02 2.117515106201172e+02 0.000000000000000e+00
9.023364257812500e+01 2.128342590332031e+02 1.697723984718323e+00
9.025138854980469e+01 2.127985534667969e+02 0.000000000000000e+00
9.142961120605469e+01 2.132703399658203e+02 1.397681474685669e+00
9.145206451416016e+01 2.132468414306641e+02 0.000000000000000e+00
9.076090240478516e+01 2.133911437988281e+02 1.085592031478882e+00
9.076641845703125e+01 2.133835754394531e+02 0.000000000000000e+00
9.220296478271484e+01 2.135924224853516e+02 0.000000000000000e+00
9.240000152587891e+01 2.134000091552734e+02 1.399999976158142e+00
9.353820800781250e+01 2.132730255126953e+02 0.000000000000000e+00
9.388362884521484e+01 2.129619598388672e+02 1.381524085998535e+00
9.453569793701172e+01 2.132980499267578e+02 0.000000000000000e+00
9.456253814697266e+01 2.133913726806641e+02 1.385100007057190e+00
9.469902801513672e+01 2.124047088623047e+02 0.000000000000000e+00
9.477249145507813e+01 2.124781799316406e+02 1.621196746826172e+00
9.525290679931641e+01 2.129585723876953e+02 0.000000000000000e+00
9.531999206542969e+01 2.130257110595703e+02 9.698628187179565e-01
1.815297241210938e+02 2.134034118652344e+02 1.424231767654419e+00
1.815745697021484e+02 2.133941802978516e+02 0.000000000000000e+00
1.814498291015625e+02 2.126049652099609e+02 1.337476253509522e+00
1.806790466308594e+02 2.131721954345703e+02 1.718387842178345e+00
1.807219543457031e+02 2.131765594482422e+02 0.000000000000000e+00
1.814319458007813e+02 2.126522827148438e+02 0.000000000000000e+00
1.825271148681641e+02 2.133958587646484e+02 1.359539508819580e+00
1.825167999267578e+02 2.133923187255859e+02 0.000000000000000e+00
1.821641998291016e+02 2.123278656005859e+02 0.000000000000000e+00
1.822234954833984e+02 2.123192138671875e+02 9.779013991355896e-01
1.835663452148438e+02 2.132857055664063e+02 0.000000000000000e+00
1.832808380126953e+02 2.129776153564453e+02 1.399419784545898e+00
1.849704132080078e+02 2.135821990966797e+02 0.000000000000000e+00
1.848000030517578e+02 2.134000091552734e+02 1.399999976158142e+00
1.857625122070313e+02 2.132624969482422e+02 0.000000000000000e+00
1.857744445800781e+02 2.132744598388672e+02 1.401443243026733e+00
1.864499816894531e+02 2.134000244140625e+02 1.698486208915710e+00
1.870000152587891e+02 2.128500061035156e+02 1.089256048202515e+00
1.864500122070313e+02 2.134000091552734e+02 0.000000000000000e+00
1.870000000000000e+02 2.128500061035156e+02 0.000000000000000e+00
9.130142211914063e+01 2.139488830566406e+02 1.683862686157227e+00
9.130489349365234e+01 2.139451141357422e+02 0.000000000000000e+00
9.252851867675781e+01 2.143714447021484e+02 1.397543907165527e+00
9.255252075195313e+01 2.143474884033203e+02 0.000000000000000e+00
9.185012817382813e+01 2.144998931884766e+02 1.084261894226074e+00
9.185121917724609e+01 2.144987792968750e+02 0.000000000000000e+00
9.330284881591797e+01 2.146928253173828e+02 0.000000000000000e+00
9.350000000000000e+01 2.145000000000000e+02 1.399999976158142e+00
9.463954162597656e+01 2.143728790283203e+02 0.000000000000000e+00
9.498362731933594e+01 2.140619506835938e+02 1.381524085998535e+00
9.564913940429688e+01 2.143916931152344e+02 0.000000000000000e+00
9.564443206787109e+01 2.144766082763672e+02 1.378157854080200e+00
9.580688476562500e+01 2.135039978027344e+02 0.000000000000000e+00
9.587457275390625e+01 2.135749206542969e+02 1.619959354400635e+00
9.642108154296875e+01 2.140170745849609e+02 0.000000000000000e+00
9.632909393310547e+01 2.139932250976563e+02 1.182413697242737e+00
1.804045715332031e+02 2.145350952148438e+02 1.378336429595947e+00
1.804996185302734e+02 2.146225738525391e+02 0.000000000000000e+00
1.801209869384766e+02 2.136841125488281e+02 1.009226799011231e+00
1.793688507080078e+02 2.143016662597656e+02 1.302393555641174e+00
1.795093994140625e+02 2.141753845214844e+02 0.000000000000000e+00
1.801111145019531e+02 2.137142486572266e+02 0.000000000000000e+00
1.814727630615234e+02 2.144761505126953e+02 1.395846605300903e+00
1.811794586181641e+02 2.141912384033203e+02 0.000000000000000e+00
1.826000061035156e+02 2.145000000000000e+02 0.000000000000000e+00
1.829095458984375e+02 2.148002777099609e+02 1.398313999176025e+00
1.836729278564453e+02 2.143610992431641e+02 0.000000000000000e+00
1.837247314453125e+02 2.143647460937500e+02 1.397047519683838e+00
1.845295562744141e+02 2.143885192871094e+02 0.000000000000000e+00
1.846293334960938e+02 2.143485260009766e+02 1.375013828277588e+00
1.853345031738281e+02 2.144850463867188e+02 1.668858647346497e+00
1.858982238769531e+02 2.139478912353516e+02 1.085710763931274e+00
1.853296966552734e+02 2.144730834960938e+02 0.000000000000000e+00
1.859000091552734e+02 2.139500122070313e+02 0.000000000000000e+00
9.240000152587891e+01 2.150500030517578e+02 1.683712244033814e+00
9.240000152587891e+01 2.150500030517578e+02 0.000000000000000e+00
9.362850952148438e+01 2.154714508056641e+02 1.397542238235474e+00
9.365251922607422e+01 2.154474945068359e+02 0.000000000000000e+00
9.294999694824219e+01 2.156000061035156e+02 1.084248781204224e+00
9.294999694824219e+01 2.156000061035156e+02 0.000000000000000e+00
9.440283966064453e+01 2.157928314208984e+02 0.000000000000000e+00
9.459999847412109e+01 2.156000061035156e+02 1.399999976158142e+00
9.576441955566406e+01 2.154638366699219e+02 0.000000000000000e+00
9.609548950195313e+01 2.151306915283203e+02 1.382710218429565e+00
9.678851318359375e+01 2.156004180908203e+02 0.000000000000000e+00
9.680000305175781e+01 2.156000061035156e+02 1.399999976158142e+00
9.713220977783203e+01 2.143972473144531e+02 0.000000000000000e+00
9.702645874023438e+01 2.144131927490234e+02 1.484586238861084e+00
9.763326263427734e+01 2.155522308349609e+02 0.000000000000000e+00
9.781581878662109e+01 2.155718841552734e+02 1.325770497322083e+00
9.793168640136719e+01 2.147430725097656e+02 1.315498709678650e+00
9.789530944824219e+01 2.147516632080078e+02 0.000000000000000e+00
9.854833984375000e+01 2.151780242919922e+02 1.161917567253113e+00
9.831259918212891e+01 2.150363922119141e+02 0.000000000000000e+00
1.782003631591797e+02 2.156138458251953e+02 0.000000000000000e+00
1.782526245117188e+02 2.155904998779297e+02 1.396688699722290e+00
1.773833312988281e+02 2.154118499755859e+02 0.000000000000000e+00
1.781146545410156e+02 2.148588409423828e+02 0.000000000000000e+00
1.781364288330078e+02 2.147999572753906e+02 1.329917073249817e+00
1.774094238281250e+02 2.153381347656250e+02 1.762325525283814e+00
1.791819915771484e+02 2.156945190429688e+02 0.000000000000000e+00
1.792292022705078e+02 2.156150665283203e+02 1.333915233612061e+00
1.788828277587891e+02 2.145138092041016e+02 9.299095869064331e-01
1.788549346923828e+02 2.145126800537109e+02 0.000000000000000e+00
1.804000091552734e+02 2.156000061035156e+02 1.399999976158142e+00
1.800207214355469e+02 2.152534637451172e+02 0.000000000000000e+00
1.815000000000000e+02 2.156000061035156e+02 0.000000000000000e+00
1.818027038574219e+02 2.159026947021484e+02 1.399999856948853e+00
1.824902954101563e+02 2.154822998046875e+02 0.000000000000000e+00
1.824627227783203e+02 2.154565124511719e+02 1.405532121658325e+00
1.839451446533203e+02 2.152215728759766e+02 0.000000000000000e+00
1.832493438720703e+02 2.156521606445313e+02 0.000000000000000e+00
1.838988952636719e+02 2.151991424560547e+02 1.368630766868591e+00
1.832009735107422e+02 2.156283874511719e+02 1.733357906341553e+00
1.846866149902344e+02 2.149221649169922e+02 1.028823733329773e+00
1.846780700683594e+02 2.148948822021484e+02 0.000000000000000e+00
9.350000762939453e+01 2.161500091552734e+02 1.683710575103760e+00
9.350000000000000e+01 2.161500091552734e+02 0.000000000000000e+00
9.472851562500000e+01 2.165714416503906e+02 1.397547960281372e+00
9.475252532958984e+01 2.165475006103516e+02 0.000000000000000e+00
9.405000305175781e+01 2.167000122070313e+02 1.084248542785645e+00
9.405000305175781e+01 2.167000122070313e+02 0.000000000000000e+00
9.550405120849609e+01 2.168922424316406e+02 0.000000000000000e+00
9.570000457763672e+01 2.167000122070313e+02 1.399999976158142e+00
9.680000305175781e+01 2.167000122070313e+02 0.000000000000000e+00
9.680000305175781e+01 2.167000122070313e+02 1.399999976158142e+00
9.813124084472656e+01 2.164048919677734e+02 0.000000000000000e+00
9.793128204345703e+01 2.166366729736328e+02 1.390919685363770e+00
9.901207733154297e+01 2.166943817138672e+02 1.414418101310730e+00
9.900000000000000e+01 2.167000122070313e+02 0.000000000000000e+00
9.939025115966797e+01 2.155897827148438e+02 1.529245853424072e+00
9.938665771484375e+01 2.155563812255859e+02 0.000000000000000e+00
9.992684173583984e+01 2.165935821533203e+02 1.293642044067383e+00
1.000085220336914e+02 2.166548614501953e+02 0.000000000000000e+00
1.000646514892578e+02 2.158523254394531e+02 0.000000000000000e+00
1.001134185791016e+02 2.158438568115234e+02 1.320745706558228e+00
1.007118682861328e+02 2.163087463378906e+02 0.000000000000000e+00
1.007857208251953e+02 2.163555908203125e+02 9.257303476333618e-01
1.770704650878906e+02 2.167265167236328e+02 0.000000000000000e+00
1.771113433837891e+02 2.167208709716797e+02 1.394987821578980e+00
1.761889648437500e+02 2.164055480957031e+02 0.000000000000000e+00
1.767641448974609e+02 2.159561004638672e+02 0.000000000000000e+00
1.768366241455078e+02 2.158693389892578e+02 1.039407372474670e+00
1.762380523681641e+02 2.163882751464844e+02 1.670869231224060e+00
1.780887145996094e+02 2.166306915283203e+02 0.000000000000000e+00
1.777810211181641e+02 2.163024444580078e+02 1.390251755714417e+00
1.793000030517578e+02 2.167000122070313e+02 0.000000000000000e+00
1.793000030517578e+02 2.167000122070313e+02 1.399999976158142e+00
1.804000091552734e+02 2.167000122070313e+02 0.000000000000000e+00
1.807026977539063e+02 2.170027008056641e+02 1.399999856948853e+00
1.813968811035156e+02 2.165968933105469e+02 0.000000000000000e+00
1.813540191650391e+02 2.165535125732422e+02 1.401221752166748e+00
1.826343231201172e+02 2.161653289794922e+02 0.000000000000000e+00
1.820606842041016e+02 2.167043457031250e+02 0.000000000000000e+00
1.826214141845703e+02 2.161596679687500e+02 1.089292287826538e+00
1.820536041259766e+02 2.167014007568359e+02 1.684451103210449e+00
9.459999847412109e+01 2.172500152587891e+02 1.683710575103760e+00
9.459999847412109e+01 2.172500152587891e+02 0.000000000000000e+00
9.582842254638672e+01 2.176715850830078e+02 1.397565841674805e+00
9.585252380371094e+01 2.176474914550781e+02 0.000000000000000e+00
9.515000152587891e+01 2.178000030517578e+02 1.084248542785645e+00
9.515000152587891e+01 2.178000030517578e+02 0.000000000000000e+00
9.658826446533203e+01 2.180117340087891e+02 0.000000000000000e+00
9.680000305175781e+01 2.178000030517578e+02 1.399999976158142e+00
9.790000152587891e+01 2.178000030517578e+02 0.000000000000000e+00
9.790000152587891e+01 2.178000030517578e+02 1.399999976158142e+00
9.900000000000000e+01 2.178000030517578e+02 0.000000000000000e+00
9.900000000000000e+01 2.178000030517578e+02 1.399999976158142e+00
1.001511688232422e+02 2.176703643798828e+02 0.000000000000000e+00
1.004858093261719e+02 2.173627777099609e+02 1.380883932113648e+00
1.011475448608398e+02 2.176897583007813e+02 0.000000000000000e+00
1.011441879272461e+02 2.177755584716797e+02 1.377746820449829e+00
1.012869186401367e+02 2.168121337890625e+02 0.000000000000000e+00
1.013678054809570e+02 2.168788299560547e+02 1.609923720359802e+00
1.019116134643555e+02 2.173164215087891e+02 0.000000000000000e+00
1.018067779541016e+02 2.172831573486328e+02 1.253728508949280e+00
1.749281005859375e+02 2.178021545410156e+02 1.424236536026001e+00
1.749745788574219e+02 2.177941741943359e+02 0.000000000000000e+00
1.748500061035156e+02 2.170048828125000e+02 1.337484955787659e+00
1.740790863037109e+02 2.175721740722656e+02 1.718389272689819e+00
1.741221008300781e+02 2.175764923095703e+02 0.000000000000000e+00
1.748324890136719e+02 2.170520172119141e+02 0.000000000000000e+00
1.759228057861328e+02 2.177948150634766e+02 1.359539508819580e+00
1.759236907958984e+02 2.177952423095703e+02 0.000000000000000e+00
1.755692138671875e+02 2.167255096435547e+02 0.000000000000000e+00
1.756262054443359e+02 2.167179412841797e+02 9.780148267745972e-01
1.770006866455078e+02 2.176891326904297e+02 0.000000000000000e+00
1.766828460693359e+02 2.173845672607422e+02 1.399422407150269e+00
1.782000122070313e+02 2.178000030517578e+02 0.000000000000000e+00
1.782000122070313e+02 2.178000030517578e+02 1.399999976158142e+00
1.793284454345703e+02 2.178137054443359e+02 0.000000000000000e+00
1.796014556884766e+02 2.181044921875000e+02 1.398284196853638e+00
1.803004455566406e+02 2.176985931396484e+02 0.000000000000000e+00
1.802546844482422e+02 2.176542510986328e+02 1.400794625282288e+00
1.815026702880859e+02 2.172510986328125e+02 0.000000000000000e+00
1.809500122070313e+02 2.178000030517578e+02 0.000000000000000e+00
1.815015258789063e+02 2.172505035400391e+02 1.084317445755005e+00
1.809499664306641e+02 2.178000335693359e+02 1.683601021766663e+00
9.570000457763672e+01 2.183500061035156e+02 1.683694362640381e+00
9.570000457763672e+01 2.183500061035156e+02 0.000000000000000e+00
9.692891693115234e+01 2.187714080810547e+02 1.397184491157532e+00
9.695252227783203e+01 2.187474822998047e+02 0.000000000000000e+00
9.625047302246094e+01 2.189004211425781e+02 1.084036827087402e+00
9.625000000000000e+01 2.189000091552734e+02 0.000000000000000e+00
9.770559692382813e+01 2.191209411621094e+02 0.000000000000000e+00
9.790000152587891e+01 2.189000091552734e+02 1.399999976158142e+00
9.900000000000000e+01 2.189000091552734e+02 0.000000000000000e+00
9.900000000000000e+01 2.189000091552734e+02 1.399999976158142e+00
1.000999984741211e+02 2.189000091552734e+02 0.000000000000000e+00
1.000999984741211e+02 2.189000091552734e+02 1.399999976158142e+00
1.012819290161133e+02 2.187448577880859e+02 0.000000000000000e+00
1.015953369140625e+02 2.184297485351563e+02 1.382635235786438e+00
1.023233032226563e+02 2.188683319091797e+02 0.000000000000000e+00
1.023000030517578e+02 2.189000091552734e+02 1.399999976158142e+00
1.026342315673828e+02 2.176992340087891e+02 0.000000000000000e+00
1.025732116699219e+02 2.177375030517578e+02 1.663012742996216e+00
1.031355590820313e+02 2.188565521240234e+02 0.000000000000000e+00
1.033167953491211e+02 2.188741607666016e+02 1.324685096740723e+00
1.034318923950195e+02 2.180476074218750e+02 1.315863251686096e+00
1.034008636474609e+02 2.180582733154297e+02 0.000000000000000e+00
1.041172409057617e+02 2.185821838378906e+02 9.415112733840942e-01
1.040477752685547e+02 2.185344085693359e+02 0.000000000000000e+00
1.738054809570313e+02 2.189340972900391e+02 1.378336429595947e+00
1.739105682373047e+02 2.190105743408203e+02 0.000000000000000e+00
1.735210113525391e+02 2.180840759277344e+02 1.009227037429810e+00
1.727678985595703e+02 2.187018737792969e+02 1.304588794708252e+00
1.729094085693359e+02 2.185753784179688e+02 0.000000000000000e+00
1.735111541748047e+02 2.181142272949219e+02 0.000000000000000e+00
1.748407287597656e+02 2.188421020507813e+02 1.395085811614990e+00
1.745808563232422e+02 2.185897369384766e+02 0.000000000000000e+00
1.760000000000000e+02 2.189000091552734e+02 0.000000000000000e+00
1.760000000000000e+02 2.189000091552734e+02 1.399999976158142e+00
1.773771057128906e+02 2.191308593750000e+02 0.000000000000000e+00
1.771000061035156e+02 2.189000091552734e+02 1.399999976158142e+00
1.782884063720703e+02 2.187526702880859e+02 0.000000000000000e+00
1.782142181396484e+02 2.187737884521484e+02 1.385478734970093e+00
1.791642608642578e+02 2.187140197753906e+02 0.000000000000000e+00
1.790399780273438e+02 2.187860412597656e+02 1.310546636581421e+00
1.803965301513672e+02 2.183512115478516e+02 0.000000000000000e+00
1.798124084472656e+02 2.188791809082031e+02 0.000000000000000e+00
1.803957366943359e+02 2.183488616943359e+02 1.082698106765747e+00
1.798298492431641e+02 2.188860321044922e+02 1.661205649375916e+00
9.680377960205078e+01 2.194490356445313e+02 1.681283354759216e+00
9.680772399902344e+01 2.194526062011719e+02 0.000000000000000e+00
9.806053924560547e+01 2.198564910888672e+02 1.402993917465210e+00
9.811876678466797e+01 2.199187469482422e+02 0.000000000000000e+00
9.739958190917969e+01 2.199718627929688e+02 1.087021708488464e+00
9.741889190673828e+01 2.199779205322266e+02 0.000000000000000e+00
9.902830505371094e+01 2.198826141357422e+02 0.000000000000000e+00
9.894750213623047e+01 2.199177093505859e+02 1.361111044883728e+00
1.000698394775391e+02 2.200102081298828e+02 0.000000000000000e+00
9.979208374023438e+01 2.203013458251953e+02 1.397567272186279e+00
1.012000045776367e+02 2.200000000000000e+02 0.000000000000000e+00
1.012000045776367e+02 2.200000000000000e+02 1.399999976158142e+00
1.023000030517578e+02 2.200000000000000e+02 0.000000000000000e+00
1.023000030517578e+02 2.200000000000000e+02 1.399999976158142e+00
1.036234207153320e+02 2.197125854492188e+02 0.000000000000000e+00
1.034289550781250e+02 2.199495849609375e+02 1.391713380813599e+00
1.044525299072266e+02 2.199735565185547e+02 1.367866277694702e+00
1.043227767944336e+02 2.200530700683594e+02 0.000000000000000e+00
1.046601943969727e+02 2.190712585449219e+02 1.587574601173401e+00
1.046178665161133e+02 2.190481567382813e+02 0.000000000000000e+00
1.052284469604492e+02 2.195756683349609e+02 1.182803869247437e+00
1.051383666992188e+02 2.194953460693359e+02 0.000000000000000e+00
1.716000061035156e+02 2.200000000000000e+02 0.000000000000000e+00
1.716503143310547e+02 2.199885101318359e+02 1.396688699722290e+00
1.706678314208984e+02 2.197231597900391e+02 0.000000000000000e+00
1.715135040283203e+02 2.192405548095703e+02 0.000000000000000e+00
1.715350799560547e+02 2.191813659667969e+02 1.328220725059509e+00
1.707474212646484e+02 2.196917266845703e+02 1.777278542518616e+00
1.725891571044922e+02 2.200941925048828e+02 0.000000000000000e+00
1.726303100585938e+02 2.200145721435547e+02 1.333899021148682e+00
1.722826385498047e+02 2.189100494384766e+02 9.297392368316650e-01
1.722546539306641e+02 2.189081268310547e+02 0.000000000000000e+00
1.738000030517578e+02 2.200000000000000e+02 1.399999976158142e+00
1.734332275390625e+02 2.196292114257813e+02 0.000000000000000e+00
1.749000091552734e+02 2.200000000000000e+02 0.000000000000000e+00
1.749000091552734e+02 2.200000000000000e+02 1.399999976158142e+00
1.761932373046875e+02 2.202114715576172e+02 0.000000000000000e+00
1.760000000000000e+02 2.200000000000000e+02 1.399999976158142e+00
1.769625091552734e+02 2.198625030517578e+02 0.000000000000000e+00
1.769816741943359e+02 2.198784942626953e+02 1.406863927841187e+00
1.776997375488281e+02 2.200297088623047e+02 1.747934818267822e+00
1.783975677490234e+02 2.196006927490234e+02 1.367628216743469e+00
1.777318420410156e+02 2.200636596679688e+02 0.000000000000000e+00
1.784177703857422e+02 2.196345367431641e+02 0.000000000000000e+00
1.791479492187500e+02 2.193064270019531e+02 0.000000000000000e+00
1.791795806884766e+02 2.193252105712891e+02 1.041309118270874e+00
9.807626342773438e+01 2.203988494873047e+02 1.757736086845398e+00
9.813650512695313e+01 2.203782653808594e+02 0.000000000000000e+00
9.887378692626953e+01 2.207053680419922e+02 0.000000000000000e+00
9.888945770263672e+01 2.206769866943359e+02 1.407632708549500e+00
1.002348556518555e+02 2.209124603271484e+02 0.000000000000000e+00
1.003118515014648e+02 2.209497528076172e+02 1.399005413055420e+00
9.954071044921875e+01 2.211201324462891e+02 0.000000000000000e+00
9.955158996582031e+01 2.211072235107422e+02 1.055496811866760e+00
1.011022186279297e+02 2.209010162353516e+02 0.000000000000000e+00
1.011933898925781e+02 2.209681549072266e+02 1.394854545593262e+00
1.020685958862305e+02 2.213194885253906e+02 0.000000000000000e+00
1.023000030517578e+02 2.211000061035156e+02 1.399999976158142e+00
1.034000015258789e+02 2.211000061035156e+02 0.000000000000000e+00
1.034000015258789e+02 2.211000061035156e+02 1.399999976158142e+00
1.047356262207031e+02 2.208137969970703e+02 0.000000000000000e+00
1.045294113159180e+02 2.210448150634766e+02 1.393923282623291e+00
1.056120223999023e+02 2.210942382812500e+02 1.414765834808350e+00
1.055999984741211e+02 2.211000061035156e+02 0.000000000000000e+00
1.058007507324219e+02 2.199010772705078e+02 1.266976594924927e+00
1.060912475585938e+02 2.199905242919922e+02 0.000000000000000e+00
1.065700759887695e+02 2.210231628417969e+02 1.323055863380432e+00
1.066247558593750e+02 2.210474395751953e+02 0.000000000000000e+00
1.066778717041016e+02 2.202496948242188e+02 0.000000000000000e+00
1.067175521850586e+02 2.202391967773438e+02 1.320581197738648e+00
1.073911361694336e+02 2.206737823486328e+02 0.000000000000000e+00
1.075186309814453e+02 2.207615203857422e+02 9.037199616432190e-01
1.683729095458984e+02 2.210873107910156e+02 0.000000000000000e+00
1.683000030517578e+02 2.211000061035156e+02 1.399999976158142e+00
1.675576782226563e+02 2.207763061523438e+02 0.000000000000000e+00
1.683712615966797e+02 2.203453826904297e+02 0.000000000000000e+00
1.683626098632813e+02 2.202715606689453e+02 1.432477474212647e+00
1.675338134765625e+02 2.207619628906250e+02 1.767070293426514e+00
1.693676147460938e+02 2.211195220947266e+02 0.000000000000000e+00
1.693699035644531e+02 2.211080780029297e+02 1.376286983489990e+00
1.693202514648438e+02 2.200842132568359e+02 1.306936144828796e+00
1.692747650146484e+02 2.201172027587891e+02 0.000000000000000e+00
1.703165740966797e+02 2.210840148925781e+02 1.286550045013428e+00
1.703901062011719e+02 2.210780029296875e+02 0.000000000000000e+00
1.700537109375000e+02 2.199350128173828e+02 0.000000000000000e+00
1.700763092041016e+02 2.199581604003906e+02 1.167102098464966e+00
1.714499359130859e+02 2.209671173095703e+02 0.000000000000000e+00
1.711727752685547e+02 2.206734619140625e+02 1.388180375099182e+00
1.729374542236328e+02 2.213446807861328e+02 0.000000000000000e+00
1.727000122070313e+02 2.211000061035156e+02 1.399999976158142e+00
1.738694458007813e+02 2.209468994140625e+02 0.000000000000000e+00
1.738389434814453e+02 2.209749298095703e+02 1.395368099212647e+00
1.748841552734375e+02 2.209443969726563e+02 0.000000000000000e+00
1.748675537109375e+02 2.210319213867188e+02 1.363157749176025e+00
1.756854858398438e+02 2.209664306640625e+02 0.000000000000000e+00
1.758098754882813e+02 2.209538574218750e+02 1.368841886520386e+00
1.765320129394531e+02 2.210840301513672e+02 1.668824553489685e+00
1.771153411865234e+02 2.205595550537109e+02 1.090683579444885e+00
1.765287628173828e+02 2.210741882324219e+02 0.000000000000000e+00
1.771272888183594e+02 2.205702819824219e+02 0.000000000000000e+00
1.002758407592773e+02 2.214800567626953e+02 0.000000000000000e+00
1.002558212280273e+02 2.215014190673828e+02 1.732190489768982e+00
1.010786666870117e+02 2.217776184082031e+02 1.399473905563355e+00
1.010599136352539e+02 2.218096771240234e+02 0.000000000000000e+00
1.024571533203125e+02 2.220623168945313e+02 1.402272701263428e+00
1.025171966552734e+02 2.221186828613281e+02 0.000000000000000e+00
1.017650909423828e+02 2.222143096923828e+02 1.053135991096497e+00
1.017732086181641e+02 2.222362823486328e+02 0.000000000000000e+00
1.034313201904297e+02 2.220820770263672e+02 0.000000000000000e+00
1.033474502563477e+02 2.221177215576172e+02 1.361111044883728e+00
1.045000000000000e+02 2.222000122070313e+02 0.000000000000000e+00
1.041921768188477e+02 2.225014190673828e+02 1.397567272186279e+00
1.055999984741211e+02 2.222000122070313e+02 0.000000000000000e+00
1.055999984741211e+02 2.222000122070313e+02 1.399999976158142e+00
1.067775115966797e+02 2.220359039306641e+02 0.000000000000000e+00
1.070901412963867e+02 2.217268524169922e+02 1.374943017959595e+00
1.077961044311523e+02 2.221925964355469e+02 0.000000000000000e+00
1.078000030517578e+02 2.222000122070313e+02 1.399999976158142e+00
1.081351852416992e+02 2.210219421386719e+02 0.000000000000000e+00
1.081839981079102e+02 2.210930328369141e+02 1.719861149787903e+00
1.086774139404297e+02 2.221778411865234e+02 0.000000000000000e+00
1.088277206420898e+02 2.221789703369141e+02 1.330219984054565e+00
1.089380264282227e+02 2.213521881103516e+02 1.319449543952942e+00
1.089138717651367e+02 2.213700561523438e+02 0.000000000000000e+00
1.095473937988281e+02 2.217695770263672e+02 1.157961010932922e+00
1.095764083862305e+02 2.217657012939453e+02 0.000000000000000e+00
1.661329498291016e+02 2.221942901611328e+02 1.422929525375366e+00
1.661743316650391e+02 2.221942443847656e+02 0.000000000000000e+00
1.660639495849609e+02 2.213805847167969e+02 1.338674426078796e+00
1.654264526367188e+02 2.218342742919922e+02 1.567480206489563e+00
1.653610534667969e+02 2.218290710449219e+02 0.000000000000000e+00
1.660681304931641e+02 2.214168090820313e+02 0.000000000000000e+00
1.670590667724609e+02 2.221988220214844e+02 1.315638422966003e+00
1.671577453613281e+02 2.222020416259766e+02 0.000000000000000e+00
1.668397827148438e+02 2.211026763916016e+02 0.000000000000000e+00
1.668718566894531e+02 2.211017456054688e+02 9.910503625869751e-01
1.682337341308594e+02 2.220881652832031e+02 0.000000000000000e+00
1.678834075927734e+02 2.217799835205078e+02 1.400899767875671e+00
1.694000091552734e+02 2.222000122070313e+02 0.000000000000000e+00
1.694000091552734e+02 2.222000122070313e+02 1.399999976158142e+00
1.705318450927734e+02 2.222105560302734e+02 0.000000000000000e+00
1.708068542480469e+02 2.225014801025391e+02 1.396259069442749e+00
1.715692443847656e+02 2.220584411621094e+02 0.000000000000000e+00
1.716243591308594e+02 2.220647583007813e+02 1.396732330322266e+00
1.724294738769531e+02 2.220894622802734e+02 0.000000000000000e+00
1.725357971191406e+02 2.220532684326172e+02 1.381165027618408e+00
1.732818756103516e+02 2.222186126708984e+02 1.725793123245239e+00
1.740221862792969e+02 2.218183593750000e+02 1.416916489601135e+00
1.733315734863281e+02 2.222428894042969e+02 0.000000000000000e+00
1.740823669433594e+02 2.218616790771484e+02 0.000000000000000e+00
1.749758758544922e+02 2.216858978271484e+02 0.000000000000000e+00
1.749571075439453e+02 2.216808624267578e+02 1.349580883979797e+00
1.758404235839844e+02 2.214897460937500e+02 1.026895642280579e+00
1.758169860839844e+02 2.214514923095703e+02 0.000000000000000e+00
1.024771881103516e+02 2.226090240478516e+02 1.774493932723999e+00
1.025241622924805e+02 2.225977172851563e+02 0.000000000000000e+00
1.032704849243164e+02 2.229114074707031e+02 0.000000000000000e+00
1.032889404296875e+02 2.228808593750000e+02 1.412101030349731e+00
1.046636123657227e+02 2.231012268066406e+02 0.000000000000000e+00
1.047413330078125e+02 2.231376037597656e+02 1.406193137168884e+00
1.039398345947266e+02 2.233219299316406e+02 0.000000000000000e+00
1.039544219970703e+02 2.233057098388672e+02 1.057973384857178e+00
1.056271820068359e+02 2.230562286376953e+02 0.000000000000000e+00
1.056319122314453e+02 2.231420288085938e+02 1.399635553359985e+00
1.066847381591797e+02 2.231388397216797e+02 0.000000000000000e+00
1.066469192504883e+02 2.232090454101563e+02 1.361110925674439e+00
1.077680435180664e+02 2.232925872802734e+02 0.000000000000000e+00
1.074920578002930e+02 2.236007843017578e+02 1.397567272186279e+00
1.091431045532227e+02 2.229921264648438e+02 0.000000000000000e+00
1.089321670532227e+02 2.232332916259766e+02 1.392926216125488e+00
1.100528411865234e+02 2.232931060791016e+02 1.437886714935303e+00
1.100959167480469e+02 2.233552398681641e+02 0.000000000000000e+00
1.101687316894531e+02 2.220705261230469e+02 1.353409051895142e+00
1.104100418090820e+02 2.220678863525391e+02 0.000000000000000e+00
1.110999984741211e+02 2.233000030517578e+02 1.399999976158142e+00
1.111056900024414e+02 2.233081512451172e+02 0.000000000000000e+00
1.112334289550781e+02 2.222090606689453e+02 0.000000000000000e+00
1.112085647583008e+02 2.222098846435547e+02 1.426719546318054e+00
1.119639053344727e+02 2.232822418212891e+02 0.000000000000000e+00
1.121131057739258e+02 2.232786712646484e+02 1.326593160629273e+00
1.121642456054688e+02 2.224602813720703e+02 1.291421055793762e+00
1.121061248779297e+02 2.224760284423828e+02 0.000000000000000e+00
1.127581100463867e+02 2.228249816894531e+02 1.170220375061035e+00
1.128573989868164e+02 2.228732147216797e+02 0.000000000000000e+00
1.628389434814453e+02 2.232921905517578e+02 1.434719324111939e+00
1.628000030517578e+02 2.233000030517578e+02 0.000000000000000e+00
1.628662719726563e+02 2.224707183837891e+02 1.413784146308899e+00
1.621439208984375e+02 2.229296112060547e+02 1.578733325004578e+00
1.621106567382813e+02 2.229261474609375e+02 0.000000000000000e+00
1.628941497802734e+02 2.225207977294922e+02 0.000000000000000e+00
1.638585052490234e+02 2.232878570556641e+02 1.350108861923218e+00
1.638712310791016e+02 2.233349304199219e+02 0.000000000000000e+00
1.638282470703125e+02 2.223041992187500e+02 0.000000000000000e+00
1.638331146240234e+02 2.222792358398438e+02 1.304933547973633e+00
1.649214324951172e+02 2.233793945312500e+02 0.000000000000000e+00
1.649391021728516e+02 2.233046112060547e+02 1.337832808494568e+00
1.646526336669922e+02 2.221352844238281e+02 9.545150995254517e-01
1.646486358642578e+02 2.221119995117188e+02 0.000000000000000e+00
1.661000061035156e+02 2.233000030517578e+02 1.399999976158142e+00
1.657674713134766e+02 2.228918304443359e+02 0.000000000000000e+00
1.672000122070313e+02 2.233000030517578e+02 0.000000000000000e+00
1.672000122070313e+02 2.233000030517578e+02 1.399999976158142e+00
1.685604400634766e+02 2.235326995849609e+02 0.000000000000000e+00
1.683000030517578e+02 2.233000030517578e+02 1.399999976158142e+00
1.694884033203125e+02 2.231526794433594e+02 0.000000000000000e+00
1.694143829345703e+02 2.231738128662109e+02 1.384561777114868e+00
1.704064941406250e+02 2.231716461181641e+02 0.000000000000000e+00
1.702504119873047e+02 2.231932830810547e+02 1.314064264297485e+00
1.718381652832031e+02 2.229310607910156e+02 0.000000000000000e+00
1.711030120849609e+02 2.233407745361328e+02 0.000000000000000e+00
1.717925109863281e+02 2.229009399414063e+02 1.367491841316223e+00
1.710789184570313e+02 2.233162231445313e+02 1.710687279701233e+00
1.726038055419922e+02 2.226361389160156e+02 1.034503936767578e+00
1.726079559326172e+02 2.226188964843750e+02 0.000000000000000e+00
1.047088775634766e+02 2.236458740234375e+02 0.000000000000000e+00
1.046779098510742e+02 2.236823883056641e+02 1.744531750679016e+00
1.056315994262695e+02 2.238197174072266e+02 1.443916082382202e+00
1.056366195678711e+02 2.238147583007813e+02 0.000000000000000e+00
1.064997634887695e+02 2.240499114990234e+02 0.000000000000000e+00
1.065387649536133e+02 2.240108489990234e+02 1.366701841354370e+00
1.079168777465820e+02 2.242339019775391e+02 0.000000000000000e+00
1.080116119384766e+02 2.242487335205078e+02 1.398174047470093e+00
1.072162094116211e+02 2.244338684082031e+02 0.000000000000000e+00
1.072346496582031e+02 2.244170837402344e+02 1.050729870796204e+00
1.088383026123047e+02 2.242248992919922e+02 0.000000000000000e+00
1.089008789062500e+02 2.242623748779297e+02 1.394716024398804e+00
1.097817993164063e+02 2.246243438720703e+02 0.000000000000000e+00
1.100000000000000e+02 2.244000091552734e+02 1.399999976158142e+00
1.110999984741211e+02 2.244000091552734e+02 0.000000000000000e+00
1.110999984741211e+02 2.244000091552734e+02 1.399999976158142e+00
1.124395065307617e+02 2.240903625488281e+02 0.000000000000000e+00
1.122331085205078e+02 2.243279113769531e+02 1.392087459564209e+00
1.133517303466797e+02 2.243923797607422e+02 1.437754869461060e+00
1.133947906494141e+02 2.244550933837891e+02 0.000000000000000e+00
1.134674148559570e+02 2.231697845458984e+02 1.347623825073242e+00
1.136933746337891e+02 2.231645050048828e+02 0.000000000000000e+00
1.144000015258789e+02 2.244000091552734e+02 1.399999976158142e+00
1.144044799804688e+02 2.244079132080078e+02 0.000000000000000e+00
1.145248031616211e+02 2.233072204589844e+02 0.000000000000000e+00
1.145036697387695e+02 2.233088226318359e+02 1.426653742790222e+00
1.152633209228516e+02 2.243821258544922e+02 0.000000000000000e+00
1.154127807617188e+02 2.243785858154297e+02 1.326592445373535e+00
1.154623031616211e+02 2.235598297119141e+02 1.291415214538574e+00
1.154030685424805e+02 2.235752868652344e+02 0.000000000000000e+00
1.160575485229492e+02 2.239249267578125e+02 1.170214295387268e+00
1.161563873291016e+02 2.239729461669922e+02 0.000000000000000e+00
1.595390014648438e+02 2.243920745849609e+02 1.434785485267639e+00
1.595000000000000e+02 2.244000091552734e+02 0.000000000000000e+00
1.595666809082031e+02 2.235704650878906e+02 1.414298295974731e+00
1.591187438964844e+02 2.240884857177734e+02 1.407136201858521e+00
1.588104705810547e+02 2.240236816406250e+02 0.000000000000000e+00
1.595943908691406e+02 2.236207733154297e+02 0.000000000000000e+00
1.605588836669922e+02 2.243878021240234e+02 1.350374102592468e+00
1.605716705322266e+02 2.244348449707031e+02 0.000000000000000e+00
1.605312957763672e+02 2.234036560058594e+02 0.000000000000000e+00
1.605370330810547e+02 2.233787078857422e+02 1.308723092079163e+00
1.616214294433594e+02 2.244793853759766e+02 0.000000000000000e+00
1.616406860351563e+02 2.244043884277344e+02 1.338482856750488e+00
1.613668518066406e+02 2.232333831787109e+02 9.599632620811462e-01
1.613667907714844e+02 2.232101440429688e+02 0.000000000000000e+00
1.628000030517578e+02 2.244000091552734e+02 1.399999976158142e+00
1.624539642333984e+02 2.240143280029297e+02 0.000000000000000e+00
1.639000091552734e+02 2.244000091552734e+02 0.000000000000000e+00
1.639000091552734e+02 2.244000091552734e+02 1.399999976158142e+00
1.652620544433594e+02 2.246595611572266e+02 0.000000000000000e+00
1.650000000000000e+02 2.244000091552734e+02 1.399999976158142e+00
1.661687927246094e+02 2.242462310791016e+02 0.000000000000000e+00
1.661390228271484e+02 2.242747955322266e+02 1.395506858825684e+00
1.671837158203125e+02 2.242438659667969e+02 0.000000000000000e+00
1.671675415039063e+02 2.243318939208984e+02 1.363157749176025e+00
1.680318450927734e+02 2.242902832031250e+02 0.000000000000000e+00
1.681204376220703e+02 2.242595672607422e+02 1.374086737632752e+00
1.688785247802734e+02 2.244120788574219e+02 1.716691493988037e+00
1.695961151123047e+02 2.239988250732422e+02 1.360029101371765e+00
1.689028625488281e+02 2.244320373535156e+02 0.000000000000000e+00
1.696210937500000e+02 2.240363311767578e+02 0.000000000000000e+00
1.703780517578125e+02 2.237258148193359e+02 0.000000000000000e+00
1.703979187011719e+02 2.237364501953125e+02 1.045234680175781e+00
1.079682388305664e+02 2.247840728759766e+02 0.000000000000000e+00
1.079529266357422e+02 2.248029632568359e+02 1.731423735618591e+00
1.087768249511719e+02 2.250779113769531e+02 1.403441190719605e+00
1.087562255859375e+02 2.251103363037109e+02 0.000000000000000e+00
1.101655960083008e+02 2.253673706054688e+02 1.406483411788940e+00
1.102172775268555e+02 2.254185943603516e+02 0.000000000000000e+00
1.094645233154297e+02 2.255098876953125e+02 1.064140915870667e+00
1.094677886962891e+02 2.255344390869141e+02 0.000000000000000e+00
1.111379547119141e+02 2.253425903320313e+02 0.000000000000000e+00
1.110918807983398e+02 2.254617767333984e+02 1.382857322692871e+00
1.121353378295898e+02 2.253241729736328e+02 0.000000000000000e+00
1.121751785278320e+02 2.253867034912109e+02 1.393232583999634e+00
1.130793075561523e+02 2.257266693115234e+02 0.000000000000000e+00
1.133000030517578e+02 2.255000000000000e+02 1.399999976158142e+00
1.144000015258789e+02 2.255000000000000e+02 0.000000000000000e+00
1.144000015258789e+02 2.255000000000000e+02 1.399999976158142e+00
1.157395019531250e+02 2.251903533935547e+02 0.000000000000000e+00
1.155330505371094e+02 2.254279022216797e+02 1.392086386680603e+00
1.166517105102539e+02 2.254924011230469e+02 1.437754869461060e+00
1.166947860717773e+02 2.255550842285156e+02 0.000000000000000e+00
1.167674026489258e+02 2.242697753906250e+02 1.347572803497315e+00
1.169930496215820e+02 2.242644195556641e+02 0.000000000000000e+00
1.177000045776367e+02 2.255000000000000e+02 1.399999976158142e+00
1.177044601440430e+02 2.255079040527344e+02 0.000000000000000e+00
1.178247070312500e+02 2.244072113037109e+02 0.000000000000000e+00
1.178036193847656e+02 2.244088134765625e+02 1.426653742790222e+00
1.185633163452148e+02 2.254821014404297e+02 0.000000000000000e+00
1.187127380371094e+02 2.254785614013672e+02 1.326586127281189e+00
1.187622756958008e+02 2.246598052978516e+02 1.291410088539124e+00
1.187030334472656e+02 2.246752777099609e+02 0.000000000000000e+00
1.194065399169922e+02 2.250665283203125e+02 1.177066564559937e+00
1.194563674926758e+02 2.250729064941406e+02 0.000000000000000e+00
1.551626739501953e+02 2.254825592041016e+02 0.000000000000000e+00
1.551000061035156e+02 2.255000000000000e+02 1.399999976158142e+00
1.543291625976563e+02 2.251652679443359e+02 0.000000000000000e+00
1.551860351562500e+02 2.247437896728516e+02 0.000000000000000e+00
1.551689300537109e+02 2.246718444824219e+02 1.440087318420410e+00
1.542906188964844e+02 2.251762847900391e+02 1.790860414505005e+00
1.561990814208984e+02 2.255272674560547e+02 0.000000000000000e+00
1.561999969482422e+02 2.255000000000000e+02 1.399999976158142e+00
1.562078094482422e+02 2.244897308349609e+02 1.393198013305664e+00
1.562145080566406e+02 2.245253906250000e+02 0.000000000000000e+00
1.572304077148438e+02 2.254689331054688e+02 1.319723010063171e+00
1.572685241699219e+02 2.255269622802734e+02 0.000000000000000e+00
1.572090454101563e+02 2.244332885742188e+02 0.000000000000000e+00
1.572218627929688e+02 2.244246215820313e+02 1.306495904922485e+00
1.583214416503906e+02 2.255793914794922e+02 0.000000000000000e+00
1.583378753662109e+02 2.255007781982422e+02 1.335876464843750e+00
1.580628356933594e+02 2.243171691894531e+02 9.597373604774475e-01
1.580606842041016e+02 2.242870635986328e+02 0.000000000000000e+00
1.595000000000000e+02 2.255000000000000e+02 1.399999976158142e+00
1.591533966064453e+02 2.251118011474609e+02 0.000000000000000e+00
1.606000061035156e+02 2.255000000000000e+02 0.000000000000000e+00
1.606000061035156e+02 2.255000000000000e+02 1.399999976158142e+00
1.616999969482422e+02 2.255000000000000e+02 0.000000000000000e+00
1.616999969482422e+02 2.255000000000000e+02 1.399999976158142e+00
1.628000030517578e+02 2.255000000000000e+02 0.000000000000000e+00
1.631103668212891e+02 2.258020477294922e+02 1.398284196853638e+00
1.638866729736328e+02 2.253745880126953e+02 0.000000000000000e+00
1.639466247558594e+02 2.253520050048828e+02 1.395301580429077e+00
1.647335815429688e+02 2.253925018310547e+02 0.000000000000000e+00
1.648398895263672e+02 2.253519744873047e+02 1.380753278732300e+00
1.655817108154297e+02 2.255186462402344e+02 1.725124001502991e+00
1.663221740722656e+02 2.251183471679688e+02 1.416916489601135e+00
1.656315765380859e+02 2.255428771972656e+02 0.000000000000000e+00
1.663823547363281e+02 2.251616821289063e+02 0.000000000000000e+00
1.672786865234375e+02 2.249876251220703e+02 0.000000000000000e+00
1.672582244873047e+02 2.249814300537109e+02 1.349947094917297e+00
1.681564788818359e+02 2.248005065917969e+02 1.031800508499146e+00
1.681417846679688e+02 2.247697143554688e+02 0.000000000000000e+00
1.101952896118164e+02 2.258875274658203e+02 1.766278624534607e+00
1.102567138671875e+02 2.258609313964844e+02 0.000000000000000e+00
1.111662597656250e+02 2.260222625732422e+02 0.000000000000000e+00
1.111508865356445e+02 2.260237731933594e+02 1.451862692832947e+00
1.120489578247070e+02 2.262136230468750e+02 1.367503643035889e+00
1.120210266113281e+02 2.262581176757813e+02 0.000000000000000e+00
1.134633636474609e+02 2.264683074951172e+02 1.403348445892334e+00
1.135172576904297e+02 2.265185699462891e+02 0.000000000000000e+00
1.127530899047852e+02 2.266199798583984e+02 1.056088089942932e+00
1.127514038085938e+02 2.266475677490234e+02 0.000000000000000e+00
1.144369125366211e+02 2.264425964355469e+02 0.000000000000000e+00
1.143918838500977e+02 2.265617675781250e+02 1.382857322692871e+00
1.154353332519531e+02 2.264241790771484e+02 0.000000000000000e+00
1.154749755859375e+02 2.264866790771484e+02 1.393189668655396e+00
1.163788681030273e+02 2.268266754150391e+02 0.000000000000000e+00
1.165999984741211e+02 2.266000061035156e+02 1.399999976158142e+00
1.177000045776367e+02 2.266000061035156e+02 0.000000000000000e+00
1.177000045776367e+02 2.266000061035156e+02 1.399999976158142e+00
1.190395050048828e+02 2.262903594970703e+02 0.000000000000000e+00
1.188329086303711e+02 2.265278625488281e+02 1.392078161239624e+00
1.199512481689453e+02 2.265922851562500e+02 1.437709093093872e+00
1.199947891235352e+02 2.266550750732422e+02 0.000000000000000e+00
1.204578323364258e+02 2.256064453125000e+02 2.128303289413452e+00
1.202711410522461e+02 2.253566894531250e+02 0.000000000000000e+00
1.210000000000000e+02 2.266000061035156e+02 1.399999976158142e+00
1.210443649291992e+02 2.266060333251953e+02 0.000000000000000e+00
1.211421508789063e+02 2.254587249755859e+02 0.000000000000000e+00
1.210939636230469e+02 2.254725494384766e+02 1.440221428871155e+00
1.220999984741211e+02 2.266000061035156e+02 0.000000000000000e+00
1.220910263061523e+02 2.265964050292969e+02 1.392416596412659e+00
1.221338119506836e+02 2.255319061279297e+02 1.392260789871216e+00
1.221607513427734e+02 2.255594635009766e+02 0.000000000000000e+00
1.230038909912109e+02 2.265041046142578e+02 1.281309366226196e+00
1.231133270263672e+02 2.265617218017578e+02 0.000000000000000e+00
1.231113281250000e+02 2.258139190673828e+02 0.000000000000000e+00
1.231303787231445e+02 2.257646179199219e+02 1.299854636192322e+00
1.238568649291992e+02 2.261870574951172e+02 0.000000000000000e+00
1.238248138427734e+02 2.261782684326172e+02 1.126876115798950e+00
1.474626617431641e+02 2.265825653076172e+02 0.000000000000000e+00
1.474000091552734e+02 2.266000061035156e+02 1.399999976158142e+00
1.466291503906250e+02 2.262652740478516e+02 0.000000000000000e+00
1.474860382080078e+02 2.258437957763672e+02 0.000000000000000e+00
1.474693908691406e+02 2.257718505859375e+02 1.440673470497131e+00
1.465906677246094e+02 2.262762603759766e+02 1.790908694267273e+00
1.485000000000000e+02 2.266000061035156e+02 0.000000000000000e+00
1.485000000000000e+02 2.266000061035156e+02 1.399999976158142e+00
1.485181121826172e+02 2.255892486572266e+02 1.404772758483887e+00
1.485263214111328e+02 2.256231384277344e+02 0.000000000000000e+00
1.496000061035156e+02 2.266000061035156e+02 1.399999976158142e+00
1.496000061035156e+02 2.266000061035156e+02 0.000000000000000e+00
1.496077880859375e+02 2.255432434082031e+02 0.000000000000000e+00
1.496051177978516e+02 2.255310668945313e+02 1.400527954101563e+00
1.506999969482422e+02 2.266000061035156e+02 0.000000000000000e+00
1.506999969482422e+02 2.266000061035156e+02 1.399999976158142e+00
1.507010498046875e+02 2.255131225585938e+02 1.399698853492737e+00
1.507022094726563e+02 2.255168762207031e+02 0.000000000000000e+00
1.518000030517578e+02 2.266000061035156e+02 1.399999976158142e+00
1.518000030517578e+02 2.266000061035156e+02 0.000000000000000e+00
1.517787628173828e+02 2.255109558105469e+02 0.000000000000000e+00
1.517890472412109e+02 2.255081176757813e+02 1.389031648635864e+00
1.528577117919922e+02 2.265935211181641e+02 0.000000000000000e+00
1.528699035644531e+02 2.265979614257813e+02 1.380074381828308e+00
1.528034057617188e+02 2.255010833740234e+02 1.301804542541504e+00
1.527500457763672e+02 2.255004272460938e+02 0.000000000000000e+00
1.538475189208984e+02 2.265800628662109e+02 1.313237905502319e+00
1.539265899658203e+02 2.265884857177734e+02 0.000000000000000e+00
1.535677337646484e+02 2.253963165283203e+02 0.000000000000000e+00
1.535888061523438e+02 2.254281311035156e+02 1.195062279701233e+00
1.550010528564453e+02 2.264813385009766e+02 0.000000000000000e+00
1.546705169677734e+02 2.261776733398438e+02 1.388314008712769e+00
1.561999969482422e+02 2.266000061035156e+02 0.000000000000000e+00
1.561999969482422e+02 2.266000061035156e+02 1.399999976158142e+00
1.573000030517578e+02 2.266000061035156e+02 0.000000000000000e+00
1.573000030517578e+02 2.266000061035156e+02 1.399999976158142e+00
1.584000091552734e+02 2.266000061035156e+02 0.000000000000000e+00
1.584000091552734e+02 2.266000061035156e+02 1.399999976158142e+00
1.595000000000000e+02 2.266000061035156e+02 0.000000000000000e+00
1.598146667480469e+02 2.269007110595703e+02 1.398267507553101e+00
1.606495056152344e+02 2.264658508300781e+02 0.000000000000000e+00
1.606384277343750e+02 2.265038299560547e+02 1.399999856948853e+00
1.616995239257813e+02 2.263992767333984e+02 0.000000000000000e+00
1.616801910400391e+02 2.264631347656250e+02 1.384497165679932e+00
1.626539154052734e+02 2.264260711669922e+02 0.000000000000000e+00
1.625110778808594e+02 2.264788513183594e+02 1.306770205497742e+00
1.641364898681641e+02 2.262315826416016e+02 0.000000000000000e+00
1.633853759765625e+02 2.266377410888672e+02 0.000000000000000e+00
1.640901031494141e+02 2.262009887695313e+02 1.365865230560303e+00
1.633685455322266e+02 2.266153106689453e+02 1.698247551918030e+00
1.649033203125000e+02 2.259362182617188e+02 1.033949494361877e+00
1.649075317382813e+02 2.259190063476563e+02 0.000000000000000e+00
1.134876098632813e+02 2.269878997802734e+02 1.752459883689880e+00
1.135414428710938e+02 2.269638671875000e+02 0.000000000000000e+00
1.144529037475586e+02 2.271240692138672e+02 0.000000000000000e+00
1.144433593750000e+02 2.271240997314453e+02 1.447283029556274e+00
1.153453674316406e+02 2.273138275146484e+02 1.366785287857056e+00
1.153153533935547e+02 2.273585357666016e+02 0.000000000000000e+00
1.167632064819336e+02 2.275683441162109e+02 1.403336524963379e+00
1.168172607421875e+02 2.276185760498047e+02 0.000000000000000e+00
1.160517959594727e+02 2.277201538085938e+02 1.055997133255005e+00
1.160500411987305e+02 2.277488403320313e+02 0.000000000000000e+00
1.177369079589844e+02 2.275425872802734e+02 0.000000000000000e+00
1.176918792724609e+02 2.276617736816406e+02 1.382857322692871e+00
1.187353363037109e+02 2.275241699218750e+02 0.000000000000000e+00
1.187749710083008e+02 2.275866851806641e+02 1.393189668655396e+00
1.196788711547852e+02 2.279266815185547e+02 0.000000000000000e+00
1.199000015258789e+02 2.277000122070313e+02 1.399999976158142e+00
1.210000000000000e+02 2.277000122070313e+02 0.000000000000000e+00
1.210000000000000e+02 2.277000122070313e+02 1.399999976158142e+00
1.220999984741211e+02 2.277000122070313e+02 0.000000000000000e+00
1.220999984741211e+02 2.277000122070313e+02 1.399999976158142e+00
1.232782669067383e+02 2.275360260009766e+02 0.000000000000000e+00
1.236012802124023e+02 2.272601776123047e+02 1.391445159912109e+00
1.243255157470703e+02 2.277034454345703e+02 0.000000000000000e+00
1.243000030517578e+02 2.277000122070313e+02 1.399999976158142e+00
1.246693878173828e+02 2.264625854492188e+02 0.000000000000000e+00
1.246086425781250e+02 2.265075988769531e+02 1.654068827629089e+00
1.254000015258789e+02 2.277000122070313e+02 0.000000000000000e+00
1.254000015258789e+02 2.277000122070313e+02 1.399999976158142e+00
1.254517898559570e+02 2.267939758300781e+02 1.600423216819763e+00
1.255617828369141e+02 2.265575408935547e+02 0.000000000000000e+00
1.265000000000000e+02 2.277000122070313e+02 1.399999976158142e+00
1.265000000000000e+02 2.277000122070313e+02 0.000000000000000e+00
1.265486984252930e+02 2.265904235839844e+02 0.000000000000000e+00
1.265343093872070e+02 2.265959014892578e+02 1.406286001205444e+00
1.275999984741211e+02 2.277000122070313e+02 0.000000000000000e+00
1.275999984741211e+02 2.277000122070313e+02 1.399999976158142e+00
1.276103820800781e+02 2.266032257080078e+02 1.400711774826050e+00
1.276156158447266e+02 2.266012268066406e+02 0.000000000000000e+00
1.286999969482422e+02 2.277000122070313e+02 1.399999976158142e+00
1.286999969482422e+02 2.277000122070313e+02 0.000000000000000e+00
1.287046661376953e+02 2.266056823730469e+02 0.000000000000000e+00
1.287025604248047e+02 2.266056823730469e+02 1.400059223175049e+00
1.298000030517578e+02 2.277000122070313e+02 0.000000000000000e+00
1.298000030517578e+02 2.277000122070313e+02 1.399999976158142e+00
1.298000030517578e+02 2.266056823730469e+02 1.399999976158142e+00
1.298000030517578e+02 2.266056823730469e+02 0.000000000000000e+00
1.309000091552734e+02 2.277000122070313e+02 1.399999976158142e+00
1.309000091552734e+02 2.277000122070313e+02 0.000000000000000e+00
1.309000091552734e+02 2.266056823730469e+02 0.000000000000000e+00
1.309000091552734e+02 2.266056823730469e+02 1.399999976158142e+00
1.320000000000000e+02 2.277000122070313e+02 0.000000000000000e+00
1.320000000000000e+02 2.277000122070313e+02 1.399999976158142e+00
1.320000000000000e+02 2.266056823730469e+02 1.399999976158142e+00
1.320000000000000e+02 2.266056823730469e+02 0.000000000000000e+00
1.331000061035156e+02 2.277000122070313e+02 1.399999976158142e+00
1.331000061035156e+02 2.277000122070313e+02 0.000000000000000e+00
1.331000061035156e+02 2.266056823730469e+02 0.000000000000000e+00
1.331000061035156e+02 2.266056823730469e+02 1.399999976158142e+00
1.341999969482422e+02 2.277000122070313e+02 0.000000000000000e+00
1.341999969482422e+02 2.277000122070313e+02 1.399999976158142e+00
1.341999969482422e+02 2.266056823730469e+02 1.399999976158142e+00
1.341999969482422e+02 2.266056823730469e+02 0.000000000000000e+00
1.353000030517578e+02 2.277000122070313e+02 1.399999976158142e+00
1.353000030517578e+02 2.277000122070313e+02 0.000000000000000e+00
1.353000030517578e+02 2.266056823730469e+02 0.000000000000000e+00
1.353000030517578e+02 2.266056823730469e+02 1.399999976158142e+00
1.364000091552734e+02 2.277000122070313e+02 0.000000000000000e+00
1.364000091552734e+02 2.277000122070313e+02 1.399999976158142e+00
1.364000091552734e+02 2.266056823730469e+02 1.399999976158142e+00
1.364000091552734e+02 2.266056823730469e+02 0.000000000000000e+00
1.375000000000000e+02 2.277000122070313e+02 1.399999976158142e+00
1.375000000000000e+02 2.277000122070313e+02 0.000000000000000e+00
1.375000000000000e+02 2.266056823730469e+02 0.000000000000000e+00
1.375000000000000e+02 2.266056823730469e+02 1.399999976158142e+00
1.386000061035156e+02 2.277000122070313e+02 0.000000000000000e+00
1.386000061035156e+02 2.277000122070313e+02 1.399999976158142e+00
1.386000061035156e+02 2.266056823730469e+02 1.399999976158142e+00
1.386000061035156e+02 2.266056823730469e+02 0.000000000000000e+00
1.396999969482422e+02 2.277000122070313e+02 1.399999976158142e+00
1.396999969482422e+02 2.277000122070313e+02 0.000000000000000e+00
1.396999969482422e+02 2.266056823730469e+02 0.000000000000000e+00
1.396999969482422e+02 2.266056823730469e+02 1.399999976158142e+00
1.408000030517578e+02 2.277000122070313e+02 0.000000000000000e+00
1.408000030517578e+02 2.277000122070313e+02 1.399999976158142e+00
1.408000030517578e+02 2.266056823730469e+02 1.399999976158142e+00
1.408000030517578e+02 2.266056823730469e+02 0.000000000000000e+00
1.419000091552734e+02 2.277000122070313e+02 1.399999976158142e+00
1.419000091552734e+02 2.277000122070313e+02 0.000000000000000e+00
1.419000091552734e+02 2.266056823730469e+02 0.000000000000000e+00
1.419000091552734e+02 2.266056823730469e+02 1.399999976158142e+00
1.430000000000000e+02 2.277000122070313e+02 0.000000000000000e+00
1.430000000000000e+02 2.277000122070313e+02 1.399999976158142e+00
1.430000000000000e+02 2.266056823730469e+02 1.399999976158142e+00
1.430000000000000e+02 2.266056823730469e+02 0.000000000000000e+00
1.441000061035156e+02 2.277000122070313e+02 1.399999976158142e+00
1.441000061035156e+02 2.277000122070313e+02 0.000000000000000e+00
1.440782012939453e+02 2.266081542968750e+02 0.000000000000000e+00
1.440886993408203e+02 2.266056671142578e+02 1.389055252075195e+00
1.451576538085938e+02 2.276932830810547e+02 0.000000000000000e+00
1.451698913574219e+02 2.276979217529297e+02 1.380074501037598e+00
1.451033172607422e+02 2.266005859375000e+02 1.301806449890137e+00
1.450499114990234e+02 2.265997314453125e+02 0.000000000000000e+00
1.461475219726563e+02 2.276800689697266e+02 1.313237905502319e+00
1.462266082763672e+02 2.276884918212891e+02 0.000000000000000e+00
1.458677062988281e+02 2.264961547851563e+02 0.000000000000000e+00
1.458888397216797e+02 2.265279846191406e+02 1.195122241973877e+00
1.472991790771484e+02 2.275791320800781e+02 0.000000000000000e+00
1.469705200195313e+02 2.272776947021484e+02 1.388314008712769e+00
1.485000000000000e+02 2.277000122070313e+02 0.000000000000000e+00
1.485000000000000e+02 2.277000122070313e+02 1.399999976158142e+00
1.496000061035156e+02 2.277000122070313e+02 0.000000000000000e+00
1.496000061035156e+02 2.277000122070313e+02 1.399999976158142e+00
1.506999969482422e+02 2.277000122070313e+02 0.000000000000000e+00
1.506999969482422e+02 2.277000122070313e+02 1.399999976158142e+00
1.518000030517578e+02 2.277000122070313e+02 0.000000000000000e+00
1.518000030517578e+02 2.277000122070313e+02 1.399999976158142e+00
1.529000091552734e+02 2.277000122070313e+02 0.000000000000000e+00
1.529000091552734e+02 2.277000122070313e+02 1.399999976158142e+00
1.540000000000000e+02 2.277000122070313e+02 0.000000000000000e+00
1.540000000000000e+02 2.277000122070313e+02 1.399999976158142e+00
1.551000061035156e+02 2.277000122070313e+02 0.000000000000000e+00
1.551000061035156e+02 2.277000122070313e+02 1.399999976158142e+00
1.562346038818359e+02 2.277123870849609e+02 0.000000000000000e+00
1.565146484375000e+02 2.280007171630859e+02 1.398263812065125e+00
1.573560180664063e+02 2.275681915283203e+02 0.000000000000000e+00
1.573384246826172e+02 2.276038360595703e+02 1.399999856948853e+00
1.583998107910156e+02 2.274994049072266e+02 0.000000000000000e+00
1.583802185058594e+02 2.275631561279297e+02 1.384497165679932e+00
1.593549957275391e+02 2.275274200439453e+02 0.000000000000000e+00
1.592118377685547e+02 2.275792999267578e+02 1.307394504547119e+00
1.608625793457031e+02 2.273654174804688e+02 0.000000000000000e+00
1.600919952392578e+02 2.277462005615234e+02 0.000000000000000e+00
1.608107299804688e+02 2.273206024169922e+02 1.414463639259338e+00
1.600715332031250e+02 2.277174530029297e+02 1.705589056015015e+00
1.617421112060547e+02 2.271849212646484e+02 1.333047747612000e+00
1.617420349121094e+02 2.271961975097656e+02 0.000000000000000e+00
1.626011352539063e+02 2.269816894531250e+02 0.000000000000000e+00
1.626336975097656e+02 2.270071411132813e+02 1.001926183700562e+00
1.167873840332031e+02 2.280879516601563e+02 1.752440094947815e+00
1.168409576416016e+02 2.280641784667969e+02 0.000000000000000e+00
1.177527618408203e+02 2.282240600585938e+02 0.000000000000000e+00
1.177432632446289e+02 2.282241516113281e+02 1.447668552398682e+00
1.186453552246094e+02 2.284138183593750e+02 1.367653012275696e+00
1.186153030395508e+02 2.284585266113281e+02 0.000000000000000e+00
1.200643692016602e+02 2.286712341308594e+02 1.406396746635437e+00
1.201172561645508e+02 2.287185821533203e+02 0.000000000000000e+00
1.193526382446289e+02 2.288204345703125e+02 1.059478402137756e+00
1.193500289916992e+02 2.288488311767578e+02 0.000000000000000e+00
1.210547027587891e+02 2.286307525634766e+02 0.000000000000000e+00
1.209968338012695e+02 2.287815856933594e+02 1.391684532165527e+00
1.221033020019531e+02 2.285936737060547e+02 0.000000000000000e+00
1.220885314941406e+02 2.286592254638672e+02 1.388833284378052e+00
1.231800918579102e+02 2.286476898193359e+02 0.000000000000000e+00
1.230980758666992e+02 2.286672515869141e+02 1.337623953819275e+00
1.242708435058594e+02 2.288110198974609e+02 0.000000000000000e+00
1.239921188354492e+02 2.291008758544922e+02 1.397567272186279e+00
1.254000015258789e+02 2.288000030517578e+02 0.000000000000000e+00
1.254000015258789e+02 2.288000030517578e+02 1.399999976158142e+00
1.265000000000000e+02 2.288000030517578e+02 0.000000000000000e+00
1.265000000000000e+02 2.288000030517578e+02 1.399999976158142e+00
1.275999984741211e+02 2.288000030517578e+02 0.000000000000000e+00
1.275999984741211e+02 2.288000030517578e+02 1.399999976158142e+00
1.286999969482422e+02 2.288000030517578e+02 0.000000000000000e+00
1.286999969482422e+02 2.288000030517578e+02 1.399999976158142e+00
1.298000030517578e+02 2.288000030517578e+02 0.000000000000000e+00
1.298000030517578e+02 2.288000030517578e+02 1.399999976158142e+00
1.309000091552734e+02 2.288000030517578e+02 0.000000000000000e+00
1.309000091552734e+02 2.288000030517578e+02 1.399999976158142e+00
1.320000000000000e+02 2.288000030517578e+02 0.000000000000000e+00
1.320000000000000e+02 2.288000030517578e+02 1.399999976158142e+00
1.331000061035156e+02 2.288000030517578e+02 0.000000000000000e+00
1.331000061035156e+02 2.288000030517578e+02 1.399999976158142e+00
1.341999969482422e+02 2.288000030517578e+02 0.000000000000000e+00
1.341999969482422e+02 2.288000030517578e+02 1.399999976158142e+00
1.353000030517578e+02 2.288000030517578e+02 0.000000000000000e+00
1.353000030517578e+02 2.288000030517578e+02 1.399999976158142e+00
1.364000091552734e+02 2.288000030517578e+02 0.000000000000000e+00
1.364000091552734e+02 2.288000030517578e+02 1.399999976158142e+00
1.375000000000000e+02 2.288000030517578e+02 0.000000000000000e+00
1.375000000000000e+02 2.288000030517578e+02 1.399999976158142e+00
1.386000061035156e+02 2.288000030517578e+02 0.000000000000000e+00
1.386000061035156e+02 2.288000030517578e+02 1.399999976158142e+00
1.396999969482422e+02 2.288000030517578e+02 0.000000000000000e+00
1.396999969482422e+02 2.288000030517578e+02 1.399999976158142e+00
1.408000030517578e+02 2.288000030517578e+02 0.000000000000000e+00
1.408000030517578e+02 2.288000030517578e+02 1.399999976158142e+00
1.419000091552734e+02 2.288000030517578e+02 0.000000000000000e+00
1.419000091552734e+02 2.288000030517578e+02 1.399999976158142e+00
1.430000000000000e+02 2.288000030517578e+02 0.000000000000000e+00
1.430000000000000e+02 2.288000030517578e+02 1.399999976158142e+00
1.441000061035156e+02 2.288000030517578e+02 0.000000000000000e+00
1.441000061035156e+02 2.288000030517578e+02 1.399999976158142e+00
1.451999969482422e+02 2.288000030517578e+02 0.000000000000000e+00
1.451999969482422e+02 2.288000030517578e+02 1.399999976158142e+00
1.463000030517578e+02 2.288000030517578e+02 0.000000000000000e+00
1.463000030517578e+02 2.288000030517578e+02 1.399999976158142e+00
1.474000091552734e+02 2.288000030517578e+02 0.000000000000000e+00
1.474000091552734e+02 2.288000030517578e+02 1.399999976158142e+00
1.485000000000000e+02 2.288000030517578e+02 0.000000000000000e+00
1.485000000000000e+02 2.288000030517578e+02 1.399999976158142e+00
1.496000061035156e+02 2.288000030517578e+02 0.000000000000000e+00
1.496000061035156e+02 2.288000030517578e+02 1.399999976158142e+00
1.507612609863281e+02 2.288244781494141e+02 0.000000000000000e+00
1.510146636962891e+02 2.291006927490234e+02 1.398263812065125e+00
1.518639221191406e+02 2.286733703613281e+02 0.000000000000000e+00
1.518384246826172e+02 2.287038269042969e+02 1.399999856948853e+00
1.529074401855469e+02 2.286292572021484e+02 0.000000000000000e+00
1.529042205810547e+02 2.286449432373047e+02 1.382972955703735e+00
1.540040740966797e+02 2.286060943603516e+02 0.000000000000000e+00
1.539498901367188e+02 2.286577453613281e+02 1.329734563827515e+00
1.550694427490234e+02 2.285576019287109e+02 0.000000000000000e+00
1.550466003417969e+02 2.286335144042969e+02 1.366258144378662e+00
1.560376892089844e+02 2.286013946533203e+02 0.000000000000000e+00
1.559023437500000e+02 2.286703948974609e+02 1.309987783432007e+00
1.575625915527344e+02 2.284654235839844e+02 0.000000000000000e+00
1.567890014648438e+02 2.288445129394531e+02 0.000000000000000e+00
1.575107269287109e+02 2.284203796386719e+02 1.415417194366455e+00
1.567729339599609e+02 2.288156890869141e+02 1.716580390930176e+00
1.584421234130859e+02 2.282849121093750e+02 1.333180189132690e+00
1.584420471191406e+02 2.282962036132813e+02 0.000000000000000e+00
1.593028106689453e+02 2.280837860107422e+02 0.000000000000000e+00
1.593346710205078e+02 2.281081848144531e+02 1.002671599388123e+00
1.200892944335938e+02 2.291885528564453e+02 1.759550571441650e+00
1.201409530639648e+02 2.291641693115234e+02 0.000000000000000e+00
1.210861206054688e+02 2.292884521484375e+02 0.000000000000000e+00
1.210629043579102e+02 2.293043212890625e+02 1.449364900588989e+00
1.220987548828125e+02 2.293562164306641e+02 1.405968189239502e+00
1.220939407348633e+02 2.293645324707031e+02 0.000000000000000e+00
1.229861984252930e+02 2.295656280517578e+02 0.000000000000000e+00
1.230294570922852e+02 2.295217742919922e+02 1.363174676895142e+00
1.244519729614258e+02 2.297073516845703e+02 0.000000000000000e+00
1.245361557006836e+02 2.297407073974609e+02 1.405200958251953e+00
1.237120971679688e+02 2.299386138916016e+02 0.000000000000000e+00
1.237350387573242e+02 2.299176483154297e+02 1.052224397659302e+00
1.254162216186523e+02 2.296717071533203e+02 0.000000000000000e+00
1.254250717163086e+02 2.297422790527344e+02 1.397946238517761e+00
1.264734344482422e+02 2.297642974853516e+02 0.000000000000000e+00
1.263921127319336e+02 2.297826385498047e+02 1.342100977897644e+00
1.275668487548828e+02 2.299162597656250e+02 0.000000000000000e+00
1.272916641235352e+02 2.302013397216797e+02 1.397567272186279e+00
1.286999969482422e+02 2.299000091552734e+02 0.000000000000000e+00
1.286999969482422e+02 2.299000091552734e+02 1.399999976158142e+00
1.298000030517578e+02 2.299000091552734e+02 0.000000000000000e+00
1.298000030517578e+02 2.299000091552734e+02 1.399999976158142e+00
1.309000091552734e+02 2.299000091552734e+02 0.000000000000000e+00
1.309000091552734e+02 2.299000091552734e+02 1.399999976158142e+00
1.320000000000000e+02 2.299000091552734e+02 0.000000000000000e+00
1.320000000000000e+02 2.299000091552734e+02 1.399999976158142e+00
1.331000061035156e+02 2.299000091552734e+02 0.000000000000000e+00
1.331000061035156e+02 2.299000091552734e+02 1.399999976158142e+00
1.341999969482422e+02 2.299000091552734e+02 0.000000000000000e+00
1.341999969482422e+02 2.299000091552734e+02 1.399999976158142e+00
1.353000030517578e+02 2.299000091552734e+02 0.000000000000000e+00
1.353000030517578e+02 2.299000091552734e+02 1.399999976158142e+00
1.364000091552734e+02 2.299000091552734e+02 0.000000000000000e+00
1.364000091552734e+02 2.299000091552734e+02 1.399999976158142e+00
1.375000000000000e+02 2.299000091552734e+02 0.000000000000000e+00
1.375000000000000e+02 2.299000091552734e+02 1.399999976158142e+00
1.386000061035156e+02 2.299000091552734e+02 0.000000000000000e+00
1.386000061035156e+02 2.299000091552734e+02 1.399999976158142e+00
1.396999969482422e+02 2.299000091552734e+02 0.000000000000000e+00
1.396999969482422e+02 2.299000091552734e+02 1.399999976158142e+00
1.408000030517578e+02 2.299000091552734e+02 0.000000000000000e+00
1.408000030517578e+02 2.299000091552734e+02 1.399999976158142e+00
1.421755828857422e+02 2.301472320556641e+02 0.000000000000000e+00
1.419000091552734e+02 2.299000091552734e+02 1.399999976158142e+00
1.430883941650391e+02 2.297527008056641e+02 0.000000000000000e+00
1.430444793701172e+02 2.297718963623047e+02 1.393338680267334e+00
1.441250610351563e+02 2.297393646240234e+02 0.000000000000000e+00
1.440667114257813e+02 2.297845458984375e+02 1.343425750732422e+00
1.452061157226563e+02 2.297114410400391e+02 0.000000000000000e+00
1.451840820312500e+02 2.297343139648438e+02 1.372584342956543e+00
1.463030242919922e+02 2.296893157958984e+02 0.000000000000000e+00
1.462420959472656e+02 2.297351684570313e+02 1.321716785430908e+00
1.474009399414063e+02 2.296678314208984e+02 0.000000000000000e+00
1.473769531250000e+02 2.297228393554688e+02 1.369986772537231e+00
1.484962921142578e+02 2.296815338134766e+02 0.000000000000000e+00
1.484359130859375e+02 2.297328338623047e+02 1.320497155189514e+00
1.495659942626953e+02 2.296546173095703e+02 0.000000000000000e+00
1.495438690185547e+02 2.297306060791016e+02 1.365601181983948e+00
1.505411682128906e+02 2.297023773193359e+02 0.000000000000000e+00
1.504024353027344e+02 2.297700653076172e+02 1.310737133026123e+00
1.520795440673828e+02 2.295638427734375e+02 0.000000000000000e+00
1.512942504882813e+02 2.299440155029297e+02 0.000000000000000e+00
1.520158691406250e+02 2.295198364257813e+02 1.419520020484924e+00
1.512742004394531e+02 2.299154815673828e+02 1.718096137046814e+00
1.529814758300781e+02 2.293999633789063e+02 1.401734948158264e+00
1.530155944824219e+02 2.294203033447266e+02 0.000000000000000e+00
1.540376586914063e+02 2.293734741210938e+02 0.000000000000000e+00
1.540262603759766e+02 2.293651275634766e+02 1.396740674972534e+00
1.550812377929688e+02 2.293383636474609e+02 1.342351555824280e+00
1.550588226318359e+02 2.293325958251953e+02 0.000000000000000e+00
1.559752807617188e+02 2.291641540527344e+02 0.000000000000000e+00
1.560258941650391e+02 2.291911621093750e+02 1.043949484825134e+00
1.245003051757813e+02 2.302507476806641e+02 0.000000000000000e+00
1.244746246337891e+02 2.302843017578125e+02 1.743355870246887e+00
1.254301834106445e+02 2.304205017089844e+02 1.443804502487183e+00
1.254340667724609e+02 2.304161529541016e+02 0.000000000000000e+00
1.262990188598633e+02 2.306503143310547e+02 0.000000000000000e+00
1.263385238647461e+02 2.306111602783203e+02 1.367595672607422e+00
1.277518997192383e+02 2.308074798583984e+02 0.000000000000000e+00
1.278352737426758e+02 2.308410186767578e+02 1.404970765113831e+00
1.270159988403320e+02 2.310339660644531e+02 0.000000000000000e+00
1.270377502441406e+02 2.310144195556641e+02 1.052706122398377e+00
1.287150573730469e+02 2.307714996337891e+02 0.000000000000000e+00
1.287231292724609e+02 2.308378448486328e+02 1.396291971206665e+00
1.297758026123047e+02 2.308707122802734e+02 0.000000000000000e+00
1.296679534912109e+02 2.308473663330078e+02 1.326130390167236e+00
1.308944702148438e+02 2.310950164794922e+02 0.000000000000000e+00
1.309000091552734e+02 2.310000000000000e+02 1.399999976158142e+00
1.320377502441406e+02 2.308891906738281e+02 0.000000000000000e+00
1.320676116943359e+02 2.308171844482422e+02 1.397999048233032e+00
1.331018676757813e+02 2.308307037353516e+02 0.000000000000000e+00
1.331028442382813e+02 2.308310089111328e+02 1.381765604019165e+00
1.342041778564453e+02 2.307955780029297e+02 0.000000000000000e+00
1.341477508544922e+02 2.308570098876953e+02 1.329930663108826e+00
1.353027954101563e+02 2.307699279785156e+02 0.000000000000000e+00
1.352781372070313e+02 2.308253479003906e+02 1.370718479156494e+00
1.364006347656250e+02 2.307821502685547e+02 0.000000000000000e+00
1.363389739990234e+02 2.308321380615234e+02 1.321595430374146e+00
1.375001525878906e+02 2.307667083740234e+02 0.000000000000000e+00
1.374764862060547e+02 2.308223724365234e+02 1.369991660118103e+00
1.385998077392578e+02 2.307814788818359e+02 0.000000000000000e+00
1.385382080078125e+02 2.308316955566406e+02 1.321586608886719e+00
1.396942443847656e+02 2.307652130126953e+02 0.000000000000000e+00
1.396778564453125e+02 2.308311004638672e+02 1.373557567596436e+00
1.407523803710938e+02 2.308202972412109e+02 0.000000000000000e+00
1.407652587890625e+02 2.309332122802734e+02 1.363076925277710e+00
1.416295166015625e+02 2.308906555175781e+02 0.000000000000000e+00
1.417163696289063e+02 2.308588104248047e+02 1.375018358230591e+00
1.424751281738281e+02 2.310151519775391e+02 1.725465178489685e+00
1.432228088378906e+02 2.306175842285156e+02 1.420073270797730e+00
1.425181274414063e+02 2.310356140136719e+02 0.000000000000000e+00
1.432823638916016e+02 2.306616821289063e+02 0.000000000000000e+00
1.442098846435547e+02 2.305196075439453e+02 0.000000000000000e+00
1.441815185546875e+02 2.304993591308594e+02 1.401765227317810e+00
1.452259216308594e+02 2.304643554687500e+02 1.400154113769531e+00
1.452373046875000e+02 2.304715576171875e+02 0.000000000000000e+00
1.463115081787109e+02 2.304563140869141e+02 0.000000000000000e+00
1.463077850341797e+02 2.304535217285156e+02 1.400012850761414e+00
1.474018554687500e+02 2.304500122070313e+02 1.400000333786011e+00
1.474028778076172e+02 2.304515838623047e+02 0.000000000000000e+00
1.484955749511719e+02 2.304521179199219e+02 0.000000000000000e+00
1.484991760253906e+02 2.304500122070313e+02 1.397045731544495e+00
1.495725097656250e+02 2.304340209960938e+02 1.343548893928528e+00
1.495449676513672e+02 2.304262237548828e+02 0.000000000000000e+00
1.504726715087891e+02 2.302622222900391e+02 0.000000000000000e+00
1.505241394042969e+02 2.302898254394531e+02 1.044903993606567e+00
1.278014526367188e+02 2.313493957519531e+02 0.000000000000000e+00
1.277750549316406e+02 2.313837890625000e+02 1.743452906608582e+00
1.287302703857422e+02 2.315201873779297e+02 1.443813443183899e+00
1.287335662841797e+02 2.315149078369141e+02 0.000000000000000e+00
1.295873260498047e+02 2.317435455322266e+02 0.000000000000000e+00
1.296339874267578e+02 2.317086181640625e+02 1.364535093307495e+00
1.308693542480469e+02 2.319382171630859e+02 0.000000000000000e+00
1.308861083984375e+02 2.319558715820313e+02 1.400793552398682e+00
1.300347900390625e+02 2.320137786865234e+02 0.000000000000000e+00
1.302692260742188e+02 2.320793151855469e+02 1.048359751701355e+00
1.322233123779297e+02 2.317675781250000e+02 0.000000000000000e+00
1.314828186035156e+02 2.321097869873047e+02 0.000000000000000e+00
1.321785125732422e+02 2.317249298095703e+02 1.421158194541931e+00
1.313515777587891e+02 2.321574401855469e+02 1.371889710426331e+00
1.331545715332031e+02 2.316022796630859e+02 1.401906132698059e+00
1.331769561767578e+02 2.316229553222656e+02 0.000000000000000e+00
1.342245178222656e+02 2.315728607177734e+02 0.000000000000000e+00
1.342164459228516e+02 2.315653991699219e+02 1.400169730186462e+00
1.353047637939453e+02 2.315543975830078e+02 1.400014042854309e+00
1.353073120117188e+02 2.315567474365234e+02 0.000000000000000e+00
1.364018249511719e+02 2.315516815185547e+02 0.000000000000000e+00
1.364000091552734e+02 2.315500030517578e+02 1.399999976158142e+00
1.375000000000000e+02 2.315500030517578e+02 1.399999976158142e+00
1.375000000000000e+02 2.315500030517578e+02 0.000000000000000e+00
1.386000061035156e+02 2.315500030517578e+02 0.000000000000000e+00
1.386000061035156e+02 2.315500030517578e+02 1.399999976158142e+00
1.396994628906250e+02 2.315500030517578e+02 1.397704362869263e+00
1.396999969482422e+02 2.315500030517578e+02 0.000000000000000e+00
1.407692871093750e+02 2.315179443359375e+02 0.000000000000000e+00
1.407781982421875e+02 2.315316467285156e+02 1.350878357887268e+00
1.417326202392578e+02 2.313868560791016e+02 1.032996892929077e+00
1.417104949951172e+02 2.313494110107422e+02 0.000000000000000e+00
1.308706054687500e+02 2.322769470214844e+02 0.000000000000000e+00
1.308820495605469e+02 2.323193969726563e+02 1.380082368850708e+00
1.245607757568359e+02 4.416182708740234e+01 2.848145484924316e+00
1.244969024658203e+02 4.361246109008789e+01 2.857103347778320e+00
1.237638473510742e+02 4.401401901245117e+01 3.155298471450806e+00
1.254491653442383e+02 4.413538360595703e+01 2.798980951309204e+00
1.254587707519531e+02 4.349202728271484e+01 2.807456493377686e+00
1.264862136840820e+02 4.403387451171875e+01 2.780731678009033e+00
1.265186386108398e+02 4.346084213256836e+01 2.800864458084106e+00
1.275794754028320e+02 4.414277267456055e+01 2.768344402313232e+00
1.276057357788086e+02 4.345240020751953e+01 2.800092935562134e+00
1.286339721679688e+02 4.415716171264648e+01 2.713139533996582e+00
1.287014312744141e+02 4.344999694824219e+01 2.800008773803711e+00
1.297668457031250e+02 4.416473388671875e+01 2.757492542266846e+00
1.298000030517578e+02 4.345000076293945e+01 2.799999952316284e+00
1.308313903808594e+02 4.415935897827148e+01 2.712654113769531e+00
1.309000091552734e+02 4.345000076293945e+01 2.799999952316284e+00
1.319664611816406e+02 4.416531372070313e+01 2.757305145263672e+00
1.320000000000000e+02 4.345000076293945e+01 2.799999952316284e+00
1.330313568115234e+02 4.415945816040039e+01 2.712630271911621e+00
1.331000061035156e+02 4.345000076293945e+01 2.799999952316284e+00
1.341664581298828e+02 4.416532516479492e+01 2.757302284240723e+00
1.341999969482422e+02 4.345000076293945e+01 2.799999952316284e+00
1.352313537597656e+02 4.415945816040039e+01 2.712629795074463e+00
1.353000030517578e+02 4.345000076293945e+01 2.799999952316284e+00
1.363664550781250e+02 4.416532516479492e+01 2.757302284240723e+00
1.364000091552734e+02 4.345000076293945e+01 2.799999952316284e+00
1.374313659667969e+02 4.415945816040039e+01 2.712629795074463e+00
1.375000000000000e+02 4.345000076293945e+01 2.799999952316284e+00
1.385664520263672e+02 4.416532516479492e+01 2.757302284240723e+00
1.386000061035156e+02 4.345000076293945e+01 2.799999952316284e+00
1.396311187744141e+02 4.415947723388672e+01 2.712625741958618e+00
1.396999969482422e+02 4.345000076293945e+01 2.799999952316284e+00
1.407634735107422e+02 4.416534805297852e+01 2.757203578948975e+00
1.407986907958984e+02 4.345000076293945e+01 2.800000190734863e+00
1.418168029785156e+02 4.413838958740234e+01 2.721484661102295e+00
1.418794250488281e+02 4.346781158447266e+01 2.799118995666504e+00
1.428046569824219e+02 4.415862655639648e+01 2.718116521835327e+00
1.428298034667969e+02 4.361885452270508e+01 2.752288818359375e+00
1.435406188964844e+02 4.401504135131836e+01 2.439792633056641e+00
1.212838821411133e+02 4.528440856933594e+01 2.848907947540283e+00
1.212004394531250e+02 4.471115112304688e+01 2.865635395050049e+00
1.204611206054688e+02 4.511480331420898e+01 3.147772073745728e+00
1.221408996582031e+02 4.524254608154297e+01 2.781039237976074e+00
1.221335220336914e+02 4.457606506347656e+01 2.745989084243774e+00
1.230929183959961e+02 4.521338272094727e+01 2.711808204650879e+00
1.230378570556641e+02 4.440367126464844e+01 2.400047302246094e+00
1.239946746826172e+02 4.480211639404297e+01 2.787639617919922e+00
1.254999160766602e+02 4.520812988281250e+01 2.813970804214478e+00
1.265563888549805e+02 4.511319351196289e+01 2.800555467605591e+00
1.275995712280273e+02 4.514279937744141e+01 2.758198261260986e+00
1.286950073242188e+02 4.512792587280273e+01 2.781341552734375e+00
1.298000030517578e+02 4.509999847412109e+01 2.799999952316284e+00
1.308928680419922e+02 4.511531448364258e+01 2.790920734405518e+00
1.320000000000000e+02 4.509999847412109e+01 2.799999952316284e+00
1.330928649902344e+02 4.511531829833984e+01 2.790918827056885e+00
1.341999969482422e+02 4.509999847412109e+01 2.799999952316284e+00
1.352928771972656e+02 4.511531829833984e+01 2.790918827056885e+00
1.364000091552734e+02 4.509999847412109e+01 2.799999952316284e+00
1.374928741455078e+02 4.511531829833984e+01 2.790918827056885e+00
1.386000061035156e+02 4.509999847412109e+01 2.799999952316284e+00
1.396928558349609e+02 4.511531829833984e+01 2.790918827056885e+00
1.408000030517578e+02 4.509999847412109e+01 2.799999952316284e+00
1.418786621093750e+02 4.511875915527344e+01 2.788167476654053e+00
1.430000000000000e+02 4.509999847412109e+01 2.799999952316284e+00
1.436902160644531e+02 4.555919265747070e+01 2.782673358917236e+00
1.442675781250000e+02 4.438689804077148e+01 3.152599811553955e+00
1.451999969482422e+02 4.509999847412109e+01 2.799999952316284e+00
1.452476196289063e+02 4.450839233398438e+01 2.889153480529785e+00
1.462833557128906e+02 4.522806167602539e+01 2.779015302658081e+00
1.463138732910156e+02 4.453971481323242e+01 2.815742731094360e+00
1.473179168701172e+02 4.525795364379883e+01 2.712744951248169e+00
1.474023742675781e+02 4.454739379882813e+01 2.802322626113892e+00
1.484488220214844e+02 4.523630523681641e+01 2.767794609069824e+00
1.484754791259766e+02 4.456547546386719e+01 2.800302743911743e+00
1.492824859619141e+02 4.523879241943359e+01 2.666639328002930e+00
1.494246063232422e+02 4.471680450439453e+01 2.759503841400147e+00
1.501390991210938e+02 4.511431121826172e+01 2.454669237136841e+00
1.179834289550781e+02 4.638489532470703e+01 2.847705841064453e+00
1.179004669189453e+02 4.581125640869141e+01 2.863202095031738e+00
1.171602096557617e+02 4.621438598632813e+01 3.147463560104370e+00
1.188378753662109e+02 4.634876251220703e+01 2.775975227355957e+00
1.188304977416992e+02 4.567723083496094e+01 2.731235504150391e+00
1.197713775634766e+02 4.636626434326172e+01 2.665247917175293e+00
1.197332534790039e+02 4.550500869750977e+01 2.387958765029907e+00
1.210812683105469e+02 4.628155517578125e+01 2.799746513366699e+00
1.222055282592773e+02 4.617702102661133e+01 2.799591064453125e+00
1.231949157714844e+02 4.620615005493164e+01 2.796759366989136e+00
1.243000030517578e+02 4.620000076293945e+01 2.799999952316284e+00
1.253691406250000e+02 4.622893142700195e+01 2.802914142608643e+00
1.260956649780273e+02 4.658796691894531e+01 2.983755826950073e+00
1.269332809448242e+02 4.625889587402344e+01 2.876370668411255e+00
1.277546920776367e+02 4.620768356323242e+01 2.811210155487061e+00
1.287462310791016e+02 4.619672012329102e+01 2.801424026489258e+00
1.298130493164063e+02 4.619432067871094e+01 2.800166130065918e+00
1.309030609130859e+02 4.619432830810547e+01 2.800016164779663e+00
1.320000000000000e+02 4.619432830810547e+01 2.799999952316284e+00
1.331000061035156e+02 4.619432830810547e+01 2.799999952316284e+00
1.341999969482422e+02 4.619432830810547e+01 2.799999952316284e+00
1.353000030517578e+02 4.619432830810547e+01 2.799999952316284e+00
1.364000091552734e+02 4.619432830810547e+01 2.799999952316284e+00
1.375000000000000e+02 4.619432830810547e+01 2.799999952316284e+00
1.386000061035156e+02 4.619432830810547e+01 2.799999952316284e+00
1.396999969482422e+02 4.619432830810547e+01 2.799999952316284e+00
1.407911224365234e+02 4.619433975219727e+01 2.799637794494629e+00
1.418065185546875e+02 4.619604492187500e+01 2.792862415313721e+00
1.424672546386719e+02 4.622195434570313e+01 2.620517730712891e+00
1.441000061035156e+02 4.620000076293945e+01 2.799999952316284e+00
1.433577575683594e+02 4.657403945922852e+01 2.679356813430786e+00
1.451999969482422e+02 4.620000076293945e+01 2.799999952316284e+00
1.463000030517578e+02 4.620000076293945e+01 2.799999952316284e+00
1.473050689697266e+02 4.624015426635742e+01 2.767210006713867e+00
1.483945770263672e+02 4.631722640991211e+01 2.759061336517334e+00
1.498249359130859e+02 4.597187042236328e+01 2.798960447311401e+00
1.507571563720703e+02 4.634830474853516e+01 2.800440788269043e+00
1.508713836669922e+02 4.548824310302734e+01 3.189323902130127e+00
1.517535858154297e+02 4.635935211181641e+01 2.781773567199707e+00
1.518201904296875e+02 4.562388992309570e+01 2.893682479858398e+00
1.525949401855469e+02 4.632873916625977e+01 2.676048040390015e+00
1.527359466552734e+02 4.580593872070313e+01 2.774577379226685e+00
1.534378662109375e+02 4.621243286132813e+01 2.446470260620117e+00
1.134722824096680e+02 4.745586395263672e+01 2.844912052154541e+00
1.134861984252930e+02 4.691676330566406e+01 2.859952449798584e+00
1.127716903686523e+02 4.731505966186523e+01 3.159190893173218e+00
1.143831253051758e+02 4.737310791015625e+01 2.761495113372803e+00
1.144593124389648e+02 4.679281997680664e+01 2.803180694580078e+00
1.154748458862305e+02 4.746199417114258e+01 2.754925727844238e+00
1.154902801513672e+02 4.674658584594727e+01 2.721751928329468e+00
1.164599533081055e+02 4.747190856933594e+01 2.663010597229004e+00
1.164214248657227e+02 4.659718322753906e+01 2.386646747589111e+00
1.177811431884766e+02 4.738170242309570e+01 2.799687385559082e+00
1.189032363891602e+02 4.727990341186523e+01 2.796741485595703e+00
1.198956909179688e+02 4.733062744140625e+01 2.769106864929199e+00
1.208970489501953e+02 4.734384918212891e+01 2.758973598480225e+00
1.224186019897461e+02 4.739497375488281e+01 2.802837371826172e+00
1.216847229003906e+02 4.772777938842773e+01 2.962560653686523e+00
1.233325805664063e+02 4.731460189819336e+01 2.816452503204346e+00
1.243372955322266e+02 4.726935958862305e+01 2.758788108825684e+00
1.253571929931641e+02 4.704597854614258e+01 2.457449436187744e+00
1.441694183349609e+02 4.704053115844727e+01 3.123270511627197e+00
1.452086791992188e+02 4.722978591918945e+01 2.874523162841797e+00
1.462073516845703e+02 4.727974700927734e+01 2.807601451873779e+00
1.469974822998047e+02 4.734074401855469e+01 2.728214979171753e+00
1.485408172607422e+02 4.733131790161133e+01 2.774800539016724e+00
1.476712188720703e+02 4.762717819213867e+01 2.374163389205933e+00
1.495794067382813e+02 4.732685089111328e+01 2.762713432312012e+00
1.506344757080078e+02 4.733936309814453e+01 2.779782772064209e+00
1.517114410400391e+02 4.741080093383789e+01 2.767218589782715e+00
1.532001342773438e+02 4.699960708618164e+01 2.803628921508789e+00
1.540406646728516e+02 4.746120834350586e+01 2.828078746795654e+00
1.541473236083984e+02 4.660437011718750e+01 3.166131734848023e+00
1.549271392822266e+02 4.745946502685547e+01 2.744625568389893e+00
1.549738464355469e+02 4.687611770629883e+01 2.838563203811646e+00
1.556464233398438e+02 4.730543518066406e+01 2.445589065551758e+00
1.113385543823242e+02 4.855762481689453e+01 2.826228141784668e+00
1.112770233154297e+02 4.799666976928711e+01 2.798268318176270e+00
1.105854415893555e+02 4.842783355712891e+01 3.177759885787964e+00
1.122032699584961e+02 4.852037811279297e+01 2.750010967254639e+00
1.120911712646484e+02 4.773013305664063e+01 2.445803403854370e+00
1.133000030517578e+02 4.840000152587891e+01 2.799999952316284e+00
1.144000015258789e+02 4.840000152587891e+01 2.799999952316284e+00
1.155740814208984e+02 4.851779937744141e+01 2.800225734710693e+00
1.166199111938477e+02 4.843312072753906e+01 2.785950660705566e+00
1.176097869873047e+02 4.844163894653320e+01 2.758692979812622e+00
1.191050872802734e+02 4.838084793090820e+01 2.764709472656250e+00
1.185147552490234e+02 4.876248550415039e+01 2.964737653732300e+00
1.200386734008789e+02 4.838599014282227e+01 2.774171829223633e+00
1.209643020629883e+02 4.816600799560547e+01 2.488253593444824e+00
1.485443572998047e+02 4.813037872314453e+01 3.133128881454468e+00
1.495174102783203e+02 4.832790374755859e+01 2.872243165969849e+00
1.503009490966797e+02 4.842833328247070e+01 2.739087820053101e+00
1.518431091308594e+02 4.842995834350586e+01 2.775815010070801e+00
1.509724884033203e+02 4.872403335571289e+01 2.375702142715454e+00
1.528817596435547e+02 4.842353439331055e+01 2.762792348861694e+00
1.539335021972656e+02 4.843401718139648e+01 2.778456211090088e+00
1.550516204833984e+02 4.847568511962891e+01 2.772774696350098e+00
1.561832580566406e+02 4.854657363891602e+01 2.828742027282715e+00
1.563427124023438e+02 4.770117568969727e+01 3.152689933776856e+00
1.570028381347656e+02 4.854296112060547e+01 2.704324007034302e+00
1.571690826416016e+02 4.797386932373047e+01 2.819426059722900e+00
1.578497924804688e+02 4.840518188476563e+01 2.426479578018189e+00
1.101900405883789e+02 4.968257141113281e+01 2.809659957885742e+00
1.100115051269531e+02 4.895642852783203e+01 2.538409709930420e+00
1.094514160156250e+02 4.950068283081055e+01 3.126332044601440e+00
1.108787841796875e+02 4.927644348144531e+01 2.799954175949097e+00
1.122000045776367e+02 4.950000000000000e+01 2.799999952316284e+00
1.137326202392578e+02 4.991458892822266e+01 2.805080413818359e+00
1.144310302734375e+02 4.948990249633789e+01 2.798665046691895e+00
1.154868316650391e+02 4.952577590942383e+01 2.803380489349365e+00
1.162396774291992e+02 4.989022064208984e+01 3.002567529678345e+00
1.170262756347656e+02 4.952814865112305e+01 2.829520940780640e+00
1.177668914794922e+02 4.926673889160156e+01 2.477985382080078e+00
1.518457794189453e+02 4.922988128662109e+01 3.133373022079468e+00
1.528282318115234e+02 4.942853164672852e+01 2.871213674545288e+00
1.536215209960938e+02 4.953355407714844e+01 2.732942581176758e+00
1.551547851562500e+02 4.952365493774414e+01 2.781596899032593e+00
1.542725067138672e+02 4.982891464233398e+01 2.383466720581055e+00
1.561999969482422e+02 4.950000000000000e+01 2.799999952316284e+00
1.572414093017578e+02 4.959095764160156e+01 2.775380849838257e+00
1.584345703125000e+02 4.971530532836914e+01 2.832606792449951e+00
1.585508422851563e+02 4.880372238159180e+01 3.177428245544434e+00
1.593247528076172e+02 4.966955947875977e+01 2.748096704483032e+00
1.593624420166016e+02 4.907173538208008e+01 2.852241516113281e+00
1.600438232421875e+02 4.950435256958008e+01 2.448718309402466e+00
1.090726852416992e+02 5.077957534790039e+01 2.793273448944092e+00
1.088980865478516e+02 5.004917526245117e+01 2.492757081985474e+00
1.083310165405273e+02 5.058653640747070e+01 3.077793598175049e+00
1.100898284912109e+02 5.068264007568359e+01 2.805104255676270e+00
1.112293167114258e+02 5.055778503417969e+01 2.807345628738403e+00
1.122288894653320e+02 5.059664535522461e+01 2.793584823608398e+00
1.133000030517578e+02 5.059999847412109e+01 2.799999952316284e+00
1.147387466430664e+02 5.066139602661133e+01 2.703202486038208e+00
1.141174087524414e+02 5.094355773925781e+01 2.950300455093384e+00
1.155757904052734e+02 5.035709381103516e+01 2.470474481582642e+00
1.551055908203125e+02 5.033897781372070e+01 3.125771999359131e+00
1.558029022216797e+02 5.055625915527344e+01 2.751443147659302e+00
1.574551696777344e+02 5.065192413330078e+01 2.763041734695435e+00
1.566092071533203e+02 5.101964187622070e+01 2.532843589782715e+00
1.584089508056641e+02 5.061521530151367e+01 2.797725200653076e+00
1.594561462402344e+02 5.067625427246094e+01 2.777566432952881e+00
1.605837402343750e+02 5.074663925170898e+01 2.829344272613525e+00
1.607420959472656e+02 4.990091705322266e+01 3.153275012969971e+00
1.614028167724609e+02 5.074294662475586e+01 2.704393386840820e+00
1.615689849853516e+02 5.017382812500000e+01 2.819518089294434e+00
1.622497863769531e+02 5.060517501831055e+01 2.426491498947144e+00
1.068757553100586e+02 5.185477828979492e+01 2.839840888977051e+00
1.068807067871094e+02 5.129524230957031e+01 2.800286531448364e+00
1.061938323974609e+02 5.172484207153320e+01 3.179301977157593e+00
1.078045349121094e+02 5.183236694335938e+01 2.747413635253906e+00
1.076727523803711e+02 5.102540969848633e+01 2.403380155563355e+00
1.086046829223633e+02 5.139860153198242e+01 2.789903879165649e+00
1.099084320068359e+02 5.173282623291016e+01 2.760577678680420e+00
1.114138336181641e+02 5.179652023315430e+01 2.781265258789063e+00
1.107478408813477e+02 5.209958267211914e+01 2.939978599548340e+00
1.123403701782227e+02 5.168465805053711e+01 2.772088766098023e+00
1.132754821777344e+02 5.145589065551758e+01 2.473341941833496e+00
1.573077087402344e+02 5.146196365356445e+01 3.098786354064941e+00
1.580370788574219e+02 5.168592834472656e+01 2.802884101867676e+00
1.595548248291016e+02 5.172137832641602e+01 2.785064220428467e+00
1.586739807128906e+02 5.201436614990234e+01 2.401103973388672e+00
1.606000061035156e+02 5.170000076293945e+01 2.799999952316284e+00
1.616414184570313e+02 5.179095840454102e+01 2.775380849838257e+00
1.628356170654297e+02 5.191499328613281e+01 2.833114147186279e+00
1.629508361816406e+02 5.100371932983398e+01 3.177429676055908e+00
1.637245330810547e+02 5.186946868896484e+01 2.748130321502686e+00
1.637624664306641e+02 5.127173995971680e+01 2.852241516113281e+00
1.644440155029297e+02 5.170446395874023e+01 2.448924303054810e+00
1.060725479125977e+02 5.325432205200195e+01 2.807585239410400e+00
1.056098632812500e+02 5.225529479980469e+01 2.515094757080078e+00
1.050337295532227e+02 5.278739166259766e+01 3.117418527603149e+00
1.067000045776367e+02 5.279999923706055e+01 2.799999952316284e+00
1.077756652832031e+02 5.282989120483398e+01 2.796782016754150e+00
1.085349044799805e+02 5.319276046752930e+01 2.982474088668823e+00
1.093263320922852e+02 5.282810592651367e+01 2.829518079757690e+00
1.100669021606445e+02 5.256672668457031e+01 2.477984666824341e+00
1.595019836425781e+02 5.253358078002930e+01 3.133280992507935e+00
1.601050415039063e+02 5.271120834350586e+01 2.737149238586426e+00
1.618564605712891e+02 5.285166168212891e+01 2.763313770294190e+00
1.609853668212891e+02 5.320529174804688e+01 2.735112190246582e+00
1.628089447021484e+02 5.281521606445313e+01 2.797725200653076e+00
1.638475494384766e+02 5.287673187255859e+01 2.777557134628296e+00
1.649771575927734e+02 5.295583724975586e+01 2.830041170120239e+00
1.651422576904297e+02 5.210100555419922e+01 3.156121730804443e+00
1.658161315917969e+02 5.292716217041016e+01 2.712686538696289e+00
1.659671783447266e+02 5.237564086914063e+01 2.841189622879028e+00
1.666157379150391e+02 5.283394622802734e+01 2.446716308593750e+00
1.036701507568359e+02 5.407503890991211e+01 2.831501007080078e+00
1.035812377929688e+02 5.349428176879883e+01 2.819542169570923e+00
1.028874969482422e+02 5.392588043212891e+01 3.214367389678955e+00
1.048552703857422e+02 5.427558517456055e+01 2.788030862808228e+00
1.043817672729492e+02 5.322272872924805e+01 2.443036317825317e+00
1.055809860229492e+02 5.386413955688477e+01 2.788391828536987e+00
1.071259155273438e+02 5.391806030273438e+01 2.822832822799683e+00
1.064775314331055e+02 5.420413970947266e+01 2.997350692749023e+00
1.078814239501953e+02 5.365234756469727e+01 2.468643665313721e+00
1.617082824707031e+02 5.366238021850586e+01 3.097864627838135e+00
1.624356689453125e+02 5.388663482666016e+01 2.798054695129395e+00
1.639074249267578e+02 5.390198516845703e+01 2.794502258300781e+00
1.630178070068359e+02 5.421152114868164e+01 2.390956163406372e+00
1.649325103759766e+02 5.399705886840820e+01 2.793664455413818e+00
1.663936004638672e+02 5.359894180297852e+01 2.796547651290894e+00
1.670241699218750e+02 5.407743072509766e+01 2.795625209808350e+00
1.671942138671875e+02 5.335539627075195e+01 3.094391345977783e+00
1.677487487792969e+02 5.390128326416016e+01 2.485489130020142e+00
1.025488128662109e+02 5.524142837524414e+01 2.810748577117920e+00
1.023093185424805e+02 5.445493698120117e+01 2.516972541809082e+00
1.017328109741211e+02 5.498715972900391e+01 3.080899953842163e+00
1.031570281982422e+02 5.474918746948242e+01 2.793820619583130e+00
1.045000000000000e+02 5.500000000000000e+01 2.799999952316284e+00
1.059289398193359e+02 5.469427108764648e+01 2.406977891921997e+00
1.053174819946289e+02 5.526293182373047e+01 3.125849723815918e+00
1.636501312255859e+02 5.475720596313477e+01 3.095634937286377e+00
1.650417022705078e+02 5.501756286621094e+01 2.793482780456543e+00
1.642208404541016e+02 5.526382446289063e+01 2.468328237533569e+00
1.661000061035156e+02 5.500000000000000e+01 2.799999952316284e+00
1.671418151855469e+02 5.509111785888672e+01 2.779639720916748e+00
1.681047058105469e+02 5.520018386840820e+01 2.800133705139160e+00
1.683000183105469e+02 5.444998931884766e+01 3.106502056121826e+00
1.688500061035156e+02 5.500000000000000e+01 2.508725166320801e+00
1.002847518920898e+02 5.626929473876953e+01 2.835952281951904e+00
1.002683105468750e+02 5.569931411743164e+01 2.800428867340088e+00
9.959044647216797e+01 5.612624740600586e+01 3.172808647155762e+00
1.011996917724609e+02 5.621598815917969e+01 2.750929594039917e+00
1.010686569213867e+02 5.542702484130859e+01 2.395710706710815e+00
1.020468521118164e+02 5.584416580200195e+01 2.792568683624268e+00
1.030909652709961e+02 5.643432998657227e+01 3.001319885253906e+00
1.038420028686523e+02 5.611255264282227e+01 2.814440488815308e+00
1.045726242065430e+02 5.583462905883789e+01 2.441703081130981e+00
1.650205383300781e+02 5.583515930175781e+01 3.136155843734741e+00
1.656934051513672e+02 5.604477691650391e+01 2.736532688140869e+00
1.672652893066406e+02 5.607314300537109e+01 2.776895046234131e+00
1.665109405517578e+02 5.655594635009766e+01 2.584228992462158e+00
1.682529144287109e+02 5.614709854125977e+01 2.799999952316284e+00
1.692059326171875e+02 5.629696655273438e+01 2.802276849746704e+00
1.694000091552734e+02 5.555000305175781e+01 3.115129947662354e+00
1.699500885009766e+02 5.610004043579102e+01 2.509450435638428e+00
9.914401245117188e+01 5.734146499633789e+01 2.803548336029053e+00
9.901063537597656e+01 5.665695953369141e+01 2.524779558181763e+00
9.845135498046875e+01 5.720072937011719e+01 3.113304853439331e+00
1.001235122680664e+02 5.721598434448242e+01 2.796884059906006e+00
1.012244644165039e+02 5.718452072143555e+01 2.762181282043457e+00
1.021213073730469e+02 5.737763977050781e+01 3.043751478195190e+00
1.026429595947266e+02 5.688354492187500e+01 2.409614562988281e+00
1.669540710449219e+02 5.696024322509766e+01 3.108602523803711e+00
1.683549957275391e+02 5.716283416748047e+01 2.789677858352661e+00
1.674755096435547e+02 5.747230148315430e+01 2.456476688385010e+00
1.693529205322266e+02 5.724709701538086e+01 2.799999952316284e+00
1.703349914550781e+02 5.737395095825195e+01 2.808957576751709e+00
1.705022583007813e+02 5.664849853515625e+01 3.128627300262451e+00
1.710838775634766e+02 5.717121124267578e+01 2.540058374404907e+00
9.803564453125000e+01 5.843602371215820e+01 2.802041292190552e+00
9.790012359619141e+01 5.774994659423828e+01 2.514058589935303e+00
9.734999847412109e+01 5.829999923706055e+01 3.109141826629639e+00
9.905629730224609e+01 5.835573959350586e+01 2.792516231536865e+00
1.001199417114258e+02 5.827100753784180e+01 2.775429964065552e+00
1.010038375854492e+02 5.849047470092773e+01 3.060950279235840e+00
1.015254440307617e+02 5.796931076049805e+01 2.396079540252686e+00
1.680326232910156e+02 5.802458953857422e+01 3.158098697662354e+00
1.695547485351563e+02 5.830906677246094e+01 2.791587829589844e+00
1.686317749023438e+02 5.857839202880859e+01 2.445242881774902e+00
1.708019866943359e+02 5.799895858764648e+01 2.804239034652710e+00
1.715689239501953e+02 5.844634628295898e+01 2.813185930252075e+00
1.717597198486328e+02 5.759943008422852e+01 3.197942256927490e+00
1.725063934326172e+02 5.846329116821289e+01 2.745301485061646e+00
1.725759887695313e+02 5.787659835815430e+01 2.844816207885742e+00
1.732174224853516e+02 5.833383178710938e+01 2.444277048110962e+00
9.727254486083984e+01 5.985432434082031e+01 2.807612419128418e+00
9.679972839355469e+01 5.885028839111328e+01 2.512782335281372e+00
9.624879455566406e+01 5.940295791625977e+01 3.129079818725586e+00
9.790000152587891e+01 5.940000152587891e+01 2.799999952316284e+00
9.895660400390625e+01 5.941681289672852e+01 2.787060737609863e+00
9.982645416259766e+01 5.964734649658203e+01 3.119866847991943e+00
1.004065704345703e+02 5.908783340454102e+01 2.414410591125488e+00
1.693703308105469e+02 5.912855148315430e+01 3.142322063446045e+00
1.700974578857422e+02 5.936994934082031e+01 2.821492910385132e+00
1.715988006591797e+02 5.939501571655273e+01 2.804347276687622e+00
1.706917877197266e+02 5.968698120117188e+01 2.426633358001709e+00
1.726611328125000e+02 5.943938827514648e+01 2.795810699462891e+00
1.736624908447266e+02 5.953868865966797e+01 2.802956104278565e+00
1.737946624755859e+02 5.885546493530273e+01 3.104768753051758e+00
1.743488159179688e+02 5.940127563476563e+01 2.517981052398682e+00
9.616884613037109e+01 6.092749023437500e+01 2.764943122863770e+00
9.570059204101563e+01 5.997500991821289e+01 2.436378002166748e+00
9.524971008300781e+01 6.049087142944336e+01 2.939846277236939e+00
9.679113769531250e+01 6.046611785888672e+01 2.786703824996948e+00
9.832504272460938e+01 6.051707839965820e+01 2.822421312332153e+00
9.768266296386719e+01 6.080030441284180e+01 2.995127439498901e+00
9.906640625000000e+01 6.023556900024414e+01 2.452807903289795e+00
1.713330383300781e+02 6.024187469482422e+01 3.119515180587769e+00
1.727633666992188e+02 6.051008605957031e+01 2.795343399047852e+00
1.719089202880859e+02 6.075530242919922e+01 2.479878902435303e+00
1.738000030517578e+02 6.050000000000000e+01 2.799999952316284e+00
1.744727783203125e+02 6.096920776367188e+01 2.768042325973511e+00
1.749000244140625e+02 5.994999694824219e+01 3.131699085235596e+00
1.754502105712891e+02 6.050016021728516e+01 2.499815225601196e+00
9.569775390625000e+01 6.140275955200195e+01 2.748830556869507e+00
9.480201721191406e+01 6.117748641967773e+01 2.592430830001831e+00
9.714588928222656e+01 6.127816390991211e+01 2.393593549728394e+00
9.660239410400391e+01 6.180063247680664e+01 3.065125465393066e+00
1.727045745849609e+02 6.133686828613281e+01 3.126744031906128e+00
1.733273468017578e+02 6.152891540527344e+01 2.725195884704590e+00
1.749378814697266e+02 6.157365036010742e+01 2.790943861007690e+00
1.742010650634766e+02 6.206395339965820e+01 2.611444234848023e+00
1.755460968017578e+02 6.204620361328125e+01 2.801068305969238e+00
1.760025329589844e+02 6.104864120483398e+01 3.139233827590942e+00
1.765876159667969e+02 6.157266998291016e+01 2.513477802276611e+00
9.462744903564453e+01 6.276642227172852e+01 2.869243860244751e+00
9.433643341064453e+01 6.183808517456055e+01 2.841130495071411e+00
9.378836822509766e+01 6.253804397583008e+01 3.257474184036255e+00
9.572229003906250e+01 6.300782012939453e+01 2.932442188262940e+00
9.623156738281250e+01 6.218231582641602e+01 2.686733007431030e+00
1.745747375488281e+02 6.245005035400391e+01 3.150300741195679e+00
1.760000000000000e+02 6.270000076293945e+01 2.799999952316284e+00
1.748976287841797e+02 6.311431503295898e+01 2.612101316452026e+00
1.771036834716797e+02 6.283900451660156e+01 2.839586734771729e+00
1.772563171386719e+02 6.199935913085938e+01 3.186287403106690e+00
1.779451293945313e+02 6.290105819702148e+01 2.731580257415772e+00
1.780594482421875e+02 6.230083465576172e+01 2.856667041778565e+00
1.785344543457031e+02 6.278947830200195e+01 2.518892288208008e+00
9.369148254394531e+01 6.397401428222656e+01 2.788616657257080e+00
9.341561126708984e+01 6.319831848144531e+01 2.505213975906372e+00
9.293199920654297e+01 6.379388427734375e+01 3.101492166519165e+00
9.432530212402344e+01 6.359351348876953e+01 2.799999713897705e+00
9.548599243164063e+01 6.373329925537109e+01 2.946561098098755e+00
1.760388336181641e+02 6.376189422607422e+01 2.819269180297852e+00
1.752848968505859e+02 6.395775985717773e+01 2.604221343994141e+00
1.771000061035156e+02 6.379999923706055e+01 2.799999952316284e+00
1.777575073242188e+02 6.424256896972656e+01 2.767059564590454e+00
1.788879089355469e+02 6.359652709960938e+01 2.605542898178101e+00
9.259471130371094e+01 6.514746093750000e+01 2.732533931732178e+00
9.240115356445313e+01 6.436627197265625e+01 2.460697412490845e+00
9.184419250488281e+01 6.504746246337891e+01 2.862217426300049e+00
9.320025634765625e+01 6.459072113037109e+01 2.779647827148438e+00
9.441986083984375e+01 6.506691741943359e+01 3.034782886505127e+00
9.490878295898438e+01 6.453450012207031e+01 2.366802215576172e+00
1.759939422607422e+02 6.458485412597656e+01 3.177956342697144e+00
1.766137542724609e+02 6.480430603027344e+01 2.743604421615601e+00
1.782439270019531e+02 6.485998535156250e+01 2.793140888214111e+00
1.773680877685547e+02 6.525361633300781e+01 2.738377571105957e+00
1.788739318847656e+02 6.534862518310547e+01 2.799154281616211e+00
1.794749450683594e+02 6.417713165283203e+01 3.192533969879150e+00
1.801140441894531e+02 6.501634979248047e+01 2.722178459167481e+00
1.802750091552734e+02 6.447013854980469e+01 2.854402780532837e+00
1.809169616699219e+02 6.493605041503906e+01 2.449877500534058e+00
9.246505737304688e+01 6.592707824707031e+01 2.716898202896118e+00
9.141538238525391e+01 6.572572326660156e+01 2.488053321838379e+00
9.332115173339844e+01 6.617856597900391e+01 3.041267871856690e+00
9.382924652099609e+01 6.566461944580078e+01 2.388559818267822e+00
1.778774871826172e+02 6.575429534912109e+01 3.148741483688355e+00
1.793000030517578e+02 6.600000000000000e+01 2.799999952316284e+00
1.781887512207031e+02 6.641610717773438e+01 2.609481811523438e+00
1.806240386962891e+02 6.577193450927734e+01 2.798069238662720e+00
1.813257598876953e+02 6.625480651855469e+01 2.802547216415405e+00
1.814793243408203e+02 6.548297119140625e+01 3.110340356826782e+00
1.818680114746094e+02 6.605655670166016e+01 2.592948675155640e+00
9.131109619140625e+01 6.714545440673828e+01 2.873706340789795e+00
9.106011199951172e+01 6.621075439453125e+01 2.827384233474731e+00
9.048989868164063e+01 6.694075012207031e+01 3.236045360565186e+00
9.271433258056641e+01 6.688771057128906e+01 3.006390094757080e+00
9.242678833007813e+01 6.747949218750000e+01 2.952530622482300e+00
1.792891387939453e+02 6.707119750976563e+01 2.819311141967773e+00
1.785156707763672e+02 6.725006103515625e+01 2.605126857757568e+00
1.803034057617188e+02 6.716884613037109e+01 2.798778533935547e+00
1.813336029052734e+02 6.712211608886719e+01 2.774223566055298e+00
1.821651916503906e+02 6.692106628417969e+01 2.602044582366943e+00
9.067006683349609e+01 6.862203216552734e+01 2.772082567214966e+00
9.012046051025391e+01 6.759214019775391e+01 2.546193838119507e+00
8.963516235351563e+01 6.819254302978516e+01 3.125178098678589e+00
9.129000854492188e+01 6.810065460205078e+01 2.783746242523193e+00
9.210818481445313e+01 6.833605194091797e+01 2.961348772048950e+00
1.790471038818359e+02 6.790561676025391e+01 3.148604631423950e+00
1.804000091552734e+02 6.820000457763672e+01 2.799999952316284e+00
1.795502471923828e+02 6.845176696777344e+01 2.477840185165405e+00
1.814428558349609e+02 6.823547363281250e+01 2.802473545074463e+00
1.824278869628906e+02 6.838411712646484e+01 2.806604862213135e+00
1.826126251220703e+02 6.765900421142578e+01 3.127470493316650e+00
1.830438842773438e+02 6.844784545898438e+01 2.596952915191650e+00
8.924511718750000e+01 6.944934844970703e+01 2.785836935043335e+00
8.912343597412109e+01 6.877999877929688e+01 2.477078914642334e+00
8.873566436767578e+01 6.933468627929688e+01 3.002729415893555e+00
9.019999694824219e+01 6.930000305175781e+01 2.799999952316284e+00
9.176515960693359e+01 6.878793334960938e+01 2.646818399429321e+00
9.127023315429688e+01 6.970911407470703e+01 2.913038492202759e+00
1.800265808105469e+02 6.894792938232422e+01 2.976837873458862e+00
1.814938964843750e+02 6.931250000000000e+01 2.787771224975586e+00
1.803386993408203e+02 6.957991790771484e+01 2.571605443954468e+00
1.823837280273438e+02 6.927471923828125e+01 2.761765480041504e+00
1.833335113525391e+02 6.930460357666016e+01 2.556056737899780e+00
8.909999847412109e+01 7.040000152587891e+01 2.799999952316284e+00
8.844283294677734e+01 7.018750000000000e+01 3.000364780426025e+00
9.022245025634766e+01 7.031922912597656e+01 2.756075382232666e+00
9.108679199218750e+01 7.032598876953125e+01 2.937904834747315e+00
1.814300079345703e+02 7.029220581054688e+01 2.795886039733887e+00
1.806294555664063e+02 7.037930297851563e+01 2.627297163009644e+00
1.825517883300781e+02 7.044461059570313e+01 2.799999952316284e+00
1.835099487304688e+02 7.059102630615234e+01 2.803053855895996e+00
1.837306671142578e+02 6.983736419677734e+01 3.121122360229492e+00
1.842558288574219e+02 7.039850616455078e+01 2.498075723648071e+00
8.820943450927734e+01 7.168260192871094e+01 2.778636693954468e+00
8.796240234375000e+01 7.091961669921875e+01 2.481322526931763e+00
8.744422149658203e+01 7.149457550048828e+01 3.084319829940796e+00
8.879750061035156e+01 7.118108367919922e+01 2.781981945037842e+00
9.002413940429688e+01 7.166664123535156e+01 3.030688524246216e+00
9.050906372070313e+01 7.113346862792969e+01 2.365177392959595e+00
1.812042846679688e+02 7.116268920898438e+01 3.207992792129517e+00
1.826548614501953e+02 7.146264648437500e+01 2.789753437042236e+00
1.817508239746094e+02 7.175268554687500e+01 2.478021860122681e+00
1.836223602294922e+02 7.158414459228516e+01 2.794092655181885e+00
1.846109161376953e+02 7.177343750000000e+01 2.805477142333984e+00
1.847844238281250e+02 7.097047424316406e+01 3.128665208816528e+00
1.851667938232422e+02 7.154425811767578e+01 2.590522289276123e+00
8.707920837402344e+01 7.276943969726563e+01 2.796155452728272e+00
8.689870452880859e+01 7.204916381835938e+01 2.462496042251587e+00
8.635140991210938e+01 7.260198974609375e+01 3.110073566436768e+00
8.769789123535156e+01 7.229527282714844e+01 2.800133705139160e+00
8.913489532470703e+01 7.293215942382813e+01 2.919597864151001e+00
8.941990661621094e+01 7.236524963378906e+01 2.992280006408691e+00
1.822726898193359e+02 7.235317230224609e+01 3.167573213577271e+00
1.837190246582031e+02 7.269172668457031e+01 2.770634651184082e+00
1.825875244140625e+02 7.305993652343750e+01 2.590572595596314e+00
1.846447601318359e+02 7.262744140625000e+01 2.770485877990723e+00
1.854642639160156e+02 7.241536712646484e+01 2.606974601745606e+00
8.599102020263672e+01 7.398471832275391e+01 2.792939662933350e+00
8.583041381835938e+01 7.317710876464844e+01 2.477125644683838e+00
8.537138366699219e+01 7.392485046386719e+01 2.998647928237915e+00
8.698809814453125e+01 7.376663208007813e+01 2.782505512237549e+00
8.802217102050781e+01 7.352072906494141e+01 2.755403518676758e+00
8.880300140380859e+01 7.382564544677734e+01 2.959248304367065e+00
1.836818084716797e+02 7.366644287109375e+01 2.817269802093506e+00
1.829140014648438e+02 7.386020660400391e+01 2.604188680648804e+00
1.847570953369141e+02 7.372278594970703e+01 2.800821542739868e+00
1.857341461181641e+02 7.389784240722656e+01 2.810016870498657e+00
1.859126129150391e+02 7.315807342529297e+01 3.136067152023315e+00
1.863429870605469e+02 7.394629669189453e+01 2.602461814880371e+00
8.627175140380859e+01 7.520074462890625e+01 2.774756669998169e+00
8.507538604736328e+01 7.478697967529297e+01 3.065856456756592e+00
8.687656402587891e+01 7.477768707275391e+01 2.799999952316284e+00
8.831934356689453e+01 7.441578674316406e+01 2.347326278686523e+00
8.779017639160156e+01 7.499527740478516e+01 3.064511060714722e+00
1.834398956298828e+02 7.450096130371094e+01 3.158707141876221e+00
1.848000030517578e+02 7.480000305175781e+01 2.799999952316284e+00
1.839398498535156e+02 7.503963470458984e+01 2.491326570510864e+00
1.857561645507813e+02 7.483263397216797e+01 2.791550636291504e+00
1.866289672851563e+02 7.480220794677734e+01 2.567726850509644e+00
8.517044067382813e+01 7.632116699218750e+01 2.769622325897217e+00
8.466427612304688e+01 7.531674957275391e+01 2.479218244552612e+00
8.414567565917969e+01 7.589661407470703e+01 3.132560014724731e+00
8.576885223388672e+01 7.582114410400391e+01 2.771527767181397e+00
8.723136138916016e+01 7.556266021728516e+01 2.378765821456909e+00
8.670155334472656e+01 7.609698486328125e+01 3.060494184494019e+00
1.844726104736328e+02 7.530992889404297e+01 2.988808155059815e+00
1.861064910888672e+02 7.569375610351563e+01 2.799999713897705e+00
1.847366638183594e+02 7.616452026367188e+01 2.570634365081787e+00
1.868211364746094e+02 7.617298889160156e+01 2.805270671844482e+00
1.870146331787109e+02 7.536380767822266e+01 3.133409023284912e+00
1.873776702880859e+02 7.594899749755859e+01 2.597852706909180e+00
8.374514770507813e+01 7.715017700195313e+01 2.785533905029297e+00
8.362526702880859e+01 7.648239898681641e+01 2.486763954162598e+00
8.323474121093750e+01 7.703772735595703e+01 2.989367246627808e+00
8.469999694824219e+01 7.700000000000000e+01 2.799999952316284e+00
8.635688018798828e+01 7.644168853759766e+01 2.722784757614136e+00
8.583442687988281e+01 7.725695800781250e+01 2.880799770355225e+00
1.858292694091797e+02 7.690173339843750e+01 2.792168855667114e+00
1.850203399658203e+02 7.696879577636719e+01 2.628883361816406e+00
1.864697265625000e+02 7.746475219726563e+01 2.798239946365356e+00
1.876682739257813e+02 7.681504058837891e+01 2.605384588241577e+00
8.359999847412109e+01 7.809999847412109e+01 2.799999952316284e+00
8.294087219238281e+01 7.789169311523438e+01 2.986306190490723e+00
8.472271728515625e+01 7.801807403564453e+01 2.755653858184815e+00
8.558863830566406e+01 7.801750946044922e+01 2.934941053390503e+00
1.855507812500000e+02 7.777471160888672e+01 3.221055507659912e+00
1.870336151123047e+02 7.813417053222656e+01 2.788578510284424e+00
1.858762969970703e+02 7.850232696533203e+01 2.617361545562744e+00
1.879736633300781e+02 7.823682403564453e+01 2.804926872253418e+00
1.881277923583984e+02 7.753049468994141e+01 3.129584312438965e+00
1.886564025878906e+02 7.810046386718750e+01 2.525465965270996e+00
8.266998291015625e+01 7.943888092041016e+01 2.765734195709229e+00
8.246221923828125e+01 7.864875030517578e+01 2.436158180236816e+00
8.191938018798828e+01 7.940787506103516e+01 2.985848665237427e+00
8.329693603515625e+01 7.888173675537109e+01 2.775063037872315e+00
8.452420043945313e+01 7.936640930175781e+01 3.030597209930420e+00
8.500944519042969e+01 7.883239746093750e+01 2.364764928817749e+00
1.869845123291016e+02 7.915419006347656e+01 2.820476531982422e+00
1.862105102539063e+02 7.934442901611328e+01 2.610129356384277e+00
1.880314331054688e+02 7.925637054443359e+01 2.802479743957520e+00
1.890279388427734e+02 7.940482330322266e+01 2.810513019561768e+00
1.891864166259766e+02 7.867809295654297e+01 3.130254030227661e+00
1.896368713378906e+02 7.945036315917969e+01 2.605733394622803e+00
8.252994537353516e+01 8.032713317871094e+01 2.837177753448486e+00
8.151223754882813e+01 8.024381256103516e+01 3.054266691207886e+00
8.363552856445313e+01 8.063172912597656e+01 2.919250249862671e+00
8.391884613037109e+01 8.006674194335938e+01 2.991665840148926e+00
1.867387542724609e+02 7.999700164794922e+01 3.160228490829468e+00
1.881000061035156e+02 8.030000305175781e+01 2.799999952316284e+00
1.872390136718750e+02 8.053861999511719e+01 2.491598606109619e+00
1.890561218261719e+02 8.033275604248047e+01 2.791550636291504e+00
1.899278717041016e+02 8.030303192138672e+01 2.568424701690674e+00
8.187007141113281e+01 8.182203674316406e+01 2.772082567214966e+00
8.127603149414063e+01 8.080129241943359e+01 2.500751733779907e+00
8.082779693603516e+01 8.139356231689453e+01 3.118887424468994e+00
8.247504425048828e+01 8.124287414550781e+01 2.763771533966065e+00
8.331035614013672e+01 8.152394104003906e+01 2.953404664993286e+00
1.877402343750000e+02 8.105209350585938e+01 2.975339174270630e+00
1.894064941406250e+02 8.119375610351563e+01 2.799999713897705e+00
1.880365905761719e+02 8.166442108154297e+01 2.570643663406372e+00
1.901210784912109e+02 8.167321777343750e+01 2.805154323577881e+00
1.903146362304688e+02 8.086383056640625e+01 3.133526802062988e+00
1.906776428222656e+02 8.144923400878906e+01 2.597712039947510e+00
8.044384002685547e+01 8.264891052246094e+01 2.786198139190674e+00
8.032100677490234e+01 8.198088073730469e+01 2.477283239364624e+00
7.993522644042969e+01 8.253490447998047e+01 3.004194974899292e+00
8.140000152587891e+01 8.250000000000000e+01 2.799999952316284e+00
8.296429443359375e+01 8.198580932617188e+01 2.640397310256958e+00
8.247204589843750e+01 8.290638732910156e+01 2.916168928146362e+00
1.891292572021484e+02 8.240173339843750e+01 2.792168855667114e+00
1.883202819824219e+02 8.246869659423828e+01 2.628950119018555e+00
1.897695465087891e+02 8.296472930908203e+01 2.798429489135742e+00
1.909672241210938e+02 8.231927490234375e+01 2.602636098861694e+00
8.030000305175781e+01 8.359999847412109e+01 2.799999952316284e+00
7.964405059814453e+01 8.338906097412109e+01 3.012551307678223e+00
8.142769622802734e+01 8.351978302001953e+01 2.752793073654175e+00
8.229039001464844e+01 8.352595520019531e+01 2.934572696685791e+00
1.888505706787109e+02 8.327440643310547e+01 3.221707820892334e+00
1.903341369628906e+02 8.363733673095703e+01 2.788440942764282e+00
1.891733093261719e+02 8.400022888183594e+01 2.620705842971802e+00
1.912482299804688e+02 8.379569244384766e+01 2.806611537933350e+00
1.914127655029297e+02 8.305864715576172e+01 3.127956151962280e+00
1.918430175781250e+02 8.384632873535156e+01 2.600920438766480e+00
7.935543060302734e+01 8.493759155273438e+01 2.780701160430908e+00
7.919403839111328e+01 8.414351654052734e+01 2.462380886077881e+00
7.877192687988281e+01 8.493811798095703e+01 2.939512729644775e+00
7.999557495117188e+01 8.439301300048828e+01 2.802091598510742e+00
8.143435668945313e+01 8.502589416503906e+01 2.914525032043457e+00
8.174249267578125e+01 8.437543487548828e+01 2.965795516967773e+00
1.902740173339844e+02 8.468088531494141e+01 2.818918228149414e+00
1.894990234375000e+02 8.484902954101563e+01 2.612062215805054e+00
1.911669006347656e+02 8.474873352050781e+01 2.778121471405029e+00
1.921290740966797e+02 8.470213317871094e+01 2.567477464675903e+00
7.967436218261719e+01 8.619043731689453e+01 2.769652128219605e+00
7.856175231933594e+01 8.579409790039063e+01 2.860553503036499e+00
8.031057739257813e+01 8.572297668457031e+01 2.792905569076538e+00
8.111002349853516e+01 8.592293548583984e+01 2.952772855758667e+00
1.899231719970703e+02 8.537831878662109e+01 3.007702112197876e+00
1.916065063476563e+02 8.559375000000000e+01 2.799999713897705e+00
1.902071380615234e+02 8.607056427001953e+01 2.591101884841919e+00
1.923326416015625e+02 8.604860687255859e+01 2.803487300872803e+00
1.925146331787109e+02 8.526383209228516e+01 3.133353233337402e+00
1.928778228759766e+02 8.584909820556641e+01 2.597675085067749e+00
7.918778228759766e+01 8.680979156494141e+01 2.802260398864746e+00
7.827152252197266e+01 8.660569000244141e+01 2.985250473022461e+00
8.076335906982422e+01 8.638648986816406e+01 2.638942003250122e+00
8.027246093750000e+01 8.730525970458984e+01 2.916425466537476e+00
1.913076171875000e+02 8.685774230957031e+01 2.772487401962280e+00
1.903418884277344e+02 8.703565979003906e+01 2.706899166107178e+00
1.923373107910156e+02 8.690115356445313e+01 2.770665645599365e+00
1.931672515869141e+02 8.671923065185547e+01 2.602606058120728e+00
7.828475189208984e+01 8.827571868896484e+01 2.785539150238037e+00
7.796961212158203e+01 8.742570495605469e+01 2.476364850997925e+00
7.750458526611328e+01 8.820200347900391e+01 3.031075954437256e+00
7.892500305175781e+01 8.779129028320313e+01 2.799999713897705e+00
8.009011077880859e+01 8.792581176757813e+01 2.934790372848511e+00
1.913729553222656e+02 8.795155334472656e+01 2.815102100372315e+00
1.906412506103516e+02 8.814544677734375e+01 2.599769592285156e+00
1.924398956298828e+02 8.802288818359375e+01 2.803315639495850e+00
1.934273529052734e+02 8.818324279785156e+01 2.806632041931152e+00
1.936128387451172e+02 8.745880126953125e+01 3.127530336380005e+00
1.940437927246094e+02 8.824811553955078e+01 2.596916913986206e+00
7.814223480224609e+01 8.915602111816406e+01 2.840384006500244e+00
7.711135101318359e+01 8.904569244384766e+01 3.061936140060425e+00
7.927996826171875e+01 8.944074249267578e+01 2.892047643661499e+00
7.951791381835938e+01 8.883119964599609e+01 2.681723356246948e+00
1.910060882568359e+02 8.866168975830078e+01 2.995584726333618e+00
1.924939727783203e+02 8.911266326904297e+01 2.787719726562500e+00
1.913348999023438e+02 8.936469268798828e+01 2.584724903106690e+00
1.933832092285156e+02 8.907598876953125e+01 2.761351108551025e+00
1.943318023681641e+02 8.910889434814453e+01 2.557432174682617e+00
7.712631988525391e+01 9.034851837158203e+01 2.782127857208252e+00
7.690176391601563e+01 8.963959503173828e+01 2.472036838531494e+00
7.660387420654297e+01 9.025685882568359e+01 2.978904724121094e+00
7.809999847412109e+01 9.020000457763672e+01 2.799999952316284e+00
7.918690490722656e+01 9.026238250732422e+01 2.830936193466187e+00
1.924306640625000e+02 9.009327697753906e+01 2.795280456542969e+00
1.916231994628906e+02 9.018375396728516e+01 2.626138687133789e+00
1.935184326171875e+02 9.027739715576172e+01 2.795222759246826e+00
1.945211181640625e+02 9.048730468750000e+01 2.820120811462402e+00
1.947139129638672e+02 8.966076660156250e+01 3.142426490783691e+00
1.950623168945313e+02 9.026387786865234e+01 2.625831127166748e+00
7.700000000000000e+01 9.130000305175781e+01 2.799999952316284e+00
7.634249114990234e+01 9.128320312500000e+01 2.884995460510254e+00
7.812823486328125e+01 9.120761108398438e+01 2.746529102325440e+00
7.898135375976563e+01 9.114349365234375e+01 2.895869731903076e+00
1.921551361083984e+02 9.099199676513672e+01 2.982650041580200e+00
1.936215209960938e+02 9.140010833740234e+01 2.775341987609863e+00
1.924406433105469e+02 9.179022216796875e+01 2.689613819122315e+00
1.945476989746094e+02 9.136708831787109e+01 2.792765140533447e+00
1.952180938720703e+02 9.134947967529297e+01 2.755819559097290e+00
7.700816345214844e+01 9.240764617919922e+01 2.819962024688721e+00
7.600135040283203e+01 9.230502319335938e+01 3.018719911575317e+00
7.818089294433594e+01 9.273603820800781e+01 2.889305114746094e+00
7.843029022216797e+01 9.209259796142578e+01 2.656740427017212e+00
1.936000061035156e+02 9.240000152587891e+01 2.799999952316284e+00
1.925158843994141e+02 9.251110839843750e+01 2.740067243576050e+00
1.945415954589844e+02 9.241888427734375e+01 2.793928623199463e+00
1.952605133056641e+02 9.238388061523438e+01 2.775104284286499e+00
7.602535247802734e+01 9.364733886718750e+01 2.778567075729370e+00
7.579779815673828e+01 9.292922973632813e+01 2.455884933471680e+00
7.550244140625000e+01 9.355724334716797e+01 2.966660261154175e+00
7.700000000000000e+01 9.350000000000000e+01 2.799999952316284e+00
7.808678436279297e+01 9.356162261962891e+01 2.830424070358276e+00
1.936000061035156e+02 9.350000000000000e+01 2.799999952316284e+00
1.927279510498047e+02 9.336775970458984e+01 2.676182985305786e+00
1.942411193847656e+02 9.392951202392578e+01 2.788745880126953e+00
1.954019470214844e+02 9.325665283203125e+01 2.654486179351807e+00
7.590000152587891e+01 9.460000610351563e+01 2.799999952316284e+00
7.523129272460938e+01 9.463541412353516e+01 2.842488050460815e+00
7.702770233154297e+01 9.450814819335938e+01 2.746500968933106e+00
7.788063812255859e+01 9.444377136230469e+01 2.895767211914063e+00
1.933064727783203e+02 9.414680480957031e+01 3.189187526702881e+00
1.947347564697266e+02 9.463809967041016e+01 2.788640499114990e+00
1.935264892578125e+02 9.501319122314453e+01 2.646651506423950e+00
1.956524353027344e+02 9.478888702392578e+01 2.819306850433350e+00
1.958143920898438e+02 9.404171752929688e+01 3.144129037857056e+00
1.962116394042969e+02 9.485854339599609e+01 2.658835649490356e+00
7.589316558837891e+01 9.570549011230469e+01 2.803414344787598e+00
7.492620849609375e+01 9.563529968261719e+01 2.846630811691284e+00
7.708583068847656e+01 9.603666687011719e+01 2.887606382369995e+00
7.732833099365234e+01 9.539604187011719e+01 2.632699489593506e+00
1.947000122070313e+02 9.570000457763672e+01 2.799999952316284e+00
1.936147460937500e+02 9.579967498779297e+01 2.743540525436401e+00
1.956837768554688e+02 9.572666168212891e+01 2.795758724212647e+00
1.963363647460938e+02 9.572805023193359e+01 2.751649379730225e+00
7.587152099609375e+01 9.670238494873047e+01 2.817944526672363e+00
7.486315917968750e+01 9.623263549804688e+01 3.021577596664429e+00
7.701225280761719e+01 9.687413024902344e+01 2.819797039031982e+00
1.947000122070313e+02 9.680000305175781e+01 2.799999952316284e+00
1.938274078369141e+02 9.666386413574219e+01 2.677145004272461e+00
1.953408966064453e+02 9.722991943359375e+01 2.788662672042847e+00
1.964956970214844e+02 9.656578063964844e+01 2.648821115493774e+00
7.493428802490234e+01 9.814110565185547e+01 2.776859283447266e+00
7.466635131835938e+01 9.731661987304688e+01 2.453260183334351e+00
7.434690093994141e+01 9.814369201660156e+01 2.931350946426392e+00
7.562823486328125e+01 9.769885253906250e+01 2.799999713897705e+00
7.696066284179688e+01 9.789340972900391e+01 2.821168661117554e+00
1.944271087646484e+02 9.750275421142578e+01 3.024136066436768e+00
1.958346862792969e+02 9.793809509277344e+01 2.788632392883301e+00
1.946265106201172e+02 9.831336975097656e+01 2.646669626235962e+00
1.967522888183594e+02 9.808909606933594e+01 2.819221496582031e+00
1.969135589599609e+02 9.734294128417969e+01 3.143381834030151e+00
1.973114166259766e+02 9.815892791748047e+01 2.658731460571289e+00
7.527272033691406e+01 9.939970397949219e+01 2.772742033004761e+00
7.414609527587891e+01 9.903765106201172e+01 2.831633329391480e+00
7.591393280029297e+01 9.890135192871094e+01 2.783380270004273e+00
7.671544647216797e+01 9.902896118164063e+01 2.914678812026978e+00
1.958000030517578e+02 9.900000000000000e+01 2.799999952316284e+00
1.947149658203125e+02 9.910054779052734e+01 2.743539810180664e+00
1.967837677001953e+02 9.902666473388672e+01 2.795757770538330e+00
1.974363098144531e+02 9.902809143066406e+01 2.751633882522583e+00
7.476433563232422e+01 1.000784072875977e+02 2.800000190734863e+00
7.385349273681641e+01 1.000245285034180e+02 2.855560064315796e+00
7.634102630615234e+01 9.959440612792969e+01 2.437841653823853e+00
7.599695587158203e+01 1.002978515625000e+02 2.914032459259033e+00
1.958000030517578e+02 1.001000061035156e+02 2.799999952316284e+00
1.949279937744141e+02 9.996518707275391e+01 2.677073717117310e+00
1.964409179687500e+02 1.005299301147461e+02 2.788617849349976e+00
1.975956726074219e+02 9.986544799804688e+01 2.649358749389648e+00
7.479699707031250e+01 1.011837692260742e+02 2.830327987670898e+00
7.371002197265625e+01 1.010884933471680e+02 3.026484251022339e+00
7.591742706298828e+01 1.012694473266602e+02 2.826003551483154e+00
1.954494171142578e+02 1.008538513183594e+02 3.229007244110107e+00
1.969342193603516e+02 1.012366409301758e+02 2.788661956787109e+00
1.957716522216797e+02 1.015913391113281e+02 2.622083425521851e+00
1.978662872314453e+02 1.013898391723633e+02 2.821249961853027e+00
1.980148925781250e+02 1.006443862915039e+02 3.150608777999878e+00
1.984354705810547e+02 1.014537506103516e+02 2.662542104721069e+00
7.381999206542969e+01 1.024423217773438e+02 2.780162811279297e+00
7.356810760498047e+01 1.017169876098633e+02 2.463993310928345e+00
7.331362152099609e+01 1.023457183837891e+02 2.969629287719727e+00
7.480000305175781e+01 1.023000030517578e+02 2.799999952316284e+00
7.589888763427734e+01 1.023135910034180e+02 2.804513931274414e+00
1.968919372558594e+02 1.022749786376953e+02 2.820588588714600e+00
1.960982666015625e+02 1.024449157714844e+02 2.612675666809082e+00
1.978614044189453e+02 1.023669509887695e+02 2.791559934616089e+00
1.986388092041016e+02 1.022926177978516e+02 2.735308885574341e+00
7.369999694824219e+01 1.034000015258789e+02 2.799999952316284e+00
7.318019866943359e+01 1.034377593994141e+02 2.836297512054443e+00
7.480000305175781e+01 1.034000015258789e+02 2.799999952316284e+00
7.586136627197266e+01 1.033977508544922e+02 2.794737577438355e+00
1.965441589355469e+02 1.028273468017578e+02 3.122219562530518e+00
1.979541931152344e+02 1.033887557983398e+02 2.744800090789795e+00
1.968029174804688e+02 1.036537322998047e+02 2.597166776657105e+00
1.989316558837891e+02 1.030904769897461e+02 2.619088411331177e+00
7.379994201660156e+01 1.044857025146484e+02 2.803123950958252e+00
7.314244079589844e+01 1.044719161987305e+02 2.828871726989746e+00
7.480000305175781e+01 1.045000000000000e+02 2.799999952316284e+00
7.586908721923828e+01 1.044842987060547e+02 2.809286594390869e+00
1.979704895019531e+02 1.044225387573242e+02 2.780480861663818e+00
1.968918304443359e+02 1.046261291503906e+02 2.740393161773682e+00
1.989643096923828e+02 1.046662597656250e+02 2.818403959274292e+00
1.991721343994141e+02 1.037994613647461e+02 2.771679639816284e+00
1.995355072021484e+02 1.047549209594727e+02 2.659648180007935e+00
7.369999694824219e+01 1.056000061035156e+02 2.799999952316284e+00
7.300625610351563e+01 1.053343048095703e+02 2.956270694732666e+00
7.483003234863281e+01 1.055036010742188e+02 2.744505167007446e+00
7.567974090576172e+01 1.054187622070313e+02 2.886749029159546e+00
1.979831695556641e+02 1.055885772705078e+02 2.795316219329834e+00
1.969289093017578e+02 1.056146316528320e+02 2.776164293289185e+00
1.990048522949219e+02 1.056198577880859e+02 2.797776222229004e+00
1.996413726806641e+02 1.056488494873047e+02 2.765105962753296e+00
7.274280548095703e+01 1.069244308471680e+02 2.779533147811890e+00
7.258812713623047e+01 1.061315460205078e+02 2.452260971069336e+00
7.219794464111328e+01 1.069453430175781e+02 2.933565616607666e+00
7.339500427246094e+01 1.064001846313477e+02 2.803790092468262e+00
7.488659667968750e+01 1.070351104736328e+02 2.886684417724609e+00
7.513583374023438e+01 1.063774948120117e+02 2.609260559082031e+00
1.980000152587891e+02 1.067000045776367e+02 2.799999952316284e+00
1.971316986083984e+02 1.065415496826172e+02 2.687077045440674e+00
1.986471862792969e+02 1.071298217773438e+02 2.788487195968628e+00
1.997864379882813e+02 1.066468734741211e+02 2.749457836151123e+00
7.271450805664063e+01 1.078267517089844e+02 2.801054000854492e+00
7.208168029785156e+01 1.078464050292969e+02 2.831061363220215e+00
7.369999694824219e+01 1.078000030517578e+02 2.799999952316284e+00
7.481364440917969e+01 1.078751220703125e+02 2.819142341613770e+00
1.976697845458984e+02 1.074898300170898e+02 2.977135896682739e+00
1.991000061035156e+02 1.078000030517578e+02 2.799999952316284e+00
1.979362487792969e+02 1.082867202758789e+02 2.696965694427490e+00
2.000201263427734e+02 1.073973846435547e+02 2.637263536453247e+00
7.264521026611328e+01 1.088430862426758e+02 2.800000190734863e+00
7.203602600097656e+01 1.088567428588867e+02 2.848516225814819e+00
7.369999694824219e+01 1.089000015258789e+02 2.799999952316284e+00
7.456106567382813e+01 1.088441085815430e+02 2.649855375289917e+00
1.995032196044922e+02 1.085782165527344e+02 2.791287899017334e+00
1.979898681640625e+02 1.090148086547852e+02 2.754885196685791e+00
2.000576477050781e+02 1.091407699584961e+02 2.817878007888794e+00
2.003195953369141e+02 1.083189315795898e+02 3.143258571624756e+00
2.005973205566406e+02 1.089514465332031e+02 2.640080451965332e+00
7.270887756347656e+01 1.099349212646484e+02 2.827170133590698e+00
7.186039733886719e+01 1.099207992553711e+02 3.019926786422730e+00
7.369999694824219e+01 1.100000076293945e+02 2.799999952316284e+00
7.476957702636719e+01 1.099869766235352e+02 2.809811353683472e+00
1.990104370117188e+02 1.099224243164063e+02 2.786924362182617e+00
1.980446319580078e+02 1.100123596191406e+02 2.766508579254150e+00
2.000228881835938e+02 1.100376586914063e+02 2.788561344146729e+00
2.007485961914063e+02 1.100181961059570e+02 2.720526695251465e+00
7.165394592285156e+01 1.112580566406250e+02 2.782463312149048e+00
7.148789215087891e+01 1.105357513427734e+02 2.468705654144287e+00
7.113809967041016e+01 1.111566925048828e+02 2.983033180236816e+00
7.264193725585938e+01 1.111139907836914e+02 2.788726568222046e+00
7.373940277099609e+01 1.109854431152344e+02 2.738599777221680e+00
7.457987213134766e+01 1.109193954467773e+02 2.886828899383545e+00
1.990522766113281e+02 1.110507202148438e+02 2.824782848358154e+00
1.983096466064453e+02 1.111657638549805e+02 2.646038293838501e+00
1.999745941162109e+02 1.111137695312500e+02 2.785660743713379e+00
2.009497528076172e+02 1.110631103515625e+02 2.576983451843262e+00
7.153237152099609e+01 1.121847991943359e+02 2.807828903198242e+00
7.096404266357422e+01 1.121977996826172e+02 2.883362531661987e+00
7.260733032226563e+01 1.122593994140625e+02 2.810843706130981e+00
7.378636169433594e+01 1.125349273681641e+02 2.886716604232788e+00
7.403553771972656e+01 1.118781967163086e+02 2.613551616668701e+00
1.987195434570313e+02 1.117363662719727e+02 3.018572807312012e+00
2.004064941406250e+02 1.119937591552734e+02 2.799999713897705e+00
1.990035705566406e+02 1.124553146362305e+02 2.596674442291260e+00
2.011335144042969e+02 1.124605560302734e+02 2.819001674652100e+00
2.013169097900391e+02 1.116534500122070e+02 3.148500919342041e+00
2.016647338867188e+02 1.122605133056641e+02 2.639873504638672e+00
7.159140014648438e+01 1.132542266845703e+02 2.829004526138306e+00
7.076522827148438e+01 1.132264862060547e+02 3.024797916412354e+00
7.259999847412109e+01 1.133000030517578e+02 2.799999952316284e+00
7.371234130859375e+01 1.133737640380859e+02 2.819630622863770e+00
2.000691528320313e+02 1.132582550048828e+02 2.772653579711914e+00
1.990920715332031e+02 1.134301681518555e+02 2.738765478134155e+00
2.011156005859375e+02 1.133270492553711e+02 2.787635564804077e+00
2.018424987792969e+02 1.133192596435547e+02 2.722819328308106e+00
7.053892517089844e+01 1.145422821044922e+02 2.782974720001221e+00
7.039142608642578e+01 1.138324737548828e+02 2.469179153442383e+00
7.004312896728516e+01 1.144455413818359e+02 2.982269525527954e+00
7.150000000000000e+01 1.144000015258789e+02 2.799999952316284e+00
7.259999847412109e+01 1.144000015258789e+02 2.799999952316284e+00
7.366066741943359e+01 1.143933258056641e+02 2.821140289306641e+00
2.001281433105469e+02 1.143485412597656e+02 2.793769121170044e+00
1.991285552978516e+02 1.144151000976563e+02 2.776297807693481e+00
2.010751953125000e+02 1.143045043945313e+02 2.772667884826660e+00
2.020485076904297e+02 1.143630142211914e+02 2.586420536041260e+00
7.040000152587891e+01 1.155000076293945e+02 2.799999952316284e+00
6.988564300537109e+01 1.155364151000977e+02 2.839415788650513e+00
7.193565368652344e+01 1.158930511474609e+02 2.772742033004761e+00
7.263336181640625e+01 1.153727569580078e+02 2.768935203552246e+00
7.341544342041016e+01 1.155289459228516e+02 2.914675474166870e+00
2.001250915527344e+02 1.153682403564453e+02 2.806615114212036e+00
1.993296356201172e+02 1.153416748046875e+02 2.689261436462402e+00
2.012179870605469e+02 1.155754470825195e+02 2.796016216278076e+00
2.022160491943359e+02 1.157844161987305e+02 2.818223476409912e+00
2.024163513183594e+02 1.149528961181641e+02 3.147763729095459e+00
2.027640533447266e+02 1.155605239868164e+02 2.622707843780518e+00
7.051081848144531e+01 1.165606765747070e+02 2.805054903030396e+00
6.984597015380859e+01 1.165627136230469e+02 2.838089466094971e+00
7.150000000000000e+01 1.166000061035156e+02 2.799999952316284e+00
7.304093933105469e+01 1.160945510864258e+02 2.437686681747437e+00
7.269700622558594e+01 1.167976760864258e+02 2.914047241210938e+00
1.999021606445313e+02 1.162054061889648e+02 3.071197748184204e+00
2.013124389648438e+02 1.166931686401367e+02 2.774720191955566e+00
2.001250457763672e+02 1.170513992309570e+02 2.634283065795898e+00
2.022352142333984e+02 1.166540985107422e+02 2.785605430603027e+00
2.029425659179688e+02 1.166200332641602e+02 2.712168455123901e+00
7.048716735839844e+01 1.175070190429688e+02 2.826897621154785e+00
6.971154785156250e+01 1.174158935546875e+02 2.975340366363525e+00
7.151342010498047e+01 1.176827239990234e+02 2.805520534515381e+00
7.261743164062500e+01 1.177694168090820e+02 2.826003551483154e+00
2.012644348144531e+02 1.176905136108398e+02 2.793780326843262e+00
2.001889495849609e+02 1.178281784057617e+02 2.750698328018189e+00
2.022415771484375e+02 1.176330261230469e+02 2.783658027648926e+00
2.031480255126953e+02 1.176608047485352e+02 2.573692560195923e+00
6.944223022460938e+01 1.190227279663086e+02 2.780407428741455e+00
6.928919982910156e+01 1.182278060913086e+02 2.460258007049561e+00
6.889838409423828e+01 1.190449600219727e+02 2.934717416763306e+00
7.010034179687500e+01 1.184874649047852e+02 2.804166316986084e+00
7.150000000000000e+01 1.188000030517578e+02 2.799999952316284e+00
7.259889984130859e+01 1.188135070800781e+02 2.804513931274414e+00
2.012087402343750e+02 1.187126617431641e+02 2.794678211212158e+00
2.002059783935547e+02 1.188290023803711e+02 2.787397384643555e+00
2.025995788574219e+02 1.185899505615234e+02 2.799999952316284e+00
2.033373718261719e+02 1.190597229003906e+02 2.822697639465332e+00
2.035165405273438e+02 1.182527465820313e+02 3.148104906082153e+00
2.038636932373047e+02 1.188601531982422e+02 2.642900705337524e+00
6.940789794921875e+01 1.199351654052734e+02 2.800954818725586e+00
6.878221130371094e+01 1.199501876831055e+02 2.828700304031372e+00
7.040000152587891e+01 1.199000015258789e+02 2.799999952316284e+00
7.150000000000000e+01 1.199000015258789e+02 2.799999952316284e+00
7.254854583740234e+01 1.198974838256836e+02 2.812509536743164e+00
2.012915649414063e+02 1.198908615112305e+02 2.799648284912109e+00
2.002317962646484e+02 1.198903350830078e+02 2.786053657531738e+00
2.024000091552734e+02 1.199000015258789e+02 2.799999952316284e+00
2.033464660644531e+02 1.199471282958984e+02 2.797268867492676e+00
2.040179443359375e+02 1.199466857910156e+02 2.760675668716431e+00
6.930000305175781e+01 1.210000076293945e+02 2.799999952316284e+00
6.875736236572266e+01 1.210096359252930e+02 2.805399179458618e+00
7.040000152587891e+01 1.210000076293945e+02 2.799999952316284e+00
7.150000000000000e+01 1.210000076293945e+02 2.799999952316284e+00
7.259295654296875e+01 1.209991149902344e+02 2.800527572631836e+00
2.013000030517578e+02 1.210000076293945e+02 2.799999952316284e+00
2.004319305419922e+02 1.208335876464844e+02 2.688956737518311e+00
2.019854125976563e+02 1.214285049438477e+02 2.788848876953125e+00
2.033374176025391e+02 1.210139923095703e+02 2.794692516326904e+00
2.040607452392578e+02 1.209846725463867e+02 2.776190042495728e+00
6.938021087646484e+01 1.221000061035156e+02 2.799999952316284e+00
6.875122070312500e+01 1.221016006469727e+02 2.800712108612061e+00
7.040000152587891e+01 1.221000061035156e+02 2.799999952316284e+00
7.150000000000000e+01 1.221000061035156e+02 2.799999952316284e+00
7.241213226318359e+01 1.220349884033203e+02 2.766807317733765e+00
2.010061645507813e+02 1.216451416015625e+02 3.192077636718750e+00
2.024029541015625e+02 1.221953964233398e+02 2.775266170501709e+00
2.012220001220703e+02 1.225136413574219e+02 2.648159742355347e+00
2.033646240234375e+02 1.220716247558594e+02 2.777303218841553e+00
2.042023925781250e+02 1.218585510253906e+02 2.654730081558228e+00
6.930000305175781e+01 1.232000045776367e+02 2.799999952316284e+00
6.875000000000000e+01 1.232000045776367e+02 2.799999952316284e+00
7.083565521240234e+01 1.235930480957031e+02 2.772742033004761e+00
7.153402709960938e+01 1.230725097656250e+02 2.768712043762207e+00
7.231471252441406e+01 1.232264022827148e+02 2.914182662963867e+00
2.024000091552734e+02 1.232000045776367e+02 2.799999952316284e+00
2.012897796630859e+02 1.233145141601563e+02 2.754889488220215e+00
2.035000152587891e+02 1.232000045776367e+02 2.799999952316284e+00
2.044503479003906e+02 1.233815002441406e+02 2.821742534637451e+00
2.046144104003906e+02 1.226421585083008e+02 3.144191980361939e+00
2.050083770751953e+02 1.234622268676758e+02 2.661260128021240e+00
6.939944458007813e+01 1.242831115722656e+02 2.800214767456055e+00
6.875000762939453e+01 1.242961502075195e+02 2.802575826644898e+00
7.040000152587891e+01 1.243000030517578e+02 2.799999952316284e+00
7.194007873535156e+01 1.237943801879883e+02 2.437616109848023e+00
7.159696960449219e+01 1.244975967407227e+02 2.914195299148560e+00
2.023441772460938e+02 1.242420501708984e+02 2.800081729888916e+00
2.013445892333984e+02 1.243122024536133e+02 2.766516923904419e+00
2.035000152587891e+02 1.243000030517578e+02 2.799999952316284e+00
2.045091552734375e+02 1.243140716552734e+02 2.798291206359863e+00
2.051193695068359e+02 1.243542327880859e+02 2.768936872482300e+00
6.934506225585938e+01 1.253428344726563e+02 2.800000190734863e+00
6.872868347167969e+01 1.253469009399414e+02 2.843097686767578e+00
7.040000152587891e+01 1.254000015258789e+02 2.799999952316284e+00
7.151742553710938e+01 1.254693832397461e+02 2.826002120971680e+00
2.023792266845703e+02 1.253482818603516e+02 2.827891111373901e+00
2.016095733642578e+02 1.254650650024414e+02 2.646263122558594e+00
2.034127197265625e+02 1.254546508789063e+02 2.803873538970947e+00
2.044415893554688e+02 1.254128417968750e+02 2.798452854156494e+00
2.051456298828125e+02 1.254075164794922e+02 2.791757345199585e+00
6.939174652099609e+01 1.264451141357422e+02 2.826534509658814e+00
6.855950164794922e+01 1.264180374145508e+02 3.018981218338013e+00
7.040000152587891e+01 1.265000076293945e+02 2.799999952316284e+00
7.149890136718750e+01 1.265135040283203e+02 2.804513692855835e+00
2.020843811035156e+02 1.261982269287109e+02 2.942414283752441e+00
2.034855651855469e+02 1.265374298095703e+02 2.774104595184326e+00
2.023028717041016e+02 1.267471313476563e+02 2.599416494369507e+00
2.044539794921875e+02 1.264980468750000e+02 2.794317245483398e+00
2.051653442382813e+02 1.264772186279297e+02 2.782197713851929e+00
6.833664703369141e+01 1.277394714355469e+02 2.782783031463623e+00
6.818929290771484e+01 1.270296783447266e+02 2.468155145645142e+00
6.784284210205078e+01 1.276451873779297e+02 2.982023477554321e+00
6.928004455566406e+01 1.275735015869141e+02 2.799025774002075e+00
7.040000152587891e+01 1.276000061035156e+02 2.799999952316284e+00
7.144854736328125e+01 1.275974884033203e+02 2.812509775161743e+00
2.033661041259766e+02 1.275599899291992e+02 2.770871639251709e+00
2.023877410888672e+02 1.277256317138672e+02 2.741760253906250e+00
2.044488220214844e+02 1.275464172363281e+02 2.777432918548584e+00
2.053036346435547e+02 1.273567962646484e+02 2.655697584152222e+00
6.819999694824219e+01 1.286999969482422e+02 2.799999952316284e+00
6.768775177001953e+01 1.287420501708984e+02 2.835646629333496e+00
6.930000305175781e+01 1.286999969482422e+02 2.799999952316284e+00
7.040000152587891e+01 1.286999969482422e+02 2.799999952316284e+00
7.149295806884766e+01 1.286991119384766e+02 2.800527572631836e+00
2.034666442871094e+02 1.286764831542969e+02 2.795027256011963e+00
2.024046630859375e+02 1.287288513183594e+02 2.787419795989990e+00
2.046012268066406e+02 1.286736450195313e+02 2.801759481430054e+00
2.055505065917969e+02 1.288779754638672e+02 2.821985721588135e+00
2.057145690917969e+02 1.281419372558594e+02 3.144309997558594e+00
2.061084442138672e+02 1.289621582031250e+02 2.661274671554565e+00
6.828038787841797e+01 1.298001861572266e+02 2.800172805786133e+00
6.765739440917969e+01 1.298082427978516e+02 2.806104421615601e+00
6.930000305175781e+01 1.298000030517578e+02 2.799999952316284e+00
7.040000152587891e+01 1.298000030517578e+02 2.799999952316284e+00
7.131212615966797e+01 1.297349853515625e+02 2.766805887222290e+00
2.034441833496094e+02 1.297420501708984e+02 2.800081729888916e+00
2.024482574462891e+02 1.297911529541016e+02 2.775381565093994e+00
2.046000061035156e+02 1.298000030517578e+02 2.799999952316284e+00
2.056091613769531e+02 1.298140716552734e+02 2.798291206359863e+00
2.062194061279297e+02 1.298542175292969e+02 2.768939018249512e+00
6.819999694824219e+01 1.308999938964844e+02 2.799999952316284e+00
6.765131378173828e+01 1.309012298583984e+02 2.800908803939819e+00
6.973565673828125e+01 1.312930450439453e+02 2.772742033004761e+00
7.043402862548828e+01 1.307724914550781e+02 2.768712043762207e+00
7.121471405029297e+01 1.309263916015625e+02 2.914182662963867e+00
2.034793090820313e+02 1.308478851318359e+02 2.828039646148682e+00
2.027102355957031e+02 1.309615631103516e+02 2.647576808929443e+00
2.045127258300781e+02 1.309546051025391e+02 2.803883790969849e+00
2.055415954589844e+02 1.309128417968750e+02 2.798453807830811e+00
2.062456512451172e+02 1.309075012207031e+02 2.791757583618164e+00
6.829943847656250e+01 1.319831390380859e+02 2.800224304199219e+00
6.765000915527344e+01 1.319963684082031e+02 2.802692413330078e+00
6.930000305175781e+01 1.320000000000000e+02 2.799999952316284e+00
7.084008026123047e+01 1.314943695068359e+02 2.437617063522339e+00
7.049697113037109e+01 1.321975860595703e+02 2.914195775985718e+00
2.031211700439453e+02 1.315637512207031e+02 2.992235183715820e+00
2.045855560302734e+02 1.320374145507813e+02 2.774105072021484e+00
2.034029235839844e+02 1.322469177246094e+02 2.599455595016480e+00
2.055539855957031e+02 1.319980468750000e+02 2.794317245483398e+00
2.062653503417969e+02 1.319772186279297e+02 2.782197713851929e+00
6.824506378173828e+01 1.330428314208984e+02 2.800000190734863e+00
6.762873077392578e+01 1.330469512939453e+02 2.843106746673584e+00
6.930000305175781e+01 1.331000061035156e+02 2.799999952316284e+00
7.041741180419922e+01 1.331694183349609e+02 2.826002120971680e+00
2.044665069580078e+02 1.330610046386719e+02 2.770910501480103e+00
2.034873504638672e+02 1.332253723144531e+02 2.741804599761963e+00
2.055487365722656e+02 1.330487670898438e+02 2.777285099029541e+00
2.064036407470703e+02 1.328567962646484e+02 2.655697584152222e+00
6.829174804687500e+01 1.341451110839844e+02 2.826534509658814e+00
6.745951080322266e+01 1.341180419921875e+02 3.018982172012329e+00
6.930000305175781e+01 1.341999969482422e+02 2.799999952316284e+00
7.039888000488281e+01 1.342135772705078e+02 2.804513692855835e+00
2.045752105712891e+02 1.341851043701172e+02 2.796105384826660e+00
2.035027923583984e+02 1.342291870117188e+02 2.788148641586304e+00
2.056968688964844e+02 1.341717987060547e+02 2.803624629974365e+00
2.066503295898438e+02 1.343789062500000e+02 2.822041511535645e+00
2.068145751953125e+02 1.336419219970703e+02 3.144309997558594e+00
2.072085571289063e+02 1.344616699218750e+02 2.661137580871582e+00
6.723664855957031e+01 1.354394683837891e+02 2.782783031463623e+00
6.708930206298828e+01 1.347296752929688e+02 2.468155384063721e+00
6.674284362792969e+01 1.353451843261719e+02 2.982023477554321e+00
6.818004608154297e+01 1.352734985351563e+02 2.799025774002075e+00
6.930000305175781e+01 1.353000030517578e+02 2.799999952316284e+00
7.036136627197266e+01 1.352977600097656e+02 2.794736623764038e+00
2.045434570312500e+02 1.352436218261719e+02 2.799456596374512e+00
2.035090637207031e+02 1.353059844970703e+02 2.796928405761719e+00
2.057000122070313e+02 1.353000030517578e+02 2.799999952316284e+00
2.067106323242188e+02 1.353136901855469e+02 2.798295021057129e+00
2.073203735351563e+02 1.353523406982422e+02 2.766762733459473e+00
6.709999847412109e+01 1.363999938964844e+02 2.799999952316284e+00
6.658774566650391e+01 1.364420318603516e+02 2.835646629333496e+00
6.819999694824219e+01 1.363999938964844e+02 2.799999952316284e+00
6.930000305175781e+01 1.363999938964844e+02 2.799999952316284e+00
7.036908721923828e+01 1.363842926025391e+02 2.809286594390869e+00
2.045918579101563e+02 1.363908538818359e+02 2.799676418304443e+00
2.035324096679688e+02 1.363858489990234e+02 2.787760972976685e+00
2.057000122070313e+02 1.363999938964844e+02 2.799999952316284e+00
2.066488952636719e+02 1.363928375244141e+02 2.793329715728760e+00
2.073704071044922e+02 1.363766479492188e+02 2.756013631820679e+00
6.719206237792969e+01 1.375043182373047e+02 2.799686908721924e+00
6.655738830566406e+01 1.375082397460938e+02 2.806104421615601e+00
6.830090332031250e+01 1.375651855468750e+02 2.781638622283936e+00
6.934088897705078e+01 1.374111480712891e+02 2.742520809173584e+00
7.017974090576172e+01 1.373187561035156e+02 2.886749029159546e+00
2.046000061035156e+02 1.375000000000000e+02 2.799999952316284e+00
2.037321472167969e+02 1.373325958251953e+02 2.689233064651489e+00
2.052808837890625e+02 1.379274749755859e+02 2.788849115371704e+00
2.066352996826172e+02 1.374523620605469e+02 2.786235332489014e+00
2.075531921386719e+02 1.374552307128906e+02 2.582709312438965e+00
6.709999847412109e+01 1.386000061035156e+02 2.799999952316284e+00
6.655131530761719e+01 1.386012420654297e+02 2.800908803939819e+00
6.821451568603516e+01 1.386437072753906e+02 2.807789802551270e+00
6.938661193847656e+01 1.389350891113281e+02 2.886684417724609e+00
6.963571929931641e+01 1.382777252197266e+02 2.611063480377197e+00
2.042702789306641e+02 1.382895050048828e+02 2.978098630905151e+00
2.057276458740234e+02 1.386885070800781e+02 2.775419235229492e+00
2.045376892089844e+02 1.390971069335938e+02 2.696558237075806e+00
2.070017395019531e+02 1.383927307128906e+02 2.799999952316284e+00
2.077375488281250e+02 1.388607025146484e+02 2.822923898696899e+00
2.079173736572266e+02 1.380519409179688e+02 3.149706125259399e+00
2.082640228271484e+02 1.386600952148438e+02 2.643464088439941e+00
6.719944000244141e+01 1.396831359863281e+02 2.800224304199219e+00
6.655000305175781e+01 1.396963653564453e+02 2.802692413330078e+00
6.819999694824219e+01 1.396999969482422e+02 2.799999952316284e+00
6.931367492675781e+01 1.397750549316406e+02 2.819141626358032e+00
2.056978759765625e+02 1.397105102539063e+02 2.794746398925781e+00
2.045878753662109e+02 1.398148956298828e+02 2.755619287490845e+00
2.068000030517578e+02 1.396999969482422e+02 2.799999952316284e+00
2.077529907226563e+02 1.397458648681641e+02 2.797928094863892e+00
2.084151763916016e+02 1.397489624023438e+02 2.762745857238770e+00
6.714506530761719e+01 1.407428283691406e+02 2.800000190734863e+00
6.652873229980469e+01 1.407469482421875e+02 2.843106746673584e+00
6.819999694824219e+01 1.408000030517578e+02 2.799999952316284e+00
6.929813385009766e+01 1.408202056884766e+02 2.803697586059570e+00
2.056426696777344e+02 1.407495117187500e+02 2.797012805938721e+00
2.046023559570313e+02 1.408286285400391e+02 2.789148330688477e+00
2.068000030517578e+02 1.408000030517578e+02 2.799999952316284e+00
2.077514495849609e+02 1.408033294677734e+02 2.796822547912598e+00
2.084443054199219e+02 1.408078613281250e+02 2.791241645812988e+00
6.719174957275391e+01 1.418451080322266e+02 2.826534509658814e+00
6.635951232910156e+01 1.418180389404297e+02 3.018982172012329e+00
6.819999694824219e+01 1.418999938964844e+02 2.799999952316284e+00
6.929432678222656e+01 1.419025878906250e+02 2.800486803054810e+00
2.056748657226563e+02 1.418753814697266e+02 2.799325466156006e+00
2.046056976318359e+02 1.419053649902344e+02 2.797357797622681e+00
2.068000030517578e+02 1.418999938964844e+02 2.799999952316284e+00
2.077471160888672e+02 1.418874511718750e+02 2.794005393981934e+00
2.084760742187500e+02 1.418685607910156e+02 2.761270523071289e+00
6.613665771484375e+01 1.431394653320313e+02 2.782783031463623e+00
6.598929595947266e+01 1.424296722412109e+02 2.468155384063721e+00
6.564284515380859e+01 1.430451812744141e+02 2.982023477554321e+00
6.708004760742188e+01 1.429735107421875e+02 2.799025774002075e+00
6.819999694824219e+01 1.430000000000000e+02 2.799999952316284e+00
6.905394744873047e+01 1.427716674804688e+02 3.182193040847778e+00
2.056441955566406e+02 1.429420318603516e+02 2.800081729888916e+00
2.046485748291016e+02 1.429850311279297e+02 2.777114152908325e+00
2.068000030517578e+02 1.430000000000000e+02 2.799999952316284e+00
2.077514038085938e+02 1.429336090087891e+02 2.787012577056885e+00
2.086541442871094e+02 1.429537506103516e+02 2.583410024642944e+00
6.600000000000000e+01 1.441000061035156e+02 2.799999952316284e+00
6.548763275146484e+01 1.441416473388672e+02 2.835845947265625e+00
6.709999847412109e+01 1.441000061035156e+02 2.799999952316284e+00
6.819999694824219e+01 1.441000061035156e+02 2.799999952316284e+00
6.927064514160156e+01 1.440676879882813e+02 2.816634654998779e+00
2.056793060302734e+02 1.440476379394531e+02 2.828124046325684e+00
2.049102935791016e+02 1.441602630615234e+02 2.647854089736939e+00
2.067334289550781e+02 1.441456604003906e+02 2.804053544998169e+00
2.081020812988281e+02 1.438923950195313e+02 2.799999713897705e+00
2.088376007080078e+02 1.443606414794922e+02 2.822938442230225e+00
2.090175170898438e+02 1.435517120361328e+02 3.149803638458252e+00
2.093641052246094e+02 1.441599731445313e+02 2.643482208251953e+00
6.610630798339844e+01 1.451876831054688e+02 2.799898624420166e+00
6.545699310302734e+01 1.452043914794922e+02 2.808731555938721e+00
6.720561218261719e+01 1.452595977783203e+02 2.781507253646851e+00
6.824142456054688e+01 1.451105194091797e+02 2.742505788803101e+00
6.907967376708984e+01 1.450186614990234e+02 2.886743307113648e+00
2.053386688232422e+02 1.446187744140625e+02 3.092787742614746e+00
2.067968139648438e+02 1.452367706298828e+02 2.774628639221191e+00
2.056029052734375e+02 1.454314422607422e+02 2.606688737869263e+00
2.079000091552734e+02 1.451999969482422e+02 2.799999952316284e+00
2.088530120849609e+02 1.452459106445313e+02 2.797939777374268e+00
2.095150146484375e+02 1.452493438720703e+02 2.762871980667114e+00
6.604506683349609e+01 1.462428283691406e+02 2.800000190734863e+00
6.543035888671875e+01 1.462488555908203e+02 2.843930959701538e+00
6.709999847412109e+01 1.463000030517578e+02 2.799999952316284e+00
6.828660583496094e+01 1.466350708007813e+02 2.886684417724609e+00
6.853572082519531e+01 1.459777679443359e+02 2.610676765441895e+00
2.067472534179688e+02 1.462603149414063e+02 2.792917728424072e+00
2.056819458007813e+02 1.462918701171875e+02 2.807125329971314e+00
2.079000091552734e+02 1.463000030517578e+02 2.799999952316284e+00
2.088536071777344e+02 1.463051452636719e+02 2.798433303833008e+00
2.095431518554688e+02 1.463097076416016e+02 2.793485164642334e+00
6.609121704101563e+01 1.473484497070313e+02 2.826031684875488e+00
6.525980377197266e+01 1.473183746337891e+02 3.019082784652710e+00
6.709999847412109e+01 1.474000091552734e+02 2.799999952316284e+00
6.821367645263672e+01 1.474750518798828e+02 2.819141626358032e+00
2.067727661132813e+02 1.473191833496094e+02 2.832330942153931e+00
2.056420135498047e+02 1.471133880615234e+02 3.041799545288086e+00
2.079000091552734e+02 1.474000091552734e+02 2.799999952316284e+00
2.088624267578125e+02 1.473985595703125e+02 2.800465106964111e+00
2.095466766357422e+02 1.473966217041016e+02 2.802587985992432e+00
6.503667449951172e+01 1.486394805908203e+02 2.782784700393677e+00
6.488944244384766e+01 1.479298400878906e+02 2.468169450759888e+00
6.454286193847656e+01 1.485451965332031e+02 2.982025861740112e+00
6.598004913330078e+01 1.484734954833984e+02 2.799026489257813e+00
6.709999847412109e+01 1.485000000000000e+02 2.799999952316284e+00
6.819819641113281e+01 1.485158843994141e+02 2.803617477416992e+00
2.056941070556641e+02 1.485147857666016e+02 2.784881591796875e+00
2.054272766113281e+02 1.475894622802734e+02 3.044721841812134e+00
2.049612884521484e+02 1.483665771484375e+02 2.988744974136353e+00
2.067144470214844e+02 1.484494781494141e+02 2.797855377197266e+00
2.079000091552734e+02 1.485000000000000e+02 2.799999952316284e+00
2.089118041992188e+02 1.484873809814453e+02 2.802821159362793e+00
2.095382995605469e+02 1.484548339843750e+02 2.831746816635132e+00
6.490000152587891e+01 1.496000061035156e+02 2.799999952316284e+00
6.438787078857422e+01 1.496416320800781e+02 2.835526466369629e+00
6.600000000000000e+01 1.496000061035156e+02 2.799999952316284e+00
6.709999847412109e+01 1.496000061035156e+02 2.799999952316284e+00
6.819423675537109e+01 1.495689239501953e+02 2.797046184539795e+00
2.056316680908203e+02 1.494782714843750e+02 2.811081886291504e+00
2.049030761718750e+02 1.494365081787109e+02 2.718644857406616e+00
2.063493957519531e+02 1.500380096435547e+02 2.797349452972412e+00
2.079037780761719e+02 1.496362915039063e+02 2.796545982360840e+00
2.088473663330078e+02 1.494164886474609e+02 2.784724712371826e+00
2.094096374511719e+02 1.493138732910156e+02 2.974373340606690e+00
6.500016021728516e+01 1.506837768554688e+02 2.800412654876709e+00
6.435852050781250e+01 1.507063751220703e+02 2.803917884826660e+00
6.600000000000000e+01 1.506999969482422e+02 2.799999952316284e+00
6.709757232666016e+01 1.506924591064453e+02 2.797734975814819e+00
6.820412445068359e+01 1.506420593261719e+02 2.772826194763184e+00
2.054144897460938e+02 1.502518920898438e+02 3.194263458251953e+00
2.068056335449219e+02 1.508003540039063e+02 2.775659561157227e+00
2.056239929199219e+02 1.511146392822266e+02 2.647459506988525e+00
2.077850646972656e+02 1.507610321044922e+02 2.812500476837158e+00
2.085983428955078e+02 1.509449005126953e+02 2.934703588485718e+00
2.089886932373047e+02 1.501272888183594e+02 2.460129022598267e+00
6.494438171386719e+01 1.517407531738281e+02 2.800000190734863e+00
6.437931823730469e+01 1.517683410644531e+02 2.763023614883423e+00
6.600000000000000e+01 1.518000030517578e+02 2.799999952316284e+00
6.706677246093750e+01 1.517674560546875e+02 2.800000190734863e+00
6.818457031250000e+01 1.516306304931641e+02 2.672291517257690e+00
2.067571105957031e+02 1.518040771484375e+02 2.790632247924805e+00
2.056884765625000e+02 1.519153594970703e+02 2.755447149276733e+00
2.077787475585938e+02 1.518043518066406e+02 2.801393985748291e+00
2.084821929931641e+02 1.518501586914063e+02 2.828698396682739e+00
6.503849029541016e+01 1.527184295654297e+02 2.810110569000244e+00
6.455474853515625e+01 1.528537445068359e+02 2.583624362945557e+00
6.600000000000000e+01 1.529000091552734e+02 2.799999952316284e+00
6.751325988769531e+01 1.524855346679688e+02 2.801670789718628e+00
6.820783996582031e+01 1.529611206054688e+02 2.800000190734863e+00
6.860985565185547e+01 1.522083282470703e+02 3.126335382461548e+00
6.903037261962891e+01 1.528733520507813e+02 2.671679973602295e+00
2.067122955322266e+02 1.528296966552734e+02 2.797856807708740e+00
2.057021636962891e+02 1.529265747070313e+02 2.789615392684937e+00
2.077463684082031e+02 1.528904266357422e+02 2.800510406494141e+00
2.084573669433594e+02 1.529096221923828e+02 2.805398941040039e+00
6.491759490966797e+01 1.534517211914063e+02 3.149829387664795e+00
6.612525177001953e+01 1.540186614990234e+02 2.778987884521484e+00
6.526420593261719e+01 1.540599212646484e+02 2.643455266952515e+00
6.709999847412109e+01 1.540000000000000e+02 2.799999952316284e+00
6.819596099853516e+01 1.540075683593750e+02 2.797324895858765e+00
6.924369812011719e+01 1.540297088623047e+02 2.767897367477417e+00
2.067727966308594e+02 1.539807739257813e+02 2.799948692321777e+00
2.057056732177734e+02 1.539938659667969e+02 2.802935361862183e+00
2.077776641845703e+02 1.539940643310547e+02 2.800080299377441e+00
2.084512329101563e+02 1.540016021728516e+02 2.800712108612061e+00
6.609076690673828e+01 1.550227661132813e+02 2.788800716400147e+00
6.541805267333984e+01 1.551466064453125e+02 2.760744810104370e+00
6.709999847412109e+01 1.551000061035156e+02 2.799999952316284e+00
6.819999694824219e+01 1.551000061035156e+02 2.799999952316284e+00
6.928448486328125e+01 1.551059112548828e+02 2.794356822967529e+00
2.068000030517578e+02 1.551000061035156e+02 2.799999952316284e+00
2.057004852294922e+02 1.549839324951172e+02 2.855685949325562e+00
2.077618408203125e+02 1.550985870361328e+02 2.800045967102051e+00
2.084500122070313e+02 1.551000061035156e+02 2.799999952316284e+00
6.611234283447266e+01 1.561420288085938e+02 2.798397779464722e+00
6.546075439453125e+01 1.561846618652344e+02 2.776201009750366e+00
6.709999847412109e+01 1.561999969482422e+02 2.799999952316284e+00
6.819999694824219e+01 1.561999969482422e+02 2.799999952316284e+00
6.929251098632813e+01 1.562011871337891e+02 2.799324512481690e+00
2.067723083496094e+02 1.561316375732422e+02 2.834481716156006e+00
2.056463470458984e+02 1.558938598632813e+02 3.046958446502686e+00
2.077824707031250e+02 1.561943511962891e+02 2.800898075103760e+00
2.084500122070313e+02 1.561999969482422e+02 2.799999952316284e+00
6.609107208251953e+01 1.569598236083984e+02 2.812710285186768e+00
6.560239410400391e+01 1.570585479736328e+02 2.654731512069702e+00
6.679780578613281e+01 1.575986633300781e+02 2.794805288314819e+00
6.819999694824219e+01 1.573000030517578e+02 2.799999952316284e+00
6.929432678222656e+01 1.573000030517578e+02 2.799999952316284e+00
2.056943664550781e+02 1.573164367675781e+02 2.784295082092285e+00
2.054277496337891e+02 1.563780822753906e+02 3.037012815475464e+00
2.049415740966797e+02 1.571761779785156e+02 2.987723827362061e+00
2.067168731689453e+02 1.572370300292969e+02 2.798223018646240e+00
2.077565917968750e+02 1.572905426025391e+02 2.800005912780762e+00
2.084500122070313e+02 1.573000030517578e+02 2.799999952316284e+00
6.601441192626953e+01 1.578421630859375e+02 3.144191980361939e+00
6.726939392089844e+01 1.584891510009766e+02 2.774568557739258e+00
6.640837860107422e+01 1.586622314453125e+02 2.661260128021240e+00
6.821881866455078e+01 1.584089202880859e+02 2.798526287078857e+00
6.929432678222656e+01 1.584039459228516e+02 2.791743755340576e+00
2.056358795166016e+02 1.583197631835938e+02 2.811567306518555e+00
2.046721649169922e+02 1.584078521728516e+02 2.835113525390625e+00
2.068000030517578e+02 1.584000091552734e+02 2.799999952316284e+00
2.077983398437500e+02 1.583990783691406e+02 2.799994468688965e+00
2.084500122070313e+02 1.584000091552734e+02 2.799999952316284e+00
6.723584747314453e+01 1.594934997558594e+02 2.791677474975586e+00
6.651937103271484e+01 1.595542449951172e+02 2.768937110900879e+00
6.819999694824219e+01 1.595000000000000e+02 2.799999952316284e+00
6.929432678222656e+01 1.595000000000000e+02 2.799995660781860e+00
2.056921691894531e+02 1.594888916015625e+02 2.801627397537231e+00
2.046185455322266e+02 1.595016174316406e+02 2.806061506271362e+00
2.068000030517578e+02 1.595000000000000e+02 2.799999952316284e+00
2.077619323730469e+02 1.594999084472656e+02 2.799999713897705e+00
2.084500122070313e+02 1.595000000000000e+02 2.799999952316284e+00
6.719045257568359e+01 1.605022583007813e+02 2.795217514038086e+00
6.654537200927734e+01 1.606075592041016e+02 2.791757345199585e+00
6.820510864257813e+01 1.605937652587891e+02 2.799857139587402e+00
6.929432678222656e+01 1.606000061035156e+02 2.799999952316284e+00
2.057000122070313e+02 1.606000061035156e+02 2.799999952316284e+00
2.046079406738281e+02 1.606005249023438e+02 2.800698757171631e+00
2.068000030517578e+02 1.606000061035156e+02 2.799999952316284e+00
2.077989196777344e+02 1.606000061035156e+02 2.800000190734863e+00
2.084500122070313e+02 1.606000061035156e+02 2.799999952316284e+00
6.720520019531250e+01 1.616470184326172e+02 2.799695253372192e+00
6.656375122070313e+01 1.616774597167969e+02 2.782196760177612e+00
6.819999694824219e+01 1.616999969482422e+02 2.799999952316284e+00
6.929432678222656e+01 1.616999969482422e+02 2.799999952316284e+00
2.057000122070313e+02 1.616999969482422e+02 2.799999952316284e+00
2.046056823730469e+02 1.616999969482422e+02 2.799999952316284e+00
2.068000030517578e+02 1.616999969482422e+02 2.799999952316284e+00
2.077619934082031e+02 1.616999969482422e+02 2.800000190734863e+00
2.084500122070313e+02 1.616999969482422e+02 2.799999952316284e+00
6.716865539550781e+01 1.624599304199219e+02 2.813704729080200e+00
6.667690277099609e+01 1.625605468750000e+02 2.655530452728272e+00
6.792675781250000e+01 1.629990844726563e+02 2.799999952316284e+00
6.929432678222656e+01 1.627907409667969e+02 2.798152446746826e+00
2.056459960937500e+02 1.627446289062500e+02 2.800140380859375e+00
2.046056823730469e+02 1.627982025146484e+02 2.800418853759766e+00
2.068000030517578e+02 1.628000030517578e+02 2.799999952316284e+00
2.077837829589844e+02 1.627999877929688e+02 2.800001144409180e+00
2.084500122070313e+02 1.628000030517578e+02 2.799999952316284e+00
6.696302795410156e+01 1.633632049560547e+02 3.143061399459839e+00
6.823435974121094e+01 1.639519348144531e+02 2.781528949737549e+00
6.710179901123047e+01 1.642190093994141e+02 2.646508693695068e+00
6.929882049560547e+01 1.638361816406250e+02 2.779035568237305e+00
2.057000122070313e+02 1.639000091552734e+02 2.799999952316284e+00
2.046056823730469e+02 1.638884887695313e+02 2.804791927337647e+00
2.068000030517578e+02 1.639000091552734e+02 2.799999952316284e+00
2.077605285644531e+02 1.638999328613281e+02 2.800010204315186e+00
2.084500122070313e+02 1.639000091552734e+02 2.799999952316284e+00
6.820923614501953e+01 1.649453735351563e+02 2.775298595428467e+00
6.723416900634766e+01 1.650812377929688e+02 2.760787010192871e+00
6.934260559082031e+01 1.646543731689453e+02 2.678527355194092e+00
2.057000122070313e+02 1.650000000000000e+02 2.799999952316284e+00
2.046006469726563e+02 1.648827056884766e+02 2.855947732925415e+00
2.068000030517578e+02 1.650000000000000e+02 2.799999952316284e+00
2.077830657958984e+02 1.649980316162109e+02 2.800848484039307e+00
2.084500122070313e+02 1.649961395263672e+02 2.802575826644898e+00
6.826674652099609e+01 1.659859466552734e+02 2.796594619750977e+00
6.753340911865234e+01 1.660892181396484e+02 2.754187107086182e+00
6.932417297363281e+01 1.661635894775391e+02 2.837791919708252e+00
6.956199645996094e+01 1.651644897460938e+02 2.697233915328980e+00
7.018335723876953e+01 1.662711334228516e+02 2.706549167633057e+00
2.056853027343750e+02 1.660317382812500e+02 2.834461688995361e+00
2.045463867187500e+02 1.657936401367188e+02 3.046990394592285e+00
2.068000030517578e+02 1.661000061035156e+02 2.799999952316284e+00
2.077576293945313e+02 1.660653076171875e+02 2.804742813110352e+00
2.084286956787109e+02 1.660468902587891e+02 2.843097686767578e+00
6.830899810791016e+01 1.670312805175781e+02 2.808164596557617e+00
6.779366302490234e+01 1.671642761230469e+02 2.580150604248047e+00
6.925201416015625e+01 1.672187805175781e+02 2.799430370330811e+00
7.034713745117188e+01 1.672253723144531e+02 2.778620243072510e+00
2.045943603515625e+02 1.672164306640625e+02 2.784295558929443e+00
2.043269195556641e+02 1.662797088623047e+02 3.034087181091309e+00
2.038415832519531e+02 1.670761566162109e+02 2.987724781036377e+00
2.056358184814453e+02 1.671458740234375e+02 2.798188686370850e+00
[truncated: 21,907,537 more chars]
