# Supplementary material for: Levels of detail analysis of microwave scattering from human head models for brain stroke detection
Source: PeerJ. 2017 Nov 21;5:e4061. doi: 10.7717/peerj.4061 (PMC5701549; doi:10.7717/peerj.4061)
Supplement: Supplemental Information 1 [file peerj-05-4061-s001.zip › PeerJ_Raw_Data/Zubal_2D_Slice_36_Nastran.nas]

TITLE=Nastran export from ScanIP+FE
SUBTITLE=Created 2016-03-24 10:11:00
$-------------------------------------------------------------------------------
BEGIN BULK
$-------------------------------------------------------------------------------
$===============================================================================
$MATERIAL DEFINITIONS BEGIN
$===============================================================================
$-------------------------------------------------------------------------------
$Begin Material properties
$===============================================================================
$MATERIAL PLACEHOLDER BEGIN
$Shells: Skin with ZMIN
$Shells Material: Skin with ZMIN
$Material Shells Material: Skin with ZMIN(Placeholder)
MAT1*                  1  1.00000000e+09                        3.000E-1*
*                4000.00
PSHELL*                1               1
$MATERIAL PLACEHOLDER END
$===============================================================================
$===============================================================================
$MATERIAL PLACEHOLDER BEGIN
$Shells: CSF with ZMIN
$Shells Material: CSF with ZMIN
$Material Shells Material: CSF with ZMIN(Placeholder)
MAT1*                  2  1.00000000e+09                        3.000E-1*
*                4000.00
PSHELL*                2               2
$MATERIAL PLACEHOLDER END
$===============================================================================
$===============================================================================
$MATERIAL PLACEHOLDER BEGIN
$Shells: Skull with ZMIN
$Shells Material: Skull with ZMIN
$Material Shells Material: Skull with ZMIN(Placeholder)
MAT1*                  3  1.00000000e+09                        3.000E-1*
*                4000.00
PSHELL*                3               3
$MATERIAL PLACEHOLDER END
$===============================================================================
$===============================================================================
$MATERIAL PLACEHOLDER BEGIN
$Shells: Fat with ZMIN
$Shells Material: Fat with ZMIN
$Material Shells Material: Fat with ZMIN(Placeholder)
MAT1*                  4  1.00000000e+09                        3.000E-1*
*                4000.00
PSHELL*                4               4
$MATERIAL PLACEHOLDER END
$===============================================================================
$===============================================================================
$MATERIAL PLACEHOLDER BEGIN
$Shells: WM with ZMIN
$Shells Material: WM with ZMIN
$Material Shells Material: WM with ZMIN(Placeholder)
MAT1*                  5  1.00000000e+09                        3.000E-1*
*                4000.00
PSHELL*                5               5
$MATERIAL PLACEHOLDER END
$===============================================================================
$===============================================================================
$MATERIAL PLACEHOLDER BEGIN
$Shells: Dura with ZMIN
$Shells Material: Dura with ZMIN
$Material Shells Material: Dura with ZMIN(Placeholder)
MAT1*                  6  1.00000000e+09                        3.000E-1*
*                4000.00
PSHELL*                6               6
$MATERIAL PLACEHOLDER END
$===============================================================================
$===============================================================================
$MATERIAL PLACEHOLDER BEGIN
$Shells: Blood with ZMIN
$Shells Material: Blood with ZMIN
$Material Shells Material: Blood with ZMIN(Placeholder)
MAT1*                  7  1.00000000e+09                        3.000E-1*
*                4000.00
PSHELL*                7               7
$MATERIAL PLACEHOLDER END
$===============================================================================
$===============================================================================
$MATERIAL PLACEHOLDER BEGIN
$Shells: GM with ZMIN
$Shells Material: GM with ZMIN
$Material Shells Material: GM with ZMIN(Placeholder)
MAT1*                  8  1.00000000e+09                        3.000E-1*
*                4000.00
PSHELL*                8               8
$MATERIAL PLACEHOLDER END
$===============================================================================
$===============================================================================
$MATERIAL DEFINITIONS END
$===============================================================================
$===============================================================================
$CONTACT DEFINITIONS BEGIN
$===============================================================================
$BCTABLE is only recognized in MSC.Nastran Implicit Nonlinear (SOL 600).
BCTABLE        1                       0                                +
$===============================================================================
$CONTACT DEFINITIONS END
$===============================================================================
$===============================================================================
$NODE DATA BEGIN
$===============================================================================
$-------------------------------------------------------------------------------
$Nodes
GRID*                  1                  1.24756897e+02  4.36366463e+01*
*         0.00000000e+00
GRID*                  2                  6.87528458e+01  1.22844521e+02*
*         0.00000000e+00
GRID*                  3                  9.22465134e+01  2.14895828e+02*
*         0.00000000e+00
GRID*                  4                  1.27621964e+02  4.34563332e+01*
*         0.00000000e+00
GRID*                  5                  1.30908173e+02  4.61943283e+01*
*         0.00000000e+00
GRID*                  6                  1.29800003e+02  4.34500008e+01*
*         0.00000000e+00
GRID*                  7                  1.33100006e+02  4.61943283e+01*
*         0.00000000e+00
GRID*                  8                  1.33649994e+02  4.34500008e+01*
*         0.00000000e+00
GRID*                  9                  1.35300003e+02  4.34500008e+01*
*         0.00000000e+00
GRID*                 10                  1.36950012e+02  4.34500008e+01*
*         0.00000000e+00
GRID*                 11                  1.39112808e+02  4.61943283e+01*
*         0.00000000e+00
GRID*                 12                  6.92039108e+01  1.56314392e+02*
*         0.00000000e+00
GRID*                 13                  1.39149994e+02  4.34500008e+01*
*         0.00000000e+00
GRID*                 14                  1.40800003e+02  4.34500008e+01*
*         0.00000000e+00
GRID*                 15                  1.74631210e+02  5.96870880e+01*
*         0.00000000e+00
GRID*                 16                  1.42496368e+02  4.36161461e+01*
*         0.00000000e+00
GRID*                 17                  1.82232361e+02  2.16543030e+02*
*         0.00000000e+00
GRID*                 18                  1.23004562e+02  4.43836823e+01*
*         0.00000000e+00
GRID*                 19                  6.76562805e+01  1.30908966e+02*
*         0.00000000e+00
GRID*                 20                  1.44381546e+02  4.43713303e+01*
*         0.00000000e+00
GRID*                 21                  1.48931976e+02  4.46784134e+01*
*         0.00000000e+00
GRID*                 22                  1.18074730e+02  4.58438377e+01*
*         0.00000000e+00
GRID*                 23                  1.21021614e+02  4.48844833e+01*
*         0.00000000e+00
GRID*                 24                  1.24817101e+02  4.71291237e+01*
*         0.00000000e+00
GRID*                 25                  1.26986008e+02  4.62920952e+01*
*         0.00000000e+00
GRID*                 26                  2.04456192e+02  1.73517975e+02*
*         0.00000000e+00
GRID*                 27                  6.93053589e+01  1.41592010e+02*
*         0.00000000e+00
GRID*                 28                  1.37157715e+02  4.61943283e+01*
*         0.00000000e+00
GRID*                 29                  2.05514114e+02  1.69124725e+02*
*         0.00000000e+00
GRID*                 30                  1.40800003e+02  4.61943283e+01*
*         0.00000000e+00
GRID*                 31                  1.82551239e+02  2.14796906e+02*
*         0.00000000e+00
GRID*                 32                  1.46954422e+02  4.74209099e+01*
*         0.00000000e+00
GRID*                 33                  1.51493835e+02  4.55561752e+01*
*         0.00000000e+00
GRID*                 34                  1.13634361e+02  4.69537544e+01*
*         0.00000000e+00
GRID*                 35                  1.22556671e+02  4.74210014e+01*
*         0.00000000e+00
GRID*                 36                  1.42443481e+02  4.63249283e+01*
*         0.00000000e+00
GRID*                 37                  1.44320541e+02  4.70679283e+01*
*         0.00000000e+00
GRID*                 38                  1.36664886e+02  2.31551285e+02*
*         0.00000000e+00
GRID*                 39                  1.52055084e+02  4.75556030e+01*
*         0.00000000e+00
GRID*                 40                  1.13696274e+02  4.91544113e+01*
*         0.00000000e+00
GRID*                 41                  1.16147270e+02  4.66154251e+01*
*         0.00000000e+00
GRID*                 42                  1.19157776e+02  4.85578346e+01*
*         0.00000000e+00
GRID*                 43                  2.01141708e+02  1.86148438e+02*
*         0.00000000e+00
GRID*                 44                  7.08161011e+01  1.21853455e+02*
*         0.00000000e+00
GRID*                 45                  1.48633743e+02  4.81493416e+01*
*         0.00000000e+00
GRID*                 46                  1.54371460e+02  4.66674118e+01*
*         0.00000000e+00
GRID*                 47                  1.69497635e+02  5.56476288e+01*
*         0.00000000e+00
GRID*                 48                  1.10781166e+02  4.83721046e+01*
*         0.00000000e+00
GRID*                 49                  1.17079170e+02  4.95300217e+01*
*         0.00000000e+00
GRID*                 50                  1.91302353e+02  8.59956741e+01*
*         0.00000000e+00
GRID*                 51                  9.76230011e+01  5.80287247e+01*
*         0.00000000e+00
GRID*                 52                  1.58945984e+02  5.06450653e+01*
*         0.00000000e+00
GRID*                 53                  1.53567200e+02  4.95911293e+01*
*         0.00000000e+00
GRID*                 54                  1.57377930e+02  4.98003616e+01*
*         0.00000000e+00
GRID*                 55                  1.58696930e+02  4.88308144e+01*
*         0.00000000e+00
GRID*                 56                  1.15647049e+02  5.02874298e+01*
*         0.00000000e+00
GRID*                 57                  1.82551666e+02  6.75434647e+01*
*         0.00000000e+00
GRID*                 58                  1.51920319e+02  4.92399406e+01*
*         0.00000000e+00
GRID*                 59                  1.55926544e+02  5.07190704e+01*
*         0.00000000e+00
GRID*                 60                  1.60836136e+02  4.99036102e+01*
*         0.00000000e+00
GRID*                 61                  1.93123871e+02  8.99961472e+01*
*         0.00000000e+00
GRID*                 62                  1.08241882e+02  5.06270142e+01*
*         0.00000000e+00
GRID*                 63                  1.11782402e+02  5.17926331e+01*
*         0.00000000e+00
GRID*                 64                  1.46524506e+02  4.45334282e+01*
*         0.00000000e+00
GRID*                 65                  1.57882339e+02  5.16733704e+01*
*         0.00000000e+00
GRID*                 66                  1.63217300e+02  5.10811577e+01*
*         0.00000000e+00
GRID*                 67                  1.06364937e+02  5.16784973e+01*
*         0.00000000e+00
GRID*                 68                  2.07045334e+02  1.49652969e+02*
*         0.00000000e+00
GRID*                 69                  6.83431015e+01  1.48769852e+02*
*         0.00000000e+00
GRID*                 70                  1.98901596e+02  1.03039726e+02*
*         0.00000000e+00
GRID*                 71                  1.59409302e+02  5.24546242e+01*
*         0.00000000e+00
GRID*                 72                  2.01115036e+02  1.23019272e+02*
*         0.00000000e+00
GRID*                 73                  1.66189377e+02  5.25682945e+01*
*         0.00000000e+00
GRID*                 74                  1.04858032e+02  5.28934746e+01*
*         0.00000000e+00
GRID*                 75                  1.08437920e+02  5.33155022e+01*
*         0.00000000e+00
GRID*                 76                  1.79954193e+02  2.15194351e+02*
*         0.00000000e+00
GRID*                 77                  1.13733543e+02  5.10326996e+01*
*         0.00000000e+00
GRID*                 78                  1.61059784e+02  5.33029556e+01*
*         0.00000000e+00
GRID*                 79                  1.03205284e+02  5.37941284e+01*
*         0.00000000e+00
GRID*                 80                  1.05635483e+02  5.49910545e+01*
*         0.00000000e+00
GRID*                 81                  1.06681625e+02  5.41491776e+01*
*         0.00000000e+00
GRID*                 82                  1.10002060e+02  5.26032867e+01*
*         0.00000000e+00
GRID*                 83                  1.56406708e+02  2.24557739e+02*
*         0.00000000e+00
GRID*                 84                  1.62853165e+02  5.41932907e+01*
*         0.00000000e+00
GRID*                 85                  1.64445999e+02  5.54489594e+01*
*         0.00000000e+00
GRID*                 86                  9.98418045e+01  5.60303612e+01*
*         0.00000000e+00
GRID*                 87                  1.01577713e+02  5.50768318e+01*
*         0.00000000e+00
GRID*                 88                  1.03938332e+02  5.60477066e+01*
*         0.00000000e+00
GRID*                 89                  9.72933655e+01  2.17007431e+02*
*         0.00000000e+00
GRID*                 90                  6.70749969e+01  1.45001160e+02*
*         0.00000000e+00
GRID*                 91                  2.00507980e+02  1.94681259e+02*
*         0.00000000e+00
GRID*                 92                  1.83189560e+02  2.15702042e+02*
*         0.00000000e+00
GRID*                 93                  1.66314774e+02  5.64922142e+01*
*         0.00000000e+00
GRID*                 94                  1.71129303e+02  5.71892929e+01*
*         0.00000000e+00
GRID*                 95                  1.02720673e+02  5.68387375e+01*
*         0.00000000e+00
GRID*                 96                  1.17443443e+02  2.24318680e+02*
*         0.00000000e+00
GRID*                 97                  9.21846161e+01  2.12504898e+02*
*         0.00000000e+00
GRID*                 98                  1.90123840e+02  8.35185394e+01*
*         0.00000000e+00
GRID*                 99                  1.17437622e+02  4.77318497e+01*
*         0.00000000e+00
GRID*                100                  7.95525436e+01  8.35321579e+01*
*         0.00000000e+00
GRID*                101                  1.49987701e+02  2.30347961e+02*
*         0.00000000e+00
GRID*                102                  1.77624405e+02  6.56027374e+01*
*         0.00000000e+00
GRID*                103                  1.68882889e+02  5.87620277e+01*
*         0.00000000e+00
GRID*                104                  7.19374390e+01  1.77827866e+02*
*         0.00000000e+00
GRID*                105                  1.31724991e+02  4.34500008e+01*
*         0.00000000e+00
GRID*                106                  6.79462357e+01  1.59503723e+02*
*         0.00000000e+00
GRID*                107                  1.97051147e+02  1.05996017e+02*
*         0.00000000e+00
GRID*                108                  1.35173721e+02  4.61943283e+01*
*         0.00000000e+00
GRID*                109                  1.56479156e+02  4.77217827e+01*
*         0.00000000e+00
GRID*                110                  1.70444565e+02  5.96102142e+01*
*         0.00000000e+00
GRID*                111                  1.09372299e+02  4.95908318e+01*
*         0.00000000e+00
GRID*                112                  1.72897507e+02  5.81384659e+01*
*         0.00000000e+00
GRID*                113                  9.94180450e+01  5.99294395e+01*
*         0.00000000e+00
GRID*                114                  1.72560730e+02  2.22638062e+02*
*         0.00000000e+00
GRID*                115                  1.05222954e+02  2.21538605e+02*
*         0.00000000e+00
GRID*                116                  1.74073441e+02  6.21137352e+01*
*         0.00000000e+00
GRID*                117                  9.55889435e+01  6.01113930e+01*
*         0.00000000e+00
GRID*                118                  9.77367096e+01  6.08355255e+01*
*         0.00000000e+00
GRID*                119                  6.87059097e+01  1.65884674e+02*
*         0.00000000e+00
GRID*                120                  1.77220627e+02  2.20492035e+02*
*         0.00000000e+00
GRID*                121                  6.73581772e+01  1.55112793e+02*
*         0.00000000e+00
GRID*                122                  7.03826675e+01  1.34543961e+02*
*         0.00000000e+00
GRID*                123                  2.07395401e+02  1.47401566e+02*
*         0.00000000e+00
GRID*                124                  2.03999619e+02  1.75817368e+02*
*         0.00000000e+00
GRID*                125                  1.67895111e+02  5.40529099e+01*
*         0.00000000e+00
GRID*                126                  1.15732117e+02  4.83259697e+01*
*         0.00000000e+00
GRID*                127                  6.92923431e+01  1.27288696e+02*
*         0.00000000e+00
GRID*                128                  9.63124161e+01  6.21304321e+01*
*         0.00000000e+00
GRID*                129                  1.22392799e+02  2.25826752e+02*
*         0.00000000e+00
GRID*                130                  2.03006592e+02  1.16974945e+02*
*         0.00000000e+00
GRID*                131                  1.98411560e+02  1.01512115e+02*
*         0.00000000e+00
GRID*                132                  1.94598206e+02  9.46583786e+01*
*         0.00000000e+00
GRID*                133                  1.76420670e+02  6.14075279e+01*
*         0.00000000e+00
GRID*                134                  1.78054535e+02  6.23557053e+01*
*         0.00000000e+00
GRID*                135                  9.35550156e+01  6.29432983e+01*
*         0.00000000e+00
GRID*                136                  1.46896378e+02  2.30453781e+02*
*         0.00000000e+00
GRID*                137                  1.75343185e+02  6.39511414e+01*
*         0.00000000e+00
GRID*                138                  9.22183762e+01  6.45945206e+01*
*         0.00000000e+00
GRID*                139                  9.51949158e+01  6.41036301e+01*
*         0.00000000e+00
GRID*                140                  6.75600128e+01  1.42895004e+02*
*         0.00000000e+00
GRID*                141                  6.77295914e+01  1.57582336e+02*
*         0.00000000e+00
GRID*                142                  2.02422302e+02  1.20647697e+02*
*         0.00000000e+00
GRID*                143                  2.03008850e+02  1.23316704e+02*
*         0.00000000e+00
GRID*                144                  1.79283783e+02  6.39134674e+01*
*         0.00000000e+00
GRID*                145                  1.11574066e+02  5.02651558e+01*
*         0.00000000e+00
GRID*                146                  7.89124985e+01  1.99134674e+02*
*         0.00000000e+00
GRID*                147                  2.08450012e+02  1.64764526e+02*
*         0.00000000e+00
GRID*                148                  1.49849945e+02  4.70127487e+01*
*         0.00000000e+00
GRID*                149                  2.02016800e+02  1.26600533e+02*
*         0.00000000e+00
GRID*                150                  2.03385056e+02  1.26031082e+02*
*         0.00000000e+00
GRID*                151                  1.81391663e+02  6.54383698e+01*
*         0.00000000e+00
GRID*                152                  9.10812759e+01  6.61506958e+01*
*         0.00000000e+00
GRID*                153                  9.24890137e+01  6.74572983e+01*
*         0.00000000e+00
GRID*                154                  9.30631561e+01  6.65088196e+01*
*         0.00000000e+00
GRID*                155                  1.92745682e+02  1.99839874e+02*
*         0.00000000e+00
GRID*                156                  1.79306503e+02  2.16840332e+02*
*         0.00000000e+00
GRID*                157                  1.79924850e+02  6.63762512e+01*
*         0.00000000e+00
GRID*                158                  1.78534882e+02  6.71978531e+01*
*         0.00000000e+00
GRID*                159                  9.03270493e+01  6.72386627e+01*
*         0.00000000e+00
GRID*                160                  1.76605072e+02  6.32098465e+01*
*         0.00000000e+00
GRID*                161                  8.91043320e+01  6.88116913e+01*
*         0.00000000e+00
GRID*                162                  9.65446930e+01  5.91053047e+01*
*         0.00000000e+00
GRID*                163                  9.18432159e+01  6.86811142e+01*
*         0.00000000e+00
GRID*                164                  1.00227745e+02  2.21456497e+02*
*         0.00000000e+00
GRID*                165                  1.84867813e+02  2.14772064e+02*
*         0.00000000e+00
GRID*                166                  1.78554993e+02  2.19572876e+02*
*         0.00000000e+00
GRID*                167                  2.06946686e+02  1.54973907e+02*
*         0.00000000e+00
GRID*                168                  2.00794571e+02  1.21808884e+02*
*         0.00000000e+00
GRID*                169                  1.82592773e+02  2.12080627e+02*
*         0.00000000e+00
GRID*                170                  1.83512527e+02  6.94511337e+01*
*         0.00000000e+00
GRID*                171                  1.50212006e+02  4.84800949e+01*
*         0.00000000e+00
GRID*                172                  2.04152191e+02  1.82384857e+02*
*         0.00000000e+00
GRID*                173                  1.70444473e+02  2.21541840e+02*
*         0.00000000e+00
GRID*                174                  1.80242615e+02  6.94982452e+01*
*         0.00000000e+00
GRID*                175                  8.83595810e+01  7.03100128e+01*
*         0.00000000e+00
GRID*                176                  9.09684296e+01  7.04804153e+01*
*         0.00000000e+00
GRID*                177                  1.85852371e+02  7.57945862e+01*
*         0.00000000e+00
GRID*                178                  2.04574005e+02  1.40889587e+02*
*         0.00000000e+00
GRID*                179                  1.97225433e+02  2.00159225e+02*
*         0.00000000e+00
GRID*                180                  1.84789337e+02  7.10114441e+01*
*         0.00000000e+00
GRID*                181                  1.87110657e+02  7.55222244e+01*
*         0.00000000e+00
GRID*                182                  8.72800674e+01  7.16435394e+01*
*         0.00000000e+00
GRID*                183                  8.95828247e+01  7.22128677e+01*
*         0.00000000e+00
GRID*                184                  8.87312317e+01  7.38339462e+01*
*         0.00000000e+00
GRID*                185                  8.81292572e+01  2.04812027e+02*
*         0.00000000e+00
GRID*                186                  1.58715134e+02  2.28228806e+02*
*         0.00000000e+00
GRID*                187                  1.20723244e+02  4.82021294e+01*
*         0.00000000e+00
GRID*                188                  2.02437332e+02  1.22152824e+02*
*         0.00000000e+00
GRID*                189                  1.82205887e+02  7.23376923e+01*
*         0.00000000e+00
GRID*                190                  7.78867035e+01  1.89386108e+02*
*         0.00000000e+00
GRID*                191                  1.85558304e+02  7.25548096e+01*
*         0.00000000e+00
GRID*                192                  8.57953644e+01  7.32660904e+01*
*         0.00000000e+00
GRID*                193                  1.67598831e+02  5.76271210e+01*
*         0.00000000e+00
GRID*                194                  1.99119400e+02  1.08501900e+02*
*         0.00000000e+00
GRID*                195                  1.87094711e+02  2.07808319e+02*
*         0.00000000e+00
GRID*                196                  2.03081009e+02  1.86600800e+02*
*         0.00000000e+00
GRID*                197                  1.72058273e+02  6.09010315e+01*
*         0.00000000e+00
GRID*                198                  2.04420792e+02  1.30648911e+02*
*         0.00000000e+00
GRID*                199                  1.26990662e+02  2.26529694e+02*
*         0.00000000e+00
GRID*                200                  1.84926682e+02  7.42453156e+01*
*         0.00000000e+00
GRID*                201                  1.83013321e+02  7.39210434e+01*
*         0.00000000e+00
GRID*                202                  7.34986115e+01  1.08633278e+02*
*         0.00000000e+00
GRID*                203                  1.24790115e+02  4.55406761e+01*
*         0.00000000e+00
GRID*                204                  1.28791733e+02  4.61984138e+01*
*         0.00000000e+00
GRID*                205                  2.03464737e+02  1.34214325e+02*
*         0.00000000e+00
GRID*                206                  6.62022400e+01  1.49998199e+02*
*         0.00000000e+00
GRID*                207                  7.57493286e+01  1.88674255e+02*
*         0.00000000e+00
GRID*                208                  1.00464653e+02  5.89560318e+01*
*         0.00000000e+00
GRID*                209                  1.96579498e+02  1.93692123e+02*
*         0.00000000e+00
GRID*                210                  6.98102798e+01  1.70259140e+02*
*         0.00000000e+00
GRID*                211                  1.84440247e+02  7.57416840e+01*
*         0.00000000e+00
GRID*                212                  6.97048874e+01  1.29049545e+02*
*         0.00000000e+00
GRID*                213                  1.86384369e+02  7.41416397e+01*
*         0.00000000e+00
GRID*                214                  8.63353729e+01  7.65081329e+01*
*         0.00000000e+00
GRID*                215                  8.49884567e+01  7.48235703e+01*
*         0.00000000e+00
GRID*                216                  8.73023300e+01  7.54847336e+01*
*         0.00000000e+00
GRID*                217                  8.01793365e+01  8.50256119e+01*
*         0.00000000e+00
GRID*                218                  7.59797287e+01  9.23285904e+01*
*         0.00000000e+00
GRID*                219                  2.05278366e+02  1.35573578e+02*
*         0.00000000e+00
GRID*                220                  1.87765915e+02  7.69376068e+01*
*         0.00000000e+00
GRID*                221                  8.35801544e+01  7.65667267e+01*
*         0.00000000e+00
GRID*                222                  2.01443405e+02  1.24259583e+02*
*         0.00000000e+00
GRID*                223                  7.95399017e+01  8.64804764e+01*
*         0.00000000e+00
GRID*                224                  1.75209259e+02  2.19304916e+02*
*         0.00000000e+00
GRID*                225                  1.98009354e+02  1.04163155e+02*
*         0.00000000e+00
GRID*                226                  8.23034897e+01  8.34653320e+01*
*         0.00000000e+00
GRID*                227                  7.88647690e+01  9.13226852e+01*
*         0.00000000e+00
GRID*                228                  2.03226669e+02  1.24548492e+02*
*         0.00000000e+00
GRID*                229                  7.37530746e+01  1.06916473e+02*
*         0.00000000e+00
GRID*                230                  1.80700912e+02  2.16336761e+02*
*         0.00000000e+00
GRID*                231                  1.93047531e+02  2.02631317e+02*
*         0.00000000e+00
GRID*                232                  7.25313721e+01  1.20739304e+02*
*         0.00000000e+00
GRID*                233                  1.41561783e+02  2.28815445e+02*
*         0.00000000e+00
GRID*                234                  1.01587761e+02  5.79114647e+01*
*         0.00000000e+00
GRID*                235                  2.00218018e+02  1.18764748e+02*
*         0.00000000e+00
GRID*                236                  1.85310242e+02  7.74552002e+01*
*         0.00000000e+00
GRID*                237                  8.28971710e+01  7.79575272e+01*
*         0.00000000e+00
GRID*                238                  8.53879089e+01  7.82646561e+01*
*         0.00000000e+00
GRID*                239                  1.86298019e+02  7.93819275e+01*
*         0.00000000e+00
GRID*                240                  1.87815567e+02  8.13499222e+01*
*         0.00000000e+00
GRID*                241                  1.89181946e+02  7.87166595e+01*
*         0.00000000e+00
GRID*                242                  2.05118256e+02  1.25149734e+02*
*         0.00000000e+00
GRID*                243                  8.19355927e+01  7.94047623e+01*
*         0.00000000e+00
GRID*                244                  8.40776367e+01  7.99196625e+01*
*         0.00000000e+00
GRID*                245                  7.79098053e+01  9.02071686e+01*
*         0.00000000e+00
GRID*                246                  1.77615356e+02  2.18032867e+02*
*         0.00000000e+00
GRID*                247                  1.66250137e+02  5.47188187e+01*
*         0.00000000e+00
GRID*                248                  1.90072067e+02  8.04392014e+01*
*         0.00000000e+00
GRID*                249                  8.17087708e+01  8.19973602e+01*
*         0.00000000e+00
GRID*                250                  8.12288437e+01  8.08127213e+01*
*         0.00000000e+00
GRID*                251                  1.78075165e+02  2.14970215e+02*
*         0.00000000e+00
GRID*                252                  6.54846115e+01  1.44916550e+02*
*         0.00000000e+00
GRID*                253                  7.14282455e+01  1.72050629e+02*
*         0.00000000e+00
GRID*                254                  1.01493546e+02  5.63880348e+01*
*         0.00000000e+00
GRID*                255                  1.81004639e+02  2.17745758e+02*
*         0.00000000e+00
GRID*                256                  7.08417740e+01  1.19742348e+02*
*         0.00000000e+00
GRID*                257                  1.80572556e+02  2.13363571e+02*
*         0.00000000e+00
GRID*                258                  1.90903870e+02  8.21128845e+01*
*         0.00000000e+00
GRID*                259                  8.02546844e+01  8.20924988e+01*
*         0.00000000e+00
GRID*                260                  8.30870895e+01  8.18104095e+01*
*         0.00000000e+00
GRID*                261                  2.01830185e+02  1.18658371e+02*
*         0.00000000e+00
GRID*                262                  7.64359741e+01  1.90258011e+02*
*         0.00000000e+00
GRID*                263                  2.03995712e+02  1.20146774e+02*
*         0.00000000e+00
GRID*                264                  2.07439560e+02  1.63861237e+02*
*         0.00000000e+00
GRID*                265                  1.88613113e+02  8.29598312e+01*
*         0.00000000e+00
GRID*                266                  1.89470490e+02  8.46863174e+01*
*         0.00000000e+00
GRID*                267                  1.91888397e+02  8.40501404e+01*
*         0.00000000e+00
GRID*                268                  8.16899414e+01  8.45930328e+01*
*         0.00000000e+00
GRID*                269                  9.60211716e+01  2.18671173e+02*
*         0.00000000e+00
GRID*                270                  1.69198624e+02  2.22065903e+02*
*         0.00000000e+00
GRID*                271                  7.88019485e+01  8.49678116e+01*
*         0.00000000e+00
GRID*                272                  8.08525772e+01  8.62611084e+01*
*         0.00000000e+00
GRID*                273                  1.90059158e+02  8.57432938e+01*
*         0.00000000e+00
GRID*                274                  1.93053940e+02  8.63925476e+01*
*         0.00000000e+00
GRID*                275                  7.81333694e+01  8.69250259e+01*
*         0.00000000e+00
GRID*                276                  1.90504211e+02  8.75431137e+01*
*         0.00000000e+00
GRID*                277                  1.93981567e+02  8.81972733e+01*
*         0.00000000e+00
GRID*                278                  7.98236847e+01  8.83606949e+01*
*         0.00000000e+00
GRID*                279                  1.91264420e+02  8.92674408e+01*
*         0.00000000e+00
GRID*                280                  7.64627609e+01  9.08300934e+01*
*         0.00000000e+00
GRID*                281                  7.73433456e+01  8.85313721e+01*
*         0.00000000e+00
GRID*                282                  7.92933655e+01  8.97388763e+01*
*         0.00000000e+00
GRID*                283                  1.95052979e+02  9.04675903e+01*
*         0.00000000e+00
GRID*                284                  1.92123688e+02  9.10376205e+01*
*         0.00000000e+00
GRID*                285                  7.82485962e+01  9.27081528e+01*
*         0.00000000e+00
GRID*                286                  1.92635895e+02  9.29032211e+01*
*         0.00000000e+00
GRID*                287                  1.93627747e+02  9.19333420e+01*
*         0.00000000e+00
GRID*                288                  1.95419678e+02  9.30783005e+01*
*         0.00000000e+00
GRID*                289                  7.78887863e+01  9.42676392e+01*
*         0.00000000e+00
GRID*                290                  7.54674225e+01  9.37534256e+01*
*         0.00000000e+00
GRID*                291                  1.93268814e+02  9.43664322e+01*
*         0.00000000e+00
GRID*                292                  7.49292450e+01  9.58647919e+01*
*         0.00000000e+00
GRID*                293                  7.72613525e+01  9.57087097e+01*
*         0.00000000e+00
GRID*                294                  1.93728958e+02  9.61796494e+01*
*         0.00000000e+00
GRID*                295                  1.96188217e+02  9.50075607e+01*
*         0.00000000e+00
GRID*                296                  7.69875870e+01  9.76368713e+01*
*         0.00000000e+00
GRID*                297                  1.96648743e+02  9.67765503e+01*
*         0.00000000e+00
GRID*                298                  7.45584946e+01  9.74950943e+01*
*         0.00000000e+00
GRID*                299                  1.94366959e+02  9.76616669e+01*
*         0.00000000e+00
GRID*                300                  7.41103821e+01  9.90659866e+01*
*         0.00000000e+00
GRID*                301                  7.66269073e+01  9.90395966e+01*
*         0.00000000e+00
GRID*                302                  1.94847031e+02  9.95340805e+01*
*         0.00000000e+00
GRID*                303                  1.97284744e+02  9.82954025e+01*
*         0.00000000e+00
GRID*                304                  7.60416183e+01  1.00458923e+02*
*         0.00000000e+00
GRID*                305                  1.97723068e+02  1.00023285e+02*
*         0.00000000e+00
GRID*                306                  7.48066559e+01  1.01725021e+02*
*         0.00000000e+00
GRID*                307                  1.95468643e+02  1.00928345e+02*
*         0.00000000e+00
GRID*                308                  7.33038330e+01  1.02488174e+02*
*         0.00000000e+00
GRID*                309                  7.38109894e+01  1.00385429e+02*
*         0.00000000e+00
GRID*                310                  7.46843643e+01  1.03421295e+02*
*         0.00000000e+00
GRID*                311                  7.59085159e+01  1.02602211e+02*
*         0.00000000e+00
GRID*                312                  1.96641373e+02  1.03340523e+02*
*         0.00000000e+00
GRID*                313                  7.29950333e+01  1.05104919e+02*
*         0.00000000e+00
GRID*                314                  7.57490005e+01  1.04862198e+02*
*         0.00000000e+00
GRID*                315                  1.99487091e+02  1.04735428e+02*
*         0.00000000e+00
GRID*                316                  7.50792618e+01  1.06642563e+02*
*         0.00000000e+00
GRID*                317                  1.97748871e+02  1.07799202e+02*
*         0.00000000e+00
GRID*                318                  1.99834457e+02  1.06754524e+02*
*         0.00000000e+00
GRID*                319                  7.22384872e+01  1.06931908e+02*
*         0.00000000e+00
GRID*                320                  7.48330688e+01  1.08199707e+02*
*         0.00000000e+00
GRID*                321                  1.98061676e+02  1.10025314e+02*
*         0.00000000e+00
GRID*                322                  2.00607086e+02  1.09264687e+02*
*         0.00000000e+00
GRID*                323                  7.19100952e+01  1.09450447e+02*
*         0.00000000e+00
GRID*                324                  7.46050797e+01  1.10552223e+02*
*         0.00000000e+00
GRID*                325                  7.10603638e+01  1.11801102e+02*
*         0.00000000e+00
GRID*                326                  1.98785431e+02  1.11987656e+02*
*         0.00000000e+00
GRID*                327                  2.01033417e+02  1.11042580e+02*
*         0.00000000e+00
GRID*                328                  7.39658432e+01  1.12181412e+02*
*         0.00000000e+00
GRID*                329                  2.01673630e+02  1.12544922e+02*
*         0.00000000e+00
GRID*                330                  7.00447311e+01  1.14642548e+02*
*         0.00000000e+00
GRID*                331                  7.36828690e+01  1.14193962e+02*
*         0.00000000e+00
GRID*                332                  1.99243271e+02  1.14739288e+02*
*         0.00000000e+00
GRID*                333                  2.02492966e+02  1.15060303e+02*
*         0.00000000e+00
GRID*                334                  6.96851273e+01  1.17259483e+02*
*         0.00000000e+00
GRID*                335                  7.28147278e+01  1.16772385e+02*
*         0.00000000e+00
GRID*                336                  1.99953140e+02  1.16612976e+02*
*         0.00000000e+00
GRID*                337                  2.03759827e+02  1.18776978e+02*
*         0.00000000e+00
GRID*                338                  7.26126633e+01  1.18836922e+02*
*         0.00000000e+00
GRID*                339                  2.00417328e+02  1.20384026e+02*
*         0.00000000e+00
GRID*                340                  6.89043655e+01  1.19290558e+02*
*         0.00000000e+00
GRID*                341                  2.04182526e+02  1.21517784e+02*
*         0.00000000e+00
GRID*                342                  2.01771790e+02  1.25499886e+02*
*         0.00000000e+00
GRID*                343                  6.86349335e+01  1.25761497e+02*
*         0.00000000e+00
GRID*                344                  7.16429977e+01  1.24644073e+02*
*         0.00000000e+00
GRID*                345                  7.24612198e+01  1.22381096e+02*
*         0.00000000e+00
GRID*                346                  2.04980438e+02  1.23602104e+02*
*         0.00000000e+00
GRID*                347                  7.15126877e+01  1.26533676e+02*
*         0.00000000e+00
GRID*                348                  2.05304031e+02  1.27068359e+02*
*         0.00000000e+00
GRID*                349                  6.78286438e+01  1.27946632e+02*
*         0.00000000e+00
GRID*                350                  2.02384323e+02  1.28251511e+02*
*         0.00000000e+00
GRID*                351                  2.02607941e+02  1.30306335e+02*
*         0.00000000e+00
GRID*                352                  2.06079651e+02  1.29093307e+02*
*         0.00000000e+00
GRID*                353                  7.13778610e+01  1.30034103e+02*
*         0.00000000e+00
GRID*                354                  6.75474167e+01  1.33402527e+02*
*         0.00000000e+00
GRID*                355                  7.05368500e+01  1.32401047e+02*
*         0.00000000e+00
GRID*                356                  2.03328613e+02  1.32323669e+02*
*         0.00000000e+00
GRID*                357                  2.03631851e+02  1.36535614e+02*
*         0.00000000e+00
GRID*                358                  2.06408463e+02  1.32589233e+02*
*         0.00000000e+00
GRID*                359                  6.67364502e+01  1.35589050e+02*
*         0.00000000e+00
GRID*                360                  2.07163345e+02  1.34472214e+02*
*         0.00000000e+00
GRID*                361                  7.02176056e+01  1.36838120e+02*
*         0.00000000e+00
GRID*                362                  2.07465698e+02  1.36857361e+02*
*         0.00000000e+00
GRID*                363                  6.65712585e+01  1.37521454e+02*
*         0.00000000e+00
GRID*                364                  2.04418869e+02  1.39006958e+02*
*         0.00000000e+00
GRID*                365                  6.64308624e+01  1.41182785e+02*
*         0.00000000e+00
GRID*                366                  6.94445572e+01  1.39251144e+02*
*         0.00000000e+00
GRID*                367                  2.06439392e+02  1.40275131e+02*
*         0.00000000e+00
GRID*                368                  2.08259933e+02  1.38875183e+02*
*         0.00000000e+00
GRID*                369                  6.91457596e+01  1.44275879e+02*
*         0.00000000e+00
GRID*                370                  2.04763443e+02  1.43188553e+02*
*         0.00000000e+00
GRID*                371                  6.56367188e+01  1.43287094e+02*
*         0.00000000e+00
GRID*                372                  2.08584869e+02  1.42395279e+02*
*         0.00000000e+00
GRID*                373                  6.53067093e+01  1.46820068e+02*
*         0.00000000e+00
GRID*                374                  2.05543777e+02  1.45967194e+02*
*         0.00000000e+00
GRID*                375                  2.09391434e+02  1.44603088e+02*
*         0.00000000e+00
GRID*                376                  6.83812408e+01  1.46643066e+02*
*         0.00000000e+00
GRID*                377                  6.44928894e+01  1.49111389e+02*
*         0.00000000e+00
GRID*                378                  6.83000412e+01  1.51170578e+02*
*         0.00000000e+00
GRID*                379                  2.04945404e+02  1.48780136e+02*
*         0.00000000e+00
GRID*                380                  2.09414032e+02  1.48956528e+02*
*         0.00000000e+00
GRID*                381                  2.05557404e+02  1.51284363e+02*
*         0.00000000e+00
GRID*                382                  2.08631058e+02  1.50984497e+02*
*         0.00000000e+00
GRID*                383                  2.08469421e+02  1.52936081e+02*
*         0.00000000e+00
GRID*                384                  6.46514130e+01  1.52824799e+02*
*         0.00000000e+00
GRID*                385                  2.05703217e+02  1.54000290e+02*
*         0.00000000e+00
GRID*                386                  6.90716248e+01  1.53263062e+02*
*         0.00000000e+00
GRID*                387                  2.08451401e+02  1.55139557e+02*
*         0.00000000e+00
GRID*                388                  6.56342773e+01  1.56946060e+02*
*         0.00000000e+00
GRID*                389                  2.05615845e+02  1.55539551e+02*
*         0.00000000e+00
GRID*                390                  2.06719498e+02  1.56705322e+02*
*         0.00000000e+00
GRID*                391                  2.04885056e+02  1.57383789e+02*
*         0.00000000e+00
GRID*                392                  6.92943268e+01  1.58400009e+02*
*         0.00000000e+00
GRID*                393                  2.06499451e+02  1.58886627e+02*
*         0.00000000e+00
GRID*                394                  2.08450012e+02  1.57300003e+02*
*         0.00000000e+00
GRID*                395                  6.63732681e+01  1.58748825e+02*
*         0.00000000e+00
GRID*                396                  2.04693375e+02  1.58541336e+02*
*         0.00000000e+00
GRID*                397                  6.81014481e+01  1.61287598e+02*
*         0.00000000e+00
GRID*                398                  6.92943268e+01  1.60043533e+02*
*         0.00000000e+00
GRID*                399                  2.04614273e+02  1.60680023e+02*
*         0.00000000e+00
GRID*                400                  2.08450012e+02  1.60049347e+02*
*         0.00000000e+00
GRID*                401                  6.65744095e+01  1.61598801e+02*
*         0.00000000e+00
GRID*                402                  6.92943268e+01  1.62774353e+02*
*         0.00000000e+00
GRID*                403                  2.06634857e+02  1.61117874e+02*
*         0.00000000e+00
GRID*                404                  6.68717575e+01  1.63077255e+02*
*         0.00000000e+00
GRID*                405                  2.08450012e+02  1.62800003e+02*
*         0.00000000e+00
GRID*                406                  6.94048615e+01  1.64544464e+02*
*         0.00000000e+00
GRID*                407                  2.04607285e+02  1.63882339e+02*
*         0.00000000e+00
GRID*                408                  2.06133087e+02  1.62840805e+02*
*         0.00000000e+00
GRID*                409                  6.73178024e+01  1.65273407e+02*
*         0.00000000e+00
GRID*                410                  2.06431305e+02  1.64920166e+02*
*         0.00000000e+00
GRID*                411                  6.80331497e+01  1.67764847e+02*
*         0.00000000e+00
GRID*                412                  7.01346436e+01  1.66364365e+02*
*         0.00000000e+00
GRID*                413                  2.03748535e+02  1.67458847e+02*
*         0.00000000e+00
GRID*                414                  2.04516113e+02  1.65438293e+02*
*         0.00000000e+00
GRID*                415                  2.05869339e+02  1.66876846e+02*
*         0.00000000e+00
GRID*                416                  2.08330276e+02  1.66484222e+02*
*         0.00000000e+00
GRID*                417                  6.84054871e+01  1.69628174e+02*
*         0.00000000e+00
GRID*                418                  7.05245590e+01  1.69044556e+02*
*         0.00000000e+00
GRID*                419                  2.03535934e+02  1.69409851e+02*
*         0.00000000e+00
GRID*                420                  2.07571442e+02  1.68441299e+02*
*         0.00000000e+00
GRID*                421                  2.03371002e+02  1.72167511e+02*
*         0.00000000e+00
GRID*                422                  2.04977936e+02  1.71152435e+02*
*         0.00000000e+00
GRID*                423                  2.07179428e+02  1.71184235e+02*
*         0.00000000e+00
GRID*                424                  6.91092911e+01  1.72078796e+02*
*         0.00000000e+00
GRID*                425                  7.12519760e+01  1.70683685e+02*
*         0.00000000e+00
GRID*                426                  7.15957184e+01  1.73349411e+02*
*         0.00000000e+00
GRID*                427                  2.06521378e+02  1.72722443e+02*
*         0.00000000e+00
GRID*                428                  6.94827805e+01  1.73828415e+02*
*         0.00000000e+00
GRID*                429                  7.23048325e+01  1.74976501e+02*
*         0.00000000e+00
GRID*                430                  2.02434479e+02  1.75989502e+02*
*         0.00000000e+00
GRID*                431                  2.02646500e+02  1.74020355e+02*
*         0.00000000e+00
GRID*                432                  7.01929703e+01  1.75486282e+02*
*         0.00000000e+00
GRID*                433                  7.05662384e+01  1.77196976e+02*
*         0.00000000e+00
GRID*                434                  7.26796112e+01  1.76689514e+02*
*         0.00000000e+00
GRID*                435                  2.02241074e+02  1.77868759e+02*
*         0.00000000e+00
GRID*                436                  2.05345886e+02  1.77323334e+02*
*         0.00000000e+00
GRID*                437                  2.06059036e+02  1.75676910e+02*
*         0.00000000e+00
GRID*                438                  7.34056396e+01  1.78290298e+02*
*         0.00000000e+00
GRID*                439                  2.01431686e+02  1.80006226e+02*
*         0.00000000e+00
GRID*                440                  7.12655945e+01  1.79550110e+02*
*         0.00000000e+00
GRID*                441                  7.37794495e+01  1.79989502e+02*
*         0.00000000e+00
GRID*                442                  2.04830841e+02  1.80389740e+02*
*         0.00000000e+00
GRID*                443                  7.19595795e+01  1.82061203e+02*
*         0.00000000e+00
GRID*                444                  7.45069046e+01  1.81596191e+02*
*         0.00000000e+00
GRID*                445                  7.23339615e+01  1.83644348e+02*
*         0.00000000e+00
GRID*                446                  7.48930283e+01  1.83326523e+02*
*         0.00000000e+00
GRID*                447                  2.00243469e+02  1.83139191e+02*
*         0.00000000e+00
GRID*                448                  1.99372940e+02  1.84915649e+02*
*         0.00000000e+00
GRID*                449                  2.03764816e+02  1.84721375e+02*
*         0.00000000e+00
GRID*                450                  7.32129288e+01  1.85536163e+02*
*         0.00000000e+00
GRID*                451                  7.57047043e+01  1.85019531e+02*
*         0.00000000e+00
GRID*                452                  7.39979401e+01  1.87095490e+02*
*         0.00000000e+00
GRID*                453                  7.69347610e+01  1.87522644e+02*
*         0.00000000e+00
GRID*                454                  1.98755661e+02  1.88224396e+02*
*         0.00000000e+00
GRID*                455                  7.44311600e+01  1.89933334e+02*
*         0.00000000e+00
GRID*                456                  2.02734482e+02  1.88981964e+02*
*         0.00000000e+00
GRID*                457                  7.56316376e+01  1.92557129e+02*
*         0.00000000e+00
GRID*                458                  7.87980270e+01  1.91203995e+02*
*         0.00000000e+00
GRID*                459                  2.01648102e+02  1.92300735e+02*
*         0.00000000e+00
GRID*                460                  1.97654053e+02  1.91491653e+02*
*         0.00000000e+00
GRID*                461                  8.04820251e+01  1.94662170e+02*
*         0.00000000e+00
GRID*                462                  8.19747391e+01  1.96542282e+02*
*         0.00000000e+00
GRID*                463                  1.95520767e+02  1.95860168e+02*
*         0.00000000e+00
GRID*                464                  7.69282913e+01  1.95097198e+02*
*         0.00000000e+00
GRID*                465                  1.99018784e+02  1.96576996e+02*
*         0.00000000e+00
GRID*                466                  7.78176498e+01  1.96937714e+02*
*         0.00000000e+00
GRID*                467                  8.01827621e+01  2.01552078e+02*
*         0.00000000e+00
GRID*                468                  1.93962189e+02  1.97932251e+02*
*         0.00000000e+00
GRID*                469                  8.39144897e+01  2.00346863e+02*
*         0.00000000e+00
GRID*                470                  1.95702728e+02  2.02106018e+02*
*         0.00000000e+00
GRID*                471                  1.90651703e+02  2.03045181e+02*
*         0.00000000e+00
GRID*                472                  8.19948807e+01  2.03542542e+02*
*         0.00000000e+00
GRID*                473                  8.65415802e+01  2.03147263e+02*
*         0.00000000e+00
GRID*                474                  8.95164185e+01  2.06266541e+02*
*         0.00000000e+00
GRID*                475                  8.47891922e+01  2.06339203e+02*
*         0.00000000e+00
GRID*                476                  1.91738663e+02  2.08851486e+02*
*         0.00000000e+00
GRID*                477                  1.93939240e+02  2.05639450e+02*
*         0.00000000e+00
GRID*                478                  1.89201874e+02  2.05189270e+02*
*         0.00000000e+00
GRID*                479                  8.70837936e+01  2.08633804e+02*
*         0.00000000e+00
GRID*                480                  9.04116516e+01  2.07910828e+02*
*         0.00000000e+00
GRID*                481                  8.90590744e+01  2.10675980e+02*
*         0.00000000e+00
GRID*                482                  9.19728012e+01  2.09673859e+02*
*         0.00000000e+00
GRID*                483                  1.89739960e+02  2.10237289e+02*
*         0.00000000e+00
GRID*                484                  1.84411255e+02  2.10494446e+02*
*         0.00000000e+00
GRID*                485                  1.87826462e+02  2.12025299e+02*
*         0.00000000e+00
GRID*                486                  9.01970978e+01  2.12721069e+02*
*         0.00000000e+00
GRID*                487                  1.00199631e+02  2.15960327e+02*
*         0.00000000e+00
GRID*                488                  9.46751099e+01  2.12380798e+02*
*         0.00000000e+00
GRID*                489                  9.64416809e+01  2.14006927e+02*
*         0.00000000e+00
GRID*                490                  1.81266861e+02  2.15317902e+02*
*         0.00000000e+00
GRID*                491                  1.79525101e+02  2.19063919e+02*
*         0.00000000e+00
GRID*                492                  9.48418350e+01  2.17491852e+02*
*         0.00000000e+00
GRID*                493                  1.04094398e+02  2.18658997e+02*
*         0.00000000e+00
GRID*                494                  1.72059784e+02  2.19003510e+02*
*         0.00000000e+00
GRID*                495                  1.75425766e+02  2.16767548e+02*
*         0.00000000e+00
GRID*                496                  9.73881912e+01  2.19951538e+02*
*         0.00000000e+00
GRID*                497                  1.07394371e+02  2.20652771e+02*
*         0.00000000e+00
GRID*                498                  1.02708656e+02  2.22675262e+02*
*         0.00000000e+00
GRID*                499                  1.09831764e+02  2.21814560e+02*
*         0.00000000e+00
GRID*                500                  1.65044510e+02  2.21951233e+02*
*         0.00000000e+00
GRID*                501                  1.68452972e+02  2.20329422e+02*
*         0.00000000e+00
GRID*                502                  1.62007294e+02  2.22940826e+02*
*         0.00000000e+00
GRID*                503                  1.67931213e+02  2.22599030e+02*
*         0.00000000e+00
GRID*                504                  1.74920181e+02  2.21696854e+02*
*         0.00000000e+00
GRID*                505                  1.12310181e+02  2.22583908e+02*
*         0.00000000e+00
GRID*                506                  1.70055389e+02  2.23858170e+02*
*         0.00000000e+00
GRID*                507                  1.05971230e+02  2.23905914e+02*
*         0.00000000e+00
GRID*                508                  1.15218094e+02  2.23570190e+02*
*         0.00000000e+00
GRID*                509                  1.35300003e+02  2.26605682e+02*
*         0.00000000e+00
GRID*                510                  1.59004379e+02  2.23893768e+02*
*         0.00000000e+00
GRID*                511                  1.61369507e+02  2.27267883e+02*
*         0.00000000e+00
GRID*                512                  1.66993546e+02  2.25042999e+02*
*         0.00000000e+00
GRID*                513                  1.08345627e+02  2.24940323e+02*
*         0.00000000e+00
GRID*                514                  1.10310089e+02  2.25870392e+02*
*         0.00000000e+00
GRID*                515                  1.19988396e+02  2.25174667e+02*
*         0.00000000e+00
GRID*                516                  1.13178726e+02  2.26818634e+02*
*         0.00000000e+00
GRID*                517                  1.43000000e+02  2.26605682e+02*
*         0.00000000e+00
GRID*                518                  1.45803223e+02  2.26454453e+02*
*         0.00000000e+00
GRID*                519                  1.55987244e+02  2.29159454e+02*
*         0.00000000e+00
GRID*                520                  1.64541138e+02  2.26067535e+02*
*         0.00000000e+00
GRID*                521                  1.16088936e+02  2.27764313e+02*
*         0.00000000e+00
GRID*                522                  1.20037376e+02  2.29122864e+02*
*         0.00000000e+00
GRID*                523                  1.24762459e+02  2.26469421e+02*
*         0.00000000e+00
GRID*                524                  1.29800003e+02  2.26605682e+02*
*         0.00000000e+00
GRID*                525                  1.38050003e+02  2.26605682e+02*
*         0.00000000e+00
GRID*                526                  1.52147156e+02  2.29553482e+02*
*         0.00000000e+00
GRID*                527                  1.53350571e+02  2.25338898e+02*
*         0.00000000e+00
GRID*                528                  1.48547272e+02  2.25687439e+02*
*         0.00000000e+00
GRID*                529                  1.22397881e+02  2.29433029e+02*
*         0.00000000e+00
GRID*                530                  1.32775940e+02  2.31683777e+02*
*         0.00000000e+00
GRID*                531                  1.40549957e+02  2.31524521e+02*
*         0.00000000e+00
GRID*                532                  1.43869720e+02  2.30571716e+02*
*         0.00000000e+00
GRID*                533                  1.24914948e+02  2.30324203e+02*
*         0.00000000e+00
GRID*                534                  1.27874031e+02  2.31362289e+02*
*         0.00000000e+00
GRID*                535                  1.30844162e+02  2.32268616e+02*
*         0.00000000e+00
GRID*                536                  1.52461319e+02  6.22840233e+01*
*         0.00000000e+00
GRID*                537                  1.37890457e+02  1.66116943e+02*
*         0.00000000e+00
GRID*                538                  1.24412712e+02  6.00373459e+01*
*         0.00000000e+00
GRID*                539                  1.24120804e+02  2.06537720e+02*
*         0.00000000e+00
GRID*                540                  1.27500854e+02  2.11109924e+02*
*         0.00000000e+00
GRID*                541                  1.37932678e+02  1.69953217e+02*
*         0.00000000e+00
GRID*                542                  1.22834045e+02  6.11330261e+01*
*         0.00000000e+00
GRID*                543                  8.36497574e+01  1.35471848e+02*
*         0.00000000e+00
GRID*                544                  1.36692001e+02  1.86728958e+02*
*         0.00000000e+00
GRID*                545                  1.38113571e+02  1.74270782e+02*
*         0.00000000e+00
GRID*                546                  8.90668259e+01  1.00857956e+02*
*         0.00000000e+00
GRID*                547                  1.48894684e+02  6.14069824e+01*
*         0.00000000e+00
GRID*                548                  1.54311447e+02  2.03311859e+02*
*         0.00000000e+00
GRID*                549                  1.37900513e+02  1.54119232e+02*
*         0.00000000e+00
GRID*                550                  1.40173462e+02  5.92040520e+01*
*         0.00000000e+00
GRID*                551                  1.94375015e+02  1.56052917e+02*
*         0.00000000e+00
GRID*                552                  8.16578903e+01  1.25375664e+02*
*         0.00000000e+00
GRID*                553                  7.93551407e+01  1.59699265e+02*
*         0.00000000e+00
GRID*                554                  1.81044754e+02  1.48092850e+02*
*         0.00000000e+00
GRID*                555                  1.21820023e+02  6.64568253e+01*
*         0.00000000e+00
GRID*                556                  1.92124985e+02  1.68095230e+02*
*         0.00000000e+00
GRID*                557                  1.89485870e+02  1.24401016e+02*
*         0.00000000e+00
GRID*                558                  1.93864044e+02  1.70133102e+02*
*         0.00000000e+00
GRID*                559                  8.05783234e+01  1.38716736e+02*
*         0.00000000e+00
GRID*                560                  8.37014771e+01  1.28608795e+02*
*         0.00000000e+00
GRID*                561                  1.20997276e+02  2.04916000e+02*
*         0.00000000e+00
GRID*                562                  1.47365997e+02  6.30623474e+01*
*         0.00000000e+00
GRID*                563                  1.02122154e+02  7.91021423e+01*
*         0.00000000e+00
GRID*                564                  1.07944656e+02  1.98040558e+02*
*         0.00000000e+00
GRID*                565                  1.47180588e+02  6.05337029e+01*
*         0.00000000e+00
GRID*                566                  1.38141647e+02  1.48025726e+02*
*         0.00000000e+00
GRID*                567                  8.05338593e+01  1.43937531e+02*
*         0.00000000e+00
GRID*                568                  1.37023102e+02  6.80609207e+01*
*         0.00000000e+00
GRID*                569                  1.87529114e+02  1.83621826e+02*
*         0.00000000e+00
GRID*                570                  8.71395721e+01  1.00780029e+02*
*         0.00000000e+00
GRID*                571                  1.72579025e+02  1.90455627e+02*
*         0.00000000e+00
GRID*                572                  1.04751991e+02  1.81502884e+02*
*         0.00000000e+00
GRID*                573                  1.59138077e+02  2.01071945e+02*
*         0.00000000e+00
GRID*                574                  1.45201370e+02  6.04543495e+01*
*         0.00000000e+00
GRID*                575                  1.45330124e+02  5.77624359e+01*
*         0.00000000e+00
GRID*                576                  1.23916306e+02  6.51623383e+01*
*         0.00000000e+00
GRID*                577                  1.29733963e+02  2.01156158e+02*
*         0.00000000e+00
GRID*                578                  1.36350311e+02  1.54385635e+02*
*         0.00000000e+00
GRID*                579                  1.83863937e+02  1.79659729e+02*
*         0.00000000e+00
GRID*                580                  1.37903473e+02  1.81937927e+02*
*         0.00000000e+00
GRID*                581                  1.33141891e+02  2.10105392e+02*
*         0.00000000e+00
GRID*                582                  1.42485046e+02  1.97960709e+02*
*         0.00000000e+00
GRID*                583                  8.25793533e+01  1.21041756e+02*
*         0.00000000e+00
GRID*                584                  1.37916153e+02  1.52209930e+02*
*         0.00000000e+00
GRID*                585                  1.35426025e+02  1.61885468e+02*
*         0.00000000e+00
GRID*                586                  1.56212921e+02  6.01642151e+01*
*         0.00000000e+00
GRID*                587                  1.30901642e+02  5.63093948e+01*
*         0.00000000e+00
GRID*                588                  1.52362885e+02  5.87502136e+01*
*         0.00000000e+00
GRID*                589                  8.53933182e+01  1.20186874e+02*
*         0.00000000e+00
GRID*                590                  1.36112335e+02  1.66107727e+02*
*         0.00000000e+00
GRID*                591                  1.60960480e+02  2.03797638e+02*
*         0.00000000e+00
GRID*                592                  1.28776489e+02  5.64013405e+01*
*         0.00000000e+00
GRID*                593                  1.31211548e+02  5.93030357e+01*
*         0.00000000e+00
GRID*                594                  1.32500763e+02  5.62226753e+01*
*         0.00000000e+00
GRID*                595                  1.34200012e+02  5.63131676e+01*
*         0.00000000e+00
GRID*                596                  1.27579071e+02  5.82423592e+01*
*         0.00000000e+00
GRID*                597                  1.54652084e+02  5.95756760e+01*
*         0.00000000e+00
GRID*                598                  1.81176239e+02  1.81342896e+02*
*         0.00000000e+00
GRID*                599                  1.26129723e+02  5.91416397e+01*
*         0.00000000e+00
GRID*                600                  1.32406891e+02  5.84374504e+01*
*         0.00000000e+00
GRID*                601                  1.29037766e+02  2.09839737e+02*
*         0.00000000e+00
GRID*                602                  8.65071335e+01  1.76329544e+02*
*         0.00000000e+00
GRID*                603                  1.48363434e+02  5.82380562e+01*
*         0.00000000e+00
GRID*                604                  1.41275833e+02  2.09030472e+02*
*         0.00000000e+00
GRID*                605                  9.96151505e+01  7.92071075e+01*
*         0.00000000e+00
GRID*                606                  1.37560974e+02  1.36082962e+02*
*         0.00000000e+00
GRID*                607                  1.37467072e+02  1.41538132e+02*
*         0.00000000e+00
GRID*                608                  9.66676178e+01  1.86386719e+02*
*         0.00000000e+00
GRID*                609                  1.17529320e+02  6.01471176e+01*
*         0.00000000e+00
GRID*                610                  1.88949219e+02  1.77121429e+02*
*         0.00000000e+00
GRID*                611                  1.34413773e+02  5.91746025e+01*
*         0.00000000e+00
GRID*                612                  1.00536522e+02  1.89095444e+02*
*         0.00000000e+00
GRID*                613                  1.96307968e+02  1.52859650e+02*
*         0.00000000e+00
GRID*                614                  1.71216553e+02  1.94974457e+02*
*         0.00000000e+00
GRID*                615                  8.26657791e+01  1.40440659e+02*
*         0.00000000e+00
GRID*                616                  1.04358826e+02  7.34873886e+01*
*         0.00000000e+00
GRID*                617                  8.75026550e+01  1.74427032e+02*
*         0.00000000e+00
GRID*                618                  1.19464233e+02  5.96001892e+01*
*         0.00000000e+00
GRID*                619                  1.85246780e+02  1.81021606e+02*
*         0.00000000e+00
GRID*                620                  1.36588135e+02  1.88769287e+02*
*         0.00000000e+00
GRID*                621                  1.29469467e+02  5.99994659e+01*
*         0.00000000e+00
GRID*                622                  1.31684814e+02  6.07132950e+01*
*         0.00000000e+00
GRID*                623                  1.37184692e+02  5.96417274e+01*
*         0.00000000e+00
GRID*                624                  1.42472488e+02  5.73143578e+01*
*         0.00000000e+00
GRID*                625                  1.37744278e+02  5.64280891e+01*
*         0.00000000e+00
GRID*                626                  1.16474846e+02  6.10503807e+01*
*         0.00000000e+00
GRID*                627                  1.21788437e+02  5.87237244e+01*
*         0.00000000e+00
GRID*                628                  9.41944199e+01  8.74416580e+01*
*         0.00000000e+00
GRID*                629                  1.28058701e+02  6.16772461e+01*
*         0.00000000e+00
GRID*                630                  1.30022675e+02  6.24635124e+01*
*         0.00000000e+00
GRID*                631                  1.32000137e+02  6.25887909e+01*
*         0.00000000e+00
GRID*                632                  1.38429703e+02  6.06373482e+01*
*         0.00000000e+00
GRID*                633                  1.41074539e+02  6.27549400e+01*
*         0.00000000e+00
GRID*                634                  1.42195053e+02  6.16858482e+01*
*         0.00000000e+00
GRID*                635                  1.55569412e+02  6.24258347e+01*
*         0.00000000e+00
GRID*                636                  1.57713440e+02  6.07300148e+01*
*         0.00000000e+00
GRID*                637                  1.18297180e+02  6.18064003e+01*
*         0.00000000e+00
GRID*                638                  1.62812363e+02  6.32470436e+01*
*         0.00000000e+00
GRID*                639                  1.39764435e+02  5.64984741e+01*
*         0.00000000e+00
GRID*                640                  1.45147018e+02  2.04520767e+02*
*         0.00000000e+00
GRID*                641                  8.22911072e+01  1.32369873e+02*
*         0.00000000e+00
GRID*                642                  1.67566605e+02  1.97859360e+02*
*         0.00000000e+00
GRID*                643                  1.15500000e+02  6.26935310e+01*
*         0.00000000e+00
GRID*                644                  1.16599998e+02  6.26936798e+01*
*         0.00000000e+00
GRID*                645                  1.18064766e+02  6.41584473e+01*
*         0.00000000e+00
GRID*                646                  8.08352280e+01  1.29039856e+02*
*         0.00000000e+00
GRID*                647                  1.26482956e+02  6.18977776e+01*
*         0.00000000e+00
GRID*                648                  1.50608673e+02  6.07548485e+01*
*         0.00000000e+00
GRID*                649                  1.36287170e+02  1.37137665e+02*
*         0.00000000e+00
GRID*                650                  1.38520309e+02  6.20099907e+01*
*         0.00000000e+00
GRID*                651                  1.58453934e+02  6.34605827e+01*
*         0.00000000e+00
GRID*                652                  1.60705246e+02  6.22074547e+01*
*         0.00000000e+00
GRID*                653                  1.37746063e+02  1.72096054e+02*
*         0.00000000e+00
GRID*                654                  1.38213760e+02  1.68093933e+02*
*         0.00000000e+00
GRID*                655                  1.35923004e+02  1.73856918e+02*
*         0.00000000e+00
GRID*                656                  1.09651108e+02  1.99394318e+02*
*         0.00000000e+00
GRID*                657                  1.39522919e+02  6.77703247e+01*
*         0.00000000e+00
GRID*                658                  1.10456558e+02  6.44497681e+01*
*         0.00000000e+00
GRID*                659                  1.20056595e+02  6.39562645e+01*
*         0.00000000e+00
GRID*                660                  1.22501724e+02  6.33456345e+01*
*         0.00000000e+00
GRID*                661                  1.25558388e+02  6.30242233e+01*
*         0.00000000e+00
GRID*                662                  1.33209930e+02  6.38029022e+01*
*         0.00000000e+00
GRID*                663                  1.37172943e+02  6.46367645e+01*
*         0.00000000e+00
GRID*                664                  1.85095764e+02  1.78524887e+02*
*         0.00000000e+00
GRID*                665                  1.45971115e+02  6.19359474e+01*
*         0.00000000e+00
GRID*                666                  9.57598267e+01  1.84113022e+02*
*         0.00000000e+00
GRID*                667                  1.49458298e+02  6.47519531e+01*
*         0.00000000e+00
GRID*                668                  9.38389664e+01  8.97504883e+01*
*         0.00000000e+00
GRID*                669                  1.94256744e+02  1.68164459e+02*
*         0.00000000e+00
GRID*                670                  8.20927505e+01  1.34451538e+02*
*         0.00000000e+00
GRID*                671                  1.11188538e+02  6.38394547e+01*
*         0.00000000e+00
GRID*                672                  1.11849167e+02  6.52446823e+01*
*         0.00000000e+00
GRID*                673                  1.12200005e+02  6.48935318e+01*
*         0.00000000e+00
GRID*                674                  1.19704140e+02  6.60673981e+01*
*         0.00000000e+00
GRID*                675                  1.35036743e+02  6.46417007e+01*
*         0.00000000e+00
GRID*                676                  1.35882980e+02  1.69933319e+02*
*         0.00000000e+00
GRID*                677                  1.51265854e+02  6.56091385e+01*
*         0.00000000e+00
GRID*                678                  1.53402710e+02  6.50108643e+01*
*         0.00000000e+00
GRID*                679                  1.55691666e+02  6.48986816e+01*
*         0.00000000e+00
GRID*                680                  1.60951431e+02  2.01368378e+02*
*         0.00000000e+00
GRID*                681                  1.59667633e+02  6.57485275e+01*
*         0.00000000e+00
GRID*                682                  1.60881561e+02  6.43631516e+01*
*         0.00000000e+00
GRID*                683                  1.63957230e+02  6.41622620e+01*
*         0.00000000e+00
GRID*                684                  1.00608749e+02  1.86379425e+02*
*         0.00000000e+00
GRID*                685                  1.78101120e+02  1.82396362e+02*
*         0.00000000e+00
GRID*                686                  1.09330360e+02  6.56095886e+01*
*         0.00000000e+00
GRID*                687                  1.09884964e+02  6.50206299e+01*
*         0.00000000e+00
GRID*                688                  1.10962669e+02  6.61310120e+01*
*         0.00000000e+00
GRID*                689                  1.11442268e+02  6.56514130e+01*
*         0.00000000e+00
GRID*                690                  1.25983162e+02  6.50272827e+01*
*         0.00000000e+00
GRID*                691                  1.32306168e+02  6.61985397e+01*
*         0.00000000e+00
GRID*                692                  1.36391830e+02  1.76045074e+02*
*         0.00000000e+00
GRID*                693                  1.34985657e+02  6.65666656e+01*
*         0.00000000e+00
GRID*                694                  1.37035828e+02  1.67281479e+02*
*         0.00000000e+00
GRID*                695                  1.40177460e+02  6.55403137e+01*
*         0.00000000e+00
GRID*                696                  1.36450531e+02  1.84540634e+02*
*         0.00000000e+00
GRID*                697                  1.62386185e+02  6.61089249e+01*
*         0.00000000e+00
GRID*                698                  1.63404541e+02  6.67837067e+01*
*         0.00000000e+00
GRID*                699                  1.65625641e+02  6.58006668e+01*
*         0.00000000e+00
GRID*                700                  1.37219696e+02  1.34175369e+02*
*         0.00000000e+00
GRID*                701                  1.94467041e+02  1.63944153e+02*
*         0.00000000e+00
GRID*                702                  9.34789886e+01  1.76652710e+02*
*         0.00000000e+00
GRID*                703                  1.79066452e+02  1.48000885e+02*
*         0.00000000e+00
GRID*                704                  1.08322327e+02  6.72420425e+01*
*         0.00000000e+00
GRID*                705                  1.08844650e+02  6.62905502e+01*
*         0.00000000e+00
GRID*                706                  1.09739525e+02  6.73541565e+01*
*         0.00000000e+00
GRID*                707                  1.10405815e+02  6.66878662e+01*
*         0.00000000e+00
GRID*                708                  1.34767990e+02  1.86732330e+02*
*         0.00000000e+00
GRID*                709                  1.32688721e+02  6.74817276e+01*
*         0.00000000e+00
GRID*                710                  1.34602661e+02  6.92127533e+01*
*         0.00000000e+00
GRID*                711                  9.78231583e+01  1.92140182e+02*
*         0.00000000e+00
GRID*                712                  1.37721024e+02  7.89607468e+01*
*         0.00000000e+00
GRID*                713                  1.36981689e+02  1.64995239e+02*
*         0.00000000e+00
GRID*                714                  1.36329422e+02  1.77897232e+02*
*         0.00000000e+00
GRID*                715                  1.85790558e+02  1.68727295e+02*
*         0.00000000e+00
GRID*                716                  8.86476440e+01  9.94377518e+01*
*         0.00000000e+00
GRID*                717                  1.82325836e+02  1.75738037e+02*
*         0.00000000e+00
GRID*                718                  1.86015228e+02  1.69935547e+02*
*         0.00000000e+00
GRID*                719                  1.07799881e+02  6.81936493e+01*
*         0.00000000e+00
GRID*                720                  1.08900002e+02  6.81936798e+01*
*         0.00000000e+00
GRID*                721                  1.38397247e+02  1.50241714e+02*
*         0.00000000e+00
GRID*                722                  1.87506531e+02  1.07440178e+02*
*         0.00000000e+00
GRID*                723                  1.41206314e+02  1.99802643e+02*
*         0.00000000e+00
GRID*                724                  1.49855820e+02  6.29794884e+01*
*         0.00000000e+00
GRID*                725                  8.99554596e+01  1.72537231e+02*
*         0.00000000e+00
GRID*                726                  1.19949112e+02  6.82391357e+01*
*         0.00000000e+00
GRID*                727                  1.24145714e+02  6.72461700e+01*
*         0.00000000e+00
GRID*                728                  1.39726059e+02  1.73925064e+02*
*         0.00000000e+00
GRID*                729                  1.63776764e+02  6.83409653e+01*
*         0.00000000e+00
GRID*                730                  1.67261765e+02  6.74382706e+01*
*         0.00000000e+00
GRID*                731                  1.03129059e+02  1.91269409e+02*
*         0.00000000e+00
GRID*                732                  1.39800293e+02  1.53923416e+02*
*         0.00000000e+00
GRID*                733                  1.37962173e+02  1.56154526e+02*
*         0.00000000e+00
GRID*                734                  1.05037117e+02  6.93277130e+01*
*         0.00000000e+00
GRID*                735                  1.06697823e+02  6.93096542e+01*
*         0.00000000e+00
GRID*                736                  1.42821869e+02  2.00202026e+02*
*         0.00000000e+00
GRID*                737                  1.20722397e+02  6.97999191e+01*
*         0.00000000e+00
GRID*                738                  1.21813393e+02  6.94250336e+01*
*         0.00000000e+00
GRID*                739                  1.38198959e+02  7.04582367e+01*
*         0.00000000e+00
GRID*                740                  1.50120544e+02  5.84630661e+01*
*         0.00000000e+00
GRID*                741                  1.36600845e+02  1.59063156e+02*
*         0.00000000e+00
GRID*                742                  1.46750595e+02  5.79851646e+01*
*         0.00000000e+00
GRID*                743                  1.02527664e+02  7.36757355e+01*
*         0.00000000e+00
GRID*                744                  1.65878616e+02  6.93510208e+01*
*         0.00000000e+00
GRID*                745                  1.68295532e+02  6.85884018e+01*
*         0.00000000e+00
GRID*                746                  7.94833374e+01  1.51235016e+02*
*         0.00000000e+00
GRID*                747                  1.91209625e+02  1.23461815e+02*
*         0.00000000e+00
GRID*                748                  8.39725571e+01  1.15668030e+02*
*         0.00000000e+00
GRID*                749                  1.39045364e+02  1.36219025e+02*
*         0.00000000e+00
GRID*                750                  1.35779892e+02  5.63596497e+01*
*         0.00000000e+00
GRID*                751                  1.19115204e+02  7.13426590e+01*
*         0.00000000e+00
GRID*                752                  1.36468445e+02  7.09747620e+01*
*         0.00000000e+00
GRID*                753                  8.77391586e+01  1.05839233e+02*
*         0.00000000e+00
GRID*                754                  1.36399017e+02  7.71598892e+01*
*         0.00000000e+00
GRID*                755                  1.37905289e+02  1.43803284e+02*
*         0.00000000e+00
GRID*                756                  9.03040924e+01  9.94592056e+01*
*         0.00000000e+00
GRID*                757                  1.69400009e+02  7.03935318e+01*
*         0.00000000e+00
GRID*                758                  1.00273361e+02  1.95160645e+02*
*         0.00000000e+00
GRID*                759                  1.37981155e+02  1.37892593e+02*
*         0.00000000e+00
GRID*                760                  1.01924660e+02  7.15428848e+01*
*         0.00000000e+00
GRID*                761                  1.35964523e+02  2.11261993e+02*
*         0.00000000e+00
GRID*                762                  1.03536369e+02  7.03867950e+01*
*         0.00000000e+00
GRID*                763                  1.06356018e+02  7.05274963e+01*
*         0.00000000e+00
GRID*                764                  1.61936493e+02  1.99270493e+02*
*         0.00000000e+00
GRID*                765                  1.20033142e+02  7.09321671e+01*
*         0.00000000e+00
GRID*                766                  1.20385651e+02  7.17194366e+01*
*         0.00000000e+00
GRID*                767                  8.40786514e+01  1.22825752e+02*
*         0.00000000e+00
GRID*                768                  1.03537315e+02  7.21297989e+01*
*         0.00000000e+00
GRID*                769                  8.33244476e+01  1.24735237e+02*
*         0.00000000e+00
GRID*                770                  1.35473526e+02  1.58081451e+02*
*         0.00000000e+00
GRID*                771                  1.27628922e+02  6.00645714e+01*
*         0.00000000e+00
GRID*                772                  1.68450409e+02  7.04273453e+01*
*         0.00000000e+00
GRID*                773                  1.36374405e+02  1.43240036e+02*
*         0.00000000e+00
GRID*                774                  9.98941422e+01  7.42675781e+01*
*         0.00000000e+00
GRID*                775                  1.04990891e+02  7.22060318e+01*
*         0.00000000e+00
GRID*                776                  1.19678291e+02  7.20267868e+01*
*         0.00000000e+00
GRID*                777                  1.65336578e+02  6.74414749e+01*
*         0.00000000e+00
GRID*                778                  1.38782990e+02  2.11121231e+02*
*         0.00000000e+00
GRID*                779                  8.62571793e+01  1.04899422e+02*
*         0.00000000e+00
GRID*                780                  1.62654114e+02  7.23209915e+01*
*         0.00000000e+00
GRID*                781                  1.92216415e+02  1.54458435e+02*
*         0.00000000e+00
GRID*                782                  8.86359100e+01  1.03171593e+02*
*         0.00000000e+00
GRID*                783                  1.78098877e+02  1.86409653e+02*
*         0.00000000e+00
GRID*                784                  1.95081985e+02  1.65854721e+02*
*         0.00000000e+00
GRID*                785                  1.94594162e+02  1.58663010e+02*
*         0.00000000e+00
GRID*                786                  1.01547089e+02  7.62889786e+01*
*         0.00000000e+00
GRID*                787                  8.91422882e+01  1.74307022e+02*
*         0.00000000e+00
GRID*                788                  1.26718262e+02  5.66328964e+01*
*         0.00000000e+00
GRID*                789                  1.35095062e+02  5.78984680e+01*
*         0.00000000e+00
GRID*                790                  1.24253349e+02  5.76783104e+01*
*         0.00000000e+00
GRID*                791                  1.63230072e+02  2.00522964e+02*
*         0.00000000e+00
GRID*                792                  1.64655716e+02  7.14084167e+01*
*         0.00000000e+00
GRID*                793                  1.89417221e+02  1.78844772e+02*
*         0.00000000e+00
GRID*                794                  1.64004059e+02  7.31813278e+01*
*         0.00000000e+00
GRID*                795                  1.66641113e+02  7.21512909e+01*
*         0.00000000e+00
GRID*                796                  1.88264359e+02  1.19736069e+02*
*         0.00000000e+00
GRID*                797                  1.97389801e+02  1.55771881e+02*
*         0.00000000e+00
GRID*                798                  1.35527771e+02  1.85800232e+02*
*         0.00000000e+00
GRID*                799                  1.87956055e+02  1.09156128e+02*
*         0.00000000e+00
GRID*                800                  1.03565552e+02  7.50955582e+01*
*         0.00000000e+00
GRID*                801                  1.88860764e+02  1.06458298e+02*
*         0.00000000e+00
GRID*                802                  1.37643524e+02  7.63430099e+01*
*         0.00000000e+00
GRID*                803                  1.38856262e+02  7.67416992e+01*
*         0.00000000e+00
GRID*                804                  1.06955551e+02  1.94982376e+02*
*         0.00000000e+00
GRID*                805                  1.61949402e+02  7.39209213e+01*
*         0.00000000e+00
GRID*                806                  1.65191193e+02  7.50129700e+01*
*         0.00000000e+00
GRID*                807                  1.86562485e+02  1.85041260e+02*
*         0.00000000e+00
GRID*                808                  1.51613449e+02  2.05280106e+02*
*         0.00000000e+00
GRID*                809                  9.53877029e+01  9.26019363e+01*
*         0.00000000e+00
GRID*                810                  1.05674187e+02  1.95311615e+02*
*         0.00000000e+00
GRID*                811                  1.42506668e+02  2.01713470e+02*
*         0.00000000e+00
GRID*                812                  1.05625626e+02  1.83376816e+02*
*         0.00000000e+00
GRID*                813                  1.68923721e+02  1.96713470e+02*
*         0.00000000e+00
GRID*                814                  1.82247818e+02  9.20377731e+01*
*         0.00000000e+00
GRID*                815                  1.61734711e+02  7.59130859e+01*
*         0.00000000e+00
GRID*                816                  1.63274887e+02  7.54011688e+01*
*         0.00000000e+00
GRID*                817                  1.64718079e+02  7.76054306e+01*
*         0.00000000e+00
GRID*                818                  8.99393997e+01  1.15154686e+02*
*         0.00000000e+00
GRID*                819                  9.86447678e+01  7.66178970e+01*
*         0.00000000e+00
GRID*                820                  9.10695877e+01  1.01865196e+02*
*         0.00000000e+00
GRID*                821                  1.43901306e+02  5.75383949e+01*
*         0.00000000e+00
GRID*                822                  1.58114395e+02  2.02134918e+02*
*         0.00000000e+00
GRID*                823                  1.63059341e+02  7.05227280e+01*
*         0.00000000e+00
GRID*                824                  1.57666397e+02  6.49793015e+01*
*         0.00000000e+00
GRID*                825                  1.90461975e+02  1.25752541e+02*
*         0.00000000e+00
GRID*                826                  8.63080063e+01  1.16740929e+02*
*         0.00000000e+00
GRID*                827                  1.62046951e+02  7.78047180e+01*
*         0.00000000e+00
GRID*                828                  1.90075394e+02  1.60616486e+02*
*         0.00000000e+00
GRID*                829                  1.01383202e+02  1.92394348e+02*
*         0.00000000e+00
GRID*                830                  1.03075928e+02  8.12922211e+01*
*         0.00000000e+00
GRID*                831                  1.85377548e+02  1.05513496e+02*
*         0.00000000e+00
GRID*                832                  1.03523087e+02  7.75838547e+01*
*         0.00000000e+00
GRID*                833                  1.56631851e+02  2.05547623e+02*
*         0.00000000e+00
GRID*                834                  1.89621857e+02  1.63909286e+02*
*         0.00000000e+00
GRID*                835                  1.35611786e+02  7.82550125e+01*
*         0.00000000e+00
GRID*                836                  1.35683777e+02  8.10440216e+01*
*         0.00000000e+00
GRID*                837                  1.39561157e+02  7.81647491e+01*
*         0.00000000e+00
GRID*                838                  1.44131271e+02  5.91304398e+01*
*         0.00000000e+00
GRID*                839                  1.38162689e+02  1.60386093e+02*
*         0.00000000e+00
GRID*                840                  8.73051605e+01  1.19311195e+02*
*         0.00000000e+00
GRID*                841                  1.36419678e+02  5.71632767e+01*
*         0.00000000e+00
GRID*                842                  1.38055374e+02  1.96931427e+02*
*         0.00000000e+00
GRID*                843                  1.62888718e+02  7.86799774e+01*
*         0.00000000e+00
GRID*                844                  1.63779984e+02  7.86454849e+01*
*         0.00000000e+00
GRID*                845                  9.88195801e+01  8.17593079e+01*
*         0.00000000e+00
GRID*                846                  1.04290298e+02  7.93809280e+01*
*         0.00000000e+00
GRID*                847                  1.05105873e+02  8.14013596e+01*
*         0.00000000e+00
GRID*                848                  1.85875763e+02  1.19859406e+02*
*         0.00000000e+00
GRID*                849                  1.46223923e+02  5.91935883e+01*
*         0.00000000e+00
GRID*                850                  1.36640747e+02  8.20000305e+01*
*         0.00000000e+00
GRID*                851                  1.39405060e+02  7.99578323e+01*
*         0.00000000e+00
GRID*                852                  1.90260040e+02  1.77729721e+02*
*         0.00000000e+00
GRID*                853                  1.41389267e+02  5.69880028e+01*
*         0.00000000e+00
GRID*                854                  9.08930054e+01  1.73823135e+02*
*         0.00000000e+00
GRID*                855                  9.60619431e+01  8.15818634e+01*
*         0.00000000e+00
GRID*                856                  9.72547760e+01  7.94494400e+01*
*         0.00000000e+00
GRID*                857                  1.00604309e+02  8.15703812e+01*
*         0.00000000e+00
GRID*                858                  1.03882439e+02  1.83291733e+02*
*         0.00000000e+00
GRID*                859                  8.14572296e+01  1.57715454e+02*
*         0.00000000e+00
GRID*                860                  1.38294754e+02  8.15872116e+01*
*         0.00000000e+00
GRID*                861                  1.42389694e+02  5.89494095e+01*
*         0.00000000e+00
GRID*                862                  1.37008209e+02  1.57556931e+02*
*         0.00000000e+00
GRID*                863                  1.48956497e+02  5.97433357e+01*
*         0.00000000e+00
GRID*                864                  1.77103195e+02  8.13803101e+01*
*         0.00000000e+00
GRID*                865                  1.78724991e+02  8.23250885e+01*
*         0.00000000e+00
GRID*                866                  1.87097351e+02  1.05929596e+02*
*         0.00000000e+00
GRID*                867                  1.59502808e+02  2.02526932e+02*
*         0.00000000e+00
GRID*                868                  1.04113655e+02  8.35958481e+01*
*         0.00000000e+00
GRID*                869                  1.25485802e+02  5.71556053e+01*
*         0.00000000e+00
GRID*                870                  1.37866653e+02  1.76712250e+02*
*         0.00000000e+00
GRID*                871                  1.20795067e+02  6.12180519e+01*
*         0.00000000e+00
GRID*                872                  1.77283463e+02  8.28733749e+01*
*         0.00000000e+00
GRID*                873                  9.54640884e+01  8.26254425e+01*
*         0.00000000e+00
GRID*                874                  9.49613037e+01  8.32017670e+01*
*         0.00000000e+00
GRID*                875                  9.66949463e+01  8.36986847e+01*
*         0.00000000e+00
GRID*                876                  9.77563629e+01  8.26554871e+01*
*         0.00000000e+00
GRID*                877                  1.00570450e+02  7.77242203e+01*
*         0.00000000e+00
GRID*                878                  1.01565239e+02  8.34976959e+01*
*         0.00000000e+00
GRID*                879                  1.92559433e+02  1.59471161e+02*
*         0.00000000e+00
GRID*                880                  1.31513748e+02  2.01474075e+02*
*         0.00000000e+00
GRID*                881                  1.79752914e+02  8.34853897e+01*
*         0.00000000e+00
GRID*                882                  1.39184952e+02  1.56926773e+02*
*         0.00000000e+00
GRID*                883                  1.36814514e+02  1.71014679e+02*
*         0.00000000e+00
GRID*                884                  9.39475784e+01  8.45272293e+01*
*         0.00000000e+00
GRID*                885                  9.62039032e+01  8.42469559e+01*
*         0.00000000e+00
GRID*                886                  1.80971695e+02  1.89082367e+02*
*         0.00000000e+00
GRID*                887                  1.54387131e+02  6.37296257e+01*
*         0.00000000e+00
GRID*                888                  1.03289429e+02  8.41668625e+01*
*         0.00000000e+00
GRID*                889                  8.29038315e+01  1.19767296e+02*
*         0.00000000e+00
GRID*                890                  1.30044586e+02  2.08922012e+02*
*         0.00000000e+00
GRID*                891                  1.77998199e+02  8.46940231e+01*
*         0.00000000e+00
GRID*                892                  1.80197922e+02  8.47716827e+01*
*         0.00000000e+00
GRID*                893                  9.58365555e+01  8.51884155e+01*
*         0.00000000e+00
GRID*                894                  1.02385101e+02  8.41989594e+01*
*         0.00000000e+00
GRID*                895                  1.91960541e+02  1.55822220e+02*
*         0.00000000e+00
GRID*                896                  1.78951813e+02  8.62154160e+01*
*         0.00000000e+00
GRID*                897                  9.21454468e+01  8.75278473e+01*
*         0.00000000e+00
GRID*                898                  9.32452087e+01  8.60812683e+01*
*         0.00000000e+00
GRID*                899                  9.57330017e+01  8.79659882e+01*
*         0.00000000e+00
GRID*                900                  1.80404861e+02  8.69338379e+01*
*         0.00000000e+00
GRID*                901                  9.07667313e+01  9.02324295e+01*
*         0.00000000e+00
GRID*                902                  1.81498657e+02  9.01568604e+01*
*         0.00000000e+00
GRID*                903                  1.83203522e+02  9.13687744e+01*
*         0.00000000e+00
GRID*                904                  1.36374084e+02  9.18289413e+01*
*         0.00000000e+00
GRID*                905                  9.03132629e+01  9.21039963e+01*
*         0.00000000e+00
GRID*                906                  9.27763290e+01  9.16938705e+01*
*         0.00000000e+00
GRID*                907                  9.64465942e+01  9.07073669e+01*
*         0.00000000e+00
GRID*                908                  1.80895950e+02  9.24686813e+01*
*         0.00000000e+00
GRID*                909                  1.83991577e+02  9.26493530e+01*
*         0.00000000e+00
GRID*                910                  8.91226044e+01  9.45028381e+01*
*         0.00000000e+00
GRID*                911                  9.06875000e+01  9.37276154e+01*
*         0.00000000e+00
GRID*                912                  1.37979538e+02  9.32693634e+01*
*         0.00000000e+00
GRID*                913                  1.82490692e+02  9.39474258e+01*
*         0.00000000e+00
GRID*                914                  9.26114578e+01  9.36306305e+01*
*         0.00000000e+00
GRID*                915                  1.33515945e+02  9.46468887e+01*
*         0.00000000e+00
GRID*                916                  1.34398758e+02  9.33221054e+01*
*         0.00000000e+00
GRID*                917                  1.84249512e+02  9.35575180e+01*
*         0.00000000e+00
GRID*                918                  9.06285934e+01  9.52712555e+01*
*         0.00000000e+00
GRID*                919                  9.01935272e+01  9.57000046e+01*
*         0.00000000e+00
GRID*                920                  1.34472687e+02  9.53399734e+01*
*         0.00000000e+00
GRID*                921                  1.36411896e+02  9.55791321e+01*
*         0.00000000e+00
GRID*                922                  1.37870453e+02  9.47430573e+01*
*         0.00000000e+00
GRID*                923                  9.03263779e+01  9.67278519e+01*
*         0.00000000e+00
GRID*                924                  1.83735901e+02  9.57327423e+01*
*         0.00000000e+00
GRID*                925                  1.85815979e+02  9.70037842e+01*
*         0.00000000e+00
GRID*                926                  8.75362091e+01  9.91998444e+01*
*         0.00000000e+00
GRID*                927                  8.87309952e+01  9.76419678e+01*
*         0.00000000e+00
GRID*                928                  1.84419968e+02  9.73748398e+01*
*         0.00000000e+00
GRID*                929                  1.84806473e+02  9.79000015e+01*
*         0.00000000e+00
GRID*                930                  8.66078110e+01  1.02898567e+02*
*         0.00000000e+00
GRID*                931                  1.38627579e+02  1.02909050e+02*
*         0.00000000e+00
GRID*                932                  1.85951218e+02  1.01247505e+02*
*         0.00000000e+00
GRID*                933                  1.37625580e+02  1.02754890e+02*
*         0.00000000e+00
GRID*                934                  1.36818298e+02  1.03198334e+02*
*         0.00000000e+00
GRID*                935                  1.39233444e+02  1.03603172e+02*
*         0.00000000e+00
GRID*                936                  1.85013504e+02  1.04275627e+02*
*         0.00000000e+00
GRID*                937                  1.86626373e+02  1.04082642e+02*
*         0.00000000e+00
GRID*                938                  1.87596939e+02  1.02400726e+02*
*         0.00000000e+00
GRID*                939                  9.08568115e+01  1.03470566e+02*
*         0.00000000e+00
GRID*                940                  1.37292801e+02  1.04065392e+02*
*         0.00000000e+00
GRID*                941                  1.38429749e+02  1.05332016e+02*
*         0.00000000e+00
GRID*                942                  1.39111771e+02  1.04526817e+02*
*         0.00000000e+00
GRID*                943                  1.88670776e+02  1.04734863e+02*
*         0.00000000e+00
GRID*                944                  8.95601807e+01  1.05244652e+02*
*         0.00000000e+00
GRID*                945                  8.59442291e+01  1.06685249e+02*
*         0.00000000e+00
GRID*                946                  8.81830444e+01  1.08065338e+02*
*         0.00000000e+00
GRID*                947                  1.85813019e+02  1.06994247e+02*
*         0.00000000e+00
GRID*                948                  1.86726730e+02  1.08789009e+02*
*         0.00000000e+00
GRID*                949                  1.89009140e+02  1.07804390e+02*
*         0.00000000e+00
GRID*                950                  8.51845551e+01  1.09070396e+02*
*         0.00000000e+00
GRID*                951                  1.89160645e+02  1.09822533e+02*
*         0.00000000e+00
GRID*                952                  8.50149994e+01  1.10758820e+02*
*         0.00000000e+00
GRID*                953                  8.80102386e+01  1.10125214e+02*
*         0.00000000e+00
GRID*                954                  1.36326035e+02  1.11354424e+02*
*         0.00000000e+00
GRID*                955                  1.37579544e+02  1.10614746e+02*
*         0.00000000e+00
GRID*                956                  1.87309906e+02  1.10973846e+02*
*         0.00000000e+00
GRID*                957                  1.89202026e+02  1.11082268e+02*
*         0.00000000e+00
GRID*                958                  8.79949799e+01  1.12202019e+02*
*         0.00000000e+00
GRID*                959                  1.35673279e+02  1.12370079e+02*
*         0.00000000e+00
GRID*                960                  1.38284988e+02  1.11764297e+02*
*         0.00000000e+00
GRID*                961                  1.88106476e+02  1.12200005e+02*
*         0.00000000e+00
GRID*                962                  8.81778564e+01  1.14081718e+02*
*         0.00000000e+00
GRID*                963                  1.35823837e+02  1.13294449e+02*
*         0.00000000e+00
GRID*                964                  1.38096008e+02  1.13272469e+02*
*         0.00000000e+00
GRID*                965                  8.45089340e+01  1.13636307e+02*
*         0.00000000e+00
GRID*                966                  1.36525238e+02  1.13910355e+02*
*         0.00000000e+00
GRID*                967                  1.37379532e+02  1.13855553e+02*
*         0.00000000e+00
GRID*                968                  1.89197906e+02  1.14383492e+02*
*         0.00000000e+00
GRID*                969                  1.89649567e+02  1.15499939e+02*
*         0.00000000e+00
GRID*                970                  8.32692566e+01  1.18332008e+02*
*         0.00000000e+00
GRID*                971                  9.21246719e+01  1.16485756e+02*
*         0.00000000e+00
GRID*                972                  1.84262405e+02  1.16521339e+02*
*         0.00000000e+00
GRID*                973                  1.84808838e+02  1.15974968e+02*
*         0.00000000e+00
GRID*                974                  1.85547409e+02  1.16268440e+02*
*         0.00000000e+00
GRID*                975                  1.89968018e+02  1.16584503e+02*
*         0.00000000e+00
GRID*                976                  9.32485733e+01  1.18349136e+02*
*         0.00000000e+00
GRID*                977                  1.84478851e+02  1.17250000e+02*
*         0.00000000e+00
GRID*                978                  1.85073029e+02  1.18733810e+02*
*         0.00000000e+00
GRID*                979                  1.87670532e+02  1.17861496e+02*
*         0.00000000e+00
GRID*                980                  1.87661850e+02  1.16314529e+02*
*         0.00000000e+00
GRID*                981                  1.90119781e+02  1.18144142e+02*
*         0.00000000e+00
GRID*                982                  8.98435440e+01  1.18457130e+02*
*         0.00000000e+00
GRID*                983                  1.86678497e+02  1.20985001e+02*
*         0.00000000e+00
GRID*                984                  8.81948395e+01  1.21232430e+02*
*         0.00000000e+00
GRID*                985                  9.13404312e+01  1.20913437e+02*
*         0.00000000e+00
GRID*                986                  9.29741669e+01  1.19901489e+02*
*         0.00000000e+00
GRID*                987                  1.90873444e+02  1.20199913e+02*
*         0.00000000e+00
GRID*                988                  8.20850372e+01  1.22983284e+02*
*         0.00000000e+00
GRID*                989                  1.89055267e+02  1.22198341e+02*
*         0.00000000e+00
GRID*                990                  8.50615158e+01  1.24949646e+02*
*         0.00000000e+00
GRID*                991                  8.64103241e+01  1.22641510e+02*
*         0.00000000e+00
GRID*                992                  1.87389633e+02  1.24051132e+02*
*         0.00000000e+00
GRID*                993                  1.89117599e+02  1.25951393e+02*
*         0.00000000e+00
GRID*                994                  1.91806366e+02  1.25553688e+02*
*         0.00000000e+00
GRID*                995                  8.13367233e+01  1.27174454e+02*
*         0.00000000e+00
GRID*                996                  1.90136993e+02  1.27131737e+02*
*         0.00000000e+00
GRID*                997                  1.91405167e+02  1.27600945e+02*
*         0.00000000e+00
GRID*                998                  8.38161087e+01  1.26728615e+02*
*         0.00000000e+00
GRID*                999                  1.37698029e+02  1.29287598e+02*
*         0.00000000e+00
GRID*               1000                  1.34525665e+02  1.30605743e+02*
*         0.00000000e+00
GRID*               1001                  1.36400940e+02  1.29177963e+02*
*         0.00000000e+00
GRID*               1002                  1.91386566e+02  1.29787857e+02*
*         0.00000000e+00
GRID*               1003                  8.12756195e+01  1.31199524e+02*
*         0.00000000e+00
GRID*               1004                  1.91406387e+02  1.30937210e+02*
*         0.00000000e+00
GRID*               1005                  1.93121536e+02  1.30995880e+02*
*         0.00000000e+00
GRID*               1006                  8.35936737e+01  1.33182236e+02*
*         0.00000000e+00
GRID*               1007                  8.35952988e+01  1.30350235e+02*
*         0.00000000e+00
GRID*               1008                  1.33541077e+02  1.31986664e+02*
*         0.00000000e+00
GRID*               1009                  1.39066711e+02  1.30779938e+02*
*         0.00000000e+00
GRID*               1010                  8.07220306e+01  1.33778336e+02*
*         0.00000000e+00
GRID*               1011                  1.35049896e+02  1.33482880e+02*
*         0.00000000e+00
GRID*               1012                  1.37000229e+02  1.31736267e+02*
*         0.00000000e+00
GRID*               1013                  1.38889786e+02  1.32942017e+02*
*         0.00000000e+00
GRID*               1014                  1.92732025e+02  1.35544388e+02*
*         0.00000000e+00
GRID*               1015                  1.94208252e+02  1.33342834e+02*
*         0.00000000e+00
GRID*               1016                  1.36173416e+02  1.35409576e+02*
*         0.00000000e+00
GRID*               1017                  1.38694855e+02  1.34674744e+02*
*         0.00000000e+00
GRID*               1018                  1.94593582e+02  1.35979965e+02*
*         0.00000000e+00
GRID*               1019                  8.05812225e+01  1.36414276e+02*
*         0.00000000e+00
GRID*               1020                  1.91303360e+02  1.34590637e+02*
*         0.00000000e+00
GRID*               1021                  1.90523926e+02  1.36806900e+02*
*         0.00000000e+00
GRID*               1022                  1.39395859e+02  1.37763306e+02*
*         0.00000000e+00
GRID*               1023                  1.92637100e+02  1.37959946e+02*
*         0.00000000e+00
GRID*               1024                  8.37167740e+01  1.38207733e+02*
*         0.00000000e+00
GRID*               1025                  8.52580032e+01  1.40769485e+02*
*         0.00000000e+00
GRID*               1026                  1.36382111e+02  1.38579758e+02*
*         0.00000000e+00
GRID*               1027                  1.90514084e+02  1.38967331e+02*
*         0.00000000e+00
GRID*               1028                  8.05749969e+01  1.41358536e+02*
*         0.00000000e+00
GRID*               1029                  1.38742386e+02  1.40115967e+02*
*         0.00000000e+00
GRID*               1030                  1.95170395e+02  1.38272690e+02*
*         0.00000000e+00
GRID*               1031                  9.30305557e+01  1.42708221e+02*
*         0.00000000e+00
GRID*               1032                  1.39415466e+02  1.42162109e+02*
*         0.00000000e+00
GRID*               1033                  1.91601028e+02  1.40371521e+02*
*         0.00000000e+00
GRID*               1034                  1.93611710e+02  1.40792114e+02*
*         0.00000000e+00
GRID*               1035                  9.67966690e+01  1.42427139e+02*
*         0.00000000e+00
GRID*               1036                  1.35838760e+02  1.41016647e+02*
*         0.00000000e+00
GRID*               1037                  1.93606323e+02  1.42909149e+02*
*         0.00000000e+00
GRID*               1038                  1.94572449e+02  1.41415146e+02*
*         0.00000000e+00
GRID*               1039                  9.33119965e+01  1.43674332e+02*
*         0.00000000e+00
GRID*               1040                  9.50716629e+01  1.42042664e+02*
*         0.00000000e+00
GRID*               1041                  1.88905167e+02  1.45172256e+02*
*         0.00000000e+00
GRID*               1042                  1.95497620e+02  1.42600616e+02*
*         0.00000000e+00
GRID*               1043                  9.46291199e+01  1.44590500e+02*
*         0.00000000e+00
GRID*               1044                  9.74435120e+01  1.43178741e+02*
*         0.00000000e+00
GRID*               1045                  1.84766357e+02  1.45006180e+02*
*         0.00000000e+00
GRID*               1046                  1.87064819e+02  1.43481064e+02*
*         0.00000000e+00
GRID*               1047                  1.88123795e+02  1.43589752e+02*
*         0.00000000e+00
GRID*               1048                  1.93802567e+02  1.44655792e+02*
*         0.00000000e+00
GRID*               1049                  1.95612152e+02  1.44123962e+02*
*         0.00000000e+00
GRID*               1050                  8.04975052e+01  1.46216812e+02*
*         0.00000000e+00
GRID*               1051                  1.79419724e+02  1.46292770e+02*
*         0.00000000e+00
GRID*               1052                  1.95159317e+02  1.45211975e+02*
*         0.00000000e+00
GRID*               1053                  8.37649384e+01  1.43859924e+02*
*         0.00000000e+00
GRID*               1054                  8.57406845e+01  1.48772354e+02*
*         0.00000000e+00
GRID*               1055                  1.36404373e+02  1.45434387e+02*
*         0.00000000e+00
GRID*               1056                  1.40335693e+02  1.46008804e+02*
*         0.00000000e+00
GRID*               1057                  1.74341537e+02  1.46407715e+02*
*         0.00000000e+00
GRID*               1058                  1.75412781e+02  1.45665909e+02*
*         0.00000000e+00
GRID*               1059                  1.85493576e+02  1.46793732e+02*
*         0.00000000e+00
GRID*               1060                  1.94704758e+02  1.46297623e+02*
*         0.00000000e+00
GRID*               1061                  1.74437775e+02  1.47453308e+02*
*         0.00000000e+00
GRID*               1062                  1.77538986e+02  1.46182236e+02*
*         0.00000000e+00
GRID*               1063                  1.82228699e+02  1.46087555e+02*
*         0.00000000e+00
GRID*               1064                  8.40227661e+01  1.47591492e+02*
*         0.00000000e+00
GRID*               1065                  1.36406326e+02  1.47401886e+02*
*         0.00000000e+00
GRID*               1066                  1.79526627e+02  1.49569321e+02*
*         0.00000000e+00
GRID*               1067                  1.81882141e+02  1.49592316e+02*
*         0.00000000e+00
GRID*               1068                  1.83163147e+02  1.48409683e+02*
*         0.00000000e+00
GRID*               1069                  1.88362122e+02  1.47006744e+02*
*         0.00000000e+00
GRID*               1070                  8.35719986e+01  1.50763885e+02*
*         0.00000000e+00
GRID*               1071                  8.83748932e+01  1.50302414e+02*
*         0.00000000e+00
GRID*               1072                  1.77220947e+02  1.49272827e+02*
*         0.00000000e+00
GRID*               1073                  1.83717484e+02  1.49588791e+02*
*         0.00000000e+00
GRID*               1074                  1.84845306e+02  1.49514404e+02*
*         0.00000000e+00
GRID*               1075                  1.86340500e+02  1.48934174e+02*
*         0.00000000e+00
GRID*               1076                  7.96737137e+01  1.48860306e+02*
*         0.00000000e+00
GRID*               1077                  8.66464920e+01  1.51595810e+02*
*         0.00000000e+00
GRID*               1078                  1.36406326e+02  1.50151123e+02*
*         0.00000000e+00
GRID*               1079                  1.40609222e+02  1.48761597e+02*
*         0.00000000e+00
GRID*               1080                  7.93466110e+01  1.52940567e+02*
*         0.00000000e+00
GRID*               1081                  8.30131149e+01  1.53013657e+02*
*         0.00000000e+00
GRID*               1082                  8.97606812e+01  1.52908646e+02*
*         0.00000000e+00
GRID*               1083                  1.36406326e+02  1.52900009e+02*
*         0.00000000e+00
GRID*               1084                  1.39800003e+02  1.51650482e+02*
*         0.00000000e+00
GRID*               1085                  1.95799896e+02  1.51806580e+02*
*         0.00000000e+00
GRID*               1086                  1.94853851e+02  1.52754654e+02*
*         0.00000000e+00
GRID*               1087                  8.18784866e+01  1.53750259e+02*
*         0.00000000e+00
GRID*               1088                  8.76416702e+01  1.54146866e+02*
*         0.00000000e+00
GRID*               1089                  8.91442032e+01  1.54648071e+02*
*         0.00000000e+00
GRID*               1090                  1.88974045e+02  1.56536102e+02*
*         0.00000000e+00
GRID*               1091                  1.93878845e+02  1.53616791e+02*
*         0.00000000e+00
GRID*               1092                  1.96926544e+02  1.54141815e+02*
*         0.00000000e+00
GRID*               1093                  7.85576477e+01  1.55775848e+02*
*         0.00000000e+00
GRID*               1094                  8.48958130e+01  1.53744476e+02*
*         0.00000000e+00
GRID*               1095                  1.39800522e+02  1.55656403e+02*
*         0.00000000e+00
GRID*               1096                  1.95570953e+02  1.54390045e+02*
*         0.00000000e+00
GRID*               1097                  8.14098282e+01  1.56385193e+02*
*         0.00000000e+00
GRID*               1098                  1.90404022e+02  1.55375992e+02*
*         0.00000000e+00
GRID*               1099                  1.96790726e+02  1.58341675e+02*
*         0.00000000e+00
GRID*               1100                  7.89746857e+01  1.57989761e+02*
*         0.00000000e+00
GRID*               1101                  1.38298401e+02  1.58289978e+02*
*         0.00000000e+00
GRID*               1102                  1.40407745e+02  1.57699036e+02*
*         0.00000000e+00
GRID*               1103                  1.91627121e+02  1.57599396e+02*
*         0.00000000e+00
GRID*               1104                  8.15046310e+01  1.59045715e+02*
*         0.00000000e+00
GRID*               1105                  1.36266281e+02  1.56614059e+02*
*         0.00000000e+00
GRID*               1106                  1.88517975e+02  1.57848145e+02*
*         0.00000000e+00
GRID*               1107                  9.59876938e+01  1.60465408e+02*
*         0.00000000e+00
GRID*               1108                  1.36124451e+02  1.63880203e+02*
*         0.00000000e+00
GRID*               1109                  1.39823441e+02  1.59864639e+02*
*         0.00000000e+00
GRID*               1110                  9.68777161e+01  1.60080231e+02*
*         0.00000000e+00
GRID*               1111                  9.73348999e+01  1.60847153e+02*
*         0.00000000e+00
GRID*               1112                  1.36554337e+02  1.60593048e+02*
*         0.00000000e+00
GRID*               1113                  1.93435074e+02  1.61283554e+02*
*         0.00000000e+00
GRID*               1114                  1.97503571e+02  1.60776367e+02*
*         0.00000000e+00
GRID*               1115                  8.00829468e+01  1.61468567e+02*
*         0.00000000e+00
GRID*               1116                  8.22349854e+01  1.60869415e+02*
*         0.00000000e+00
GRID*               1117                  9.66042252e+01  1.61115753e+02*
*         0.00000000e+00
GRID*               1118                  1.34636551e+02  1.59630692e+02*
*         0.00000000e+00
GRID*               1119                  1.37502304e+02  1.62315414e+02*
*         0.00000000e+00
GRID*               1120                  1.39710327e+02  1.61725998e+02*
*         0.00000000e+00
GRID*               1121                  8.05865097e+01  1.63399719e+02*
*         0.00000000e+00
GRID*               1122                  1.97521652e+02  1.62227325e+02*
*         0.00000000e+00
GRID*               1123                  8.24629440e+01  1.62893387e+02*
*         0.00000000e+00
GRID*               1124                  1.38173828e+02  1.64216049e+02*
*         0.00000000e+00
GRID*               1125                  1.39697723e+02  1.63070847e+02*
*         0.00000000e+00
GRID*               1126                  1.90206985e+02  1.62200790e+02*
*         0.00000000e+00
GRID*               1127                  8.16126022e+01  1.64346924e+02*
*         0.00000000e+00
GRID*               1128                  1.39693680e+02  1.65004379e+02*
*         0.00000000e+00
GRID*               1129                  1.90976852e+02  1.65724716e+02*
*         0.00000000e+00
GRID*               1130                  1.92208664e+02  1.63910461e+02*
*         0.00000000e+00
GRID*               1131                  1.96817245e+02  1.64156876e+02*
*         0.00000000e+00
GRID*               1132                  8.20242157e+01  1.66113419e+02*
*         0.00000000e+00
GRID*               1133                  8.25060425e+01  1.65014435e+02*
*         0.00000000e+00
GRID*               1134                  8.33339386e+01  1.66267609e+02*
*         0.00000000e+00
GRID*               1135                  9.02127457e+01  1.66713074e+02*
*         0.00000000e+00
GRID*               1136                  1.93106720e+02  1.66231735e+02*
*         0.00000000e+00
GRID*               1137                  8.17465286e+01  1.67718430e+02*
*         0.00000000e+00
GRID*               1138                  8.35944290e+01  1.67707001e+02*
*         0.00000000e+00
GRID*               1139                  8.92132950e+01  1.66624863e+02*
*         0.00000000e+00
GRID*               1140                  8.85342941e+01  1.67363876e+02*
*         0.00000000e+00
GRID*               1141                  9.09637833e+01  1.67863235e+02*
*         0.00000000e+00
GRID*               1142                  1.87122772e+02  1.67149017e+02*
*         0.00000000e+00
GRID*               1143                  1.89036728e+02  1.65617798e+02*
*         0.00000000e+00
GRID*               1144                  1.89356277e+02  1.67531525e+02*
*         0.00000000e+00
GRID*               1145                  1.91241608e+02  1.67522736e+02*
*         0.00000000e+00
GRID*               1146                  8.86834106e+01  1.68574249e+02*
*         0.00000000e+00
GRID*               1147                  1.39693680e+02  1.67420410e+02*
*         0.00000000e+00
GRID*               1148                  8.24806671e+01  1.69608917e+02*
*         0.00000000e+00
GRID*               1149                  8.48132095e+01  1.69522751e+02*
*         0.00000000e+00
GRID*               1150                  8.37355881e+01  1.68201233e+02*
*         0.00000000e+00
GRID*               1151                  9.00941162e+01  1.70232071e+02*
*         0.00000000e+00
GRID*               1152                  9.07637634e+01  1.69433746e+02*
*         0.00000000e+00
GRID*               1153                  1.02316849e+02  1.70032822e+02*
*         0.00000000e+00
GRID*               1154                  1.36100220e+02  1.68335236e+02*
*         0.00000000e+00
GRID*               1155                  1.39693680e+02  1.69400009e+02*
*         0.00000000e+00
GRID*               1156                  1.87557068e+02  1.69128494e+02*
*         0.00000000e+00
GRID*               1157                  1.92469864e+02  1.69545212e+02*
*         0.00000000e+00
GRID*               1158                  1.95688354e+02  1.69719803e+02*
*         0.00000000e+00
GRID*               1159                  1.96493484e+02  1.67562729e+02*
*         0.00000000e+00
GRID*               1160                  8.30977020e+01  1.70688599e+02*
*         0.00000000e+00
GRID*               1161                  1.01316437e+02  1.69928848e+02*
*         0.00000000e+00
GRID*               1162                  1.00637444e+02  1.70669952e+02*
*         0.00000000e+00
GRID*               1163                  1.02920685e+02  1.70735443e+02*
*         0.00000000e+00
GRID*               1164                  1.84311554e+02  1.70479462e+02*
*         0.00000000e+00
GRID*               1165                  8.55500107e+01  1.70694290e+02*
*         0.00000000e+00
GRID*               1166                  8.92007446e+01  1.70964325e+02*
*         0.00000000e+00
GRID*               1167                  9.01060715e+01  1.70936249e+02*
*         0.00000000e+00
GRID*               1168                  9.17446747e+01  1.72379196e+02*
*         0.00000000e+00
GRID*               1169                  1.02832108e+02  1.71618164e+02*
*         0.00000000e+00
GRID*               1170                  1.35572174e+02  1.72219482e+02*
*         0.00000000e+00
GRID*               1171                  1.39693680e+02  1.71036804e+02*
*         0.00000000e+00
GRID*               1172                  1.86297546e+02  1.71453781e+02*
*         0.00000000e+00
GRID*               1173                  1.89152298e+02  1.70347168e+02*
*         0.00000000e+00
GRID*               1174                  8.42526093e+01  1.72265106e+02*
*         0.00000000e+00
GRID*               1175                  8.56160507e+01  1.74473511e+02*
*         0.00000000e+00
GRID*               1176                  8.67780075e+01  1.72333496e+02*
*         0.00000000e+00
GRID*               1177                  1.00691299e+02  1.71604050e+02*
*         0.00000000e+00
GRID*               1178                  1.01372017e+02  1.72209671e+02*
*         0.00000000e+00
GRID*               1179                  1.02200150e+02  1.72161530e+02*
*         0.00000000e+00
GRID*               1180                  1.39693680e+02  1.72700012e+02*
*         0.00000000e+00
GRID*               1181                  1.92315598e+02  1.71268173e+02*
*         0.00000000e+00
GRID*               1182                  1.95273254e+02  1.71468796e+02*
*         0.00000000e+00
GRID*               1183                  8.80265732e+01  1.72145981e+02*
*         0.00000000e+00
GRID*               1184                  1.39774261e+02  1.75748627e+02*
*         0.00000000e+00
GRID*               1185                  1.79326950e+02  1.73211777e+02*
*         0.00000000e+00
GRID*               1186                  1.91171295e+02  1.72946213e+02*
*         0.00000000e+00
GRID*               1187                  9.06312485e+01  1.75674652e+02*
*         0.00000000e+00
GRID*               1188                  9.24910736e+01  1.74534378e+02*
*         0.00000000e+00
GRID*               1189                  1.78706940e+02  1.74059402e+02*
*         0.00000000e+00
GRID*               1190                  1.94150436e+02  1.73796432e+02*
*         0.00000000e+00
GRID*               1191                  8.85521469e+01  1.76368622e+02*
*         0.00000000e+00
GRID*               1192                  1.79103912e+02  1.75992996e+02*
*         0.00000000e+00
GRID*               1193                  1.80946945e+02  1.76680344e+02*
*         0.00000000e+00
GRID*               1194                  1.81186066e+02  1.74603302e+02*
*         0.00000000e+00
GRID*               1195                  1.89734177e+02  1.75491287e+02*
*         0.00000000e+00
GRID*               1196                  1.92724762e+02  1.75597153e+02*
*         0.00000000e+00
GRID*               1197                  1.43965942e+02  1.77626038e+02*
*         0.00000000e+00
GRID*               1198                  1.83664566e+02  1.77070877e+02*
*         0.00000000e+00
GRID*               1199                  8.77302399e+01  1.78538666e+02*
*         0.00000000e+00
GRID*               1200                  9.04117661e+01  1.78197449e+02*
*         0.00000000e+00
GRID*               1201                  1.38951431e+02  1.78786102e+02*
*         0.00000000e+00
GRID*               1202                  1.40990005e+02  1.76856674e+02*
*         0.00000000e+00
GRID*               1203                  1.79285873e+02  1.77703629e+02*
*         0.00000000e+00
GRID*               1204                  1.81315216e+02  1.78899033e+02*
*         0.00000000e+00
GRID*               1205                  1.86109390e+02  1.79554657e+02*
*         0.00000000e+00
GRID*               1206                  1.91876083e+02  1.77264389e+02*
*         0.00000000e+00
GRID*               1207                  9.28470154e+01  1.79655624e+02*
*         0.00000000e+00
GRID*               1208                  9.49936905e+01  1.78552658e+02*
*         0.00000000e+00
GRID*               1209                  1.00245796e+02  1.81236176e+02*
*         0.00000000e+00
GRID*               1210                  1.40298386e+02  1.82101593e+02*
*         0.00000000e+00
GRID*               1211                  1.49696594e+02  1.78684937e+02*
*         0.00000000e+00
GRID*               1212                  1.50740845e+02  1.78852554e+02*
*         0.00000000e+00
GRID*               1213                  1.88124420e+02  1.80176208e+02*
*         0.00000000e+00
GRID*               1214                  1.88362228e+02  1.78340469e+02*
*         0.00000000e+00
GRID*               1215                  9.03107910e+01  1.81735153e+02*
*         0.00000000e+00
GRID*               1216                  9.76459732e+01  1.80037506e+02*
*         0.00000000e+00
GRID*               1217                  9.53336105e+01  1.80286575e+02*
*         0.00000000e+00
GRID*               1218                  1.36267014e+02  1.79749390e+02*
*         0.00000000e+00
GRID*               1219                  1.42056549e+02  1.80611389e+02*
*         0.00000000e+00
GRID*               1220                  1.45330704e+02  1.79968628e+02*
*         0.00000000e+00
GRID*               1221                  1.51498077e+02  1.79441238e+02*
*         0.00000000e+00
GRID*               1222                  1.90747940e+02  1.79433533e+02*
*         0.00000000e+00
GRID*               1223                  9.40584946e+01  1.82064667e+02*
*         0.00000000e+00
GRID*               1224                  9.72815628e+01  1.81951935e+02*
*         0.00000000e+00
GRID*               1225                  1.06666138e+02  1.81512543e+02*
*         0.00000000e+00
GRID*               1226                  1.35355301e+02  1.82007599e+02*
*         0.00000000e+00
GRID*               1227                  1.43444809e+02  1.80903381e+02*
*         0.00000000e+00
GRID*               1228                  1.46832123e+02  1.80245651e+02*
*         0.00000000e+00
GRID*               1229                  1.50544327e+02  1.80543945e+02*
*         0.00000000e+00
GRID*               1230                  1.79203445e+02  1.79777847e+02*
*         0.00000000e+00
GRID*               1231                  1.83421524e+02  1.82122284e+02*
*         0.00000000e+00
GRID*               1232                  1.88223557e+02  1.81428162e+02*
*         0.00000000e+00
GRID*               1233                  1.89848007e+02  1.80431488e+02*
*         0.00000000e+00
GRID*               1234                  1.02352921e+02  1.81490768e+02*
*         0.00000000e+00
GRID*               1235                  1.07139870e+02  1.83192490e+02*
*         0.00000000e+00
GRID*               1236                  1.08667366e+02  1.81937439e+02*
*         0.00000000e+00
GRID*               1237                  1.38791977e+02  1.85013596e+02*
*         0.00000000e+00
GRID*               1238                  1.44721115e+02  1.82119553e+02*
*         0.00000000e+00
GRID*               1239                  1.48280960e+02  1.82765091e+02*
*         0.00000000e+00
GRID*               1240                  1.85507065e+02  1.82859467e+02*
*         0.00000000e+00
GRID*               1241                  1.86962463e+02  1.81322540e+02*
*         0.00000000e+00
GRID*               1242                  1.88068970e+02  1.81663864e+02*
*         0.00000000e+00
GRID*               1243                  9.31593475e+01  1.86150726e+02*
*         0.00000000e+00
GRID*               1244                  9.88321304e+01  1.84531921e+02*
*         0.00000000e+00
GRID*               1245                  1.09680893e+02  1.82724762e+02*
*         0.00000000e+00
GRID*               1246                  1.46459717e+02  1.83270035e+02*
*         0.00000000e+00
GRID*               1247                  1.80593536e+02  1.84084427e+02*
*         0.00000000e+00
GRID*               1248                  1.01927177e+02  1.84209274e+02*
*         0.00000000e+00
GRID*               1249                  1.06575546e+02  1.84753418e+02*
*         0.00000000e+00
GRID*               1250                  1.08263420e+02  1.84143173e+02*
*         0.00000000e+00
GRID*               1251                  1.76938065e+02  1.84593903e+02*
*         0.00000000e+00
GRID*               1252                  1.02502144e+02  1.87382767e+02*
*         0.00000000e+00
GRID*               1253                  1.04437164e+02  1.85130936e+02*
*         0.00000000e+00
GRID*               1254                  1.34389130e+02  1.84880615e+02*
*         0.00000000e+00
GRID*               1255                  1.85595871e+02  1.86460693e+02*
*         0.00000000e+00
GRID*               1256                  9.86155319e+01  1.87759094e+02*
*         0.00000000e+00
GRID*               1257                  1.75188568e+02  1.87556427e+02*
*         0.00000000e+00
GRID*               1258                  1.80950012e+02  1.87275009e+02*
*         0.00000000e+00
GRID*               1259                  1.83586472e+02  1.85161057e+02*
*         0.00000000e+00
GRID*               1260                  1.35072281e+02  1.88219543e+02*
*         0.00000000e+00
GRID*               1261                  1.83732605e+02  1.88884888e+02*
*         0.00000000e+00
GRID*               1262                  1.38345062e+02  1.87701416e+02*
*         0.00000000e+00
GRID*               1263                  1.70676331e+02  1.90289749e+02*
*         0.00000000e+00
GRID*               1264                  1.71516769e+02  1.88700272e+02*
*         0.00000000e+00
GRID*               1265                  1.73300919e+02  1.88177704e+02*
*         0.00000000e+00
GRID*               1266                  1.78166458e+02  1.89230667e+02*
*         0.00000000e+00
GRID*               1267                  9.56099472e+01  1.89079895e+02*
*         0.00000000e+00
GRID*               1268                  1.35291824e+02  1.90345093e+02*
*         0.00000000e+00
GRID*               1269                  1.37566452e+02  1.90074646e+02*
*         0.00000000e+00
GRID*               1270                  1.02421982e+02  1.89835373e+02*
*         0.00000000e+00
GRID*               1271                  1.35305313e+02  1.92241150e+02*
*         0.00000000e+00
GRID*               1272                  1.80995834e+02  1.91093170e+02*
*         0.00000000e+00
GRID*               1273                  1.37749146e+02  1.91373505e+02*
*         0.00000000e+00
GRID*               1274                  1.73658264e+02  1.93059006e+02*
*         0.00000000e+00
GRID*               1275                  1.75178146e+02  1.90541153e+02*
*         0.00000000e+00
GRID*               1276                  1.03836143e+02  1.92703461e+02*
*         0.00000000e+00
GRID*               1277                  1.36878754e+02  1.93658524e+02*
*         0.00000000e+00
GRID*               1278                  1.41714432e+02  1.94868225e+02*
*         0.00000000e+00
GRID*               1279                  1.70104935e+02  1.92556870e+02*
*         0.00000000e+00
GRID*               1280                  1.03724609e+02  1.95153549e+02*
*         0.00000000e+00
GRID*               1281                  1.05694786e+02  1.93923492e+02*
*         0.00000000e+00
GRID*               1282                  1.37400650e+02  1.95588226e+02*
*         0.00000000e+00
GRID*               1283                  1.39794174e+02  1.93647858e+02*
*         0.00000000e+00
GRID*               1284                  1.44067047e+02  1.96162308e+02*
*         0.00000000e+00
GRID*               1285                  1.77341354e+02  1.93980118e+02*
*         0.00000000e+00
GRID*               1286                  1.35306320e+02  1.95632294e+02*
*         0.00000000e+00
GRID*               1287                  1.39305069e+02  1.95812622e+02*
*         0.00000000e+00
GRID*               1288                  1.44787094e+02  1.97394394e+02*
*         0.00000000e+00
GRID*               1289                  1.66870834e+02  1.96180740e+02*
*         0.00000000e+00
GRID*               1290                  1.68329834e+02  1.94673340e+02*
*         0.00000000e+00
GRID*               1291                  1.73778183e+02  1.96373871e+02*
*         0.00000000e+00
GRID*               1292                  1.05907295e+02  1.97178238e+02*
*         0.00000000e+00
GRID*               1293                  1.08389297e+02  1.96353485e+02*
*         0.00000000e+00
GRID*               1294                  1.11922058e+02  1.98675690e+02*
*         0.00000000e+00
GRID*               1295                  1.34184616e+02  1.98108826e+02*
*         0.00000000e+00
GRID*               1296                  1.39922211e+02  1.97408997e+02*
*         0.00000000e+00
GRID*               1297                  1.65888351e+02  1.97635727e+02*
*         0.00000000e+00
GRID*               1298                  1.71345505e+02  1.97622665e+02*
*         0.00000000e+00
GRID*               1299                  1.10049706e+02  1.97226959e+02*
*         0.00000000e+00
GRID*               1300                  1.28492722e+02  1.98736938e+02*
*         0.00000000e+00
GRID*               1301                  1.35300003e+02  1.97008942e+02*
*         0.00000000e+00
GRID*               1302                  1.36333206e+02  1.97400177e+02*
*         0.00000000e+00
GRID*               1303                  1.37946152e+02  1.98082428e+02*
*         0.00000000e+00
GRID*               1304                  1.06853378e+02  2.00304855e+02*
*         0.00000000e+00
GRID*               1305                  1.16727592e+02  2.00593719e+02*
*         0.00000000e+00
GRID*               1306                  1.29888077e+02  1.98129684e+02*
*         0.00000000e+00
GRID*               1307                  1.44229401e+02  1.99467865e+02*
*         0.00000000e+00
GRID*               1308                  1.67505066e+02  1.99569046e+02*
*         0.00000000e+00
GRID*               1309                  1.69183502e+02  1.98711075e+02*
*         0.00000000e+00
GRID*               1310                  1.02833679e+02  1.98166595e+02*
*         0.00000000e+00
GRID*               1311                  1.11868538e+02  2.00474854e+02*
*         0.00000000e+00
GRID*               1312                  1.14214424e+02  1.99810989e+02*
*         0.00000000e+00
GRID*               1313                  1.27773155e+02  2.00237381e+02*
*         0.00000000e+00
GRID*               1314                  1.31771683e+02  1.99865723e+02*
*         0.00000000e+00
GRID*               1315                  1.38966003e+02  1.99326614e+02*
*         0.00000000e+00
GRID*               1316                  1.40656265e+02  2.01575470e+02*
*         0.00000000e+00
GRID*               1317                  1.48628769e+02  2.02499786e+02*
*         0.00000000e+00
GRID*               1318                  1.60607773e+02  1.99545822e+02*
*         0.00000000e+00
GRID*               1319                  1.63541016e+02  1.98938019e+02*
*         0.00000000e+00
GRID*               1320                  1.65865631e+02  2.00373505e+02*
*         0.00000000e+00
GRID*               1321                  1.33856537e+02  2.00082565e+02*
*         0.00000000e+00
GRID*               1322                  1.09976135e+02  2.02865402e+02*
*         0.00000000e+00
GRID*               1323                  1.14120064e+02  2.02340836e+02*
*         0.00000000e+00
GRID*               1324                  1.17612923e+02  2.03705368e+02*
*         0.00000000e+00
GRID*               1325                  1.19815125e+02  2.01605560e+02*
*         0.00000000e+00
GRID*               1326                  1.27523880e+02  2.04026550e+02*
*         0.00000000e+00
GRID*               1327                  1.32922089e+02  2.01437851e+02*
*         0.00000000e+00
GRID*               1328                  1.44172897e+02  2.01641769e+02*
*         0.00000000e+00
GRID*               1329                  1.64542542e+02  2.01442368e+02*
*         0.00000000e+00
GRID*               1330                  1.22362930e+02  2.02833557e+02*
*         0.00000000e+00
GRID*               1331                  1.31398834e+02  2.03108322e+02*
*         0.00000000e+00
GRID*               1332                  1.42628357e+02  2.04378067e+02*
*         0.00000000e+00
GRID*               1333                  1.44530563e+02  2.02417084e+02*
*         0.00000000e+00
GRID*               1334                  1.46370316e+02  2.02406250e+02*
*         0.00000000e+00
GRID*               1335                  1.62428452e+02  2.02652679e+02*
*         0.00000000e+00
GRID*               1336                  1.12740471e+02  2.04776779e+02*
*         0.00000000e+00
GRID*               1337                  1.19194168e+02  2.07532547e+02*
*         0.00000000e+00
GRID*               1338                  1.24309128e+02  2.03773651e+02*
*         0.00000000e+00
GRID*               1339                  1.51606003e+02  2.03394592e+02*
*         0.00000000e+00
GRID*               1340                  1.56115082e+02  2.03256699e+02*
*         0.00000000e+00
GRID*               1341                  1.58522171e+02  2.04710953e+02*
*         0.00000000e+00
GRID*               1342                  1.15920792e+02  2.06329544e+02*
*         0.00000000e+00
GRID*               1343                  1.26498375e+02  2.05431747e+02*
*         0.00000000e+00
GRID*               1344                  1.28339157e+02  2.06081299e+02*
*         0.00000000e+00
GRID*               1345                  1.48429749e+02  2.05206696e+02*
*         0.00000000e+00
GRID*               1346                  1.51191254e+02  2.07677155e+02*
*         0.00000000e+00
GRID*               1347                  1.30632538e+02  2.05571075e+02*
*         0.00000000e+00
GRID*               1348                  1.45989822e+02  2.07144012e+02*
*         0.00000000e+00
GRID*               1349                  1.53372131e+02  2.06671204e+02*
*         0.00000000e+00
GRID*               1350                  1.55126831e+02  2.06250092e+02*
*         0.00000000e+00
GRID*               1351                  1.27163734e+02  2.08280411e+02*
*         0.00000000e+00
GRID*               1352                  1.29107361e+02  2.07957291e+02*
*         0.00000000e+00
GRID*               1353                  1.43884048e+02  2.06819824e+02*
*         0.00000000e+00
GRID*               1354                  1.21963501e+02  2.08638214e+02*
*         0.00000000e+00
GRID*               1355                  1.44346313e+02  2.08793350e+02*
*         0.00000000e+00
GRID*               1356                  1.24785561e+02  2.09770020e+02*
*         0.00000000e+00
GRID*               1357                  1.30992645e+02  2.09897888e+02*
*         0.00000000e+00
GRID*               1358                  1.35308426e+02  2.10100235e+02*
*         0.00000000e+00
GRID*               1359                  1.39609375e+02  2.09436920e+02*
*         0.00000000e+00
GRID*               1360                  1.42687622e+02  2.08686111e+02*
*         0.00000000e+00
GRID*               1361                  1.42023636e+02  2.11288986e+02*
*         0.00000000e+00
GRID*               1362                  1.45965302e+02  2.09904968e+02*
*         0.00000000e+00
GRID*               1363                  1.48897812e+02  2.08839661e+02*
*         0.00000000e+00
GRID*               1364                  1.37300598e+02  2.10232559e+02*
*         0.00000000e+00
GRID*               1365                  1.43878876e+02  2.10809219e+02*
*         0.00000000e+00
GRID*               1366                  1.29399612e+02  2.12046890e+02*
*         0.00000000e+00
GRID*               1367                  1.31794830e+02  2.13265793e+02*
*         0.00000000e+00
GRID*               1368                  1.33131073e+02  2.11854370e+02*
*         0.00000000e+00
GRID*               1369                  1.40307831e+02  2.12035324e+02*
*         0.00000000e+00
GRID*               1370                  1.33388657e+02  2.12432892e+02*
*         0.00000000e+00
GRID*               1371                  1.35300003e+02  2.12328903e+02*
*         0.00000000e+00
GRID*               1372                  1.36389389e+02  2.12623230e+02*
*         0.00000000e+00
GRID*               1373                  1.38277466e+02  2.12792587e+02*
*         0.00000000e+00
GRID*               1374                  1.34199615e+02  2.13428528e+02*
*         0.00000000e+00
GRID*               1375                  1.97498489e+02  1.38681778e+02*
*         0.00000000e+00
GRID*               1376                  1.37713501e+02  2.18859741e+02*
*         0.00000000e+00
GRID*               1377                  1.37224579e+02  2.14444214e+02*
*         0.00000000e+00
GRID*               1378                  1.78203262e+02  7.26349945e+01*
*         0.00000000e+00
GRID*               1379                  1.98945618e+02  1.45529877e+02*
*         0.00000000e+00
GRID*               1380                  7.47555847e+01  1.69685593e+02*
*         0.00000000e+00
GRID*               1381                  1.93109680e+02  1.29114075e+02*
*         0.00000000e+00
GRID*               1382                  1.84745941e+02  1.92685318e+02*
*         0.00000000e+00
GRID*               1383                  7.97666473e+01  1.70639236e+02*
*         0.00000000e+00
GRID*               1384                  1.93160385e+02  1.20067513e+02*
*         0.00000000e+00
GRID*               1385                  1.78503265e+02  8.05615463e+01*
*         0.00000000e+00
GRID*               1386                  7.58804703e+01  1.18317001e+02*
*         0.00000000e+00
GRID*               1387                  1.24342964e+02  5.58293304e+01*
*         0.00000000e+00
GRID*               1388                  7.35942612e+01  1.37545883e+02*
*         0.00000000e+00
GRID*               1389                  9.94636841e+01  2.00652740e+02*
*         0.00000000e+00
GRID*               1390                  1.39704407e+02  4.95058556e+01*
*         0.00000000e+00
GRID*               1391                  1.86657516e+02  8.41789474e+01*
*         0.00000000e+00
GRID*               1392                  1.33216187e+02  4.86570435e+01*
*         0.00000000e+00
GRID*               1393                  1.23009293e+02  2.12710373e+02*
*         0.00000000e+00
GRID*               1394                  7.68880844e+01  1.56445618e+02*
*         0.00000000e+00
GRID*               1395                  1.81508209e+02  7.67032471e+01*
*         0.00000000e+00
GRID*               1396                  1.44960648e+02  5.59492798e+01*
*         0.00000000e+00
GRID*               1397                  1.74376801e+02  7.65072556e+01*
*         0.00000000e+00
GRID*               1398                  1.71882278e+02  7.29692383e+01*
*         0.00000000e+00
GRID*               1399                  1.98850586e+02  1.42626389e+02*
*         0.00000000e+00
GRID*               1400                  1.24967613e+02  5.14221840e+01*
*         0.00000000e+00
GRID*               1401                  1.23681938e+02  4.97599602e+01*
*         0.00000000e+00
GRID*               1402                  1.27049355e+02  5.11401939e+01*
*         0.00000000e+00
GRID*               1403                  1.25500717e+02  4.95411644e+01*
*         0.00000000e+00
GRID*               1404                  1.28355316e+02  4.95087509e+01*
*         0.00000000e+00
GRID*               1405                  1.01019211e+02  6.18542099e+01*
*         0.00000000e+00
GRID*               1406                  1.30377701e+02  4.93613129e+01*
*         0.00000000e+00
GRID*               1407                  1.32837265e+02  5.13925285e+01*
*         0.00000000e+00
GRID*               1408                  1.35994232e+02  4.93850174e+01*
*         0.00000000e+00
GRID*               1409                  1.43633881e+02  4.95484276e+01*
*         0.00000000e+00
GRID*               1410                  1.48738037e+02  5.06991692e+01*
*         0.00000000e+00
GRID*               1411                  1.64342667e+02  6.17741852e+01*
*         0.00000000e+00
GRID*               1412                  1.19925911e+02  5.09697571e+01*
*         0.00000000e+00
GRID*               1413                  1.22037140e+02  5.04080811e+01*
*         0.00000000e+00
GRID*               1414                  1.21421906e+02  5.25184250e+01*
*         0.00000000e+00
GRID*               1415                  1.95937378e+02  1.17019478e+02*
*         0.00000000e+00
GRID*               1416                  1.29841125e+02  5.20859718e+01*
*         0.00000000e+00
GRID*               1417                  1.46240860e+02  5.02879715e+01*
*         0.00000000e+00
GRID*               1418                  7.49318695e+01  1.64503891e+02*
*         0.00000000e+00
GRID*               1419                  1.12844986e+02  5.44586983e+01*
*         0.00000000e+00
GRID*               1420                  1.17321388e+02  5.22183113e+01*
*         0.00000000e+00
GRID*               1421                  1.26880798e+02  5.39647331e+01*
*         0.00000000e+00
GRID*               1422                  7.70973740e+01  1.21709679e+02*
*         0.00000000e+00
GRID*               1423                  1.85340027e+02  9.93675842e+01*
*         0.00000000e+00
GRID*               1424                  1.35225784e+02  5.23372917e+01*
*         0.00000000e+00
GRID*               1425                  1.38277451e+02  5.26986809e+01*
*         0.00000000e+00
GRID*               1426                  1.48224716e+02  5.24391174e+01*
*         0.00000000e+00
GRID*               1427                  1.51406021e+02  5.16176491e+01*
*         0.00000000e+00
GRID*               1428                  1.71536774e+02  6.49189606e+01*
*         0.00000000e+00
GRID*               1429                  7.25566177e+01  1.54195602e+02*
*         0.00000000e+00
GRID*               1430                  7.85179749e+01  1.42522766e+02*
*         0.00000000e+00
GRID*               1431                  1.57534332e+02  5.62397156e+01*
*         0.00000000e+00
GRID*               1432                  1.14995422e+02  5.33974838e+01*
*         0.00000000e+00
GRID*               1433                  1.98330338e+02  1.69419678e+02*
*         0.00000000e+00
GRID*               1434                  1.17001007e+02  5.44314194e+01*
*         0.00000000e+00
GRID*               1435                  1.23888397e+02  5.35703316e+01*
*         0.00000000e+00
GRID*               1436                  1.90112839e+02  9.90423965e+01*
*         0.00000000e+00
GRID*               1437                  1.29807983e+02  5.45187073e+01*
*         0.00000000e+00
GRID*               1438                  1.31838364e+02  5.42660561e+01*
*         0.00000000e+00
GRID*               1439                  1.45284409e+02  5.31771812e+01*
*         0.00000000e+00
GRID*               1440                  7.47708282e+01  1.27915794e+02*
*         0.00000000e+00
GRID*               1441                  1.50712280e+02  5.39856873e+01*
*         0.00000000e+00
GRID*               1442                  1.54003571e+02  5.24708214e+01*
*         0.00000000e+00
GRID*               1443                  1.56191208e+02  5.31348839e+01*
*         0.00000000e+00
GRID*               1444                  8.93733902e+01  8.08997116e+01*
*         0.00000000e+00
GRID*               1445                  1.74463196e+02  7.23403091e+01*
*         0.00000000e+00
GRID*               1446                  1.14856819e+02  5.50285759e+01*
*         0.00000000e+00
GRID*               1447                  1.19298775e+02  5.34797096e+01*
*         0.00000000e+00
GRID*               1448                  1.35297409e+02  2.14080322e+02*
*         0.00000000e+00
GRID*               1449                  1.91317245e+02  1.04417633e+02*
*         0.00000000e+00
GRID*               1450                  1.33934570e+02  5.44832420e+01*
*         0.00000000e+00
GRID*               1451                  1.36133682e+02  5.44497299e+01*
*         0.00000000e+00
GRID*               1452                  1.42477554e+02  5.33246880e+01*
*         0.00000000e+00
GRID*               1453                  1.47938614e+02  5.48017273e+01*
*         0.00000000e+00
GRID*               1454                  1.55584274e+02  5.49759789e+01*
*         0.00000000e+00
GRID*               1455                  1.57933060e+02  5.44946785e+01*
*         0.00000000e+00
GRID*               1456                  1.06224319e+02  5.77810211e+01*
*         0.00000000e+00
GRID*               1457                  1.10755836e+02  5.55017242e+01*
*         0.00000000e+00
GRID*               1458                  1.13244003e+02  5.67270164e+01*
*         0.00000000e+00
GRID*               1459                  1.16121246e+02  5.68839111e+01*
*         0.00000000e+00
GRID*               1460                  1.21646179e+02  5.53816643e+01*
*         0.00000000e+00
GRID*               1461                  1.53173615e+02  5.54640808e+01*
*         0.00000000e+00
GRID*               1462                  1.59658508e+02  5.53962975e+01*
*         0.00000000e+00
GRID*               1463                  1.62185699e+02  5.76169434e+01*
*         0.00000000e+00
GRID*               1464                  1.54978226e+02  5.72951622e+01*
*         0.00000000e+00
GRID*               1465                  1.10263931e+02  5.81738510e+01*
*         0.00000000e+00
GRID*               1466                  9.64364471e+01  7.09954987e+01*
*         0.00000000e+00
GRID*               1467                  1.50222168e+02  5.64417305e+01*
*         0.00000000e+00
GRID*               1468                  1.12820358e+02  6.15162315e+01*
*         0.00000000e+00
GRID*               1469                  7.81963959e+01  1.60801575e+02*
*         0.00000000e+00
GRID*               1470                  1.45942581e+02  2.15100464e+02*
*         0.00000000e+00
GRID*               1471                  1.64414658e+02  5.89670792e+01*
*         0.00000000e+00
GRID*               1472                  1.99338699e+02  1.33999908e+02*
*         0.00000000e+00
GRID*               1473                  1.04281433e+02  5.87682724e+01*
*         0.00000000e+00
GRID*               1474                  1.43842575e+02  2.12715347e+02*
*         0.00000000e+00
GRID*               1475                  8.61759262e+01  8.48078461e+01*
*         0.00000000e+00
GRID*               1476                  1.08444649e+02  5.66588326e+01*
*         0.00000000e+00
GRID*               1477                  1.12660019e+02  5.93076286e+01*
*         0.00000000e+00
GRID*               1478                  1.18748543e+02  5.68440895e+01*
*         0.00000000e+00
GRID*               1479                  1.99835556e+02  1.61065338e+02*
*         0.00000000e+00
GRID*               1480                  1.83678711e+02  8.36973724e+01*
*         0.00000000e+00
GRID*               1481                  1.43517197e+02  5.11472015e+01*
*         0.00000000e+00
GRID*               1482                  1.56895737e+02  5.84223976e+01*
*         0.00000000e+00
GRID*               1483                  1.59523636e+02  5.81800346e+01*
*         0.00000000e+00
GRID*               1484                  1.88117172e+02  1.86121887e+02*
*         0.00000000e+00
GRID*               1485                  7.40619278e+01  1.62472809e+02*
*         0.00000000e+00
GRID*               1486                  1.06027596e+02  5.99931564e+01*
*         0.00000000e+00
GRID*               1487                  1.07778503e+02  5.88254890e+01*
*         0.00000000e+00
GRID*               1488                  7.93943787e+01  1.04473618e+02*
*         0.00000000e+00
GRID*               1489                  1.14400764e+02  6.08940506e+01*
*         0.00000000e+00
GRID*               1490                  1.14984306e+02  5.89148941e+01*
*         0.00000000e+00
GRID*               1491                  1.98386414e+02  1.65912415e+02*
*         0.00000000e+00
GRID*               1492                  7.79402084e+01  1.19287086e+02*
*         0.00000000e+00
GRID*               1493                  1.84506485e+02  8.10311584e+01*
*         0.00000000e+00
GRID*               1494                  7.69761505e+01  1.10735573e+02*
*         0.00000000e+00
GRID*               1495                  2.02430023e+02  1.52747818e+02*
*         0.00000000e+00
GRID*               1496                  1.90254471e+02  1.13617943e+02*
*         0.00000000e+00
GRID*               1497                  1.96971649e+02  1.22346535e+02*
*         0.00000000e+00
GRID*               1498                  1.08371002e+02  6.10840950e+01*
*         0.00000000e+00
GRID*               1499                  1.10913124e+02  6.08609695e+01*
*         0.00000000e+00
GRID*               1500                  9.54188690e+01  1.97699158e+02*
*         0.00000000e+00
GRID*               1501                  1.94070160e+02  1.13503265e+02*
*         0.00000000e+00
GRID*               1502                  1.56307602e+02  2.10783905e+02*
*         0.00000000e+00
GRID*               1503                  1.26025398e+02  2.15508560e+02*
*         0.00000000e+00
GRID*               1504                  1.41883804e+02  4.95294685e+01*
*         0.00000000e+00
GRID*               1505                  1.02267914e+02  6.05442924e+01*
*         0.00000000e+00
GRID*               1506                  1.03517548e+02  6.14995804e+01*
*         0.00000000e+00
GRID*               1507                  1.97499664e+02  1.50761856e+02*
*         0.00000000e+00
GRID*               1508                  1.20791893e+02  5.76690598e+01*
*         0.00000000e+00
GRID*               1509                  1.99350586e+02  1.55767288e+02*
*         0.00000000e+00
GRID*               1510                  8.00081253e+01  1.76240189e+02*
*         0.00000000e+00
GRID*               1511                  8.92961807e+01  1.84911682e+02*
*         0.00000000e+00
GRID*               1512                  1.61610977e+02  6.03803368e+01*
*         0.00000000e+00
GRID*               1513                  1.07821243e+02  6.32736855e+01*
*         0.00000000e+00
GRID*               1514                  1.09787163e+02  6.28584938e+01*
*         0.00000000e+00
GRID*               1515                  1.11805664e+02  6.27902374e+01*
*         0.00000000e+00
GRID*               1516                  1.28842026e+02  2.16688980e+02*
*         0.00000000e+00
GRID*               1517                  1.54373825e+02  2.08384109e+02*
*         0.00000000e+00
GRID*               1518                  1.65811279e+02  6.34065895e+01*
*         0.00000000e+00
GRID*               1519                  1.97689011e+02  1.40851715e+02*
*         0.00000000e+00
GRID*               1520                  1.67782791e+02  6.21467590e+01*
*         0.00000000e+00
GRID*               1521                  9.96842117e+01  6.32546577e+01*
*         0.00000000e+00
GRID*               1522                  1.02634254e+02  6.40655670e+01*
*         0.00000000e+00
GRID*               1523                  1.05644104e+02  6.29822388e+01*
*         0.00000000e+00
GRID*               1524                  1.82008667e+02  8.26631851e+01*
*         0.00000000e+00
GRID*               1525                  1.14267151e+02  6.30700188e+01*
*         0.00000000e+00
GRID*               1526                  1.96795380e+02  1.36533844e+02*
*         0.00000000e+00
GRID*               1527                  1.22734230e+02  5.70147171e+01*
*         0.00000000e+00
GRID*               1528                  7.59806671e+01  1.41528976e+02*
*         0.00000000e+00
GRID*               1529                  1.99970337e+02  1.38005600e+02*
*         0.00000000e+00
GRID*               1530                  1.67627304e+02  6.45949097e+01*
*         0.00000000e+00
GRID*               1531                  1.69942780e+02  6.33919868e+01*
*         0.00000000e+00
GRID*               1532                  1.77764847e+02  7.51171341e+01*
*         0.00000000e+00
GRID*               1533                  2.02472931e+02  1.64412766e+02*
*         0.00000000e+00
GRID*               1534                  9.87045441e+01  6.49482574e+01*
*         0.00000000e+00
GRID*               1535                  1.34877060e+02  5.54167404e+01*
*         0.00000000e+00
GRID*               1536                  1.07355484e+02  6.53153687e+01*
*         0.00000000e+00
GRID*               1537                  1.08956650e+02  6.44481506e+01*
*         0.00000000e+00
GRID*               1538                  8.05955811e+01  1.19386826e+02*
*         0.00000000e+00
GRID*               1539                  1.85598145e+02  8.92765884e+01*
*         0.00000000e+00
GRID*               1540                  1.89371704e+02  1.83891113e+02*
*         0.00000000e+00
GRID*               1541                  1.95101257e+02  1.12957169e+02*
*         0.00000000e+00
GRID*               1542                  1.00814880e+02  6.65944977e+01*
*         0.00000000e+00
GRID*               1543                  1.04656898e+02  6.63889999e+01*
*         0.00000000e+00
GRID*               1544                  7.82057190e+01  1.74064194e+02*
*         0.00000000e+00
GRID*               1545                  1.69166779e+02  6.61601639e+01*
*         0.00000000e+00
GRID*               1546                  1.52023270e+02  2.13922012e+02*
*         0.00000000e+00
GRID*               1547                  1.23047066e+02  5.15714455e+01*
*         0.00000000e+00
GRID*               1548                  1.93141968e+02  1.25863174e+02*
*         0.00000000e+00
GRID*               1549                  1.06667747e+02  6.75650558e+01*
*         0.00000000e+00
GRID*               1550                  7.86139679e+01  1.45470200e+02*
*         0.00000000e+00
GRID*               1551                  9.75025101e+01  1.95143951e+02*
*         0.00000000e+00
GRID*               1552                  1.92715973e+02  1.22120651e+02*
*         0.00000000e+00
GRID*               1553                  2.01260803e+02  1.44825897e+02*
*         0.00000000e+00
GRID*               1554                  1.57523056e+02  2.14042587e+02*
*         0.00000000e+00
GRID*               1555                  9.54174423e+01  6.85378265e+01*
*         0.00000000e+00
GRID*               1556                  9.69443054e+01  6.69586792e+01*
*         0.00000000e+00
GRID*               1557                  9.89055099e+01  6.95511093e+01*
*         0.00000000e+00
GRID*               1558                  1.01725998e+02  6.91752167e+01*
*         0.00000000e+00
GRID*               1559                  1.03423645e+02  6.85241699e+01*
*         0.00000000e+00
GRID*               1560                  1.05182915e+02  6.82089462e+01*
*         0.00000000e+00
GRID*               1561                  9.21749115e+01  8.20308380e+01*
*         0.00000000e+00
GRID*               1562                  1.43730835e+02  5.48280869e+01*
*         0.00000000e+00
GRID*               1563                  1.73352768e+02  6.66586075e+01*
*         0.00000000e+00
GRID*               1564                  1.92679733e+02  1.24269989e+02*
*         0.00000000e+00
GRID*               1565                  1.91765656e+02  1.18588524e+02*
*         0.00000000e+00
GRID*               1566                  9.44760056e+01  7.02155304e+01*
*         0.00000000e+00
GRID*               1567                  1.40906723e+02  5.16283493e+01*
*         0.00000000e+00
GRID*               1568                  1.84596329e+02  9.14791412e+01*
*         0.00000000e+00
GRID*               1569                  1.70869232e+02  6.85748444e+01*
*         0.00000000e+00
GRID*               1570                  7.82935944e+01  1.70191666e+02*
*         0.00000000e+00
GRID*               1571                  1.94615738e+02  1.16274178e+02*
*         0.00000000e+00
GRID*               1572                  1.66094986e+02  6.05533867e+01*
*         0.00000000e+00
GRID*               1573                  1.46203568e+02  5.55734787e+01*
*         0.00000000e+00
GRID*               1574                  7.57114487e+01  1.38280655e+02*
*         0.00000000e+00
GRID*               1575                  1.97725021e+02  1.32713333e+02*
*         0.00000000e+00
GRID*               1576                  1.76012711e+02  7.00112762e+01*
*         0.00000000e+00
GRID*               1577                  1.61610092e+02  2.12503387e+02*
*         0.00000000e+00
GRID*               1578                  1.94889114e+02  1.19246017e+02*
*         0.00000000e+00
GRID*               1579                  9.47519684e+01  7.26852417e+01*
*         0.00000000e+00
GRID*               1580                  1.99216293e+02  1.77350098e+02*
*         0.00000000e+00
GRID*               1581                  1.62445038e+02  2.05369827e+02*
*         0.00000000e+00
GRID*               1582                  8.49766083e+01  9.87812271e+01*
*         0.00000000e+00
GRID*               1583                  1.54401428e+02  2.13076660e+02*
*         0.00000000e+00
GRID*               1584                  1.84437729e+02  8.99726563e+01*
*         0.00000000e+00
GRID*               1585                  1.70483780e+02  7.14773102e+01*
*         0.00000000e+00
GRID*               1586                  7.73711853e+01  1.68625000e+02*
*         0.00000000e+00
GRID*               1587                  1.73063599e+02  7.01672058e+01*
*         0.00000000e+00
GRID*               1588                  8.57581100e+01  1.77758194e+02*
*         0.00000000e+00
GRID*               1589                  1.94971588e+02  1.21332169e+02*
*         0.00000000e+00
GRID*               1590                  1.42761154e+02  2.15306778e+02*
*         0.00000000e+00
GRID*               1591                  1.43777863e+02  5.65792465e+01*
*         0.00000000e+00
GRID*               1592                  7.45572510e+01  1.50017838e+02*
*         0.00000000e+00
GRID*               1593                  1.94301559e+02  1.08998695e+02*
*         0.00000000e+00
GRID*               1594                  8.02885132e+01  1.71997910e+02*
*         0.00000000e+00
GRID*               1595                  8.55196075e+01  9.72028580e+01*
*         0.00000000e+00
GRID*               1596                  1.41998276e+02  5.54881172e+01*
*         0.00000000e+00
GRID*               1597                  1.17042152e+02  5.88066597e+01*
*         0.00000000e+00
GRID*               1598                  1.49596466e+02  2.16682175e+02*
*         0.00000000e+00
GRID*               1599                  9.23045883e+01  7.34331512e+01*
*         0.00000000e+00
GRID*               1600                  1.96181915e+02  1.27481293e+02*
*         0.00000000e+00
GRID*               1601                  8.63462296e+01  8.15799103e+01*
*         0.00000000e+00
GRID*               1602                  1.55988281e+02  2.13602112e+02*
*         0.00000000e+00
GRID*               1603                  1.98832428e+02  1.40286758e+02*
*         0.00000000e+00
GRID*               1604                  1.98457382e+02  1.37081009e+02*
*         0.00000000e+00
GRID*               1605                  1.53467361e+02  2.15372818e+02*
*         0.00000000e+00
GRID*               1606                  1.73410568e+02  7.45996323e+01*
*         0.00000000e+00
GRID*               1607                  9.81986389e+01  7.28548584e+01*
*         0.00000000e+00
GRID*               1608                  7.82023087e+01  1.08042198e+02*
*         0.00000000e+00
GRID*               1609                  1.52488968e+02  5.32994957e+01*
*         0.00000000e+00
GRID*               1610                  9.19390030e+01  1.95086899e+02*
*         0.00000000e+00
GRID*               1611                  9.31566620e+01  7.18833847e+01*
*         0.00000000e+00
GRID*               1612                  1.75636490e+02  7.45259857e+01*
*         0.00000000e+00
GRID*               1613                  9.09411469e+01  7.52071609e+01*
*         0.00000000e+00
GRID*               1614                  9.45354385e+01  7.52751236e+01*
*         0.00000000e+00
GRID*               1615                  1.85940979e+02  9.08553085e+01*
*         0.00000000e+00
GRID*               1616                  7.17419968e+01  1.58698212e+02*
*         0.00000000e+00
GRID*               1617                  1.79204910e+02  7.68191223e+01*
*         0.00000000e+00
GRID*               1618                  7.47220383e+01  1.36573273e+02*
*         0.00000000e+00
GRID*               1619                  1.96198685e+02  1.18343285e+02*
*         0.00000000e+00
GRID*               1620                  1.76668762e+02  7.72539444e+01*
*         0.00000000e+00
GRID*               1621                  9.30466690e+01  7.76208725e+01*
*         0.00000000e+00
GRID*               1622                  1.59246506e+02  2.11350952e+02*
*         0.00000000e+00
GRID*               1623                  1.40402496e+02  5.43294868e+01*
*         0.00000000e+00
GRID*               1624                  7.49341431e+01  1.24087013e+02*
*         0.00000000e+00
GRID*               1625                  1.95660309e+02  1.15615799e+02*
*         0.00000000e+00
GRID*               1626                  1.80066406e+02  7.48665543e+01*
*         0.00000000e+00
GRID*               1627                  1.84122330e+02  8.84382019e+01*
*         0.00000000e+00
GRID*               1628                  8.18187637e+01  1.79089905e+02*
*         0.00000000e+00
GRID*               1629                  9.58674698e+01  7.78835297e+01*
*         0.00000000e+00
GRID*               1630                  1.99689453e+02  1.52190674e+02*
*         0.00000000e+00
GRID*               1631                  1.36987198e+02  2.16684586e+02*
*         0.00000000e+00
GRID*               1632                  1.47730713e+02  5.66236954e+01*
*         0.00000000e+00
GRID*               1633                  1.89674637e+02  9.40160141e+01*
*         0.00000000e+00
GRID*               1634                  1.78350327e+02  7.86254425e+01*
*         0.00000000e+00
GRID*               1635                  1.82754303e+02  7.82906113e+01*
*         0.00000000e+00
GRID*               1636                  1.48012848e+02  2.15867935e+02*
*         0.00000000e+00
GRID*               1637                  1.45138123e+02  5.47633896e+01*
*         0.00000000e+00
GRID*               1638                  8.96504822e+01  7.74454193e+01*
*         0.00000000e+00
GRID*               1639                  9.16621246e+01  7.98440857e+01*
*         0.00000000e+00
GRID*               1640                  9.44694748e+01  8.03765411e+01*
*         0.00000000e+00
GRID*               1641                  1.75188644e+02  7.81100769e+01*
*         0.00000000e+00
GRID*               1642                  1.76736984e+02  8.00681000e+01*
*         0.00000000e+00
GRID*               1643                  1.80363266e+02  7.91693649e+01*
*         0.00000000e+00
GRID*               1644                  1.98026627e+02  1.35436737e+02*
*         0.00000000e+00
GRID*               1645                  1.71165466e+02  6.66022110e+01*
*         0.00000000e+00
GRID*               1646                  9.50080490e+01  1.94599152e+02*
*         0.00000000e+00
GRID*               1647                  1.91329926e+02  9.61550522e+01*
*         0.00000000e+00
GRID*               1648                  1.82048401e+02  8.04428940e+01*
*         0.00000000e+00
GRID*               1649                  1.83567337e+02  7.96384888e+01*
*         0.00000000e+00
GRID*               1650                  7.67336044e+01  1.70644150e+02*
*         0.00000000e+00
GRID*               1651                  1.85553177e+02  8.25832977e+01*
*         0.00000000e+00
GRID*               1652                  8.73902817e+01  8.00155411e+01*
*         0.00000000e+00
GRID*               1653                  9.02974930e+01  8.30754013e+01*
*         0.00000000e+00
GRID*               1654                  8.77385712e+01  8.35171432e+01*
*         0.00000000e+00
GRID*               1655                  1.94856598e+02  1.17739853e+02*
*         0.00000000e+00
GRID*               1656                  1.63723846e+02  2.03357162e+02*
*         0.00000000e+00
GRID*               1657                  1.89450333e+02  1.03382790e+02*
*         0.00000000e+00
GRID*               1658                  1.80286057e+02  8.16142578e+01*
*         0.00000000e+00
GRID*               1659                  1.09297256e+02  5.96600456e+01*
*         0.00000000e+00
GRID*               1660                  8.53603897e+01  8.30570679e+01*
*         0.00000000e+00
GRID*               1661                  9.37514648e+01  8.28752518e+01*
*         0.00000000e+00
GRID*               1662                  7.74537506e+01  1.14399200e+02*
*         0.00000000e+00
GRID*               1663                  9.87818069e+01  6.68827820e+01*
*         0.00000000e+00
GRID*               1664                  7.84541626e+01  1.25311569e+02*
*         0.00000000e+00
GRID*               1665                  1.05146690e+02  6.46987686e+01*
*         0.00000000e+00
GRID*               1666                  9.09134216e+01  8.14979858e+01*
*         0.00000000e+00
GRID*               1667                  8.35813828e+01  1.11285255e+02*
*         0.00000000e+00
GRID*               1668                  1.11735695e+02  5.74187164e+01*
*         0.00000000e+00
GRID*               1669                  7.50655594e+01  1.61089767e+02*
*         0.00000000e+00
GRID*               1670                  7.84514999e+01  1.23301613e+02*
*         0.00000000e+00
GRID*               1671                  1.76150574e+02  7.59133759e+01*
*         0.00000000e+00
GRID*               1672                  1.65947952e+02  6.20320778e+01*
*         0.00000000e+00
GRID*               1673                  1.67444534e+02  6.60165863e+01*
*         0.00000000e+00
GRID*               1674                  7.72480240e+01  1.43417953e+02*
*         0.00000000e+00
GRID*               1675                  9.05090027e+01  8.51706467e+01*
*         0.00000000e+00
GRID*               1676                  9.23925171e+01  8.41333084e+01*
*         0.00000000e+00
GRID*               1677                  1.85291229e+02  1.95016235e+02*
*         0.00000000e+00
GRID*               1678                  1.95334671e+02  1.80236481e+02*
*         0.00000000e+00
GRID*               1679                  1.97943924e+02  1.34054779e+02*
*         0.00000000e+00
GRID*               1680                  1.54521194e+02  2.10846542e+02*
*         0.00000000e+00
GRID*               1681                  1.69949936e+02  6.72922211e+01*
*         0.00000000e+00
GRID*               1682                  1.92739624e+02  1.14249138e+02*
*         0.00000000e+00
GRID*               1683                  1.56305359e+02  5.67228317e+01*
*         0.00000000e+00
GRID*               1684                  1.89958282e+02  9.75749283e+01*
*         0.00000000e+00
GRID*               1685                  7.86852264e+01  1.20547272e+02*
*         0.00000000e+00
GRID*               1686                  1.85427536e+02  8.51842957e+01*
*         0.00000000e+00
GRID*               1687                  1.42228653e+02  5.13643265e+01*
*         0.00000000e+00
GRID*               1688                  8.45179138e+01  8.46355972e+01*
*         0.00000000e+00
GRID*               1689                  1.08926895e+02  5.84337578e+01*
*         0.00000000e+00
GRID*               1690                  1.55752274e+02  5.89522400e+01*
*         0.00000000e+00
GRID*               1691                  1.81634903e+02  8.46187668e+01*
*         0.00000000e+00
GRID*               1692                  8.30750198e+01  8.64902115e+01*
*         0.00000000e+00
GRID*               1693                  8.52283936e+01  8.70740280e+01*
*         0.00000000e+00
GRID*               1694                  8.76629257e+01  8.61951141e+01*
*         0.00000000e+00
GRID*               1695                  1.83076691e+02  8.65790787e+01*
*         0.00000000e+00
GRID*               1696                  1.87449448e+02  8.53231964e+01*
*         0.00000000e+00
GRID*               1697                  8.98380814e+01  8.74168243e+01*
*         0.00000000e+00
GRID*               1698                  1.80854736e+02  8.83194046e+01*
*         0.00000000e+00
GRID*               1699                  1.85314240e+02  8.76646194e+01*
*         0.00000000e+00
GRID*               1700                  1.87070496e+02  8.71158600e+01*
*         0.00000000e+00
GRID*               1701                  1.88898361e+02  8.79573517e+01*
*         0.00000000e+00
GRID*               1702                  8.16718063e+01  8.92195435e+01*
*         0.00000000e+00
GRID*               1703                  8.35935593e+01  8.88424377e+01*
*         0.00000000e+00
GRID*               1704                  8.55169144e+01  9.01399994e+01*
*         0.00000000e+00
GRID*               1705                  8.77510834e+01  8.87733841e+01*
*         0.00000000e+00
GRID*               1706                  1.82940292e+02  8.90277252e+01*
*         0.00000000e+00
GRID*               1707                  1.87353729e+02  8.90116425e+01*
*         0.00000000e+00
GRID*               1708                  1.89502716e+02  8.92737427e+01*
*         0.00000000e+00
GRID*               1709                  8.14558640e+01  9.07203217e+01*
*         0.00000000e+00
GRID*               1710                  8.34679871e+01  9.12336578e+01*
*         0.00000000e+00
GRID*               1711                  1.87825348e+02  9.13524323e+01*
*         0.00000000e+00
GRID*               1712                  1.89185883e+02  9.23312454e+01*
*         0.00000000e+00
GRID*               1713                  1.90009033e+02  9.03871384e+01*
*         0.00000000e+00
GRID*               1714                  8.05633469e+01  9.36038208e+01*
*         0.00000000e+00
GRID*               1715                  8.61048965e+01  9.29940567e+01*
*         0.00000000e+00
GRID*               1716                  8.83066864e+01  9.13750687e+01*
*         0.00000000e+00
GRID*               1717                  8.12238770e+01  9.21577454e+01*
*         0.00000000e+00
GRID*               1718                  8.30128098e+01  9.34141922e+01*
*         0.00000000e+00
GRID*               1719                  1.85807495e+02  9.29471741e+01*
*         0.00000000e+00
GRID*               1720                  1.90385849e+02  9.29599152e+01*
*         0.00000000e+00
GRID*               1721                  8.45267487e+01  9.57180328e+01*
*         0.00000000e+00
GRID*               1722                  8.68836441e+01  9.53801270e+01*
*         0.00000000e+00
GRID*               1723                  1.85879471e+02  9.51145096e+01*
*         0.00000000e+00
GRID*               1724                  1.88089523e+02  9.40448532e+01*
*         0.00000000e+00
GRID*               1725                  1.89442047e+02  9.60671539e+01*
*         0.00000000e+00
GRID*               1726                  1.91136978e+02  9.48202896e+01*
*         0.00000000e+00
GRID*               1727                  8.01901016e+01  9.52716370e+01*
*         0.00000000e+00
GRID*               1728                  7.94614334e+01  9.69346313e+01*
*         0.00000000e+00
GRID*               1729                  8.17999649e+01  9.61320877e+01*
*         0.00000000e+00
GRID*               1730                  8.61865692e+01  9.88863983e+01*
*         0.00000000e+00
GRID*               1731                  8.71665878e+01  9.73043442e+01*
*         0.00000000e+00
GRID*               1732                  8.86157074e+01  9.62068939e+01*
*         0.00000000e+00
GRID*               1733                  1.87522354e+02  9.62575836e+01*
*         0.00000000e+00
GRID*               1734                  1.91522858e+02  9.74898148e+01*
*         0.00000000e+00
GRID*               1735                  7.90567780e+01  9.97652054e+01*
*         0.00000000e+00
GRID*               1736                  8.08110046e+01  9.85682907e+01*
*         0.00000000e+00
GRID*               1737                  8.31138458e+01  9.85924606e+01*
*         0.00000000e+00
GRID*               1738                  1.87900650e+02  9.81963196e+01*
*         0.00000000e+00
GRID*               1739                  1.92232742e+02  9.92585526e+01*
*         0.00000000e+00
GRID*               1740                  8.07623749e+01  1.00603592e+02*
*         0.00000000e+00
GRID*               1741                  8.52364197e+01  1.00542442e+02*
*         0.00000000e+00
GRID*               1742                  7.83585434e+01  1.01405098e+02*
*         0.00000000e+00
GRID*               1743                  1.88051361e+02  1.00420547e+02*
*         0.00000000e+00
GRID*               1744                  1.90325455e+02  1.01746910e+02*
*         0.00000000e+00
GRID*               1745                  1.92626419e+02  1.01947197e+02*
*         0.00000000e+00
GRID*               1746                  7.81377563e+01  1.03395782e+02*
*         0.00000000e+00
GRID*               1747                  8.07893677e+01  1.02872955e+02*
*         0.00000000e+00
GRID*               1748                  8.31232300e+01  1.01755150e+02*
*         0.00000000e+00
GRID*               1749                  1.93346588e+02  1.03552269e+02*
*         0.00000000e+00
GRID*               1750                  8.36403656e+01  1.04917374e+02*
*         0.00000000e+00
GRID*               1751                  8.09199142e+01  1.05120865e+02*
*         0.00000000e+00
GRID*               1752                  1.93894287e+02  1.06761375e+02*
*         0.00000000e+00
GRID*               1753                  7.72232285e+01  1.07109596e+02*
*         0.00000000e+00
GRID*               1754                  7.80188141e+01  1.04946846e+02*
*         0.00000000e+00
GRID*               1755                  7.93708267e+01  1.06770546e+02*
*         0.00000000e+00
GRID*               1756                  1.91250870e+02  1.07200409e+02*
*         0.00000000e+00
GRID*               1757                  8.18861008e+01  1.07240509e+02*
*         0.00000000e+00
GRID*               1758                  8.40360031e+01  1.07543236e+02*
*         0.00000000e+00
GRID*               1759                  7.70354614e+01  1.08943764e+02*
*         0.00000000e+00
GRID*               1760                  8.27633514e+01  1.09441887e+02*
*         0.00000000e+00
GRID*               1761                  7.97154160e+01  1.09447365e+02*
*         0.00000000e+00
GRID*               1762                  1.90288940e+02  1.10586960e+02*
*         0.00000000e+00
GRID*               1763                  1.90874741e+02  1.09165787e+02*
*         0.00000000e+00
GRID*               1764                  1.94684464e+02  1.11102173e+02*
*         0.00000000e+00
GRID*               1765                  1.92019196e+02  1.10926872e+02*
*         0.00000000e+00
GRID*               1766                  7.88538971e+01  1.11639496e+02*
*         0.00000000e+00
GRID*               1767                  1.89960358e+02  1.12144699e+02*
*         0.00000000e+00
GRID*               1768                  7.69136658e+01  1.12623360e+02*
*         0.00000000e+00
GRID*               1769                  7.92049255e+01  1.14110405e+02*
*         0.00000000e+00
GRID*               1770                  8.18811188e+01  1.11909622e+02*
*         0.00000000e+00
GRID*               1771                  1.88401688e+02  1.13184906e+02*
*         0.00000000e+00
GRID*               1772                  1.92253952e+02  1.13009697e+02*
*         0.00000000e+00
GRID*               1773                  1.95383240e+02  1.14212120e+02*
*         0.00000000e+00
GRID*               1774                  7.61564713e+01  1.14613144e+02*
*         0.00000000e+00
GRID*               1775                  7.75203476e+01  1.16441116e+02*
*         0.00000000e+00
GRID*               1776                  1.90995743e+02  1.14980301e+02*
*         0.00000000e+00
GRID*               1777                  1.93266998e+02  1.15481392e+02*
*         0.00000000e+00
GRID*               1778                  7.59361038e+01  1.16609863e+02*
*         0.00000000e+00
GRID*               1779                  1.91648453e+02  1.16780098e+02*
*         0.00000000e+00
GRID*               1780                  1.96497009e+02  1.19854698e+02*
*         0.00000000e+00
GRID*               1781                  7.58155060e+01  1.20310204e+02*
*         0.00000000e+00
GRID*               1782                  8.02579880e+01  1.17001389e+02*
*         0.00000000e+00
GRID*               1783                  1.93385727e+02  1.17924660e+02*
*         0.00000000e+00
GRID*               1784                  7.50450974e+01  1.22398796e+02*
*         0.00000000e+00
GRID*               1785                  7.97677231e+01  1.21840630e+02*
*         0.00000000e+00
GRID*               1786                  8.01799545e+01  1.24286179e+02*
*         0.00000000e+00
GRID*               1787                  1.94637299e+02  1.23819832e+02*
*         0.00000000e+00
GRID*               1788                  7.67438202e+01  1.24288315e+02*
*         0.00000000e+00
GRID*               1789                  1.95023148e+02  1.26096054e+02*
*         0.00000000e+00
GRID*               1790                  7.48114929e+01  1.25953308e+02*
*         0.00000000e+00
GRID*               1791                  7.96174164e+01  1.26801949e+02*
*         0.00000000e+00
GRID*               1792                  1.97462189e+02  1.24921852e+02*
*         0.00000000e+00
GRID*               1793                  7.69780884e+01  1.26899872e+02*
*         0.00000000e+00
GRID*               1794                  1.93864334e+02  1.27702248e+02*
*         0.00000000e+00
GRID*               1795                  1.98098740e+02  1.29079453e+02*
*         0.00000000e+00
GRID*               1796                  7.75169373e+01  1.29519730e+02*
*         0.00000000e+00
GRID*               1797                  1.95220612e+02  1.29264038e+02*
*         0.00000000e+00
GRID*               1798                  7.47245789e+01  1.30147568e+02*
*         0.00000000e+00
GRID*               1799                  1.96092331e+02  1.31491364e+02*
*         0.00000000e+00
GRID*               1800                  1.98854279e+02  1.31095795e+02*
*         0.00000000e+00
GRID*               1801                  7.39624252e+01  1.32240585e+02*
*         0.00000000e+00
GRID*               1802                  7.66267090e+01  1.32321548e+02*
*         0.00000000e+00
GRID*               1803                  7.93622360e+01  1.31618118e+02*
*         0.00000000e+00
GRID*               1804                  7.90769196e+01  1.33767502e+02*
*         0.00000000e+00
GRID*               1805                  1.99661636e+02  1.35935974e+02*
*         0.00000000e+00
GRID*               1806                  1.96549149e+02  1.34109650e+02*
*         0.00000000e+00
GRID*               1807                  7.73865814e+01  1.35528488e+02*
*         0.00000000e+00
GRID*               1808                  7.37260132e+01  1.34901093e+02*
*         0.00000000e+00
GRID*               1809                  7.84164429e+01  1.39137299e+02*
*         0.00000000e+00
GRID*               1810                  1.95934662e+02  1.40532990e+02*
*         0.00000000e+00
GRID*               1811                  2.00332047e+02  1.40430603e+02*
*         0.00000000e+00
GRID*               1812                  7.34453125e+01  1.40535934e+02*
*         0.00000000e+00
GRID*               1813                  1.96958313e+02  1.42497742e+02*
*         0.00000000e+00
GRID*               1814                  7.26358871e+01  1.44120941e+02*
*         0.00000000e+00
GRID*               1815                  7.56738815e+01  1.44636826e+02*
*         0.00000000e+00
GRID*               1816                  2.01122482e+02  1.42742752e+02*
*         0.00000000e+00
GRID*               1817                  1.97190430e+02  1.44495544e+02*
*         0.00000000e+00
GRID*               1818                  7.26063461e+01  1.47157883e+02*
*         0.00000000e+00
GRID*               1819                  1.96594620e+02  1.46471359e+02*
*         0.00000000e+00
GRID*               1820                  7.64335861e+01  1.47601349e+02*
*         0.00000000e+00
GRID*               1821                  1.94779892e+02  1.48504028e+02*
*         0.00000000e+00
GRID*               1822                  2.01395187e+02  1.46849670e+02*
*         0.00000000e+00
GRID*               1823                  1.97576233e+02  1.48424606e+02*
*         0.00000000e+00
GRID*               1824                  7.26058502e+01  1.51258743e+02*
*         0.00000000e+00
GRID*               1825                  2.02130539e+02  1.48742966e+02*
*         0.00000000e+00
GRID*               1826                  7.71165771e+01  1.51284531e+02*
*         0.00000000e+00
GRID*               1827                  1.95419037e+02  1.50342529e+02*
*         0.00000000e+00
GRID*               1828                  2.00012558e+02  1.49851028e+02*
*         0.00000000e+00
GRID*               1829                  2.02362045e+02  1.50727417e+02*
*         0.00000000e+00
GRID*               1830                  7.49346848e+01  1.54094574e+02*
*         0.00000000e+00
GRID*               1831                  7.25175018e+01  1.56529068e+02*
*         0.00000000e+00
GRID*               1832                  1.97426895e+02  1.52452225e+02*
*         0.00000000e+00
GRID*               1833                  2.00661575e+02  1.54139587e+02*
*         0.00000000e+00
GRID*               1834                  7.74905014e+01  1.53946320e+02*
*         0.00000000e+00
GRID*               1835                  1.98639679e+02  1.53906540e+02*
*         0.00000000e+00
GRID*               1836                  2.02490204e+02  1.54536728e+02*
*         0.00000000e+00
GRID*               1837                  2.01297867e+02  1.56421204e+02*
*         0.00000000e+00
GRID*               1838                  2.03200256e+02  1.56277679e+02*
*         0.00000000e+00
GRID*               1839                  7.45739365e+01  1.57377167e+02*
*         0.00000000e+00
GRID*               1840                  7.66519165e+01  1.59139648e+02*
*         0.00000000e+00
GRID*               1841                  1.99252975e+02  1.58223587e+02*
*         0.00000000e+00
GRID*               1842                  2.03409088e+02  1.57586502e+02*
*         0.00000000e+00
GRID*               1843                  2.01668579e+02  1.59052795e+02*
*         0.00000000e+00
GRID*               1844                  2.03453796e+02  1.60446594e+02*
*         0.00000000e+00
GRID*               1845                  7.16106262e+01  1.60679764e+02*
*         0.00000000e+00
GRID*               1846                  7.37624817e+01  1.60139069e+02*
*         0.00000000e+00
GRID*               1847                  2.01747665e+02  1.61414200e+02*
*         0.00000000e+00
GRID*               1848                  7.63619843e+01  1.62035614e+02*
*         0.00000000e+00
GRID*               1849                  7.88017044e+01  1.62661346e+02*
*         0.00000000e+00
GRID*               1850                  7.22687759e+01  1.62536758e+02*
*         0.00000000e+00
GRID*               1851                  1.98963882e+02  1.63766113e+02*
*         0.00000000e+00
GRID*               1852                  2.00942596e+02  1.63407715e+02*
*         0.00000000e+00
GRID*               1853                  2.02543488e+02  1.63140579e+02*
*         0.00000000e+00
GRID*               1854                  2.03134186e+02  1.61710800e+02*
*         0.00000000e+00
GRID*               1855                  7.27245102e+01  1.64362106e+02*
*         0.00000000e+00
GRID*               1856                  7.74909897e+01  1.64629913e+02*
*         0.00000000e+00
GRID*               1857                  7.96707458e+01  1.64497589e+02*
*         0.00000000e+00
GRID*               1858                  2.00735016e+02  1.65567062e+02*
*         0.00000000e+00
GRID*               1859                  7.62200089e+01  1.67046860e+02*
*         0.00000000e+00
GRID*               1860                  7.87006607e+01  1.66639740e+02*
*         0.00000000e+00
GRID*               1861                  8.05462418e+01  1.66117905e+02*
*         0.00000000e+00
GRID*               1862                  1.99385391e+02  1.67647278e+02*
*         0.00000000e+00
GRID*               1863                  2.02402374e+02  1.65684937e+02*
*         0.00000000e+00
GRID*               1864                  7.36317368e+01  1.66862183e+02*
*         0.00000000e+00
GRID*               1865                  8.02460709e+01  1.67752029e+02*
*         0.00000000e+00
GRID*               1866                  2.02206009e+02  1.67737473e+02*
*         0.00000000e+00
GRID*               1867                  7.90461578e+01  1.68845352e+02*
*         0.00000000e+00
GRID*               1868                  8.08947906e+01  1.69320724e+02*
*         0.00000000e+00
GRID*               1869                  2.00312241e+02  1.68946823e+02*
*         0.00000000e+00
GRID*               1870                  2.01565552e+02  1.69381180e+02*
*         0.00000000e+00
GRID*               1871                  8.14937744e+01  1.71010605e+02*
*         0.00000000e+00
GRID*               1872                  1.97496628e+02  1.71348099e+02*
*         0.00000000e+00
GRID*               1873                  2.01279434e+02  1.71435638e+02*
*         0.00000000e+00
GRID*               1874                  7.83144073e+01  1.71931671e+02*
*         0.00000000e+00
GRID*               1875                  1.99765411e+02  1.71007996e+02*
*         0.00000000e+00
GRID*               1876                  8.03295898e+01  1.73614716e+02*
*         0.00000000e+00
GRID*               1877                  8.23429031e+01  1.72891388e+02*
*         0.00000000e+00
GRID*               1878                  1.96247803e+02  1.74032394e+02*
*         0.00000000e+00
GRID*               1879                  1.99018478e+02  1.73514481e+02*
*         0.00000000e+00
GRID*               1880                  7.59191589e+01  1.72608795e+02*
*         0.00000000e+00
GRID*               1881                  8.37767334e+01  1.74346817e+02*
*         0.00000000e+00
GRID*               1882                  2.00866867e+02  1.72854172e+02*
*         0.00000000e+00
GRID*               1883                  8.19875870e+01  1.75410278e+02*
*         0.00000000e+00
GRID*               1884                  1.97535309e+02  1.76184311e+02*
*         0.00000000e+00
GRID*               1885                  2.00298096e+02  1.74397263e+02*
*         0.00000000e+00
GRID*               1886                  7.75873718e+01  1.76583710e+02*
*         0.00000000e+00
GRID*               1887                  8.41611633e+01  1.76759430e+02*
*         0.00000000e+00
GRID*               1888                  1.94392075e+02  1.76549683e+02*
*         0.00000000e+00
GRID*               1889                  1.99915833e+02  1.75909332e+02*
*         0.00000000e+00
GRID*               1890                  8.46345673e+01  1.79901169e+02*
*         0.00000000e+00
GRID*               1891                  1.93309265e+02  1.79152054e+02*
*         0.00000000e+00
GRID*               1892                  1.96079117e+02  1.78797470e+02*
*         0.00000000e+00
GRID*               1893                  1.98340561e+02  1.79153748e+02*
*         0.00000000e+00
GRID*               1894                  7.91418228e+01  1.79676895e+02*
*         0.00000000e+00
GRID*               1895                  1.90100998e+02  1.82168839e+02*
*         0.00000000e+00
GRID*               1896                  1.91892578e+02  1.81313354e+02*
*         0.00000000e+00
GRID*               1897                  1.94551224e+02  1.81750885e+02*
*         0.00000000e+00
GRID*               1898                  1.97677505e+02  1.81417587e+02*
*         0.00000000e+00
GRID*               1899                  8.13822479e+01  1.84165451e+02*
*         0.00000000e+00
GRID*               1900                  8.68189774e+01  1.82692627e+02*
*         0.00000000e+00
GRID*               1901                  1.92151642e+02  1.84063263e+02*
*         0.00000000e+00
GRID*               1902                  1.95766495e+02  1.84309555e+02*
*         0.00000000e+00
GRID*               1903                  8.57486420e+01  1.86205490e+02*
*         0.00000000e+00
GRID*               1904                  1.90540390e+02  1.86911774e+02*
*         0.00000000e+00
GRID*               1905                  1.87922073e+02  1.89404861e+02*
*         0.00000000e+00
GRID*               1906                  8.39264297e+01  1.89302780e+02*
*         0.00000000e+00
GRID*               1907                  8.86854248e+01  1.88274185e+02*
*         0.00000000e+00
GRID*               1908                  9.19371414e+01  1.89673508e+02*
*         0.00000000e+00
GRID*               1909                  1.94114014e+02  1.86526138e+02*
*         0.00000000e+00
GRID*               1910                  1.91958359e+02  1.90617508e+02*
*         0.00000000e+00
GRID*               1911                  8.57579117e+01  1.91793015e+02*
*         0.00000000e+00
GRID*               1912                  8.96644363e+01  1.91930267e+02*
*         0.00000000e+00
GRID*               1913                  8.80939713e+01  1.94785751e+02*
*         0.00000000e+00
GRID*               1914                  9.34807281e+01  1.92247864e+02*
*         0.00000000e+00
GRID*               1915                  9.16125259e+01  1.98306686e+02*
*         0.00000000e+00
GRID*               1916                  1.88314804e+02  1.94478729e+02*
*         0.00000000e+00
GRID*               1917                  1.81936203e+02  1.95819351e+02*
*         0.00000000e+00
GRID*               1918                  9.93364029e+01  1.97592224e+02*
*         0.00000000e+00
GRID*               1919                  9.57763824e+01  2.02101089e+02*
*         0.00000000e+00
GRID*               1920                  1.75999832e+02  1.98104660e+02*
*         0.00000000e+00
GRID*               1921                  1.79162506e+02  1.98825012e+02*
*         0.00000000e+00
GRID*               1922                  1.85763809e+02  1.97030350e+02*
*         0.00000000e+00
GRID*               1923                  1.75895538e+02  2.01568054e+02*
*         0.00000000e+00
GRID*               1924                  1.82733215e+02  2.00060944e+02*
*         0.00000000e+00
GRID*               1925                  1.03184280e+02  2.02401764e+02*
*         0.00000000e+00
GRID*               1926                  1.72095459e+02  2.00532211e+02*
*         0.00000000e+00
GRID*               1927                  1.06394821e+02  2.04750702e+02*
*         0.00000000e+00
GRID*               1928                  1.66925461e+02  2.01831070e+02*
*         0.00000000e+00
GRID*               1929                  1.68779739e+02  2.00947540e+02*
*         0.00000000e+00
GRID*               1930                  1.79308304e+02  2.03119263e+02*
*         0.00000000e+00
GRID*               1931                  1.68886353e+02  2.03373566e+02*
*         0.00000000e+00
GRID*               1932                  1.65475159e+02  2.04309586e+02*
*         0.00000000e+00
GRID*               1933                  1.72516479e+02  2.04307846e+02*
*         0.00000000e+00
GRID*               1934                  1.75331360e+02  2.06236755e+02*
*         0.00000000e+00
GRID*               1935                  9.94451218e+01  2.04980576e+02*
*         0.00000000e+00
GRID*               1936                  1.09619804e+02  2.06760223e+02*
*         0.00000000e+00
GRID*               1937                  1.56966919e+02  2.07446274e+02*
*         0.00000000e+00
GRID*               1938                  1.59400436e+02  2.06182220e+02*
*         0.00000000e+00
GRID*               1939                  1.68334702e+02  2.06458771e+02*
*         0.00000000e+00
GRID*               1940                  1.02300858e+02  2.06805878e+02*
*         0.00000000e+00
GRID*               1941                  1.04652908e+02  2.08211304e+02*
*         0.00000000e+00
GRID*               1942                  1.12935608e+02  2.08457794e+02*
*         0.00000000e+00
GRID*               1943                  1.61173599e+02  2.07440231e+02*
*         0.00000000e+00
GRID*               1944                  1.72400726e+02  2.07793228e+02*
*         0.00000000e+00
GRID*               1945                  1.59011963e+02  2.08771484e+02*
*         0.00000000e+00
GRID*               1946                  1.64275192e+02  2.07696426e+02*
*         0.00000000e+00
GRID*               1947                  1.16096115e+02  2.09945190e+02*
*         0.00000000e+00
GRID*               1948                  1.46591187e+02  2.11788757e+02*
*         0.00000000e+00
GRID*               1949                  1.52311249e+02  2.10895279e+02*
*         0.00000000e+00
GRID*               1950                  1.68282089e+02  2.09854294e+02*
*         0.00000000e+00
GRID*               1951                  1.12242134e+02  2.12348755e+02*
*         0.00000000e+00
GRID*               1952                  1.59630005e+02  2.13347336e+02*
*         0.00000000e+00
GRID*               1953                  1.61477325e+02  2.09981445e+02*
*         0.00000000e+00
GRID*               1954                  1.15623688e+02  2.14252350e+02*
*         0.00000000e+00
GRID*               1955                  1.25994102e+02  2.12870667e+02*
*         0.00000000e+00
GRID*               1956                  1.64266815e+02  2.11371048e+02*
*         0.00000000e+00
GRID*               1957                  1.41876389e+02  2.13351044e+02*
*         0.00000000e+00
GRID*               1958                  1.55571899e+02  2.14686432e+02*
*         0.00000000e+00
GRID*               1959                  1.09127922e+02  2.10482956e+02*
*         0.00000000e+00
GRID*               1960                  1.18750961e+02  2.15536194e+02*
*         0.00000000e+00
GRID*               1961                  1.19477585e+02  2.12248413e+02*
*         0.00000000e+00
GRID*               1962                  1.28762466e+02  2.14144745e+02*
*         0.00000000e+00
GRID*               1963                  1.49230362e+02  2.13478714e+02*
*         0.00000000e+00
GRID*               1964                  1.51362823e+02  2.16059219e+02*
*         0.00000000e+00
GRID*               1965                  1.21905647e+02  2.16607834e+02*
*         0.00000000e+00
GRID*               1966                  1.31444733e+02  2.16146927e+02*
*         0.00000000e+00
GRID*               1967                  1.33473373e+02  2.15017029e+02*
*         0.00000000e+00
GRID*               1968                  1.35418396e+02  2.15937576e+02*
*         0.00000000e+00
GRID*               1969                  1.39709427e+02  2.15022675e+02*
*         0.00000000e+00
GRID*               1970                  1.43547546e+02  2.17888748e+02*
*         0.00000000e+00
GRID*               1971                  1.33704193e+02  2.17152710e+02*
*         0.00000000e+00
GRID*               1972                  1.47141754e+02  2.17547913e+02*
*         0.00000000e+00
GRID*               1973                  1.40981949e+02  2.18740311e+02*
*         0.00000000e+00
GRID*               1974                  1.26676811e+02  2.18592056e+02*
*         0.00000000e+00
GRID*               1975                  1.34742554e+02  2.18968307e+02*
*         0.00000000e+00
GRID*               1976                  1.29973541e+02  2.18972458e+02*
*         0.00000000e+00
GRID*               1977                  1.32504044e+02  2.19671509e+02*
*         0.00000000e+00
GRID*               1978                  8.19629288e+01  1.91852890e+02*
*         0.00000000e+00
GRID*               1979                  7.65791397e+01  1.80703384e+02*
*         0.00000000e+00
GRID*               1980                  1.96300140e+02  1.09429146e+02*
*         0.00000000e+00
GRID*               1981                  1.96866043e+02  1.11759705e+02*
*         0.00000000e+00
GRID*               1982                  7.08564453e+01  1.63718124e+02*
*         0.00000000e+00
GRID*               1983                  7.56264038e+01  1.82008301e+02*
*         0.00000000e+00
GRID*               1984                  1.13999725e+02  2.20773438e+02*
*         0.00000000e+00
GRID*               1985                  9.69779663e+01  6.41023407e+01*
*         0.00000000e+00
GRID*               1986                  1.99107346e+02  1.22536194e+02*
*         0.00000000e+00
GRID*               1987                  1.49953644e+02  2.19356644e+02*
*         0.00000000e+00
GRID*               1988                  2.02029800e+02  1.38427689e+02*
*         0.00000000e+00
GRID*               1989                  2.04254410e+02  1.55135788e+02*
*         0.00000000e+00
GRID*               1990                  7.45806046e+01  1.77044754e+02*
*         0.00000000e+00
GRID*               1991                  1.93981613e+02  1.93318314e+02*
*         0.00000000e+00
GRID*               1992                  7.12494736e+01  1.65535370e+02*
*         0.00000000e+00
GRID*               1993                  1.69219345e+02  2.17765900e+02*
*         0.00000000e+00
GRID*               1994                  1.38390121e+02  4.77455673e+01*
*         0.00000000e+00
GRID*               1995                  2.02705658e+02  1.40948547e+02*
*         0.00000000e+00
GRID*               1996                  2.03130493e+02  1.44963486e+02*
*         0.00000000e+00
GRID*               1997                  1.40873291e+02  4.76701965e+01*
*         0.00000000e+00
GRID*               1998                  1.07806686e+02  2.13359100e+02*
*         0.00000000e+00
GRID*               1999                  2.02152924e+02  1.72558777e+02*
*         0.00000000e+00
GRID*               2000                  1.67826920e+02  2.12963638e+02*
*         0.00000000e+00
GRID*               2001                  8.84932861e+01  7.60638046e+01*
*         0.00000000e+00
GRID*               2002                  1.69202209e+02  6.09928856e+01*
*         0.00000000e+00
GRID*               2003                  2.00666504e+02  1.29541702e+02*
*         0.00000000e+00
GRID*               2004                  1.86569702e+02  2.00223755e+02*
*         0.00000000e+00
GRID*               2005                  2.01249908e+02  1.32275909e+02*
*         0.00000000e+00
GRID*               2006                  9.84410477e+01  6.22644196e+01*
*         0.00000000e+00
GRID*               2007                  1.08474342e+02  5.48091545e+01*
*         0.00000000e+00
GRID*               2008                  1.45205002e+02  4.85510292e+01*
*         0.00000000e+00
GRID*               2009                  1.78482513e+02  7.00694733e+01*
*         0.00000000e+00
GRID*               2010                  1.11499603e+02  2.18901627e+02*
*         0.00000000e+00
GRID*               2011                  7.09408798e+01  1.42665726e+02*
*         0.00000000e+00
GRID*               2012                  1.39359955e+02  2.21158279e+02*
*         0.00000000e+00
GRID*               2013                  8.34151230e+01  1.94409119e+02*
*         0.00000000e+00
GRID*               2014                  1.73835693e+02  6.43729630e+01*
*         0.00000000e+00
GRID*               2015                  1.98384628e+02  1.20033455e+02*
*         0.00000000e+00
GRID*               2016                  1.72421371e+02  6.30452728e+01*
*         0.00000000e+00
GRID*               2017                  1.13289261e+02  5.27457008e+01*
*         0.00000000e+00
GRID*               2018                  1.91792191e+02  1.95685349e+02*
*         0.00000000e+00
GRID*               2019                  1.77492783e+02  2.13034851e+02*
*         0.00000000e+00
GRID*               2020                  1.89148148e+02  1.97642166e+02*
*         0.00000000e+00
GRID*               2021                  1.11548904e+02  5.35441437e+01*
*         0.00000000e+00
GRID*               2022                  1.95937851e+02  1.07697815e+02*
*         0.00000000e+00
GRID*               2023                  1.75890381e+02  6.64686050e+01*
*         0.00000000e+00
GRID*               2024                  2.00113464e+02  1.24478416e+02*
*         0.00000000e+00
GRID*               2025                  8.47512131e+01  8.13506927e+01*
*         0.00000000e+00
GRID*               2026                  8.56870956e+01  7.98990784e+01*
*         0.00000000e+00
GRID*               2027                  1.15177872e+02  5.18881187e+01*
*         0.00000000e+00
GRID*               2028                  1.54458084e+02  2.16873245e+02*
*         0.00000000e+00
GRID*               2029                  1.06811279e+02  5.57783585e+01*
*         0.00000000e+00
GRID*               2030                  2.03454926e+02  1.47033371e+02*
*         0.00000000e+00
GRID*               2031                  7.07049484e+01  1.57225159e+02*
*         0.00000000e+00
GRID*               2032                  1.96854492e+02  1.86609329e+02*
*         0.00000000e+00
GRID*               2033                  1.08367714e+02  2.18681564e+02*
*         0.00000000e+00
GRID*               2034                  1.42740311e+02  4.79399872e+01*
*         0.00000000e+00
GRID*               2035                  1.27135025e+02  4.78891602e+01*
*         0.00000000e+00
GRID*               2036                  2.04241196e+02  1.53440857e+02*
*         0.00000000e+00
GRID*               2037                  1.94553894e+02  1.02104012e+02*
*         0.00000000e+00
GRID*               2038                  8.70391617e+01  7.81261444e+01*
*         0.00000000e+00
GRID*               2039                  1.96128021e+02  1.13295769e+02*
*         0.00000000e+00
GRID*               2040                  1.80021500e+02  7.20634842e+01*
*         0.00000000e+00
GRID*               2041                  1.91251633e+02  9.19527435e+01*
*         0.00000000e+00
GRID*               2042                  1.56503098e+02  2.19171188e+02*
*         0.00000000e+00
GRID*               2043                  1.29650909e+02  4.79402390e+01*
*         0.00000000e+00
GRID*               2044                  1.57907700e+02  5.30840263e+01*
*         0.00000000e+00
GRID*               2045                  7.06944962e+01  1.45641632e+02*
*         0.00000000e+00
GRID*               2046                  7.20265045e+01  1.33568817e+02*
*         0.00000000e+00
GRID*               2047                  2.01451614e+02  1.35411865e+02*
*         0.00000000e+00
GRID*               2048                  1.76485474e+02  2.14674454e+02*
*         0.00000000e+00
GRID*               2049                  1.59085587e+02  2.18056412e+02*
*         0.00000000e+00
GRID*               2050                  1.89396133e+02  2.00580719e+02*
*         0.00000000e+00
GRID*               2051                  7.05314560e+01  1.61793243e+02*
*         0.00000000e+00
GRID*               2052                  1.31644394e+02  4.76628456e+01*
*         0.00000000e+00
GRID*               2053                  1.04989937e+02  5.68450661e+01*
*         0.00000000e+00
GRID*               2054                  7.07658920e+01  1.55327271e+02*
*         0.00000000e+00
GRID*               2055                  9.15298080e+01  2.04350708e+02*
*         0.00000000e+00
GRID*               2056                  1.09746422e+02  5.39204140e+01*
*         0.00000000e+00
GRID*               2057                  1.60425674e+02  2.15575363e+02*
*         0.00000000e+00
GRID*               2058                  1.50666519e+02  5.01360207e+01*
*         0.00000000e+00
GRID*               2059                  1.44244705e+02  2.24144028e+02*
*         0.00000000e+00
GRID*               2060                  1.77164474e+02  2.08424484e+02*
*         0.00000000e+00
GRID*               2061                  7.29697266e+01  1.29182053e+02*
*         0.00000000e+00
GRID*               2062                  8.29900208e+01  8.47314301e+01*
*         0.00000000e+00
GRID*               2063                  1.81243973e+02  2.10237762e+02*
*         0.00000000e+00
GRID*               2064                  1.96680038e+02  1.16265343e+02*
*         0.00000000e+00
GRID*               2065                  8.54858551e+01  1.94230850e+02*
*         0.00000000e+00
GRID*               2066                  1.24843887e+02  2.24922104e+02*
*         0.00000000e+00
GRID*               2067                  1.95563141e+02  1.06305016e+02*
*         0.00000000e+00
GRID*               2068                  1.85331116e+02  2.01934769e+02*
*         0.00000000e+00
GRID*               2069                  1.18497475e+02  5.02473259e+01*
*         0.00000000e+00
GRID*               2070                  1.46486557e+02  2.24696091e+02*
*         0.00000000e+00
GRID*               2071                  1.65678696e+02  2.14065659e+02*
*         0.00000000e+00
GRID*               2072                  1.93810410e+02  1.95779968e+02*
*         0.00000000e+00
GRID*               2073                  7.08008804e+01  1.44198639e+02*
*         0.00000000e+00
GRID*               2074                  1.05701965e+02  2.13827621e+02*
*         0.00000000e+00
GRID*               2075                  8.40129471e+01  1.92114731e+02*
*         0.00000000e+00
GRID*               2076                  1.43972778e+02  4.83241806e+01*
*         0.00000000e+00
GRID*               2077                  2.02317032e+02  1.45847672e+02*
*         0.00000000e+00
GRID*               2078                  7.71327057e+01  1.79055801e+02*
*         0.00000000e+00
GRID*               2079                  7.50914993e+01  1.80516190e+02*
*         0.00000000e+00
GRID*               2080                  1.70943680e+02  6.19647942e+01*
*         0.00000000e+00
GRID*               2081                  1.71209961e+02  6.32810478e+01*
*         0.00000000e+00
GRID*               2082                  1.95202805e+02  1.04458527e+02*
*         0.00000000e+00
GRID*               2083                  1.97337524e+02  1.14510124e+02*
*         0.00000000e+00
GRID*               2084                  1.98102600e+02  1.17262947e+02*
*         0.00000000e+00
GRID*               2085                  2.00070984e+02  1.26764793e+02*
*         0.00000000e+00
GRID*               2086                  7.11146545e+01  1.39938904e+02*
*         0.00000000e+00
GRID*               2087                  7.03818359e+01  1.48304428e+02*
*         0.00000000e+00
GRID*               2088                  7.17534485e+01  1.67596695e+02*
*         0.00000000e+00
GRID*               2089                  7.26748734e+01  1.69574036e+02*
*         0.00000000e+00
GRID*               2090                  7.33133240e+01  1.72247803e+02*
*         0.00000000e+00
GRID*               2091                  7.45087051e+01  1.74987488e+02*
*         0.00000000e+00
GRID*               2092                  7.56108322e+01  1.78730621e+02*
*         0.00000000e+00
GRID*               2093                  7.75162277e+01  1.83163834e+02*
*         0.00000000e+00
GRID*               2094                  7.84674301e+01  1.85738831e+02*
*         0.00000000e+00
GRID*               2095                  8.02685471e+01  1.88536743e+02*
*         0.00000000e+00
GRID*               2096                  1.95425140e+02  1.90149200e+02*
*         0.00000000e+00
GRID*               2097                  8.52581024e+01  1.96958679e+02*
*         0.00000000e+00
GRID*               2098                  8.77337723e+01  1.99434967e+02*
*         0.00000000e+00
GRID*               2099                  1.87602203e+02  2.03251495e+02*
*         0.00000000e+00
GRID*               2100                  9.06584244e+01  2.01947281e+02*
*         0.00000000e+00
GRID*               2101                  1.83749802e+02  2.04143127e+02*
*         0.00000000e+00
GRID*               2102                  1.79858429e+02  2.06869034e+02*
*         0.00000000e+00
GRID*               2103                  9.33607559e+01  2.06449173e+02*
*         0.00000000e+00
GRID*               2104                  9.51900177e+01  2.09466370e+02*
*         0.00000000e+00
GRID*               2105                  9.74533463e+01  2.07441467e+02*
*         0.00000000e+00
GRID*               2106                  1.83124924e+02  2.08006241e+02*
*         0.00000000e+00
GRID*               2107                  1.01131248e+02  2.10925003e+02*
*         0.00000000e+00
GRID*               2108                  1.05071243e+02  2.11707443e+02*
*         0.00000000e+00
GRID*               2109                  1.75238327e+02  2.10607071e+02*
*         0.00000000e+00
GRID*               2110                  1.78640305e+02  2.10318039e+02*
*         0.00000000e+00
GRID*               2111                  9.75845947e+01  2.12038620e+02*
*         0.00000000e+00
GRID*               2112                  1.71839752e+02  2.11773087e+02*
*         0.00000000e+00
GRID*               2113                  1.03675003e+02  2.14362503e+02*
*         0.00000000e+00
GRID*               2114                  1.71288849e+02  2.15218109e+02*
*         0.00000000e+00
GRID*               2115                  1.74507584e+02  2.13952972e+02*
*         0.00000000e+00
GRID*               2116                  1.12721245e+02  2.15640503e+02*
*         0.00000000e+00
GRID*               2117                  1.67193695e+02  2.16000824e+02*
*         0.00000000e+00
GRID*               2118                  1.06468124e+02  2.16198044e+02*
*         0.00000000e+00
GRID*               2119                  1.62294083e+02  2.19260010e+02*
*         0.00000000e+00
GRID*               2120                  1.09653694e+02  2.16089981e+02*
*         0.00000000e+00
GRID*               2121                  1.57160339e+02  2.16661682e+02*
*         0.00000000e+00
GRID*               2122                  1.63760406e+02  2.15249710e+02*
*         0.00000000e+00
GRID*               2123                  1.14958565e+02  2.17891846e+02*
*         0.00000000e+00
GRID*               2124                  1.53295776e+02  2.19088440e+02*
*         0.00000000e+00
GRID*               2125                  1.65731827e+02  2.18638229e+02*
*         0.00000000e+00
GRID*               2126                  1.17230278e+02  2.20416473e+02*
*         0.00000000e+00
GRID*               2127                  1.29254944e+02  2.21764420e+02*
*         0.00000000e+00
GRID*               2128                  1.23085022e+02  2.21628220e+02*
*         0.00000000e+00
GRID*               2129                  1.43420166e+02  2.21225662e+02*
*         0.00000000e+00
GRID*               2130                  1.51660599e+02  2.22454056e+02*
*         0.00000000e+00
GRID*               2131                  1.55850540e+02  2.22054260e+02*
*         0.00000000e+00
GRID*               2132                  1.59341080e+02  2.20728470e+02*
*         0.00000000e+00
GRID*               2133                  1.20122704e+02  2.20556534e+02*
*         0.00000000e+00
GRID*               2134                  1.26524597e+02  2.23461182e+02*
*         0.00000000e+00
GRID*               2135                  1.32433487e+02  2.23176910e+02*
*         0.00000000e+00
GRID*               2136                  1.35891205e+02  2.22329880e+02*
*         0.00000000e+00
GRID*               2137                  1.40304977e+02  2.23843750e+02*
*         0.00000000e+00
GRID*               2138                  1.47331390e+02  2.22406876e+02*
*         0.00000000e+00
GRID*               2139                  1.13081749e+02  1.78771255e+02*
*         0.00000000e+00
GRID*               2140                  1.72108444e+02  9.97142258e+01*
*         0.00000000e+00
GRID*               2141                  1.26448906e+02  1.73126526e+02*
*         0.00000000e+00
GRID*               2142                  1.81939423e+02  1.55485062e+02*
*         0.00000000e+00
GRID*               2143                  1.28668854e+02  1.22451584e+02*
*         0.00000000e+00
GRID*               2144                  1.69949326e+02  1.82524033e+02*
*         0.00000000e+00
GRID*               2145                  1.20505470e+02  1.98072632e+02*
*         0.00000000e+00
GRID*               2146                  1.79020782e+02  1.54773468e+02*
*         0.00000000e+00
GRID*               2147                  1.17113731e+02  9.93057251e+01*
*         0.00000000e+00
GRID*               2148                  1.10560928e+02  7.95092621e+01*
*         0.00000000e+00
GRID*               2149                  1.43851257e+02  7.31371155e+01*
*         0.00000000e+00
GRID*               2150                  1.26026947e+02  1.91986740e+02*
*         0.00000000e+00
GRID*               2151                  1.69060471e+02  1.28952148e+02*
*         0.00000000e+00
GRID*               2152                  1.72822998e+02  8.18248215e+01*
*         0.00000000e+00
GRID*               2153                  9.07980270e+01  1.48208420e+02*
*         0.00000000e+00
GRID*               2154                  1.12271927e+02  1.05067352e+02*
*         0.00000000e+00
GRID*               2155                  1.18815712e+02  1.97871826e+02*
*         0.00000000e+00
GRID*               2156                  1.51352737e+02  1.20165169e+02*
*         0.00000000e+00
GRID*               2157                  1.51782639e+02  1.36247772e+02*
*         0.00000000e+00
GRID*               2158                  1.29073807e+02  7.25907669e+01*
*         0.00000000e+00
GRID*               2159                  1.72553696e+02  1.82108093e+02*
*         0.00000000e+00
GRID*               2160                  1.41986969e+02  1.22960640e+02*
*         0.00000000e+00
GRID*               2161                  1.56008606e+02  1.56970734e+02*
*         0.00000000e+00
GRID*               2162                  1.29499451e+02  1.88860947e+02*
*         0.00000000e+00
GRID*               2163                  1.74800949e+02  1.05255997e+02*
*         0.00000000e+00
GRID*               2164                  1.10069542e+02  1.77075867e+02*
*         0.00000000e+00
GRID*               2165                  1.43544022e+02  1.19754807e+02*
*         0.00000000e+00
GRID*               2166                  1.05739334e+02  1.40915543e+02*
*         0.00000000e+00
GRID*               2167                  1.49495224e+02  9.70261688e+01*
*         0.00000000e+00
GRID*               2168                  1.18585846e+02  1.43756851e+02*
*         0.00000000e+00
GRID*               2169                  1.43289078e+02  8.98226471e+01*
*         0.00000000e+00
GRID*               2170                  1.44656372e+02  1.22872314e+02*
*         0.00000000e+00
GRID*               2171                  1.81081665e+02  1.65961761e+02*
*         0.00000000e+00
GRID*               2172                  1.10588936e+02  1.44384644e+02*
*         0.00000000e+00
GRID*               2173                  1.47928421e+02  9.46301117e+01*
*         0.00000000e+00
GRID*               2174                  1.74910339e+02  1.18511612e+02*
*         0.00000000e+00
GRID*               2175                  9.29084549e+01  1.48022491e+02*
*         0.00000000e+00
GRID*               2176                  1.16317566e+02  1.00867867e+02*
*         0.00000000e+00
GRID*               2177                  1.74900101e+02  1.26226936e+02*
*         0.00000000e+00
GRID*               2178                  1.46923233e+02  6.98595963e+01*
*         0.00000000e+00
GRID*               2179                  1.66355484e+02  1.53850098e+02*
*         0.00000000e+00
GRID*               2180                  1.73727310e+02  1.01475693e+02*
*         0.00000000e+00
GRID*               2181                  1.12842735e+02  9.25582352e+01*
*         0.00000000e+00
GRID*               2182                  1.02268639e+02  1.15990700e+02*
*         0.00000000e+00
GRID*               2183                  1.23237350e+02  1.69619781e+02*
*         0.00000000e+00
GRID*               2184                  1.65183670e+02  1.64985977e+02*
*         0.00000000e+00
GRID*               2185                  1.26563446e+02  1.09785461e+02*
*         0.00000000e+00
GRID*               2186                  1.28714935e+02  1.37105820e+02*
*         0.00000000e+00
GRID*               2187                  1.22267235e+02  8.12969666e+01*
*         0.00000000e+00
GRID*               2188                  9.73239746e+01  1.76775131e+02*
*         0.00000000e+00
GRID*               2189                  1.51644684e+02  1.61134872e+02*
*         0.00000000e+00
GRID*               2190                  1.81993103e+02  1.63639297e+02*
*         0.00000000e+00
GRID*               2191                  1.75498245e+02  1.02959084e+02*
*         0.00000000e+00
GRID*               2192                  1.68948227e+02  1.01750786e+02*
*         0.00000000e+00
GRID*               2193                  1.49061401e+02  1.60718414e+02*
*         0.00000000e+00
GRID*               2194                  1.24042633e+02  8.76184082e+01*
*         0.00000000e+00
GRID*               2195                  9.67638702e+01  1.55272034e+02*
*         0.00000000e+00
GRID*               2196                  1.46158157e+02  1.00409393e+02*
*         0.00000000e+00
GRID*               2197                  1.84850662e+02  1.58679962e+02*
*         0.00000000e+00
GRID*               2198                  1.14103065e+02  1.74255341e+02*
*         0.00000000e+00
GRID*               2199                  1.29300400e+02  1.39805298e+02*
*         0.00000000e+00
GRID*               2200                  1.66487549e+02  1.89439087e+02*
*         0.00000000e+00
GRID*               2201                  1.21133537e+02  1.68399506e+02*
*         0.00000000e+00
GRID*               2202                  1.69963715e+02  1.34726807e+02*
*         0.00000000e+00
GRID*               2203                  1.09951233e+02  9.59239883e+01*
*         0.00000000e+00
GRID*               2204                  1.15879028e+02  1.49571457e+02*
*         0.00000000e+00
GRID*               2205                  1.60782944e+02  8.67132034e+01*
*         0.00000000e+00
GRID*               2206                  1.02946907e+02  1.17100929e+02*
*         0.00000000e+00
GRID*               2207                  1.30548019e+02  1.06076935e+02*
*         0.00000000e+00
GRID*               2208                  1.44078751e+02  7.66717148e+01*
*         0.00000000e+00
GRID*               2209                  1.48022446e+02  1.88373413e+02*
*         0.00000000e+00
GRID*               2210                  1.04668365e+02  1.31975113e+02*
*         0.00000000e+00
GRID*               2211                  1.46591446e+02  7.25872345e+01*
*         0.00000000e+00
GRID*               2212                  1.18837135e+02  9.34789047e+01*
*         0.00000000e+00
GRID*               2213                  1.13619980e+02  1.85675354e+02*
*         0.00000000e+00
GRID*               2214                  1.60109344e+02  9.43911591e+01*
*         0.00000000e+00
GRID*               2215                  1.16219536e+02  1.78420349e+02*
*         0.00000000e+00
GRID*               2216                  1.09180183e+02  1.50300644e+02*
*         0.00000000e+00
GRID*               2217                  1.47027405e+02  1.58479019e+02*
*         0.00000000e+00
GRID*               2218                  1.13231194e+02  1.73292480e+02*
*         0.00000000e+00
GRID*               2219                  1.09501808e+02  1.42602570e+02*
*         0.00000000e+00
GRID*               2220                  1.52433731e+02  1.15947754e+02*
*         0.00000000e+00
GRID*               2221                  9.92715607e+01  1.08932739e+02*
*         0.00000000e+00
GRID*               2222                  1.22890572e+02  1.14128487e+02*
*         0.00000000e+00
GRID*               2223                  1.78869965e+02  1.63044296e+02*
*         0.00000000e+00
GRID*               2224                  1.19769455e+02  1.83332916e+02*
*         0.00000000e+00
GRID*               2225                  1.10629211e+02  1.88858017e+02*
*         0.00000000e+00
GRID*               2226                  1.30008240e+02  9.98588486e+01*
*         0.00000000e+00
GRID*               2227                  1.14312912e+02  9.44023514e+01*
*         0.00000000e+00
GRID*               2228                  1.01888031e+02  9.02699585e+01*
*         0.00000000e+00
GRID*               2229                  1.00511536e+02  1.12647179e+02*
*         0.00000000e+00
GRID*               2230                  1.23322487e+02  1.10889267e+02*
*         0.00000000e+00
GRID*               2231                  1.67106750e+02  1.66431396e+02*
*         0.00000000e+00
GRID*               2232                  1.32861298e+02  1.50768646e+02*
*         0.00000000e+00
GRID*               2233                  1.65331665e+02  1.03888077e+02*
*         0.00000000e+00
GRID*               2234                  1.71861206e+02  1.08670708e+02*
*         0.00000000e+00
GRID*               2235                  1.12823685e+02  1.49321472e+02*
*         0.00000000e+00
GRID*               2236                  1.60153122e+02  1.50081253e+02*
*         0.00000000e+00
GRID*               2237                  1.50664307e+02  1.13374611e+02*
*         0.00000000e+00
GRID*               2238                  1.17936150e+02  1.67793045e+02*
*         0.00000000e+00
GRID*               2239                  1.46464188e+02  1.86730667e+02*
*         0.00000000e+00
GRID*               2240                  1.07944450e+02  9.96696625e+01*
*         0.00000000e+00
GRID*               2241                  1.10277359e+02  1.72331451e+02*
*         0.00000000e+00
GRID*               2242                  1.83459534e+02  1.59970337e+02*
*         0.00000000e+00
GRID*               2243                  1.30551163e+02  1.76914673e+02*
*         0.00000000e+00
GRID*               2244                  1.07124741e+02  1.17799088e+02*
*         0.00000000e+00
GRID*               2245                  1.09768654e+02  1.27511414e+02*
*         0.00000000e+00
GRID*               2246                  1.11183388e+02  1.41693054e+02*
*         0.00000000e+00
GRID*               2247                  1.12748184e+02  1.88245758e+02*
*         0.00000000e+00
GRID*               2248                  1.50127533e+02  1.63056915e+02*
*         0.00000000e+00
GRID*               2249                  1.04399841e+02  1.16345078e+02*
*         0.00000000e+00
GRID*               2250                  1.82719223e+02  1.58026184e+02*
*         0.00000000e+00
GRID*               2251                  1.29232239e+02  1.24832497e+02*
*         0.00000000e+00
GRID*               2252                  1.31347855e+02  1.74327026e+02*
*         0.00000000e+00
GRID*               2253                  1.17628815e+02  1.38071365e+02*
*         0.00000000e+00
GRID*               2254                  1.72569611e+02  8.45756836e+01*
*         0.00000000e+00
GRID*               2255                  1.71501617e+02  1.38757935e+02*
*         0.00000000e+00
GRID*               2256                  1.28208954e+02  1.71227722e+02*
*         0.00000000e+00
GRID*               2257                  1.08615273e+02  7.80810471e+01*
*         0.00000000e+00
GRID*               2258                  1.69585098e+02  1.40272385e+02*
*         0.00000000e+00
GRID*               2259                  1.72768890e+02  8.78739166e+01*
*         0.00000000e+00
GRID*               2260                  1.81975952e+02  1.38820831e+02*
*         0.00000000e+00
GRID*               2261                  1.10481636e+02  1.75260559e+02*
*         0.00000000e+00
GRID*               2262                  1.28997665e+02  1.78726593e+02*
*         0.00000000e+00
GRID*               2263                  1.74173798e+02  1.09221840e+02*
*         0.00000000e+00
GRID*               2264                  1.49928619e+02  1.23755226e+02*
*         0.00000000e+00
GRID*               2265                  1.10668716e+02  1.25404259e+02*
*         0.00000000e+00
GRID*               2266                  1.50111359e+02  1.18541748e+02*
*         0.00000000e+00
GRID*               2267                  1.70164169e+02  1.22767120e+02*
*         0.00000000e+00
GRID*               2268                  1.46971344e+02  1.60896637e+02*
*         0.00000000e+00
GRID*               2269                  1.76153488e+02  1.24474960e+02*
*         0.00000000e+00
GRID*               2270                  1.07583496e+02  1.29445572e+02*
*         0.00000000e+00
GRID*               2271                  1.64431091e+02  9.88469467e+01*
*         0.00000000e+00
GRID*               2272                  1.43799683e+02  9.42965240e+01*
*         0.00000000e+00
GRID*               2273                  1.75424286e+02  1.20519104e+02*
*         0.00000000e+00
GRID*               2274                  1.72565109e+02  1.34614731e+02*
*         0.00000000e+00
GRID*               2275                  1.00795097e+02  1.10681099e+02*
*         0.00000000e+00
GRID*               2276                  1.27338982e+02  1.64065536e+02*
*         0.00000000e+00
GRID*               2277                  1.43197754e+02  8.66403809e+01*
*         0.00000000e+00
GRID*               2278                  1.80688049e+02  1.08646057e+02*
*         0.00000000e+00
GRID*               2279                  1.71381149e+02  9.78433533e+01*
*         0.00000000e+00
GRID*               2280                  1.72277924e+02  1.24904495e+02*
*         0.00000000e+00
GRID*               2281                  1.05297829e+02  1.21498970e+02*
*         0.00000000e+00
GRID*               2282                  1.73581528e+02  1.65539413e+02*
*         0.00000000e+00
GRID*               2283                  1.19323799e+02  1.68913559e+02*
*         0.00000000e+00
GRID*               2284                  1.41045593e+02  8.58508301e+01*
*         0.00000000e+00
GRID*               2285                  1.15591103e+02  6.78335190e+01*
*         0.00000000e+00
GRID*               2286                  1.58700668e+02  7.30122070e+01*
*         0.00000000e+00
GRID*               2287                  1.65813965e+02  1.34472733e+02*
*         0.00000000e+00
GRID*               2288                  1.46620636e+02  6.62829895e+01*
*         0.00000000e+00
GRID*               2289                  1.57083511e+02  1.54278244e+02*
*         0.00000000e+00
GRID*               2290                  1.73549210e+02  1.07346489e+02*
*         0.00000000e+00
GRID*               2291                  1.26193268e+02  1.55421143e+02*
*         0.00000000e+00
GRID*               2292                  1.19698166e+02  1.36816574e+02*
*         0.00000000e+00
GRID*               2293                  1.07964546e+02  1.13552284e+02*
*         0.00000000e+00
GRID*               2294                  1.13698555e+02  6.89129562e+01*
*         0.00000000e+00
GRID*               2295                  9.60175247e+01  1.06297729e+02*
*         0.00000000e+00
GRID*               2296                  1.07914848e+02  1.51445023e+02*
*         0.00000000e+00
GRID*               2297                  1.45698273e+02  1.54398575e+02*
*         0.00000000e+00
GRID*               2298                  1.27802399e+02  1.67322662e+02*
*         0.00000000e+00
GRID*               2299                  1.24355042e+02  1.84178619e+02*
*         0.00000000e+00
GRID*               2300                  1.43380035e+02  7.53236694e+01*
*         0.00000000e+00
GRID*               2301                  1.44329102e+02  6.60485535e+01*
*         0.00000000e+00
GRID*               2302                  1.55602676e+02  6.84633102e+01*
*         0.00000000e+00
GRID*               2303                  1.57245346e+02  6.89438858e+01*
*         0.00000000e+00
GRID*               2304                  1.56551025e+02  6.75233688e+01*
*         0.00000000e+00
GRID*               2305                  1.57167816e+02  7.79514923e+01*
*         0.00000000e+00
GRID*               2306                  1.58327652e+02  6.75472641e+01*
*         0.00000000e+00
GRID*               2307                  1.26917427e+02  1.42071671e+02*
*         0.00000000e+00
GRID*               2308                  1.25301590e+02  1.58278091e+02*
*         0.00000000e+00
GRID*               2309                  1.31541153e+02  1.18055794e+02*
*         0.00000000e+00
GRID*               2310                  1.74908066e+02  1.10762695e+02*
*         0.00000000e+00
GRID*               2311                  1.22549995e+02  8.42059250e+01*
*         0.00000000e+00
GRID*               2312                  1.16244736e+02  6.87850342e+01*
*         0.00000000e+00
GRID*               2313                  1.27429146e+02  1.90033707e+02*
*         0.00000000e+00
GRID*               2314                  1.43337555e+02  1.69510162e+02*
*         0.00000000e+00
GRID*               2315                  1.27809975e+02  7.02879944e+01*
*         0.00000000e+00
GRID*               2316                  1.62208038e+02  1.69131592e+02*
*         0.00000000e+00
GRID*               2317                  1.29709274e+02  1.80358322e+02*
*         0.00000000e+00
GRID*               2318                  1.42380844e+02  6.81638870e+01*
*         0.00000000e+00
GRID*               2319                  1.70171570e+02  1.08323738e+02*
*         0.00000000e+00
GRID*               2320                  1.09101143e+02  9.44265366e+01*
*         0.00000000e+00
GRID*               2321                  1.59634430e+02  6.85383072e+01*
*         0.00000000e+00
GRID*               2322                  1.82531250e+02  1.40557297e+02*
*         0.00000000e+00
GRID*               2323                  9.43985214e+01  1.06839226e+02*
*         0.00000000e+00
GRID*               2324                  1.31558350e+02  1.54464844e+02*
*         0.00000000e+00
GRID*               2325                  1.60151764e+02  1.55203293e+02*
*         0.00000000e+00
GRID*               2326                  1.65155472e+02  1.67422424e+02*
*         0.00000000e+00
GRID*               2327                  1.07070206e+02  1.43599442e+02*
*         0.00000000e+00
GRID*               2328                  1.72497421e+02  1.22980743e+02*
*         0.00000000e+00
GRID*               2329                  1.21951118e+02  1.21141953e+02*
*         0.00000000e+00
GRID*               2330                  1.11583870e+02  7.01795273e+01*
*         0.00000000e+00
GRID*               2331                  1.08445999e+02  1.23524155e+02*
*         0.00000000e+00
GRID*               2332                  1.76355377e+02  1.64677063e+02*
*         0.00000000e+00
GRID*               2333                  1.02429161e+02  1.12048996e+02*
*         0.00000000e+00
GRID*               2334                  1.23693512e+02  7.15515594e+01*
*         0.00000000e+00
GRID*               2335                  1.25446266e+02  6.98006821e+01*
*         0.00000000e+00
GRID*               2336                  1.31607910e+02  7.08140717e+01*
*         0.00000000e+00
GRID*               2337                  1.08467560e+02  1.72411423e+02*
*         0.00000000e+00
GRID*               2338                  1.72617401e+02  1.10277534e+02*
*         0.00000000e+00
GRID*               2339                  1.53175385e+02  1.20321198e+02*
*         0.00000000e+00
GRID*               2340                  1.06565857e+02  1.25975471e+02*
*         0.00000000e+00
GRID*               2341                  1.22714066e+02  1.58921677e+02*
*         0.00000000e+00
GRID*               2342                  1.44552811e+02  6.97668152e+01*
*         0.00000000e+00
GRID*               2343                  1.58093872e+02  7.11447372e+01*
*         0.00000000e+00
GRID*               2344                  1.54747284e+02  7.76342163e+01*
*         0.00000000e+00
GRID*               2345                  1.60267212e+02  6.98635101e+01*
*         0.00000000e+00
GRID*               2346                  1.70865128e+02  1.10674026e+02*
*         0.00000000e+00
GRID*               2347                  1.75240173e+02  1.29618820e+02*
*         0.00000000e+00
GRID*               2348                  1.12210793e+02  9.66936646e+01*
*         0.00000000e+00
GRID*               2349                  1.41337112e+02  7.11975708e+01*
*         0.00000000e+00
GRID*               2350                  1.55852325e+02  1.21234047e+02*
*         0.00000000e+00
GRID*               2351                  1.10459015e+02  7.15371017e+01*
*         0.00000000e+00
GRID*               2352                  1.14692459e+02  7.15151901e+01*
*         0.00000000e+00
GRID*               2353                  1.16073898e+02  7.03730698e+01*
*         0.00000000e+00
GRID*               2354                  1.25807510e+02  7.20336761e+01*
*         0.00000000e+00
GRID*               2355                  1.57735001e+02  1.74526016e+02*
*         0.00000000e+00
GRID*               2356                  1.59421326e+02  9.69782562e+01*
*         0.00000000e+00
GRID*               2357                  1.26537254e+02  1.70851242e+02*
*         0.00000000e+00
GRID*               2358                  1.11909302e+02  9.89160843e+01*
*         0.00000000e+00
GRID*               2359                  1.32555954e+02  7.16904755e+01*
*         0.00000000e+00
GRID*               2360                  1.16731880e+02  9.55328445e+01*
*         0.00000000e+00
GRID*               2361                  1.78111267e+02  1.28853516e+02*
*         0.00000000e+00
GRID*               2362                  1.67547745e+02  1.35030090e+02*
*         0.00000000e+00
GRID*               2363                  1.28473434e+02  7.53326645e+01*
*         0.00000000e+00
GRID*               2364                  1.61767700e+02  1.12086731e+02*
*         0.00000000e+00
GRID*               2365                  1.60793915e+02  1.91250946e+02*
*         0.00000000e+00
GRID*               2366                  1.60357498e+02  7.18511276e+01*
*         0.00000000e+00
GRID*               2367                  1.28696136e+02  1.73230133e+02*
*         0.00000000e+00
GRID*               2368                  1.29623581e+02  7.91072388e+01*
*         0.00000000e+00
GRID*               2369                  1.23817055e+02  1.82648819e+02*
*         0.00000000e+00
GRID*               2370                  1.14142708e+02  1.76991135e+02*
*         0.00000000e+00
GRID*               2371                  1.78904861e+02  9.95163574e+01*
*         0.00000000e+00
GRID*               2372                  1.14584389e+02  7.72309494e+01*
*         0.00000000e+00
GRID*               2373                  1.28182922e+02  8.47200317e+01*
*         0.00000000e+00
GRID*               2374                  1.11250099e+02  7.21444702e+01*
*         0.00000000e+00
GRID*               2375                  1.12681206e+02  7.22583389e+01*
*         0.00000000e+00
GRID*               2376                  1.62876282e+02  1.72343811e+02*
*         0.00000000e+00
GRID*               2377                  1.41223480e+02  7.33141022e+01*
*         0.00000000e+00
GRID*               2378                  1.46955307e+02  1.90318161e+02*
*         0.00000000e+00
GRID*               2379                  1.21832710e+02  1.82607788e+02*
*         0.00000000e+00
GRID*               2380                  1.55027069e+02  7.11421738e+01*
*         0.00000000e+00
GRID*               2381                  1.83726044e+02  1.62389282e+02*
*         0.00000000e+00
GRID*               2382                  1.49303131e+02  1.89768250e+02*
*         0.00000000e+00
GRID*               2383                  1.59537735e+02  7.41388626e+01*
*         0.00000000e+00
GRID*               2384                  1.60105240e+02  1.93770813e+02*
*         0.00000000e+00
GRID*               2385                  1.44691162e+02  1.87167801e+02*
*         0.00000000e+00
GRID*               2386                  1.27423981e+02  1.44608093e+02*
*         0.00000000e+00
GRID*               2387                  1.66054825e+02  1.39721970e+02*
*         0.00000000e+00
GRID*               2388                  1.62704773e+02  1.50367233e+02*
*         0.00000000e+00
GRID*               2389                  1.44345245e+02  1.29475861e+02*
*         0.00000000e+00
GRID*               2390                  1.84793610e+02  1.60880402e+02*
*         0.00000000e+00
GRID*               2391                  1.24347107e+02  1.27568184e+02*
*         0.00000000e+00
GRID*               2392                  1.21788803e+02  1.86037872e+02*
*         0.00000000e+00
GRID*               2393                  1.23312630e+02  7.41545715e+01*
*         0.00000000e+00
GRID*               2394                  1.53669952e+02  7.38643188e+01*
*         0.00000000e+00
GRID*               2395                  1.32458344e+02  7.26596527e+01*
*         0.00000000e+00
GRID*               2396                  1.06282417e+02  1.14987717e+02*
*         0.00000000e+00
GRID*               2397                  1.48456558e+02  7.43803024e+01*
*         0.00000000e+00
GRID*               2398                  1.50575699e+02  7.37139893e+01*
*         0.00000000e+00
GRID*               2399                  1.56417007e+02  7.36091385e+01*
*         0.00000000e+00
GRID*               2400                  1.31416397e+02  1.40220230e+02*
*         0.00000000e+00
GRID*               2401                  1.28187042e+02  1.69332489e+02*
*         0.00000000e+00
GRID*               2402                  1.08781433e+02  1.76313507e+02*
*         0.00000000e+00
GRID*               2403                  1.65694366e+02  1.07105499e+02*
*         0.00000000e+00
GRID*               2404                  1.24486732e+02  1.43895142e+02*
*         0.00000000e+00
GRID*               2405                  1.06694046e+02  7.53038177e+01*
*         0.00000000e+00
GRID*               2406                  1.26352287e+02  7.47025986e+01*
*         0.00000000e+00
GRID*               2407                  1.30231155e+02  7.45031281e+01*
*         0.00000000e+00
GRID*               2408                  1.45889008e+02  7.54829178e+01*
*         0.00000000e+00
GRID*               2409                  1.50728668e+02  7.54511414e+01*
*         0.00000000e+00
GRID*               2410                  1.31389877e+02  1.91779648e+02*
*         0.00000000e+00
GRID*               2411                  1.51544571e+02  7.57450485e+01*
*         0.00000000e+00
GRID*               2412                  1.23817917e+02  1.56316437e+02*
*         0.00000000e+00
GRID*               2413                  1.53398682e+02  8.17940903e+01*
*         0.00000000e+00
GRID*               2414                  1.09223488e+02  1.04720680e+02*
*         0.00000000e+00
GRID*               2415                  1.13762802e+02  9.71438370e+01*
*         0.00000000e+00
GRID*               2416                  1.47633102e+02  1.63492493e+02*
*         0.00000000e+00
GRID*               2417                  1.07794106e+02  1.47233612e+02*
*         0.00000000e+00
GRID*               2418                  1.16912140e+02  9.37203598e+01*
*         0.00000000e+00
GRID*               2419                  1.43429031e+02  1.31522217e+02*
*         0.00000000e+00
GRID*               2420                  1.06148315e+02  7.63126907e+01*
*         0.00000000e+00
GRID*               2421                  1.52097992e+02  1.18272690e+02*
*         0.00000000e+00
GRID*               2422                  1.41977753e+02  1.68347153e+02*
*         0.00000000e+00
GRID*               2423                  1.29835281e+02  1.27115082e+02*
*         0.00000000e+00
GRID*               2424                  1.12241150e+02  1.74705215e+02*
*         0.00000000e+00
GRID*               2425                  1.47813263e+02  7.71672134e+01*
*         0.00000000e+00
GRID*               2426                  1.33847183e+02  1.47622711e+02*
*         0.00000000e+00
GRID*               2427                  1.53605606e+02  7.61428757e+01*
*         0.00000000e+00
GRID*               2428                  1.55053436e+02  7.53632202e+01*
*         0.00000000e+00
GRID*               2429                  1.57147049e+02  7.59928665e+01*
*         0.00000000e+00
GRID*               2430                  1.13427849e+02  1.75551865e+02*
*         0.00000000e+00
GRID*               2431                  1.13178635e+02  9.46042252e+01*
*         0.00000000e+00
GRID*               2432                  1.69543686e+02  7.53724747e+01*
*         0.00000000e+00
GRID*               2433                  1.68892014e+02  7.60809021e+01*
*         0.00000000e+00
GRID*               2434                  1.70491440e+02  7.54711609e+01*
*         0.00000000e+00
GRID*               2435                  1.71056183e+02  7.61541672e+01*
*         0.00000000e+00
GRID*               2436                  1.47486801e+02  1.55681030e+02*
*         0.00000000e+00
GRID*               2437                  1.49874954e+02  7.09472961e+01*
*         0.00000000e+00
GRID*               2438                  1.60667175e+02  1.74301559e+02*
*         0.00000000e+00
GRID*               2439                  1.71141754e+02  1.01367493e+02*
*         0.00000000e+00
GRID*               2440                  1.07118858e+02  7.92482910e+01*
*         0.00000000e+00
GRID*               2441                  1.08106163e+02  7.59019470e+01*
*         0.00000000e+00
GRID*               2442                  1.10244072e+02  7.68883667e+01*
*         0.00000000e+00
GRID*               2443                  1.23154114e+02  7.65154419e+01*
*         0.00000000e+00
GRID*               2444                  1.26690849e+02  7.75720596e+01*
*         0.00000000e+00
GRID*               2445                  1.29726166e+02  7.71733932e+01*
*         0.00000000e+00
GRID*               2446                  1.61977127e+02  8.35160294e+01*
*         0.00000000e+00
GRID*               2447                  1.70963043e+02  7.70115128e+01*
*         0.00000000e+00
GRID*               2448                  9.90187149e+01  9.68981781e+01*
*         0.00000000e+00
GRID*               2449                  1.52944305e+02  9.79701309e+01*
*         0.00000000e+00
GRID*               2450                  1.23224274e+02  9.45579529e+01*
*         0.00000000e+00
GRID*               2451                  1.70017044e+02  1.53603302e+02*
*         0.00000000e+00
GRID*               2452                  1.25854393e+02  1.69317596e+02*
*         0.00000000e+00
GRID*               2453                  1.26885574e+02  1.81443771e+02*
*         0.00000000e+00
GRID*               2454                  1.57816666e+02  1.14867340e+02*
*         0.00000000e+00
GRID*               2455                  1.12234467e+02  7.70733795e+01*
*         0.00000000e+00
GRID*               2456                  1.77494934e+02  1.19271332e+02*
*         0.00000000e+00
GRID*               2457                  1.17268883e+02  7.74109573e+01*
*         0.00000000e+00
GRID*               2458                  1.68107635e+02  1.67969894e+02*
*         0.00000000e+00
GRID*               2459                  1.29789856e+02  1.67701111e+02*
*         0.00000000e+00
GRID*               2460                  1.69974579e+02  1.66988419e+02*
*         0.00000000e+00
GRID*               2461                  1.58288406e+02  7.45953751e+01*
*         0.00000000e+00
GRID*               2462                  1.45117172e+02  7.86847992e+01*
*         0.00000000e+00
GRID*               2463                  1.73428970e+02  1.03969032e+02*
*         0.00000000e+00
GRID*               2464                  1.77822220e+02  1.26873810e+02*
*         0.00000000e+00
GRID*               2465                  1.69762405e+02  9.97610626e+01*
*         0.00000000e+00
GRID*               2466                  1.44159607e+02  8.47599487e+01*
*         0.00000000e+00
GRID*               2467                  1.67148361e+02  1.02183456e+02*
*         0.00000000e+00
GRID*               2468                  1.11142570e+02  1.73712906e+02*
*         0.00000000e+00
GRID*               2469                  1.68936508e+02  7.69769135e+01*
*         0.00000000e+00
GRID*               2470                  1.69576920e+02  7.75615234e+01*
*         0.00000000e+00
GRID*               2471                  1.70360077e+02  7.75260696e+01*
*         0.00000000e+00
GRID*               2472                  1.72906860e+02  7.88014832e+01*
*         0.00000000e+00
GRID*               2473                  1.07330528e+02  9.79989929e+01*
*         0.00000000e+00
GRID*               2474                  1.22038010e+02  1.27316299e+02*
*         0.00000000e+00
GRID*               2475                  1.08140144e+02  9.63411865e+01*
*         0.00000000e+00
GRID*               2476                  1.50135162e+02  1.57698242e+02*
*         0.00000000e+00
GRID*               2477                  1.71819946e+02  1.04722618e+02*
*         0.00000000e+00
GRID*               2478                  1.51800507e+02  1.23156281e+02*
*         0.00000000e+00
GRID*               2479                  1.71732590e+02  1.20893501e+02*
*         0.00000000e+00
GRID*               2480                  1.52799179e+02  1.26869682e+02*
*         0.00000000e+00
GRID*               2481                  1.12020805e+02  1.71955765e+02*
*         0.00000000e+00
GRID*               2482                  1.08651154e+02  8.12665100e+01*
*         0.00000000e+00
GRID*               2483                  1.13486862e+02  8.01262360e+01*
*         0.00000000e+00
GRID*               2484                  1.20297356e+02  7.90757294e+01*
*         0.00000000e+00
GRID*               2485                  1.45996948e+02  9.86716461e+01*
*         0.00000000e+00
GRID*               2486                  1.20786522e+02  1.66619797e+02*
*         0.00000000e+00
GRID*               2487                  1.21974228e+02  7.88818665e+01*
*         0.00000000e+00
GRID*               2488                  1.69100128e+02  1.55796646e+02*
*         0.00000000e+00
GRID*               2489                  1.63417496e+02  1.53088196e+02*
*         0.00000000e+00
GRID*               2490                  1.07713135e+02  9.33927155e+01*
*         0.00000000e+00
GRID*               2491                  1.22982491e+02  9.23152161e+01*
*         0.00000000e+00
GRID*               2492                  1.74974396e+02  1.35024002e+02*
*         0.00000000e+00
GRID*               2493                  1.05712563e+02  1.00792473e+02*
*         0.00000000e+00
GRID*               2494                  1.47720840e+02  8.08699341e+01*
*         0.00000000e+00
GRID*               2495                  1.50370956e+02  7.85016327e+01*
*         0.00000000e+00
GRID*               2496                  1.55665283e+02  8.00755310e+01*
*         0.00000000e+00
GRID*               2497                  1.58419662e+02  7.96932068e+01*
*         0.00000000e+00
GRID*               2498                  1.59333694e+02  7.71258316e+01*
*         0.00000000e+00
GRID*               2499                  1.52290863e+02  1.21713371e+02*
*         0.00000000e+00
GRID*               2500                  1.60198364e+02  1.71391129e+02*
*         0.00000000e+00
GRID*               2501                  1.72150177e+02  7.93718491e+01*
*         0.00000000e+00
GRID*               2502                  1.80124939e+02  1.64699753e+02*
*         0.00000000e+00
GRID*               2503                  1.28082260e+02  1.77371475e+02*
*         0.00000000e+00
GRID*               2504                  1.24622536e+02  1.71544357e+02*
*         0.00000000e+00
GRID*               2505                  1.05745323e+02  1.28475174e+02*
*         0.00000000e+00
GRID*               2506                  1.22503845e+02  1.72191681e+02*
*         0.00000000e+00
GRID*               2507                  1.71717224e+02  1.06568352e+02*
*         0.00000000e+00
GRID*               2508                  1.66804779e+02  9.69040527e+01*
*         0.00000000e+00
GRID*               2509                  1.16631432e+02  8.05456009e+01*
*         0.00000000e+00
GRID*               2510                  1.03702393e+02  1.22286011e+02*
*         0.00000000e+00
GRID*               2511                  1.71302994e+02  1.36647003e+02*
*         0.00000000e+00
GRID*               2512                  9.62429733e+01  1.04927383e+02*
*         0.00000000e+00
GRID*               2513                  1.59438522e+02  7.55913086e+01*
*         0.00000000e+00
GRID*               2514                  1.30578568e+02  1.78896088e+02*
*         0.00000000e+00
GRID*               2515                  1.52750854e+02  7.95122375e+01*
*         0.00000000e+00
GRID*               2516                  1.24841476e+02  1.80768494e+02*
*         0.00000000e+00
GRID*               2517                  1.41991684e+02  1.30903214e+02*
*         0.00000000e+00
GRID*               2518                  1.71600983e+02  8.09931183e+01*
*         0.00000000e+00
GRID*               2519                  1.05947617e+02  1.22722076e+02*
*         0.00000000e+00
GRID*               2520                  1.26816170e+02  8.11484756e+01*
*         0.00000000e+00
GRID*               2521                  1.72518860e+02  1.18558258e+02*
*         0.00000000e+00
GRID*               2522                  1.64953461e+02  1.48682663e+02*
*         0.00000000e+00
GRID*               2523                  1.09421417e+02  1.71154755e+02*
*         0.00000000e+00
GRID*               2524                  1.52742966e+02  7.75976563e+01*
*         0.00000000e+00
GRID*               2525                  1.83705673e+02  1.39299118e+02*
*         0.00000000e+00
GRID*               2526                  1.78880936e+02  1.52953308e+02*
*         0.00000000e+00
GRID*               2527                  1.29712936e+02  1.65301025e+02*
*         0.00000000e+00
GRID*               2528                  1.11028595e+02  1.49950256e+02*
*         0.00000000e+00
GRID*               2529                  1.47944229e+02  9.90243530e+01*
*         0.00000000e+00
GRID*               2530                  1.24385208e+02  7.96832962e+01*
*         0.00000000e+00
GRID*               2531                  1.08580627e+02  1.25843246e+02*
*         0.00000000e+00
GRID*               2532                  1.22279205e+02  1.84466309e+02*
*         0.00000000e+00
GRID*               2533                  1.22730453e+02  1.61791519e+02*
*         0.00000000e+00
GRID*               2534                  1.60048645e+02  8.31783600e+01*
*         0.00000000e+00
GRID*               2535                  1.71991776e+02  1.03060562e+02*
*         0.00000000e+00
GRID*               2536                  1.65472336e+02  8.29512024e+01*
*         0.00000000e+00
GRID*               2537                  1.24183029e+02  8.22241440e+01*
*         0.00000000e+00
GRID*               2538                  1.45088547e+02  8.07019730e+01*
*         0.00000000e+00
GRID*               2539                  1.74340118e+02  8.11240158e+01*
*         0.00000000e+00
GRID*               2540                  1.42485138e+02  9.28555679e+01*
*         0.00000000e+00
GRID*               2541                  1.67469025e+02  9.98055573e+01*
*         0.00000000e+00
GRID*               2542                  1.25418800e+02  1.61997360e+02*
*         0.00000000e+00
GRID*               2543                  1.44914291e+02  1.20656250e+02*
*         0.00000000e+00
GRID*               2544                  1.26840614e+02  1.79213211e+02*
*         0.00000000e+00
GRID*               2545                  1.76506393e+02  1.61210526e+02*
*         0.00000000e+00
GRID*               2546                  1.43322083e+02  1.21612610e+02*
*         0.00000000e+00
GRID*               2547                  1.08215088e+02  8.29645615e+01*
*         0.00000000e+00
GRID*               2548                  1.11373306e+02  8.30714798e+01*
*         0.00000000e+00
GRID*               2549                  1.14166725e+02  8.24744873e+01*
*         0.00000000e+00
GRID*               2550                  1.54348511e+02  7.25032501e+01*
*         0.00000000e+00
GRID*               2551                  1.49731323e+02  1.39520721e+02*
*         0.00000000e+00
GRID*               2552                  1.41751404e+02  8.43640289e+01*
*         0.00000000e+00
GRID*               2553                  1.45055817e+02  8.30101318e+01*
*         0.00000000e+00
GRID*               2554                  1.70432632e+02  1.80177368e+02*
*         0.00000000e+00
GRID*               2555                  1.69948929e+02  1.63834915e+02*
*         0.00000000e+00
GRID*               2556                  1.15544540e+02  7.87856598e+01*
*         0.00000000e+00
GRID*               2557                  1.73979050e+02  9.97575607e+01*
*         0.00000000e+00
GRID*               2558                  1.07280807e+02  1.03739990e+02*
*         0.00000000e+00
GRID*               2559                  1.23251770e+02  1.26083038e+02*
*         0.00000000e+00
GRID*               2560                  1.02042000e+02  9.86501694e+01*
*         0.00000000e+00
GRID*               2561                  1.13917305e+02  8.43797989e+01*
*         0.00000000e+00
GRID*               2562                  1.15972733e+02  8.34584885e+01*
*         0.00000000e+00
GRID*               2563                  1.18264771e+02  8.26912155e+01*
*         0.00000000e+00
GRID*               2564                  1.10019905e+02  8.44311295e+01*
*         0.00000000e+00
GRID*               2565                  1.25081757e+02  1.41214020e+02*
*         0.00000000e+00
GRID*               2566                  1.50838272e+02  8.20193787e+01*
*         0.00000000e+00
GRID*               2567                  1.58572372e+02  8.21340256e+01*
*         0.00000000e+00
GRID*               2568                  1.24391060e+02  1.38786957e+02*
*         0.00000000e+00
GRID*               2569                  1.76934525e+02  1.02728378e+02*
*         0.00000000e+00
GRID*               2570                  1.13713806e+02  1.32403168e+02*
*         0.00000000e+00
GRID*               2571                  1.66665863e+02  8.37884293e+01*
*         0.00000000e+00
GRID*               2572                  1.70785965e+02  8.31784821e+01*
*         0.00000000e+00
GRID*               2573                  1.19760017e+02  1.05419510e+02*
*         0.00000000e+00
GRID*               2574                  1.57769714e+02  1.43602859e+02*
*         0.00000000e+00
GRID*               2575                  1.59113144e+02  1.16425354e+02*
*         0.00000000e+00
GRID*               2576                  1.23348053e+02  1.46960770e+02*
*         0.00000000e+00
GRID*               2577                  1.14311012e+02  1.34200943e+02*
*         0.00000000e+00
GRID*               2578                  1.65338882e+02  1.23298363e+02*
*         0.00000000e+00
GRID*               2579                  1.31063232e+02  1.36478012e+02*
*         0.00000000e+00
GRID*               2580                  1.58010910e+02  9.79708939e+01*
*         0.00000000e+00
GRID*               2581                  1.55393570e+02  1.04609550e+02*
*         0.00000000e+00
GRID*               2582                  1.56410782e+02  9.01408615e+01*
*         0.00000000e+00
GRID*               2583                  1.51665543e+02  1.48712494e+02*
*         0.00000000e+00
GRID*               2584                  1.11882675e+02  8.65641632e+01*
*         0.00000000e+00
GRID*               2585                  1.15807976e+02  8.49960251e+01*
*         0.00000000e+00
GRID*               2586                  1.22081139e+02  1.18876175e+02*
*         0.00000000e+00
GRID*               2587                  1.17501854e+02  8.49878769e+01*
*         0.00000000e+00
GRID*               2588                  1.68343384e+02  1.27034348e+02*
*         0.00000000e+00
GRID*               2589                  1.19896660e+02  8.49609833e+01*
*         0.00000000e+00
GRID*               2590                  1.20626831e+02  8.25685730e+01*
*         0.00000000e+00
GRID*               2591                  1.03265778e+02  1.14991463e+02*
*         0.00000000e+00
GRID*               2592                  1.59258423e+02  1.40663696e+02*
*         0.00000000e+00
GRID*               2593                  1.43497177e+02  8.37703018e+01*
*         0.00000000e+00
GRID*               2594                  1.12183517e+02  1.50627213e+02*
*         0.00000000e+00
GRID*               2595                  1.17864616e+02  9.48433075e+01*
*         0.00000000e+00
GRID*               2596                  1.48016144e+02  8.43008957e+01*
*         0.00000000e+00
GRID*               2597                  1.55343582e+02  8.35049973e+01*
*         0.00000000e+00
GRID*               2598                  1.49757843e+02  8.63804626e+01*
*         0.00000000e+00
GRID*               2599                  1.16670868e+02  1.30253067e+02*
*         0.00000000e+00
GRID*               2600                  1.70594025e+02  8.68164215e+01*
*         0.00000000e+00
GRID*               2601                  1.74722321e+02  8.27966919e+01*
*         0.00000000e+00
GRID*               2602                  1.23703041e+02  1.09033928e+02*
*         0.00000000e+00
GRID*               2603                  1.15944000e+02  1.93519409e+02*
*         0.00000000e+00
GRID*               2604                  1.60170334e+02  1.38872543e+02*
*         0.00000000e+00
GRID*               2605                  1.14003998e+02  8.63189316e+01*
*         0.00000000e+00
GRID*               2606                  1.15455353e+02  8.48862686e+01*
*         0.00000000e+00
GRID*               2607                  1.16682419e+02  8.63419724e+01*
*         0.00000000e+00
GRID*               2608                  1.25176933e+02  8.46654968e+01*
*         0.00000000e+00
GRID*               2609                  1.55046524e+02  8.56745453e+01*
*         0.00000000e+00
GRID*               2610                  1.29478500e+02  8.18421478e+01*
*         0.00000000e+00
GRID*               2611                  1.59549561e+02  1.05906670e+02*
*         0.00000000e+00
GRID*               2612                  1.17705704e+02  9.65162354e+01*
*         0.00000000e+00
GRID*               2613                  1.71083237e+02  1.18880302e+02*
*         0.00000000e+00
GRID*               2614                  1.28154526e+02  1.40895096e+02*
*         0.00000000e+00
GRID*               2615                  1.20562408e+02  1.48028992e+02*
*         0.00000000e+00
GRID*               2616                  1.50331192e+02  8.45351334e+01*
*         0.00000000e+00
GRID*               2617                  1.56470886e+02  1.16429359e+02*
*         0.00000000e+00
GRID*               2618                  1.46869888e+02  8.78791733e+01*
*         0.00000000e+00
GRID*               2619                  1.52319397e+02  8.51336823e+01*
*         0.00000000e+00
GRID*               2620                  1.24536041e+02  1.19292107e+02*
*         0.00000000e+00
GRID*               2621                  1.57947754e+02  8.55128479e+01*
*         0.00000000e+00
GRID*               2622                  1.74805054e+02  8.57771988e+01*
*         0.00000000e+00
GRID*               2623                  1.08857292e+02  8.55561523e+01*
*         0.00000000e+00
GRID*               2624                  1.26983582e+02  8.73841400e+01*
*         0.00000000e+00
GRID*               2625                  1.01738922e+02  8.90329971e+01*
*         0.00000000e+00
GRID*               2626                  1.03308952e+02  8.75524216e+01*
*         0.00000000e+00
GRID*               2627                  1.08871834e+02  8.84854660e+01*
*         0.00000000e+00
GRID*               2628                  1.14123711e+02  8.84808426e+01*
*         0.00000000e+00
GRID*               2629                  1.15410942e+02  8.69274368e+01*
*         0.00000000e+00
GRID*               2630                  1.17539162e+02  8.79827118e+01*
*         0.00000000e+00
GRID*               2631                  1.18873589e+02  8.68384857e+01*
*         0.00000000e+00
GRID*               2632                  1.21388557e+02  8.71473160e+01*
*         0.00000000e+00
GRID*               2633                  1.63209991e+02  8.77448120e+01*
*         0.00000000e+00
GRID*               2634                  1.66060684e+02  8.55199432e+01*
*         0.00000000e+00
GRID*               2635                  1.70658920e+02  8.90840607e+01*
*         0.00000000e+00
GRID*               2636                  1.06949104e+02  8.90141678e+01*
*         0.00000000e+00
GRID*               2637                  1.12364304e+02  8.99379501e+01*
*         0.00000000e+00
GRID*               2638                  1.15408340e+02  8.90999985e+01*
*         0.00000000e+00
GRID*               2639                  1.19311119e+02  8.93740082e+01*
*         0.00000000e+00
GRID*               2640                  1.26352867e+02  9.19565887e+01*
*         0.00000000e+00
GRID*               2641                  1.40902710e+02  8.84741287e+01*
*         0.00000000e+00
GRID*               2642                  1.50834045e+02  8.85644531e+01*
*         0.00000000e+00
GRID*               2643                  1.58542801e+02  8.86922226e+01*
*         0.00000000e+00
GRID*               2644                  1.75424866e+02  8.88636322e+01*
*         0.00000000e+00
GRID*               2645                  1.08298233e+02  8.90178070e+01*
*         0.00000000e+00
GRID*               2646                  1.07187004e+02  9.15359497e+01*
*         0.00000000e+00
GRID*               2647                  1.17768517e+02  8.96558762e+01*
*         0.00000000e+00
GRID*               2648                  1.25469360e+02  9.05485992e+01*
*         0.00000000e+00
GRID*               2649                  1.54886566e+02  8.80499344e+01*
*         0.00000000e+00
GRID*               2650                  1.62721039e+02  9.10611420e+01*
*         0.00000000e+00
GRID*               2651                  1.73377380e+02  9.10870209e+01*
*         0.00000000e+00
GRID*               2652                  1.03842590e+02  9.17427292e+01*
*         0.00000000e+00
GRID*               2653                  1.09998833e+02  9.17684937e+01*
*         0.00000000e+00
GRID*               2654                  1.15211899e+02  9.07645569e+01*
*         0.00000000e+00
GRID*               2655                  1.41214569e+02  9.09679337e+01*
*         0.00000000e+00
GRID*               2656                  1.45645554e+02  9.22361221e+01*
*         0.00000000e+00
GRID*               2657                  1.49023453e+02  9.18442154e+01*
*         0.00000000e+00
GRID*               2658                  1.53577499e+02  9.25058746e+01*
*         0.00000000e+00
GRID*               2659                  1.75231293e+02  9.03190079e+01*
*         0.00000000e+00
GRID*               2660                  1.05441154e+02  9.32529449e+01*
*         0.00000000e+00
GRID*               2661                  1.14421524e+02  9.28880615e+01*
*         0.00000000e+00
GRID*               2662                  1.20145599e+02  9.18412704e+01*
*         0.00000000e+00
GRID*               2663                  1.22249031e+02  9.00698471e+01*
*         0.00000000e+00
GRID*               2664                  1.71398239e+02  9.04791489e+01*
*         0.00000000e+00
GRID*               2665                  9.82644424e+01  9.54503479e+01*
*         0.00000000e+00
GRID*               2666                  1.06595909e+02  9.49441528e+01*
*         0.00000000e+00
GRID*               2667                  1.17649734e+02  9.18725357e+01*
*         0.00000000e+00
GRID*               2668                  1.28797882e+02  9.28838806e+01*
*         0.00000000e+00
GRID*               2669                  1.44896027e+02  9.54982986e+01*
*         0.00000000e+00
GRID*               2670                  1.58076172e+02  9.19011078e+01*
*         0.00000000e+00
GRID*               2671                  1.11229225e+02  9.45131073e+01*
*         0.00000000e+00
GRID*               2672                  1.19179688e+02  9.57534866e+01*
*         0.00000000e+00
GRID*               2673                  1.21140167e+02  9.41375198e+01*
*         0.00000000e+00
GRID*               2674                  1.30162338e+02  9.41999207e+01*
*         0.00000000e+00
GRID*               2675                  1.50708679e+02  9.45617447e+01*
*         0.00000000e+00
GRID*               2676                  1.63053101e+02  9.46439896e+01*
*         0.00000000e+00
GRID*               2677                  1.76374420e+02  9.71501923e+01*
*         0.00000000e+00
GRID*               2678                  9.65886154e+01  9.64959106e+01*
*         0.00000000e+00
GRID*               2679                  1.00371941e+02  9.49497986e+01*
*         0.00000000e+00
GRID*               2680                  1.16551628e+02  9.73453369e+01*
*         0.00000000e+00
GRID*               2681                  1.28066910e+02  9.61459045e+01*
*         0.00000000e+00
GRID*               2682                  1.46813919e+02  9.68293533e+01*
*         0.00000000e+00
GRID*               2683                  1.56876877e+02  9.61954575e+01*
*         0.00000000e+00
GRID*               2684                  1.68812210e+02  9.78431015e+01*
*         0.00000000e+00
GRID*               2685                  1.03079475e+02  9.57236710e+01*
*         0.00000000e+00
GRID*               2686                  1.01321556e+02  9.73910446e+01*
*         0.00000000e+00
GRID*               2687                  1.03674080e+02  9.77144775e+01*
*         0.00000000e+00
GRID*               2688                  1.44412064e+02  9.73271637e+01*
*         0.00000000e+00
GRID*               2689                  1.05738457e+02  9.64805069e+01*
*         0.00000000e+00
GRID*               2690                  1.05622162e+02  9.89708557e+01*
*         0.00000000e+00
GRID*               2691                  1.09569283e+02  9.79590836e+01*
*         0.00000000e+00
GRID*               2692                  1.14204292e+02  9.59166412e+01*
*         0.00000000e+00
GRID*               2693                  1.31242218e+02  9.69595642e+01*
*         0.00000000e+00
GRID*               2694                  1.56078400e+02  9.95864182e+01*
*         0.00000000e+00
GRID*               2695                  1.61645432e+02  9.74676971e+01*
*         0.00000000e+00
GRID*               2696                  1.64729263e+02  9.59331589e+01*
*         0.00000000e+00
GRID*               2697                  1.81026886e+02  9.86344376e+01*
*         0.00000000e+00
GRID*               2698                  1.82002045e+02  1.00065125e+02*
*         0.00000000e+00
GRID*               2699                  9.70299988e+01  9.85042496e+01*
*         0.00000000e+00
GRID*               2700                  1.13321312e+02  9.83710327e+01*
*         0.00000000e+00
GRID*               2701                  1.15569504e+02  9.96621704e+01*
*         0.00000000e+00
GRID*               2702                  1.18893890e+02  9.84579849e+01*
*         0.00000000e+00
GRID*               2703                  1.21480194e+02  9.74125748e+01*
*         0.00000000e+00
GRID*               2704                  1.24647591e+02  9.65398865e+01*
*         0.00000000e+00
GRID*               2705                  1.50533051e+02  1.00376945e+02*
*         0.00000000e+00
GRID*               2706                  1.59064987e+02  9.94294357e+01*
*         0.00000000e+00
GRID*               2707                  1.74228790e+02  9.78436356e+01*
*         0.00000000e+00
GRID*               2708                  1.78831955e+02  9.71777191e+01*
*         0.00000000e+00
GRID*               2709                  9.63169327e+01  9.78215332e+01*
*         0.00000000e+00
GRID*               2710                  1.07914726e+02  1.02163551e+02*
*         0.00000000e+00
GRID*               2711                  1.10685425e+02  1.00497940e+02*
*         0.00000000e+00
GRID*               2712                  1.13277184e+02  1.00557251e+02*
*         0.00000000e+00
GRID*               2713                  1.14771790e+02  1.00753647e+02*
*         0.00000000e+00
GRID*               2714                  1.23304016e+02  1.00686508e+02*
*         0.00000000e+00
GRID*               2715                  1.27051132e+02  9.99607925e+01*
*         0.00000000e+00
GRID*               2716                  1.44941727e+02  9.94325104e+01*
*         0.00000000e+00
GRID*               2717                  1.53841980e+02  1.02570618e+02*
*         0.00000000e+00
GRID*               2718                  1.70307541e+02  1.03311287e+02*
*         0.00000000e+00
GRID*               2719                  1.81109192e+02  1.01388527e+02*
*         0.00000000e+00
GRID*               2720                  1.02978241e+02  1.00238449e+02*
*         0.00000000e+00
GRID*               2721                  1.18238770e+02  1.01097687e+02*
*         0.00000000e+00
GRID*               2722                  1.32005920e+02  1.01720482e+02*
*         0.00000000e+00
GRID*               2723                  1.32637100e+02  9.97682266e+01*
*         0.00000000e+00
GRID*               2724                  1.58229065e+02  1.02757896e+02*
*         0.00000000e+00
GRID*               2725                  1.62306564e+02  1.01518066e+02*
*         0.00000000e+00
GRID*               2726                  1.65385941e+02  1.01083275e+02*
*         0.00000000e+00
GRID*               2727                  1.76458298e+02  1.00257324e+02*
*         0.00000000e+00
GRID*               2728                  1.00169418e+02  9.97299805e+01*
*         0.00000000e+00
GRID*               2729                  1.10503304e+02  1.03024887e+02*
*         0.00000000e+00
GRID*               2730                  1.13182777e+02  1.02517067e+02*
*         0.00000000e+00
GRID*               2731                  1.13705711e+02  1.01079025e+02*
*         0.00000000e+00
GRID*               2732                  1.20421959e+02  1.00880150e+02*
*         0.00000000e+00
GRID*               2733                  1.29465103e+02  1.03196686e+02*
*         0.00000000e+00
GRID*               2734                  1.47982819e+02  1.01874725e+02*
*         0.00000000e+00
GRID*               2735                  1.16467018e+02  1.02926277e+02*
*         0.00000000e+00
GRID*               2736                  1.25668167e+02  1.03444733e+02*
*         0.00000000e+00
GRID*               2737                  1.78501389e+02  1.02476692e+02*
*         0.00000000e+00
GRID*               2738                  1.14871078e+02  1.04531868e+02*
*         0.00000000e+00
GRID*               2739                  1.19093971e+02  1.03356766e+02*
*         0.00000000e+00
GRID*               2740                  1.32011078e+02  1.03882896e+02*
*         0.00000000e+00
GRID*               2741                  1.70048798e+02  1.05255180e+02*
*         0.00000000e+00
GRID*               2742                  1.72998566e+02  1.05663857e+02*
*         0.00000000e+00
GRID*               2743                  1.77416824e+02  1.04383690e+02*
*         0.00000000e+00
GRID*               2744                  9.46342163e+01  1.04987328e+02*
*         0.00000000e+00
GRID*               2745                  9.74846115e+01  1.04881126e+02*
*         0.00000000e+00
GRID*               2746                  1.05239433e+02  1.03083687e+02*
*         0.00000000e+00
GRID*               2747                  1.06534828e+02  1.05595108e+02*
*         0.00000000e+00
GRID*               2748                  1.14073624e+02  1.07266190e+02*
*         0.00000000e+00
GRID*               2749                  1.27737495e+02  1.06562508e+02*
*         0.00000000e+00
GRID*               2750                  1.32726608e+02  1.05700539e+02*
*         0.00000000e+00
GRID*               2751                  1.52692017e+02  1.06708076e+02*
*         0.00000000e+00
GRID*               2752                  1.61779160e+02  1.04993149e+02*
*         0.00000000e+00
GRID*               2753                  1.68692230e+02  1.04620224e+02*
*         0.00000000e+00
GRID*               2754                  1.78855255e+02  1.06254333e+02*
*         0.00000000e+00
GRID*               2755                  9.27386780e+01  1.06476250e+02*
*         0.00000000e+00
GRID*               2756                  9.73951569e+01  1.07359802e+02*
*         0.00000000e+00
GRID*               2757                  9.96831970e+01  1.06388260e+02*
*         0.00000000e+00
GRID*               2758                  1.17721062e+02  1.06099434e+02*
*         0.00000000e+00
GRID*               2759                  1.21873138e+02  1.04470299e+02*
*         0.00000000e+00
GRID*               2760                  1.49479126e+02  1.04636749e+02*
*         0.00000000e+00
GRID*               2761                  1.76042099e+02  1.07587357e+02*
*         0.00000000e+00
GRID*               2762                  9.17730942e+01  1.07824074e+02*
*         0.00000000e+00
GRID*               2763                  9.53830261e+01  1.07947105e+02*
*         0.00000000e+00
GRID*               2764                  1.10293945e+02  1.08055283e+02*
*         0.00000000e+00
GRID*               2765                  1.17088722e+02  1.09608711e+02*
*         0.00000000e+00
GRID*               2766                  1.32466309e+02  1.07793495e+02*
*         0.00000000e+00
GRID*               2767                  1.49828735e+02  1.08068794e+02*
*         0.00000000e+00
GRID*               2768                  1.69872604e+02  1.09513016e+02*
*         0.00000000e+00
GRID*               2769                  1.81875061e+02  1.07428551e+02*
*         0.00000000e+00
GRID*               2770                  9.26067200e+01  1.08392616e+02*
*         0.00000000e+00
GRID*               2771                  9.74655991e+01  1.09601570e+02*
*         0.00000000e+00
GRID*               2772                  1.01404190e+02  1.08142929e+02*
*         0.00000000e+00
GRID*               2773                  1.07752487e+02  1.09569534e+02*
*         0.00000000e+00
GRID*               2774                  1.21000000e+02  1.08350006e+02*
*         0.00000000e+00
GRID*               2775                  1.24253899e+02  1.07132561e+02*
*         0.00000000e+00
GRID*               2776                  1.57147095e+02  1.07038651e+02*
*         0.00000000e+00
GRID*               2777                  1.70489746e+02  1.07057968e+02*
*         0.00000000e+00
GRID*               2778                  9.86739502e+01  1.11440399e+02*
*         0.00000000e+00
GRID*               2779                  1.13712502e+02  1.10825005e+02*
*         0.00000000e+00
GRID*               2780                  1.30341522e+02  1.09551117e+02*
*         0.00000000e+00
GRID*               2781                  1.50610794e+02  1.10338341e+02*
*         0.00000000e+00
GRID*               2782                  1.54348602e+02  1.10542160e+02*
*         0.00000000e+00
GRID*               2783                  1.61230759e+02  1.08904503e+02*
*         0.00000000e+00
GRID*               2784                  1.76515945e+02  1.10028320e+02*
*         0.00000000e+00
GRID*               2785                  1.78477097e+02  1.09991302e+02*
*         0.00000000e+00
GRID*               2786                  1.84153854e+02  1.09778374e+02*
*         0.00000000e+00
GRID*               2787                  1.02501740e+02  1.10123337e+02*
*         0.00000000e+00
GRID*               2788                  1.10221741e+02  1.12482697e+02*
*         0.00000000e+00
GRID*               2789                  1.25709106e+02  1.13031006e+02*
*         0.00000000e+00
GRID*               2790                  1.58069656e+02  1.11495903e+02*
*         0.00000000e+00
GRID*               2791                  1.71695145e+02  1.11644936e+02*
*         0.00000000e+00
GRID*               2792                  1.73836151e+02  1.11252281e+02*
*         0.00000000e+00
GRID*               2793                  1.80515518e+02  1.10806877e+02*
*         0.00000000e+00
GRID*               2794                  1.84206970e+02  1.11044525e+02*
*         0.00000000e+00
GRID*               2795                  1.04726700e+02  1.12019333e+02*
*         0.00000000e+00
GRID*               2796                  1.07518898e+02  1.11183647e+02*
*         0.00000000e+00
GRID*               2797                  1.20538879e+02  1.12259254e+02*
*         0.00000000e+00
GRID*               2798                  1.28849106e+02  1.12292290e+02*
*         0.00000000e+00
GRID*               2799                  1.63944321e+02  1.10779175e+02*
*         0.00000000e+00
GRID*               2800                  1.82739197e+02  1.11799042e+02*
*         0.00000000e+00
GRID*               2801                  1.83585205e+02  1.11632393e+02*
*         0.00000000e+00
GRID*               2802                  1.06694237e+02  1.12012672e+02*
*         0.00000000e+00
GRID*               2803                  1.13850006e+02  1.13850006e+02*
*         0.00000000e+00
GRID*               2804                  1.17087952e+02  1.13672066e+02*
*         0.00000000e+00
GRID*               2805                  1.42978912e+02  1.13851059e+02*
*         0.00000000e+00
GRID*               2806                  1.54861588e+02  1.14635422e+02*
*         0.00000000e+00
GRID*               2807                  1.02011963e+02  1.13632538e+02*
*         0.00000000e+00
GRID*               2808                  1.73376999e+02  1.15825058e+02*
*         0.00000000e+00
GRID*               2809                  1.04262558e+02  1.13992584e+02*
*         0.00000000e+00
GRID*               2810                  1.08757813e+02  1.15981346e+02*
*         0.00000000e+00
GRID*               2811                  1.12167770e+02  1.16522835e+02*
*         0.00000000e+00
GRID*               2812                  1.41136398e+02  1.15938103e+02*
*         0.00000000e+00
GRID*               2813                  1.41921661e+02  1.14576340e+02*
*         0.00000000e+00
GRID*               2814                  1.44456635e+02  1.15146103e+02*
*         0.00000000e+00
GRID*               2815                  1.50715820e+02  1.16298058e+02*
*         0.00000000e+00
GRID*               2816                  1.60749695e+02  1.14669052e+02*
*         0.00000000e+00
GRID*               2817                  1.63938293e+02  1.13889908e+02*
*         0.00000000e+00
GRID*               2818                  1.20383598e+02  1.16403198e+02*
*         0.00000000e+00
GRID*               2819                  1.24875961e+02  1.16721695e+02*
*         0.00000000e+00
GRID*               2820                  1.28988647e+02  1.14303528e+02*
*         0.00000000e+00
GRID*               2821                  1.64711380e+02  1.15804802e+02*
*         0.00000000e+00
GRID*               2822                  1.75830338e+02  1.15958099e+02*
*         0.00000000e+00
GRID*               2823                  1.01524948e+02  1.17865013e+02*
*         0.00000000e+00
GRID*               2824                  1.10497650e+02  1.19850082e+02*
*         0.00000000e+00
GRID*               2825                  1.44201477e+02  1.17036690e+02*
*         0.00000000e+00
GRID*               2826                  1.61480453e+02  1.18317329e+02*
*         0.00000000e+00
GRID*               2827                  1.65737305e+02  1.16524948e+02*
*         0.00000000e+00
GRID*               2828                  1.70718811e+02  1.16618355e+02*
*         0.00000000e+00
GRID*               2829                  1.01975166e+02  1.20143333e+02*
*         0.00000000e+00
GRID*               2830                  1.04293594e+02  1.18940315e+02*
*         0.00000000e+00
GRID*               2831                  1.16050003e+02  1.17150009e+02*
*         0.00000000e+00
GRID*               2832                  1.28141403e+02  1.19247261e+02*
*         0.00000000e+00
GRID*               2833                  1.41545578e+02  1.18437233e+02*
*         0.00000000e+00
GRID*               2834                  1.54342880e+02  1.18023041e+02*
*         0.00000000e+00
GRID*               2835                  1.78763290e+02  1.17741432e+02*
*         0.00000000e+00
GRID*               2836                  1.14949997e+02  1.20725006e+02*
*         0.00000000e+00
GRID*               2837                  1.19048630e+02  1.19954811e+02*
*         0.00000000e+00
GRID*               2838                  1.25073112e+02  1.21989372e+02*
*         0.00000000e+00
GRID*               2839                  1.45334000e+02  1.19008385e+02*
*         0.00000000e+00
GRID*               2840                  1.46971573e+02  1.20663239e+02*
*         0.00000000e+00
GRID*               2841                  1.49695236e+02  1.20086334e+02*
*         0.00000000e+00
GRID*               2842                  1.57659470e+02  1.18481049e+02*
*         0.00000000e+00
GRID*               2843                  1.69312180e+02  1.19277596e+02*
*         0.00000000e+00
GRID*               2844                  1.06893265e+02  1.20711922e+02*
*         0.00000000e+00
GRID*               2845                  1.62921875e+02  1.21701523e+02*
*         0.00000000e+00
GRID*               2846                  1.66808960e+02  1.21545593e+02*
*         0.00000000e+00
GRID*               2847                  1.05329361e+02  1.24304314e+02*
*         0.00000000e+00
GRID*               2848                  1.26281815e+02  1.24448586e+02*
*         0.00000000e+00
GRID*               2849                  1.31110413e+02  1.20961571e+02*
*         0.00000000e+00
GRID*               2850                  1.41983749e+02  1.21287872e+02*
*         0.00000000e+00
GRID*               2851                  1.48521927e+02  1.21795868e+02*
*         0.00000000e+00
GRID*               2852                  1.50517029e+02  1.21931854e+02*
*         0.00000000e+00
GRID*               2853                  1.53917435e+02  1.22684105e+02*
*         0.00000000e+00
GRID*               2854                  1.21912720e+02  1.24408890e+02*
*         0.00000000e+00
GRID*               2855                  1.47256317e+02  1.23608780e+02*
*         0.00000000e+00
GRID*               2856                  1.60442627e+02  1.25004166e+02*
*         0.00000000e+00
GRID*               2857                  1.74022064e+02  1.21364090e+02*
*         0.00000000e+00
GRID*               2858                  1.74165161e+02  1.24146751e+02*
*         0.00000000e+00
GRID*               2859                  1.12596382e+02  1.23594398e+02*
*         0.00000000e+00
GRID*               2860                  1.18772133e+02  1.23413300e+02*
*         0.00000000e+00
GRID*               2861                  1.30843002e+02  1.23835587e+02*
*         0.00000000e+00
GRID*               2862                  1.58818665e+02  1.21758942e+02*
*         0.00000000e+00
GRID*               2863                  1.67498383e+02  1.25002617e+02*
*         0.00000000e+00
GRID*               2864                  9.24267654e+01  1.25680618e+02*
*         0.00000000e+00
GRID*               2865                  1.16142311e+02  1.24992432e+02*
*         0.00000000e+00
GRID*               2866                  1.25467758e+02  1.24718010e+02*
*         0.00000000e+00
GRID*               2867                  1.28200211e+02  1.25914986e+02*
*         0.00000000e+00
GRID*               2868                  1.63946564e+02  1.25070030e+02*
*         0.00000000e+00
GRID*               2869                  9.07475281e+01  1.26352554e+02*
*         0.00000000e+00
GRID*               2870                  9.36063004e+01  1.25953270e+02*
*         0.00000000e+00
GRID*               2871                  1.16581551e+02  1.28037445e+02*
*         0.00000000e+00
GRID*               2872                  1.19528641e+02  1.26869942e+02*
*         0.00000000e+00
GRID*               2873                  1.31311737e+02  1.26461418e+02*
*         0.00000000e+00
GRID*               2874                  1.41991669e+02  1.25400002e+02*
*         0.00000000e+00
GRID*               2875                  1.49192902e+02  1.26208916e+02*
*         0.00000000e+00
GRID*               2876                  1.52503937e+02  1.24857712e+02*
*         0.00000000e+00
GRID*               2877                  1.56157303e+02  1.25130775e+02*
*         0.00000000e+00
GRID*               2878                  1.65804520e+02  1.27884499e+02*
*         0.00000000e+00
GRID*               2879                  1.70327728e+02  1.26066643e+02*
*         0.00000000e+00
GRID*               2880                  1.78270248e+02  1.24824379e+02*
*         0.00000000e+00
GRID*               2881                  1.80739044e+02  1.26299690e+02*
*         0.00000000e+00
GRID*               2882                  1.80933395e+02  1.27659241e+02*
*         0.00000000e+00
GRID*               2883                  9.15484314e+01  1.27634621e+02*
*         0.00000000e+00
GRID*               2884                  9.31623154e+01  1.28407440e+02*
*         0.00000000e+00
GRID*               2885                  9.48951263e+01  1.27521767e+02*
*         0.00000000e+00
GRID*               2886                  1.07800003e+02  1.27462502e+02*
*         0.00000000e+00
GRID*               2887                  1.30764664e+02  1.27045097e+02*
*         0.00000000e+00
GRID*               2888                  1.41991669e+02  1.28181885e+02*
*         0.00000000e+00
GRID*               2889                  1.58165298e+02  1.28077133e+02*
*         0.00000000e+00
GRID*               2890                  1.72521515e+02  1.28090607e+02*
*         0.00000000e+00
GRID*               2891                  1.00171333e+02  1.29198380e+02*
*         0.00000000e+00
GRID*               2892                  1.04582512e+02  1.27015335e+02*
*         0.00000000e+00
GRID*               2893                  1.09732788e+02  1.29905334e+02*
*         0.00000000e+00
GRID*               2894                  1.12856384e+02  1.27482887e+02*
*         0.00000000e+00
GRID*               2895                  1.45258133e+02  1.26627411e+02*
*         0.00000000e+00
GRID*               2896                  9.95683517e+01  1.29965179e+02*
*         0.00000000e+00
GRID*               2897                  1.02264702e+02  1.28534393e+02*
*         0.00000000e+00
GRID*               2898                  1.02344284e+02  1.31866745e+02*
*         0.00000000e+00
GRID*               2899                  1.15015060e+02  1.30376968e+02*
*         0.00000000e+00
GRID*               2900                  1.47434509e+02  1.29353470e+02*
*         0.00000000e+00
GRID*               2901                  1.50769470e+02  1.29962524e+02*
*         0.00000000e+00
GRID*               2902                  1.78447754e+02  1.31158035e+02*
*         0.00000000e+00
GRID*               2903                  1.07343140e+02  1.32099823e+02*
*         0.00000000e+00
GRID*               2904                  1.12227661e+02  1.31215744e+02*
*         0.00000000e+00
GRID*               2905                  1.18283073e+02  1.30154434e+02*
*         0.00000000e+00
GRID*               2906                  1.54782303e+02  1.28849548e+02*
*         0.00000000e+00
GRID*               2907                  1.61975006e+02  1.29043747e+02*
*         0.00000000e+00
GRID*               2908                  9.96284637e+01  1.30873489e+02*
*         0.00000000e+00
GRID*               2909                  1.00344444e+02  1.31524506e+02*
*         0.00000000e+00
GRID*               2910                  1.15244156e+02  1.33004822e+02*
*         0.00000000e+00
GRID*               2911                  1.16895744e+02  1.32066833e+02*
*         0.00000000e+00
GRID*               2912                  1.25608986e+02  1.30972305e+02*
*         0.00000000e+00
GRID*               2913                  1.43341293e+02  1.33742264e+02*
*         0.00000000e+00
GRID*               2914                  1.58125000e+02  1.31175003e+02*
*         0.00000000e+00
GRID*               2915                  1.08998589e+02  1.33180069e+02*
*         0.00000000e+00
GRID*               2916                  1.19108749e+02  1.32679977e+02*
*         0.00000000e+00
GRID*               2917                  1.21484818e+02  1.30615921e+02*
*         0.00000000e+00
GRID*               2918                  1.30606445e+02  1.34946442e+02*
*         0.00000000e+00
GRID*               2919                  1.42323502e+02  1.32815720e+02*
*         0.00000000e+00
GRID*               2920                  1.45270859e+02  1.31636719e+02*
*         0.00000000e+00
GRID*               2921                  1.48073029e+02  1.33162277e+02*
*         0.00000000e+00
GRID*               2922                  1.54084259e+02  1.32856995e+02*
*         0.00000000e+00
GRID*               2923                  1.62167969e+02  1.33229187e+02*
*         0.00000000e+00
GRID*               2924                  1.66720367e+02  1.32250397e+02*
*         0.00000000e+00
GRID*               2925                  1.71528946e+02  1.31908066e+02*
*         0.00000000e+00
GRID*               2926                  1.12472534e+02  1.34077774e+02*
*         0.00000000e+00
GRID*               2927                  1.16725861e+02  1.34368774e+02*
*         0.00000000e+00
GRID*               2928                  1.24034340e+02  1.33421173e+02*
*         0.00000000e+00
GRID*               2929                  1.45495087e+02  1.33949081e+02*
*         0.00000000e+00
GRID*               2930                  1.75448761e+02  1.32893478e+02*
*         0.00000000e+00
GRID*               2931                  9.25467606e+01  1.35836945e+02*
*         0.00000000e+00
GRID*               2932                  1.10672493e+02  1.35690201e+02*
*         0.00000000e+00
GRID*               2933                  1.15951836e+02  1.34793106e+02*
*         0.00000000e+00
GRID*               2934                  1.18848473e+02  1.34929535e+02*
*         0.00000000e+00
GRID*               2935                  1.21245781e+02  1.34628021e+02*
*         0.00000000e+00
GRID*               2936                  1.28175995e+02  1.33666794e+02*
*         0.00000000e+00
GRID*               2937                  1.33199982e+02  1.35967148e+02*
*         0.00000000e+00
GRID*               2938                  1.49306122e+02  1.34096100e+02*
*         0.00000000e+00
GRID*               2939                  1.49602982e+02  1.35571243e+02*
*         0.00000000e+00
GRID*               2940                  9.19034805e+01  1.36523773e+02*
*         0.00000000e+00
GRID*               2941                  9.34804382e+01  1.35948563e+02*
*         0.00000000e+00
GRID*               2942                  9.40596390e+01  1.36631912e+02*
*         0.00000000e+00
GRID*               2943                  1.12697685e+02  1.36109070e+02*
*         0.00000000e+00
GRID*               2944                  1.14139969e+02  1.35805679e+02*
*         0.00000000e+00
GRID*               2945                  1.15417412e+02  1.36287567e+02*
*         0.00000000e+00
GRID*               2946                  1.16984718e+02  1.36322968e+02*
*         0.00000000e+00
GRID*               2947                  1.25042801e+02  1.36212997e+02*
*         0.00000000e+00
GRID*               2948                  1.57920670e+02  1.35044708e+02*
*         0.00000000e+00
GRID*               2949                  1.68645782e+02  1.37196686e+02*
*         0.00000000e+00
GRID*               2950                  1.78189636e+02  1.35761795e+02*
*         0.00000000e+00
GRID*               2951                  9.19228287e+01  1.37427734e+02*
*         0.00000000e+00
GRID*               2952                  9.39698639e+01  1.37494446e+02*
*         0.00000000e+00
GRID*               2953                  1.06629410e+02  1.39202667e+02*
*         0.00000000e+00
GRID*               2954                  1.13303337e+02  1.38116791e+02*
*         0.00000000e+00
GRID*               2955                  1.31519394e+02  1.37978149e+02*
*         0.00000000e+00
GRID*               2956                  1.33986893e+02  1.37864212e+02*
*         0.00000000e+00
GRID*               2957                  1.49065186e+02  1.37365707e+02*
*         0.00000000e+00
GRID*               2958                  1.61258087e+02  1.36752777e+02*
*         0.00000000e+00
GRID*               2959                  1.73678192e+02  1.36729385e+02*
*         0.00000000e+00
GRID*               2960                  9.33498917e+01  1.38017670e+02*
*         0.00000000e+00
GRID*               2961                  1.14746857e+02  1.37668793e+02*
*         0.00000000e+00
GRID*               2962                  1.22515228e+02  1.37747498e+02*
*         0.00000000e+00
GRID*               2963                  1.64911179e+02  1.36631256e+02*
*         0.00000000e+00
GRID*               2964                  1.76020844e+02  1.39943008e+02*
*         0.00000000e+00
GRID*               2965                  1.79222885e+02  1.37196289e+02*
*         0.00000000e+00
GRID*               2966                  1.83639938e+02  1.37687866e+02*
*         0.00000000e+00
GRID*               2967                  1.85423721e+02  1.38677567e+02*
*         0.00000000e+00
GRID*               2968                  9.25588913e+01  1.38041626e+02*
*         0.00000000e+00
GRID*               2969                  1.02861053e+02  1.40682800e+02*
*         0.00000000e+00
GRID*               2970                  1.20377518e+02  1.39234268e+02*
*         0.00000000e+00
GRID*               2971                  1.55084076e+02  1.37143036e+02*
*         0.00000000e+00
GRID*               2972                  1.58579926e+02  1.38138138e+02*
*         0.00000000e+00
GRID*               2973                  1.62106323e+02  1.39944931e+02*
*         0.00000000e+00
GRID*               2974                  1.74254776e+02  1.39736435e+02*
*         0.00000000e+00
GRID*               2975                  1.04826950e+02  1.39488678e+02*
*         0.00000000e+00
GRID*               2976                  1.26547821e+02  1.39263245e+02*
*         0.00000000e+00
GRID*               2977                  1.32183319e+02  1.41964905e+02*
*         0.00000000e+00
GRID*               2978                  1.33710724e+02  1.39746704e+02*
*         0.00000000e+00
GRID*               2979                  1.53134750e+02  1.40066727e+02*
*         0.00000000e+00
GRID*               2980                  1.56627075e+02  1.40683701e+02*
*         0.00000000e+00
GRID*               2981                  1.72423981e+02  1.41103760e+02*
*         0.00000000e+00
GRID*               2982                  1.79330719e+02  1.42575287e+02*
*         0.00000000e+00
GRID*               2983                  1.80246170e+02  1.40276962e+02*
*         0.00000000e+00
GRID*               2984                  1.08848251e+02  1.40576096e+02*
*         0.00000000e+00
GRID*               2985                  1.13569908e+02  1.42834595e+02*
*         0.00000000e+00
GRID*               2986                  1.17651024e+02  1.40238907e+02*
*         0.00000000e+00
GRID*               2987                  1.20860710e+02  1.42238174e+02*
*         0.00000000e+00
GRID*               2988                  1.23116478e+02  1.40722336e+02*
*         0.00000000e+00
GRID*               2989                  1.50512787e+02  1.42048828e+02*
*         0.00000000e+00
GRID*               2990                  1.84160355e+02  1.41100952e+02*
*         0.00000000e+00
GRID*               2991                  1.04367531e+02  1.43145889e+02*
*         0.00000000e+00
GRID*               2992                  1.29715881e+02  1.42563080e+02*
*         0.00000000e+00
GRID*               2993                  1.32635162e+02  1.43928452e+02*
*         0.00000000e+00
GRID*               2994                  1.68122986e+02  1.42706238e+02*
*         0.00000000e+00
GRID*               2995                  1.81896744e+02  1.42697174e+02*
*         0.00000000e+00
GRID*               2996                  1.16108055e+02  1.42837967e+02*
*         0.00000000e+00
GRID*               2997                  1.29725815e+02  1.45930786e+02*
*         0.00000000e+00
GRID*               2998                  1.54713470e+02  1.44168335e+02*
*         0.00000000e+00
GRID*               2999                  1.60430191e+02  1.43684753e+02*
*         0.00000000e+00
GRID*               3000                  1.69917221e+02  1.45610001e+02*
*         0.00000000e+00
GRID*               3001                  1.71038956e+02  1.43355301e+02*
*         0.00000000e+00
GRID*               3002                  1.13718208e+02  1.46360413e+02*
*         0.00000000e+00
GRID*               3003                  1.20983727e+02  1.45489716e+02*
*         0.00000000e+00
GRID*               3004                  1.50667847e+02  1.46670471e+02*
*         0.00000000e+00
GRID*               3005                  1.64165848e+02  1.42831863e+02*
*         0.00000000e+00
GRID*               3006                  9.48502274e+01  1.47175293e+02*
*         0.00000000e+00
GRID*               3007                  1.54453812e+02  1.47711151e+02*
*         0.00000000e+00
GRID*               3008                  8.97032852e+01  1.47325058e+02*
*         0.00000000e+00
GRID*               3009                  9.13253937e+01  1.46520477e+02*
*         0.00000000e+00
GRID*               3010                  9.34468079e+01  1.46488739e+02*
*         0.00000000e+00
GRID*               3011                  1.10566467e+02  1.47761902e+02*
*         0.00000000e+00
GRID*               3012                  1.17495811e+02  1.46736649e+02*
*         0.00000000e+00
GRID*               3013                  1.26066788e+02  1.47375061e+02*
*         0.00000000e+00
GRID*               3014                  1.31725021e+02  1.48959396e+02*
*         0.00000000e+00
GRID*               3015                  1.33067596e+02  1.45864227e+02*
*         0.00000000e+00
GRID*               3016                  1.48940613e+02  1.50244095e+02*
*         0.00000000e+00
GRID*               3017                  1.62686234e+02  1.46830399e+02*
*         0.00000000e+00
GRID*               3018                  1.66556808e+02  1.45657440e+02*
*         0.00000000e+00
GRID*               3019                  9.21322250e+01  1.49284988e+02*
*         0.00000000e+00
GRID*               3020                  1.04781250e+02  1.46733368e+02*
*         0.00000000e+00
GRID*               3021                  1.29073990e+02  1.49575104e+02*
*         0.00000000e+00
GRID*               3022                  1.58125000e+02  1.47125000e+02*
*         0.00000000e+00
GRID*               3023                  1.68369125e+02  1.48834061e+02*
*         0.00000000e+00
GRID*               3024                  9.34774323e+01  1.50206375e+02*
*         0.00000000e+00
GRID*               3025                  9.52791367e+01  1.49060654e+02*
*         0.00000000e+00
GRID*               3026                  1.06310715e+02  1.50071915e+02*
*         0.00000000e+00
GRID*               3027                  1.34077820e+02  1.49637512e+02*
*         0.00000000e+00
GRID*               3028                  1.45227600e+02  1.52253265e+02*
*         0.00000000e+00
GRID*               3029                  9.44749069e+01  1.50133575e+02*
*         0.00000000e+00
GRID*               3030                  1.11605949e+02  1.51805267e+02*
*         0.00000000e+00
GRID*               3031                  1.19108315e+02  1.49913971e+02*
*         0.00000000e+00
GRID*               3032                  1.23038651e+02  1.49874283e+02*
*         0.00000000e+00
GRID*               3033                  1.65434921e+02  1.50966461e+02*
*         0.00000000e+00
GRID*               3034                  1.85904602e+02  1.50188522e+02*
*         0.00000000e+00
GRID*               3035                  1.87512634e+02  1.51736618e+02*
*         0.00000000e+00
GRID*               3036                  1.08984268e+02  1.52360428e+02*
*         0.00000000e+00
GRID*               3037                  1.16180573e+02  1.52650604e+02*
*         0.00000000e+00
GRID*               3038                  1.20468216e+02  1.52789612e+02*
*         0.00000000e+00
GRID*               3039                  1.23628578e+02  1.53459564e+02*
*         0.00000000e+00
GRID*               3040                  1.26847015e+02  1.51940765e+02*
*         0.00000000e+00
GRID*               3041                  1.31108978e+02  1.52343826e+02*
*         0.00000000e+00
GRID*               3042                  1.34106033e+02  1.51800751e+02*
*         0.00000000e+00
GRID*               3043                  1.43646118e+02  1.54019318e+02*
*         0.00000000e+00
GRID*               3044                  1.52672165e+02  1.50646072e+02*
*         0.00000000e+00
GRID*               3045                  1.56755981e+02  1.50690125e+02*
*         0.00000000e+00
GRID*               3046                  1.68443771e+02  1.51507019e+02*
*         0.00000000e+00
GRID*               3047                  1.83629196e+02  1.51105270e+02*
*         0.00000000e+00
GRID*               3048                  1.85523560e+02  1.52118637e+02*
*         0.00000000e+00
GRID*               3049                  9.40897903e+01  1.54093292e+02*
*         0.00000000e+00
GRID*               3050                  1.14266998e+02  1.51732986e+02*
*         0.00000000e+00
GRID*               3051                  1.47297577e+02  1.51646454e+02*
*         0.00000000e+00
GRID*               3052                  1.61298233e+02  1.52761948e+02*
*         0.00000000e+00
GRID*               3053                  1.63804138e+02  1.55261581e+02*
*         0.00000000e+00
GRID*               3054                  1.80851471e+02  1.51975037e+02*
*         0.00000000e+00
GRID*               3055                  1.81349640e+02  1.53422577e+02*
*         0.00000000e+00
GRID*               3056                  1.82615356e+02  1.51620560e+02*
*         0.00000000e+00
GRID*               3057                  1.85807114e+02  1.54209900e+02*
*         0.00000000e+00
GRID*               3058                  9.49549103e+01  1.53322830e+02*
*         0.00000000e+00
GRID*               3059                  9.66842270e+01  1.53318726e+02*
*         0.00000000e+00
GRID*               3060                  1.29353333e+02  1.55169876e+02*
*         0.00000000e+00
GRID*               3061                  1.33848999e+02  1.53619324e+02*
*         0.00000000e+00
GRID*               3062                  1.50895340e+02  1.53519562e+02*
*         0.00000000e+00
GRID*               3063                  1.54751999e+02  1.53769257e+02*
*         0.00000000e+00
GRID*               3064                  1.58752884e+02  1.53214066e+02*
*         0.00000000e+00
GRID*               3065                  1.66263077e+02  1.56932632e+02*
*         0.00000000e+00
GRID*               3066                  1.83723236e+02  1.53504684e+02*
*         0.00000000e+00
GRID*               3067                  1.87381760e+02  1.53051346e+02*
*         0.00000000e+00
GRID*               3068                  9.41141434e+01  1.55135422e+02*
*         0.00000000e+00
GRID*               3069                  9.92446136e+01  1.54554932e+02*
*         0.00000000e+00
GRID*               3070                  1.53323547e+02  1.56209183e+02*
*         0.00000000e+00
GRID*               3071                  1.61604858e+02  1.55482697e+02*
*         0.00000000e+00
GRID*               3072                  9.58706818e+01  1.56838898e+02*
*         0.00000000e+00
GRID*               3073                  1.21549019e+02  1.56301086e+02*
*         0.00000000e+00
GRID*               3074                  1.44814407e+02  1.56968185e+02*
*         0.00000000e+00
GRID*               3075                  1.58453659e+02  1.55877731e+02*
*         0.00000000e+00
GRID*               3076                  1.72043137e+02  1.56059402e+02*
*         0.00000000e+00
GRID*               3077                  9.87285919e+01  1.57151367e+02*
*         0.00000000e+00
GRID*               3078                  1.00407532e+02  1.56229248e+02*
*         0.00000000e+00
GRID*               3079                  1.31970474e+02  1.56076553e+02*
*         0.00000000e+00
GRID*               3080                  1.69639236e+02  1.57963211e+02*
*         0.00000000e+00
GRID*               3081                  1.71270599e+02  1.57440277e+02*
*         0.00000000e+00
GRID*               3082                  1.79230576e+02  1.57503708e+02*
*         0.00000000e+00
GRID*               3083                  1.84931107e+02  1.55578262e+02*
*         0.00000000e+00
GRID*               3084                  1.53873886e+02  1.58930206e+02*
*         0.00000000e+00
GRID*               3085                  1.57892441e+02  1.57928406e+02*
*         0.00000000e+00
GRID*               3086                  1.59864594e+02  1.57962097e+02*
*         0.00000000e+00
GRID*               3087                  1.24607460e+02  1.60168747e+02*
*         0.00000000e+00
GRID*               3088                  1.27870041e+02  1.58623260e+02*
*         0.00000000e+00
GRID*               3089                  1.27725227e+02  1.60250046e+02*
*         0.00000000e+00
GRID*               3090                  1.45069824e+02  1.59080338e+02*
*         0.00000000e+00
GRID*               3091                  1.56445023e+02  1.59924301e+02*
*         0.00000000e+00
GRID*               3092                  1.12432716e+02  1.60816116e+02*
*         0.00000000e+00
GRID*               3093                  1.18509186e+02  1.56102890e+02*
*         0.00000000e+00
GRID*               3094                  1.19797646e+02  1.59889160e+02*
*         0.00000000e+00
GRID*               3095                  1.54503113e+02  1.61501175e+02*
*         0.00000000e+00
GRID*               3096                  1.58986893e+02  1.59748123e+02*
*         0.00000000e+00
GRID*               3097                  1.61793808e+02  1.60056381e+02*
*         0.00000000e+00
GRID*               3098                  1.04979805e+02  1.61965469e+02*
*         0.00000000e+00
GRID*               3099                  1.05761909e+02  1.61070053e+02*
*         0.00000000e+00
GRID*               3100                  1.07827850e+02  1.60732529e+02*
*         0.00000000e+00
GRID*               3101                  1.10000381e+02  1.60694717e+02*
*         0.00000000e+00
GRID*               3102                  1.14129875e+02  1.61625107e+02*
*         0.00000000e+00
GRID*               3103                  1.59454407e+02  1.62582123e+02*
*         0.00000000e+00
GRID*               3104                  1.60816422e+02  1.60633621e+02*
*         0.00000000e+00
GRID*               3105                  1.63033020e+02  1.60949219e+02*
*         0.00000000e+00
GRID*               3106                  1.77865570e+02  1.59902466e+02*
*         0.00000000e+00
GRID*               3107                  1.81092865e+02  1.60581055e+02*
*         0.00000000e+00
GRID*               3108                  1.10078354e+02  1.62974854e+02*
*         0.00000000e+00
GRID*               3109                  1.11768127e+02  1.63812561e+02*
*         0.00000000e+00
GRID*               3110                  1.19786720e+02  1.64317719e+02*
*         0.00000000e+00
GRID*               3111                  1.29455780e+02  1.62519501e+02*
*         0.00000000e+00
GRID*               3112                  1.43130890e+02  1.61657730e+02*
*         0.00000000e+00
GRID*               3113                  1.45399902e+02  1.62024994e+02*
*         0.00000000e+00
GRID*               3114                  1.56242599e+02  1.62148346e+02*
*         0.00000000e+00
GRID*               3115                  1.57999161e+02  1.61751221e+02*
*         0.00000000e+00
GRID*               3116                  1.64625214e+02  1.62407196e+02*
*         0.00000000e+00
GRID*               3117                  1.75147217e+02  1.62518585e+02*
*         0.00000000e+00
GRID*               3118                  1.78500565e+02  1.66178574e+02*
*         0.00000000e+00
GRID*               3119                  1.85468842e+02  1.63362976e+02*
*         0.00000000e+00
GRID*               3120                  1.04708946e+02  1.63929276e+02*
*         0.00000000e+00
GRID*               3121                  1.14065788e+02  1.65068710e+02*
*         0.00000000e+00
GRID*               3122                  1.41337189e+02  1.63781479e+02*
*         0.00000000e+00
GRID*               3123                  1.43326920e+02  1.63382126e+02*
*         0.00000000e+00
GRID*               3124                  1.52772598e+02  1.63611633e+02*
*         0.00000000e+00
GRID*               3125                  1.54936340e+02  1.63827637e+02*
*         0.00000000e+00
GRID*               3126                  1.56433075e+02  1.63822098e+02*
*         0.00000000e+00
GRID*               3127                  1.61020935e+02  1.63405365e+02*
*         0.00000000e+00
GRID*               3128                  1.63015366e+02  1.64311356e+02*
*         0.00000000e+00
GRID*               3129                  9.71768036e+01  1.65680328e+02*
*         0.00000000e+00
GRID*               3130                  1.05522438e+02  1.65491714e+02*
*         0.00000000e+00
GRID*               3131                  1.07841393e+02  1.64045746e+02*
*         0.00000000e+00
GRID*               3132                  1.17978287e+02  1.64826797e+02*
*         0.00000000e+00
GRID*               3133                  1.23963318e+02  1.64270874e+02*
*         0.00000000e+00
GRID*               3134                  1.32331696e+02  1.64776627e+02*
*         0.00000000e+00
GRID*               3135                  1.41352753e+02  1.65117279e+02*
*         0.00000000e+00
GRID*               3136                  1.42783600e+02  1.65173447e+02*
*         0.00000000e+00
GRID*               3137                  1.44901367e+02  1.64412811e+02*
*         0.00000000e+00
GRID*               3138                  1.57336914e+02  1.64817764e+02*
*         0.00000000e+00
GRID*               3139                  1.59182663e+02  1.64928925e+02*
*         0.00000000e+00
GRID*               3140                  1.67896927e+02  1.63844849e+02*
*         0.00000000e+00
GRID*               3141                  1.84729294e+02  1.64835251e+02*
*         0.00000000e+00
GRID*               3142                  9.57100601e+01  1.64549438e+02*
*         0.00000000e+00
GRID*               3143                  9.38537521e+01  1.66545197e+02*
*         0.00000000e+00
GRID*               3144                  1.41870285e+02  1.66617523e+02*
*         0.00000000e+00
GRID*               3145                  1.55958786e+02  1.65865707e+02*
*         0.00000000e+00
GRID*               3146                  1.57779221e+02  1.66069916e+02*
*         0.00000000e+00
GRID*               3147                  1.72107773e+02  1.63824463e+02*
*         0.00000000e+00
GRID*               3148                  1.83034882e+02  1.65797699e+02*
*         0.00000000e+00
GRID*               3149                  9.76397247e+01  1.67380753e+02*
*         0.00000000e+00
GRID*               3150                  1.22579269e+02  1.66663834e+02*
*         0.00000000e+00
GRID*               3151                  1.25136139e+02  1.67107483e+02*
*         0.00000000e+00
GRID*               3152                  1.32388107e+02  1.66356384e+02*
*         0.00000000e+00
GRID*               3153                  1.44080490e+02  1.66916901e+02*
*         0.00000000e+00
GRID*               3154                  1.46945572e+02  1.66150726e+02*
*         0.00000000e+00
GRID*               3155                  1.50347260e+02  1.65489960e+02*
*         0.00000000e+00
GRID*               3156                  1.53526596e+02  1.66256271e+02*
*         0.00000000e+00
GRID*               3157                  1.57550583e+02  1.67711243e+02*
*         0.00000000e+00
GRID*               3158                  1.59207474e+02  1.66665161e+02*
*         0.00000000e+00
GRID*               3159                  1.61076981e+02  1.66185028e+02*
*         0.00000000e+00
GRID*               3160                  1.63371964e+02  1.66807327e+02*
*         0.00000000e+00
GRID*               3161                  1.75646103e+02  1.67941895e+02*
*         0.00000000e+00
GRID*               3162                  9.40158310e+01  1.68382050e+02*
*         0.00000000e+00
GRID*               3163                  9.58978195e+01  1.67971115e+02*
*         0.00000000e+00
GRID*               3164                  1.15777115e+02  1.68155960e+02*
*         0.00000000e+00
GRID*               3165                  1.19518692e+02  1.66855942e+02*
*         0.00000000e+00
GRID*               3166                  1.20925781e+02  1.70771500e+02*
*         0.00000000e+00
GRID*               3167                  1.52245148e+02  1.68683502e+02*
*         0.00000000e+00
GRID*               3168                  1.55327164e+02  1.68936508e+02*
*         0.00000000e+00
GRID*               3169                  1.73043533e+02  1.68369537e+02*
*         0.00000000e+00
GRID*               3170                  9.68483810e+01  1.69800659e+02*
*         0.00000000e+00
GRID*               3171                  1.17591736e+02  1.69944260e+02*
*         0.00000000e+00
GRID*               3172                  1.30061157e+02  1.69343002e+02*
*         0.00000000e+00
GRID*               3173                  1.42052002e+02  1.71573364e+02*
*         0.00000000e+00
GRID*               3174                  1.45598267e+02  1.69112244e+02*
*         0.00000000e+00
GRID*               3175                  1.48964920e+02  1.68864609e+02*
*         0.00000000e+00
GRID*               3176                  1.59934402e+02  1.68591202e+02*
*         0.00000000e+00
GRID*               3177                  1.64147995e+02  1.69581467e+02*
*         0.00000000e+00
GRID*               3178                  1.66686081e+02  1.68435349e+02*
*         0.00000000e+00
GRID*               3179                  1.70645203e+02  1.69906235e+02*
*         0.00000000e+00
GRID*               3180                  9.45554504e+01  1.69801331e+02*
*         0.00000000e+00
GRID*               3181                  1.08946259e+02  1.69900696e+02*
*         0.00000000e+00
GRID*               3182                  1.47582291e+02  1.72102570e+02*
*         0.00000000e+00
GRID*               3183                  9.46868439e+01  1.72422073e+02*
*         0.00000000e+00
GRID*               3184                  9.67278214e+01  1.71455185e+02*
*         0.00000000e+00
GRID*               3185                  1.07787796e+02  1.70723541e+02*
*         0.00000000e+00
GRID*               3186                  1.44206558e+02  1.71328217e+02*
*         0.00000000e+00
GRID*               3187                  1.50505035e+02  1.71095245e+02*
*         0.00000000e+00
GRID*               3188                  1.57765900e+02  1.70492722e+02*
*         0.00000000e+00
GRID*               3189                  1.69286224e+02  1.69986435e+02*
*         0.00000000e+00
GRID*               3190                  9.92545700e+01  1.74760696e+02*
*         0.00000000e+00
GRID*               3191                  1.42806992e+02  1.72986221e+02*
*         0.00000000e+00
GRID*               3192                  1.51975464e+02  1.74023483e+02*
*         0.00000000e+00
GRID*               3193                  1.53038223e+02  1.71267822e+02*
*         0.00000000e+00
GRID*               3194                  9.71295395e+01  1.72861923e+02*
*         0.00000000e+00
GRID*               3195                  1.06119583e+02  1.73203842e+02*
*         0.00000000e+00
GRID*               3196                  1.11073051e+02  1.70909103e+02*
*         0.00000000e+00
GRID*               3197                  1.20997635e+02  1.75483551e+02*
*         0.00000000e+00
GRID*               3198                  1.30053986e+02  1.72510605e+02*
*         0.00000000e+00
GRID*               3199                  1.55164780e+02  1.72836441e+02*
*         0.00000000e+00
GRID*               3200                  9.49411163e+01  1.74426727e+02*
*         0.00000000e+00
GRID*               3201                  9.70845032e+01  1.74878250e+02*
*         0.00000000e+00
GRID*               3202                  1.02116432e+02  1.75369781e+02*
*         0.00000000e+00
GRID*               3203                  1.04748016e+02  1.74736328e+02*
*         0.00000000e+00
GRID*               3204                  1.08867790e+02  1.74102859e+02*
*         0.00000000e+00
GRID*               3205                  1.15343246e+02  1.75624954e+02*
*         0.00000000e+00
GRID*               3206                  1.18428680e+02  1.76078293e+02*
*         0.00000000e+00
GRID*               3207                  1.24002602e+02  1.73540497e+02*
*         0.00000000e+00
GRID*               3208                  1.52887100e+02  1.75545853e+02*
*         0.00000000e+00
GRID*               3209                  9.58211288e+01  1.75874039e+02*
*         0.00000000e+00
GRID*               3210                  9.90558395e+01  1.77813522e+02*
*         0.00000000e+00
GRID*               3211                  1.00719765e+02  1.76449417e+02*
*         0.00000000e+00
GRID*               3212                  1.02849426e+02  1.76182724e+02*
*         0.00000000e+00
GRID*               3213                  1.04023796e+02  1.76053864e+02*
*         0.00000000e+00
GRID*               3214                  1.06735909e+02  1.75592850e+02*
*         0.00000000e+00
GRID*               3215                  1.11875366e+02  1.76607681e+02*
*         0.00000000e+00
GRID*               3216                  1.28263351e+02  1.75430786e+02*
*         0.00000000e+00
GRID*               3217                  1.32525528e+02  1.75980347e+02*
*         0.00000000e+00
GRID*               3218                  1.44727112e+02  1.73862274e+02*
*         0.00000000e+00
GRID*               3219                  1.47907379e+02  1.75670334e+02*
*         0.00000000e+00
GRID*               3220                  1.55057480e+02  1.75813675e+02*
*         0.00000000e+00
GRID*               3221                  1.22451431e+02  1.76677322e+02*
*         0.00000000e+00
GRID*               3222                  1.25315079e+02  1.76973907e+02*
*         0.00000000e+00
GRID*               3223                  1.46321228e+02  1.75493240e+02*
*         0.00000000e+00
GRID*               3224                  1.54082626e+02  1.77769730e+02*
*         0.00000000e+00
GRID*               3225                  1.59665909e+02  1.76829376e+02*
*         0.00000000e+00
GRID*               3226                  1.00882843e+02  1.78019745e+02*
*         0.00000000e+00
GRID*               3227                  1.02636200e+02  1.77215836e+02*
*         0.00000000e+00
GRID*               3228                  1.06843781e+02  1.77858032e+02*
*         0.00000000e+00
GRID*               3229                  1.08742630e+02  1.78094940e+02*
*         0.00000000e+00
GRID*               3230                  1.10388542e+02  1.78761230e+02*
*         0.00000000e+00
GRID*               3231                  1.24682762e+02  1.78839096e+02*
*         0.00000000e+00
GRID*               3232                  1.52814148e+02  1.76806778e+02*
*         0.00000000e+00
GRID*               3233                  1.52123566e+02  1.78372620e+02*
*         0.00000000e+00
GRID*               3234                  1.56175827e+02  1.78173615e+02*
*         0.00000000e+00
GRID*               3235                  1.19367050e+02  1.78676971e+02*
*         0.00000000e+00
GRID*               3236                  1.23144333e+02  1.78740845e+02*
*         0.00000000e+00
GRID*               3237                  1.53634323e+02  1.79922684e+02*
*         0.00000000e+00
GRID*               3238                  1.58143646e+02  1.79500153e+02*
*         0.00000000e+00
GRID*               3239                  1.64018784e+02  1.76842590e+02*
*         0.00000000e+00
GRID*               3240                  1.65526352e+02  1.78759109e+02*
*         0.00000000e+00
GRID*               3241                  1.12038742e+02  1.81775574e+02*
*         0.00000000e+00
GRID*               3242                  1.23029015e+02  1.80815582e+02*
*         0.00000000e+00
GRID*               3243                  1.23609467e+02  1.79171738e+02*
*         0.00000000e+00
GRID*               3244                  1.32684387e+02  1.78733353e+02*
*         0.00000000e+00
GRID*               3245                  1.71984146e+02  1.80106293e+02*
*         0.00000000e+00
GRID*               3246                  1.73806290e+02  1.79940109e+02*
*         0.00000000e+00
GRID*               3247                  1.14602379e+02  1.81184662e+02*
*         0.00000000e+00
GRID*               3248                  1.17573189e+02  1.81353424e+02*
*         0.00000000e+00
GRID*               3249                  1.20627991e+02  1.81006516e+02*
*         0.00000000e+00
GRID*               3250                  1.25725899e+02  1.82420547e+02*
*         0.00000000e+00
GRID*               3251                  1.30871384e+02  1.80241440e+02*
*         0.00000000e+00
GRID*               3252                  1.51763184e+02  1.81004913e+02*
*         0.00000000e+00
GRID*               3253                  1.58607040e+02  1.82559662e+02*
*         0.00000000e+00
GRID*               3254                  1.61396301e+02  1.79769470e+02*
*         0.00000000e+00
GRID*               3255                  1.63164246e+02  1.82606781e+02*
*         0.00000000e+00
GRID*               3256                  1.65969269e+02  1.81863007e+02*
*         0.00000000e+00
GRID*               3257                  1.68596848e+02  1.80261475e+02*
*         0.00000000e+00
GRID*               3258                  1.74510757e+02  1.80998901e+02*
*         0.00000000e+00
GRID*               3259                  1.13447960e+02  1.83252243e+02*
*         0.00000000e+00
GRID*               3260                  1.17824242e+02  1.84025314e+02*
*         0.00000000e+00
GRID*               3261                  1.27966103e+02  1.80533646e+02*
*         0.00000000e+00
GRID*               3262                  1.51893616e+02  1.83553299e+02*
*         0.00000000e+00
GRID*               3263                  1.51257050e+02  1.81999420e+02*
*         0.00000000e+00
GRID*               3264                  1.52865509e+02  1.81944672e+02*
*         0.00000000e+00
GRID*               3265                  1.55364792e+02  1.81315994e+02*
*         0.00000000e+00
GRID*               3266                  1.67700348e+02  1.83194687e+02*
*         0.00000000e+00
GRID*               3267                  1.11711609e+02  1.83091965e+02*
*         0.00000000e+00
GRID*               3268                  1.49628387e+02  1.83760574e+02*
*         0.00000000e+00
GRID*               3269                  1.53799423e+02  1.83242584e+02*
*         0.00000000e+00
GRID*               3270                  1.65796860e+02  1.84300262e+02*
*         0.00000000e+00
GRID*               3271                  1.71384415e+02  1.83904678e+02*
*         0.00000000e+00
GRID*               3272                  1.73370453e+02  1.84764359e+02*
*         0.00000000e+00
GRID*               3273                  1.74470764e+02  1.82531235e+02*
*         0.00000000e+00
GRID*               3274                  1.10796829e+02  1.84084671e+02*
*         0.00000000e+00
GRID*               3275                  1.11516754e+02  1.84999084e+02*
*         0.00000000e+00
GRID*               3276                  1.26061676e+02  1.84759705e+02*
*         0.00000000e+00
GRID*               3277                  1.49060501e+02  1.86083130e+02*
*         0.00000000e+00
GRID*               3278                  1.55952255e+02  1.83974228e+02*
*         0.00000000e+00
GRID*               3279                  1.59732910e+02  1.86276688e+02*
*         0.00000000e+00
GRID*               3280                  1.67424271e+02  1.85468582e+02*
*         0.00000000e+00
GRID*               3281                  1.68537323e+02  1.84804428e+02*
*         0.00000000e+00
GRID*               3282                  1.69828766e+02  1.84789337e+02*
*         0.00000000e+00
GRID*               3283                  1.08146790e+02  1.86673920e+02*
*         0.00000000e+00
GRID*               3284                  1.09163338e+02  1.85728333e+02*
*         0.00000000e+00
GRID*               3285                  1.16778641e+02  1.83931747e+02*
*         0.00000000e+00
GRID*               3286                  1.42921463e+02  1.87604126e+02*
*         0.00000000e+00
GRID*               3287                  1.48101364e+02  1.85290298e+02*
*         0.00000000e+00
GRID*               3288                  1.51189743e+02  1.85565491e+02*
*         0.00000000e+00
GRID*               3289                  1.53718948e+02  1.85426926e+02*
*         0.00000000e+00
GRID*               3290                  1.58225266e+02  1.85874435e+02*
*         0.00000000e+00
GRID*               3291                  1.63542435e+02  1.86083023e+02*
*         0.00000000e+00
GRID*               3292                  1.71839935e+02  1.85468857e+02*
*         0.00000000e+00
GRID*               3293                  1.21223885e+02  1.88096695e+02*
*         0.00000000e+00
GRID*               3294                  1.23711563e+02  1.86424530e+02*
*         0.00000000e+00
GRID*               3295                  1.57065048e+02  1.86222778e+02*
*         0.00000000e+00
GRID*               3296                  1.65870758e+02  1.87189865e+02*
*         0.00000000e+00
GRID*               3297                  1.68966263e+02  1.86393112e+02*
*         0.00000000e+00
GRID*               3298                  1.06606506e+02  1.87624283e+02*
*         0.00000000e+00
GRID*               3299                  1.09221329e+02  1.87753448e+02*
*         0.00000000e+00
GRID*               3300                  1.11182175e+02  1.87045990e+02*
*         0.00000000e+00
GRID*               3301                  1.15051125e+02  1.87155624e+02*
*         0.00000000e+00
GRID*               3302                  1.19579597e+02  1.85666321e+02*
*         0.00000000e+00
GRID*               3303                  1.27017189e+02  1.87311325e+02*
*         0.00000000e+00
GRID*               3304                  1.45529846e+02  1.89167709e+02*
*         0.00000000e+00
GRID*               3305                  1.50099182e+02  1.87522858e+02*
*         0.00000000e+00
GRID*               3306                  1.52168961e+02  1.88094254e+02*
*         0.00000000e+00
GRID*               3307                  1.55383743e+02  1.88013138e+02*
*         0.00000000e+00
GRID*               3308                  1.61460846e+02  1.88044510e+02*
*         0.00000000e+00
GRID*               3309                  1.64004654e+02  1.89462708e+02*
*         0.00000000e+00
GRID*               3310                  1.68606644e+02  1.87658585e+02*
*         0.00000000e+00
GRID*               3311                  1.05825790e+02  1.89645035e+02*
*         0.00000000e+00
GRID*               3312                  1.31655975e+02  1.90207214e+02*
*         0.00000000e+00
GRID*               3313                  1.43314041e+02  1.91565338e+02*
*         0.00000000e+00
GRID*               3314                  1.61614822e+02  1.89782104e+02*
*         0.00000000e+00
GRID*               3315                  1.08686470e+02  1.90231003e+02*
*         0.00000000e+00
GRID*               3316                  1.11555779e+02  1.90161575e+02*
*         0.00000000e+00
GRID*               3317                  1.13858162e+02  1.89507233e+02*
*         0.00000000e+00
GRID*               3318                  1.41398483e+02  1.89188217e+02*
*         0.00000000e+00
GRID*               3319                  1.67964172e+02  1.90141129e+02*
*         0.00000000e+00
GRID*               3320                  1.10521904e+02  1.92042084e+02*
*         0.00000000e+00
GRID*               3321                  1.14514374e+02  1.91925262e+02*
*         0.00000000e+00
GRID*               3322                  1.15689384e+02  1.92050125e+02*
*         0.00000000e+00
GRID*               3323                  1.23799774e+02  1.89821152e+02*
*         0.00000000e+00
GRID*               3324                  1.29540680e+02  1.91951355e+02*
*         0.00000000e+00
GRID*               3325                  1.47902802e+02  1.91422974e+02*
*         0.00000000e+00
GRID*               3326                  1.53339828e+02  1.90542923e+02*
*         0.00000000e+00
GRID*               3327                  1.66221130e+02  1.91899612e+02*
*         0.00000000e+00
GRID*               3328                  1.06230431e+02  1.91440262e+02*
*         0.00000000e+00
GRID*               3329                  1.08227043e+02  1.92929657e+02*
*         0.00000000e+00
GRID*               3330                  1.12935120e+02  1.91422836e+02*
*         0.00000000e+00
GRID*               3331                  1.13819702e+02  1.92553879e+02*
*         0.00000000e+00
GRID*               3332                  1.31300842e+02  1.93360870e+02*
*         0.00000000e+00
GRID*               3333                  1.32820084e+02  1.92197922e+02*
*         0.00000000e+00
GRID*               3334                  1.45048767e+02  1.92168030e+02*
*         0.00000000e+00
GRID*               3335                  1.10036781e+02  1.94147018e+02*
*         0.00000000e+00
GRID*               3336                  1.11729362e+02  1.93651123e+02*
*         0.00000000e+00
GRID*               3337                  1.17208275e+02  1.93215622e+02*
*         0.00000000e+00
GRID*               3338                  1.27888367e+02  1.93796707e+02*
*         0.00000000e+00
GRID*               3339                  1.29625504e+02  1.95246353e+02*
*         0.00000000e+00
GRID*               3340                  1.32708664e+02  1.94275375e+02*
*         0.00000000e+00
GRID*               3341                  1.50656784e+02  1.91308868e+02*
*         0.00000000e+00
GRID*               3342                  1.59713394e+02  1.92375061e+02*
*         0.00000000e+00
GRID*               3343                  1.58647339e+02  1.93440872e+02*
*         0.00000000e+00
GRID*               3344                  1.12815239e+02  1.94756287e+02*
*         0.00000000e+00
GRID*               3345                  1.14679733e+02  1.93823196e+02*
*         0.00000000e+00
GRID*               3346                  1.18816055e+02  1.94443680e+02*
*         0.00000000e+00
GRID*               3347                  1.21403877e+02  1.95428680e+02*
*         0.00000000e+00
GRID*               3348                  1.57821884e+02  1.94668655e+02*
*         0.00000000e+00
GRID*               3349                  1.60442749e+02  1.94937897e+02*
*         0.00000000e+00
GRID*               3350                  1.61816528e+02  1.94290848e+02*
*         0.00000000e+00
GRID*               3351                  1.64125031e+02  1.92631912e+02*
*         0.00000000e+00
GRID*               3352                  1.13841484e+02  1.96130722e+02*
*         0.00000000e+00
GRID*               3353                  1.16499138e+02  1.95318802e+02*
*         0.00000000e+00
GRID*               3354                  1.31352951e+02  1.95420105e+02*
*         0.00000000e+00
GRID*               3355                  1.58648376e+02  1.95258881e+02*
*         0.00000000e+00
GRID*               3356                  1.16738724e+02  1.97625000e+02*
*         0.00000000e+00
GRID*               3357                  1.23670593e+02  1.97889221e+02*
*         0.00000000e+00
GRID*               3358                  1.53043686e+02  1.97472473e+02*
*         0.00000000e+00
GRID*               3359                  1.52392014e+02  1.98180908e+02*
*         0.00000000e+00
GRID*               3360                  1.53992142e+02  1.97569870e+02*
*         0.00000000e+00
GRID*               3361                  1.54558899e+02  1.98248016e+02*
*         0.00000000e+00
GRID*               3362                  1.21931641e+02  1.98891815e+02*
*         0.00000000e+00
GRID*               3363                  1.23198906e+02  1.99717194e+02*
*         0.00000000e+00
GRID*               3364                  1.54460297e+02  1.99105743e+02*
*         0.00000000e+00
GRID*               3365                  1.52435013e+02  1.99077408e+02*
*         0.00000000e+00
GRID*               3366                  1.53068710e+02  1.99664169e+02*
*         0.00000000e+00
GRID*               3367                  1.53849182e+02  1.99627335e+02*
*         0.00000000e+00
GRID*               3368                  1.35537216e+02  6.32354927e+01*
*         0.00000000e+00
GRID*               3369                  1.37894211e+02  2.00906586e+02*
*         0.00000000e+00
GRID*               3370                  1.32960495e+02  6.01044006e+01*
*         0.00000000e+00
GRID*               3371                  1.34661743e+02  2.08803802e+02*
*         0.00000000e+00
GRID*               3372                  1.33431427e+02  6.20580635e+01*
*         0.00000000e+00
GRID*               3373                  1.35537170e+02  6.10244675e+01*
*         0.00000000e+00
GRID*               3374                  1.36164139e+02  2.08976868e+02*
*         0.00000000e+00
GRID*               3375                  1.36028656e+02  2.00299698e+02*
*         0.00000000e+00
GRID*               3376                  1.33638336e+02  2.02970917e+02*
*         0.00000000e+00
GRID*               3377                  1.32714081e+02  2.04960587e+02*
*         0.00000000e+00
GRID*               3378                  1.35391418e+02  1.99098846e+02*
*         0.00000000e+00
GRID*               3379                  1.32100769e+02  2.06315002e+02*
*         0.00000000e+00
GRID*               3380                  1.38907227e+02  2.06762482e+02*
*         0.00000000e+00
GRID*               3381                  1.36955750e+02  1.99217850e+02*
*         0.00000000e+00
GRID*               3382                  1.35397888e+02  2.01690842e+02*
*         0.00000000e+00
GRID*               3383                  1.37872620e+02  2.03015457e+02*
*         0.00000000e+00
GRID*               3384                  1.35198029e+02  2.04435791e+02*
*         0.00000000e+00
GRID*               3385                  1.40238388e+02  2.05023041e+02*
*         0.00000000e+00
GRID*               3386                  1.31451660e+02  2.07795349e+02*
*         0.00000000e+00
GRID*               3387                  1.35791260e+02  2.07094284e+02*
*         0.00000000e+00
GRID*               3388                  1.37722534e+02  2.05861572e+02*
*         0.00000000e+00
GRID*               3389                  1.41921707e+02  2.07020706e+02*
*         0.00000000e+00
GRID*               3390                  1.33575027e+02  2.07146896e+02*
*         0.00000000e+00
GRID*               3391                  1.39918396e+02  2.07501328e+02*
*         0.00000000e+00
GRID*               3392                  1.37807846e+02  2.08157333e+02*
*         0.00000000e+00
GRID*               3393                  1.35496918e+02  1.05121185e+02*
*         0.00000000e+00
GRID*               3394                  1.76649963e+02  1.51721008e+02*
*         0.00000000e+00
GRID*               3395                  1.06046379e+02  8.61571198e+01*
*         0.00000000e+00
GRID*               3396                  1.01645500e+02  1.26429604e+02*
*         0.00000000e+00
GRID*               3397                  1.42934998e+02  1.82762543e+02*
*         0.00000000e+00
GRID*               3398                  1.77233322e+02  1.53730438e+02*
*         0.00000000e+00
GRID*               3399                  1.82003540e+02  1.66855270e+02*
*         0.00000000e+00
GRID*               3400                  1.03308876e+02  1.05911453e+02*
*         0.00000000e+00
GRID*               3401                  9.84322128e+01  1.70837601e+02*
*         0.00000000e+00
GRID*               3402                  1.45579330e+02  1.06249771e+02*
*         0.00000000e+00
GRID*               3403                  1.40469620e+02  1.87194214e+02*
*         0.00000000e+00
GRID*               3404                  1.69662003e+02  1.61834518e+02*
*         0.00000000e+00
GRID*               3405                  1.46796677e+02  1.17609917e+02*
*         0.00000000e+00
GRID*               3406                  1.42290390e+02  1.59452774e+02*
*         0.00000000e+00
GRID*               3407                  1.26674637e+02  6.80852509e+01*
*         0.00000000e+00
GRID*               3408                  1.69503845e+02  1.11741211e+02*
*         0.00000000e+00
GRID*               3409                  9.33332672e+01  1.71420090e+02*
*         0.00000000e+00
GRID*               3410                  1.14765884e+02  1.55392166e+02*
*         0.00000000e+00
GRID*               3411                  1.77226318e+02  1.22150467e+02*
*         0.00000000e+00
GRID*               3412                  1.73379898e+02  1.58702087e+02*
*         0.00000000e+00
GRID*               3413                  1.68665497e+02  1.07029709e+02*
*         0.00000000e+00
GRID*               3414                  1.87692917e+02  1.40928909e+02*
*         0.00000000e+00
GRID*               3415                  1.88240952e+02  1.27968895e+02*
*         0.00000000e+00
GRID*               3416                  1.42083511e+02  1.51904083e+02*
*         0.00000000e+00
GRID*               3417                  1.72583572e+02  1.13720818e+02*
*         0.00000000e+00
GRID*               3418                  1.41184402e+02  1.61518600e+02*
*         0.00000000e+00
GRID*               3419                  1.77012833e+02  1.80462646e+02*
*         0.00000000e+00
GRID*               3420                  1.93611893e+02  1.50438766e+02*
*         0.00000000e+00
GRID*               3421                  1.06213791e+02  1.34271072e+02*
*         0.00000000e+00
GRID*               3422                  1.33835342e+02  1.90289856e+02*
*         0.00000000e+00
GRID*               3423                  1.74789001e+02  9.52256317e+01*
*         0.00000000e+00
GRID*               3424                  1.48983170e+02  1.93324081e+02*
*         0.00000000e+00
GRID*               3425                  1.00199661e+02  1.02743736e+02*
*         0.00000000e+00
GRID*               3426                  1.91161667e+02  1.69780884e+02*
*         0.00000000e+00
GRID*               3427                  1.90140594e+02  1.47107925e+02*
*         0.00000000e+00
GRID*               3428                  1.23175781e+02  1.92990662e+02*
*         0.00000000e+00
GRID*               3429                  1.38791061e+02  8.55310745e+01*
*         0.00000000e+00
GRID*               3430                  1.01587410e+02  1.79797958e+02*
*         0.00000000e+00
GRID*               3431                  1.79801804e+02  9.14210663e+01*
*         0.00000000e+00
GRID*               3432                  9.06965561e+01  1.13065979e+02*
*         0.00000000e+00
GRID*               3433                  1.00179970e+02  1.41196869e+02*
*         0.00000000e+00
GRID*               3434                  1.06485130e+02  7.25147934e+01*
*         0.00000000e+00
GRID*               3435                  8.75797958e+01  1.24557549e+02*
*         0.00000000e+00
GRID*               3436                  1.74341019e+02  1.78340530e+02*
*         0.00000000e+00
GRID*               3437                  1.12146881e+02  1.96553070e+02*
*         0.00000000e+00
GRID*               3438                  1.66457489e+02  1.10871765e+02*
*         0.00000000e+00
GRID*               3439                  1.33086823e+02  1.69625061e+02*
*         0.00000000e+00
GRID*               3440                  9.67102280e+01  1.51256088e+02*
*         0.00000000e+00
GRID*               3441                  1.02813362e+02  1.36282501e+02*
*         0.00000000e+00
GRID*               3442                  1.29712646e+02  1.82001022e+02*
*         0.00000000e+00
GRID*               3443                  1.05879318e+02  1.37704498e+02*
*         0.00000000e+00
GRID*               3444                  1.04755989e+02  1.87605392e+02*
*         0.00000000e+00
GRID*               3445                  8.63222351e+01  1.38645752e+02*
*         0.00000000e+00
GRID*               3446                  1.82152069e+02  1.23610008e+02*
*         0.00000000e+00
GRID*               3447                  1.68253540e+02  1.59893036e+02*
*         0.00000000e+00
GRID*               3448                  1.46630096e+02  1.96454208e+02*
*         0.00000000e+00
GRID*               3449                  1.66330093e+02  1.70803436e+02*
*         0.00000000e+00
GRID*               3450                  1.42769012e+02  1.75475281e+02*
*         0.00000000e+00
GRID*               3451                  1.55185562e+02  1.92724472e+02*
*         0.00000000e+00
GRID*               3452                  1.65588211e+02  1.94523010e+02*
*         0.00000000e+00
GRID*               3453                  1.75925964e+02  8.14732895e+01*
*         0.00000000e+00
GRID*               3454                  8.60345840e+01  1.44726685e+02*
*         0.00000000e+00
GRID*               3455                  1.13024277e+02  1.53481506e+02*
*         0.00000000e+00
GRID*               3456                  9.48658218e+01  1.22148521e+02*
*         0.00000000e+00
GRID*               3457                  8.38959427e+01  1.65063507e+02*
*         0.00000000e+00
GRID*               3458                  1.08898575e+02  1.56676514e+02*
*         0.00000000e+00
GRID*               3459                  9.35224762e+01  1.73176468e+02*
*         0.00000000e+00
GRID*               3460                  1.14007950e+02  1.97773422e+02*
*         0.00000000e+00
GRID*               3461                  1.34451157e+02  1.63986847e+02*
*         0.00000000e+00
GRID*               3462                  9.70132217e+01  9.37937622e+01*
*         0.00000000e+00
GRID*               3463                  1.01409866e+02  1.53947266e+02*
*         0.00000000e+00
GRID*               3464                  1.09967087e+02  1.68608871e+02*
*         0.00000000e+00
GRID*               3465                  8.52893982e+01  1.27349846e+02*
*         0.00000000e+00
GRID*               3466                  1.87476563e+02  1.60817032e+02*
*         0.00000000e+00
GRID*               3467                  9.85245590e+01  1.33388168e+02*
*         0.00000000e+00
GRID*               3468                  8.38519974e+01  1.55714584e+02*
*         0.00000000e+00
GRID*               3469                  9.05086975e+01  1.64059418e+02*
*         0.00000000e+00
GRID*               3470                  9.29261780e+01  1.63187607e+02*
*         0.00000000e+00
GRID*               3471                  9.75842743e+01  8.75239563e+01*
*         0.00000000e+00
GRID*               3472                  1.75770981e+02  1.57319641e+02*
*         0.00000000e+00
GRID*               3473                  1.26305763e+02  1.96599670e+02*
*         0.00000000e+00
GRID*               3474                  1.35186462e+02  7.56895142e+01*
*         0.00000000e+00
GRID*               3475                  1.12529221e+02  7.45171051e+01*
*         0.00000000e+00
GRID*               3476                  1.33274429e+02  1.82699097e+02*
*         0.00000000e+00
GRID*               3477                  9.85706329e+01  1.04026169e+02*
*         0.00000000e+00
GRID*               3478                  9.89049759e+01  1.46984421e+02*
*         0.00000000e+00
GRID*               3479                  1.84680969e+02  1.23289703e+02*
*         0.00000000e+00
GRID*               3480                  1.13214470e+02  6.66430664e+01*
*         0.00000000e+00
GRID*               3481                  1.49674088e+02  1.99972870e+02*
*         0.00000000e+00
GRID*               3482                  1.41074112e+02  1.36681625e+02*
*         0.00000000e+00
GRID*               3483                  1.72502838e+02  7.65883713e+01*
*         0.00000000e+00
GRID*               3484                  1.75531219e+02  1.12656303e+02*
*         0.00000000e+00
GRID*               3485                  1.79515778e+02  9.51474533e+01*
*         0.00000000e+00
GRID*               3486                  1.52783386e+02  1.92846680e+02*
*         0.00000000e+00
GRID*               3487                  1.82503632e+02  1.36202698e+02*
*         0.00000000e+00
GRID*               3488                  1.72376694e+02  1.52872025e+02*
*         0.00000000e+00
GRID*               3489                  1.01793991e+02  1.65507858e+02*
*         0.00000000e+00
GRID*               3490                  1.13250427e+02  1.71103333e+02*
*         0.00000000e+00
GRID*               3491                  1.73389999e+02  1.61149628e+02*
*         0.00000000e+00
GRID*               3492                  1.40432831e+02  1.39757187e+02*
*         0.00000000e+00
GRID*               3493                  1.84025421e+02  1.06819862e+02*
*         0.00000000e+00
GRID*               3494                  9.66546707e+01  1.31954941e+02*
*         0.00000000e+00
GRID*               3495                  1.76324341e+02  1.82269989e+02*
*         0.00000000e+00
GRID*               3496                  1.42082062e+02  1.55886810e+02*
*         0.00000000e+00
GRID*               3497                  1.34730026e+02  1.00292320e+02*
*         0.00000000e+00
GRID*               3498                  1.84716537e+02  1.25866432e+02*
*         0.00000000e+00
GRID*               3499                  9.02032852e+01  1.07366341e+02*
*         0.00000000e+00
GRID*               3500                  1.80715073e+02  1.44412460e+02*
*         0.00000000e+00
GRID*               3501                  1.48849075e+02  1.17393150e+02*
*         0.00000000e+00
GRID*               3502                  8.98198242e+01  1.11277161e+02*
*         0.00000000e+00
GRID*               3503                  1.47598892e+02  1.47069504e+02*
*         0.00000000e+00
GRID*               3504                  1.38401825e+02  8.75511093e+01*
*         0.00000000e+00
GRID*               3505                  1.33613831e+02  1.73582169e+02*
*         0.00000000e+00
GRID*               3506                  1.31476288e+02  1.83025009e+02*
*         0.00000000e+00
GRID*               3507                  1.61107971e+02  1.58810638e+02*
*         0.00000000e+00
GRID*               3508                  1.45170319e+02  1.37563446e+02*
*         0.00000000e+00
GRID*               3509                  1.40448730e+02  1.32037643e+02*
*         0.00000000e+00
GRID*               3510                  1.75735992e+02  1.14329765e+02*
*         0.00000000e+00
GRID*               3511                  1.77578629e+02  1.76559586e+02*
*         0.00000000e+00
GRID*               3512                  1.33357132e+02  1.57774292e+02*
*         0.00000000e+00
GRID*               3513                  1.73542831e+02  1.43722336e+02*
*         0.00000000e+00
GRID*               3514                  9.29686050e+01  1.40139374e+02*
*         0.00000000e+00
GRID*               3515                  1.34037033e+02  7.12905655e+01*
*         0.00000000e+00
GRID*               3516                  1.86968994e+02  1.14717598e+02*
*         0.00000000e+00
GRID*               3517                  1.70512863e+02  1.59823898e+02*
*         0.00000000e+00
GRID*               3518                  1.39335922e+02  1.89118195e+02*
*         0.00000000e+00
GRID*               3519                  8.96086502e+01  1.48933197e+02*
*         0.00000000e+00
GRID*               3520                  9.82305069e+01  1.49940231e+02*
*         0.00000000e+00
GRID*               3521                  1.40004578e+02  9.90267639e+01*
*         0.00000000e+00
GRID*               3522                  1.03474274e+02  1.34023621e+02*
*         0.00000000e+00
GRID*               3523                  1.28327972e+02  6.39354897e+01*
*         0.00000000e+00
GRID*               3524                  1.30752136e+02  6.42703400e+01*
*         0.00000000e+00
GRID*               3525                  1.83389557e+02  1.34076706e+02*
*         0.00000000e+00
GRID*               3526                  1.08178284e+02  7.33162537e+01*
*         0.00000000e+00
GRID*               3527                  1.10867462e+02  1.53771027e+02*
*         0.00000000e+00
GRID*               3528                  8.65963058e+01  1.46907928e+02*
*         0.00000000e+00
GRID*               3529                  1.13094864e+02  1.57310211e+02*
*         0.00000000e+00
GRID*               3530                  1.89210434e+02  1.73599823e+02*
*         0.00000000e+00
GRID*               3531                  9.03172607e+01  1.09322823e+02*
*         0.00000000e+00
GRID*               3532                  1.46290314e+02  1.84760117e+02*
*         0.00000000e+00
GRID*               3533                  1.87776443e+02  1.75821655e+02*
*         0.00000000e+00
GRID*               3534                  1.27514511e+02  1.83122177e+02*
*         0.00000000e+00
GRID*               3535                  1.64417633e+02  1.96740326e+02*
*         0.00000000e+00
GRID*               3536                  1.39758972e+02  7.19640961e+01*
*         0.00000000e+00
GRID*               3537                  1.14479866e+02  6.54584961e+01*
*         0.00000000e+00
GRID*               3538                  1.15872383e+02  6.41572647e+01*
*         0.00000000e+00
GRID*               3539                  1.26443382e+02  1.26457901e+02*
*         0.00000000e+00
GRID*               3540                  1.87949692e+02  1.38746323e+02*
*         0.00000000e+00
GRID*               3541                  1.59271164e+02  1.90982468e+02*
*         0.00000000e+00
GRID*               3542                  1.43446869e+02  6.38644104e+01*
*         0.00000000e+00
GRID*               3543                  1.40848587e+02  7.56171570e+01*
*         0.00000000e+00
GRID*               3544                  1.84463364e+02  1.43053558e+02*
*         0.00000000e+00
GRID*               3545                  1.86025955e+02  1.36010040e+02*
*         0.00000000e+00
GRID*               3546                  1.42843933e+02  9.59577026e+01*
*         0.00000000e+00
GRID*               3547                  1.77489838e+02  1.78602844e+02*
*         0.00000000e+00
GRID*               3548                  1.78342728e+02  1.50932236e+02*
*         0.00000000e+00
GRID*               3549                  9.48079071e+01  9.45473862e+01*
*         0.00000000e+00
GRID*               3550                  1.32982971e+02  7.65571976e+01*
*         0.00000000e+00
GRID*               3551                  1.89213776e+02  1.50659805e+02*
*         0.00000000e+00
GRID*               3552                  1.16039261e+02  1.39288635e+02*
*         0.00000000e+00
GRID*               3553                  1.45485992e+02  1.49239120e+02*
*         0.00000000e+00
GRID*               3554                  1.76149872e+02  1.43024307e+02*
*         0.00000000e+00
GRID*               3555                  9.21045303e+01  1.56841049e+02*
*         0.00000000e+00
GRID*               3556                  1.16933754e+02  6.61554108e+01*
*         0.00000000e+00
GRID*               3557                  1.37035767e+02  7.36263123e+01*
*         0.00000000e+00
GRID*               3558                  9.20553665e+01  1.66338211e+02*
*         0.00000000e+00
GRID*               3559                  1.39401459e+02  1.17825203e+02*
*         0.00000000e+00
GRID*               3560                  1.44340347e+02  1.00644958e+02*
*         0.00000000e+00
GRID*               3561                  1.46191437e+02  1.98250046e+02*
*         0.00000000e+00
GRID*               3562                  1.07932861e+02  1.38474472e+02*
*         0.00000000e+00
GRID*               3563                  1.72681503e+02  1.78210403e+02*
*         0.00000000e+00
GRID*               3564                  1.41958115e+02  9.79124222e+01*
*         0.00000000e+00
GRID*               3565                  1.05918633e+02  8.00495911e+01*
*         0.00000000e+00
GRID*               3566                  1.32591766e+02  1.10099548e+02*
*         0.00000000e+00
GRID*               3567                  1.82948547e+02  1.44140945e+02*
*         0.00000000e+00
GRID*               3568                  1.68830200e+02  8.48939972e+01*
*         0.00000000e+00
GRID*               3569                  1.31194534e+02  7.59999619e+01*
*         0.00000000e+00
GRID*               3570                  1.31029984e+02  1.86216003e+02*
*         0.00000000e+00
GRID*               3571                  1.17033936e+02  1.86572815e+02*
*         0.00000000e+00
GRID*               3572                  9.87489471e+01  1.64238998e+02*
*         0.00000000e+00
GRID*               3573                  1.88941727e+02  1.39669617e+02*
*         0.00000000e+00
GRID*               3574                  9.79668732e+01  1.13076813e+02*
*         0.00000000e+00
GRID*               3575                  1.11560501e+02  6.77013168e+01*
*         0.00000000e+00
GRID*               3576                  1.58934174e+02  1.99548889e+02*
*         0.00000000e+00
GRID*               3577                  1.29554138e+02  6.74047089e+01*
*         0.00000000e+00
GRID*               3578                  9.97699509e+01  1.20992256e+02*
*         0.00000000e+00
GRID*               3579                  1.76950516e+02  9.46642838e+01*
*         0.00000000e+00
GRID*               3580                  1.51902466e+02  6.79089203e+01*
*         0.00000000e+00
GRID*               3581                  1.35003296e+02  1.55217728e+02*
*         0.00000000e+00
GRID*               3582                  1.83558212e+02  1.68204254e+02*
*         0.00000000e+00
GRID*               3583                  1.60954651e+02  6.74377365e+01*
*         0.00000000e+00
GRID*               3584                  1.31732269e+02  1.71743805e+02*
*         0.00000000e+00
GRID*               3585                  1.69554657e+02  9.42514038e+01*
*         0.00000000e+00
GRID*               3586                  9.41502075e+01  1.57481461e+02*
*         0.00000000e+00
GRID*               3587                  1.03662193e+02  1.49408142e+02*
*         0.00000000e+00
GRID*               3588                  1.73196167e+02  1.74127075e+02*
*         0.00000000e+00
GRID*               3589                  1.33835922e+02  1.71491074e+02*
*         0.00000000e+00
GRID*               3590                  1.79215744e+02  1.20730125e+02*
*         0.00000000e+00
GRID*               3591                  1.58078323e+02  1.98334778e+02*
*         0.00000000e+00
GRID*               3592                  1.48542572e+02  1.19327927e+02*
*         0.00000000e+00
GRID*               3593                  1.03423805e+02  1.24852547e+02*
*         0.00000000e+00
GRID*               3594                  1.44820923e+02  1.76186523e+02*
*         0.00000000e+00
GRID*               3595                  1.16062515e+02  1.73851593e+02*
*         0.00000000e+00
GRID*               3596                  1.13615814e+02  1.69427048e+02*
*         0.00000000e+00
GRID*               3597                  1.33539154e+02  1.87489044e+02*
*         0.00000000e+00
GRID*               3598                  1.62446198e+02  1.97448318e+02*
*         0.00000000e+00
GRID*               3599                  1.75357056e+02  1.22708008e+02*
*         0.00000000e+00
GRID*               3600                  1.88676086e+02  1.48779892e+02*
*         0.00000000e+00
GRID*               3601                  9.71924820e+01  1.03696640e+02*
*         0.00000000e+00
GRID*               3602                  1.32109558e+02  7.48465500e+01*
*         0.00000000e+00
GRID*               3603                  1.77332626e+02  1.55672882e+02*
*         0.00000000e+00
GRID*               3604                  1.07904655e+02  6.96276093e+01*
*         0.00000000e+00
GRID*               3605                  1.09651741e+02  6.93685226e+01*
*         0.00000000e+00
GRID*               3606                  1.08523331e+02  1.68669022e+02*
*         0.00000000e+00
GRID*               3607                  1.65590881e+02  1.13218468e+02*
*         0.00000000e+00
GRID*               3608                  1.18300842e+02  6.98678513e+01*
*         0.00000000e+00
GRID*               3609                  1.83380798e+02  1.29501694e+02*
*         0.00000000e+00
GRID*               3610                  8.35462494e+01  1.61428741e+02*
*         0.00000000e+00
GRID*               3611                  1.27743103e+02  1.85071152e+02*
*         0.00000000e+00
GRID*               3612                  1.32820724e+02  8.89088821e+01*
*         0.00000000e+00
GRID*               3613                  1.59595184e+02  1.98434097e+02*
*         0.00000000e+00
GRID*               3614                  9.91282730e+01  9.37140732e+01*
*         0.00000000e+00
GRID*               3615                  1.82554596e+02  1.74047928e+02*
*         0.00000000e+00
GRID*               3616                  1.78049042e+02  1.12031219e+02*
*         0.00000000e+00
GRID*               3617                  1.33313873e+02  1.88759552e+02*
*         0.00000000e+00
GRID*               3618                  1.30805527e+02  1.88075821e+02*
*         0.00000000e+00
GRID*               3619                  1.47066101e+02  1.03722908e+02*
*         0.00000000e+00
GRID*               3620                  1.63496170e+02  8.10288773e+01*
*         0.00000000e+00
GRID*               3621                  1.15101738e+02  1.40974075e+02*
*         0.00000000e+00
GRID*               3622                  1.61982056e+02  6.90186920e+01*
*         0.00000000e+00
GRID*               3623                  1.04425186e+02  9.43158264e+01*
*         0.00000000e+00
GRID*               3624                  1.17796600e+02  6.80189896e+01*
*         0.00000000e+00
GRID*               3625                  1.26800713e+02  1.98617874e+02*
*         0.00000000e+00
GRID*               3626                  1.78234970e+02  1.44574615e+02*
*         0.00000000e+00
GRID*               3627                  1.74288254e+02  1.14323929e+02*
*         0.00000000e+00
GRID*               3628                  1.67398148e+02  1.61643829e+02*
*         0.00000000e+00
GRID*               3629                  1.14361443e+02  1.39382294e+02*
*         0.00000000e+00
GRID*               3630                  1.62056656e+02  1.57004425e+02*
*         0.00000000e+00
GRID*               3631                  9.59316483e+01  1.09892021e+02*
*         0.00000000e+00
GRID*               3632                  1.32906281e+02  1.19615555e+02*
*         0.00000000e+00
GRID*               3633                  1.17890694e+02  7.19399948e+01*
*         0.00000000e+00
GRID*               3634                  1.21522003e+02  7.12889099e+01*
*         0.00000000e+00
GRID*               3635                  8.50555115e+01  1.33929962e+02*
*         0.00000000e+00
GRID*               3636                  1.47922241e+02  1.15284409e+02*
*         0.00000000e+00
GRID*               3637                  1.84670929e+02  1.20465965e+02*
*         0.00000000e+00
GRID*               3638                  1.41567261e+02  9.98606949e+01*
*         0.00000000e+00
GRID*               3639                  9.23335953e+01  1.52412796e+02*
*         0.00000000e+00
GRID*               3640                  1.06638130e+02  1.68393829e+02*
*         0.00000000e+00
GRID*               3641                  1.75586716e+02  1.77300919e+02*
*         0.00000000e+00
GRID*               3642                  9.55265045e+01  1.03343468e+02*
*         0.00000000e+00
GRID*               3643                  1.69303726e+02  7.26303177e+01*
*         0.00000000e+00
GRID*               3644                  1.84687012e+02  1.00907196e+02*
*         0.00000000e+00
GRID*               3645                  1.43098465e+02  1.49823608e+02*
*         0.00000000e+00
GRID*               3646                  1.06023796e+02  1.86203079e+02*
*         0.00000000e+00
GRID*               3647                  1.75524475e+02  9.37374649e+01*
*         0.00000000e+00
GRID*               3648                  1.88491867e+02  1.72068726e+02*
*         0.00000000e+00
GRID*               3649                  1.49282883e+02  6.73988037e+01*
*         0.00000000e+00
GRID*               3650                  1.11518387e+02  1.68356308e+02*
*         0.00000000e+00
GRID*               3651                  1.51905014e+02  7.40899658e+01*
*         0.00000000e+00
GRID*               3652                  1.40188034e+02  1.22608437e+02*
*         0.00000000e+00
GRID*               3653                  1.08350021e+02  7.12403259e+01*
*         0.00000000e+00
GRID*               3654                  1.14190453e+02  7.31126099e+01*
*         0.00000000e+00
GRID*               3655                  1.41636017e+02  1.54178391e+02*
*         0.00000000e+00
GRID*               3656                  9.58594284e+01  1.20104492e+02*
*         0.00000000e+00
GRID*               3657                  1.19762695e+02  7.32219772e+01*
*         0.00000000e+00
GRID*               3658                  1.03523186e+02  1.53520462e+02*
*         0.00000000e+00
GRID*               3659                  1.57059143e+02  2.01469467e+02*
*         0.00000000e+00
GRID*               3660                  1.34959488e+02  7.32585831e+01*
*         0.00000000e+00
GRID*               3661                  1.38181381e+02  7.22952423e+01*
*         0.00000000e+00
GRID*               3662                  1.10691864e+02  1.40271164e+02*
*         0.00000000e+00
GRID*               3663                  1.52247040e+02  7.22827682e+01*
*         0.00000000e+00
GRID*               3664                  1.32551682e+02  1.21885986e+02*
*         0.00000000e+00
GRID*               3665                  1.60079544e+02  1.96236542e+02*
*         0.00000000e+00
GRID*               3666                  1.02841141e+02  1.66682281e+02*
*         0.00000000e+00
GRID*               3667                  1.13964569e+02  1.72534729e+02*
*         0.00000000e+00
GRID*               3668                  1.03224281e+02  1.80240906e+02*
*         0.00000000e+00
GRID*               3669                  1.34452255e+02  8.65556412e+01*
*         0.00000000e+00
GRID*               3670                  9.17934875e+01  1.70876297e+02*
*         0.00000000e+00
GRID*               3671                  1.02759514e+02  1.62401230e+02*
*         0.00000000e+00
GRID*               3672                  1.32165558e+02  1.33579071e+02*
*         0.00000000e+00
GRID*               3673                  1.15984833e+02  7.28237762e+01*
*         0.00000000e+00
GRID*               3674                  1.21510620e+02  7.31802292e+01*
*         0.00000000e+00
GRID*               3675                  9.95890274e+01  1.79397141e+02*
*         0.00000000e+00
GRID*               3676                  1.34969147e+02  1.07361732e+02*
*         0.00000000e+00
GRID*               3677                  1.45281570e+02  1.46213928e+02*
*         0.00000000e+00
GRID*               3678                  1.87890549e+02  1.26248222e+02*
*         0.00000000e+00
GRID*               3679                  1.70838898e+02  1.78679764e+02*
*         0.00000000e+00
GRID*               3680                  1.85058990e+02  1.72627319e+02*
*         0.00000000e+00
GRID*               3681                  1.69382538e+02  1.12927101e+02*
*         0.00000000e+00
GRID*               3682                  1.02326233e+02  1.03542343e+02*
*         0.00000000e+00
GRID*               3683                  1.14858597e+02  9.78227997e+01*
*         0.00000000e+00
GRID*               3684                  1.57155640e+02  1.88109848e+02*
*         0.00000000e+00
GRID*               3685                  1.90331360e+02  1.71499237e+02*
*         0.00000000e+00
GRID*               3686                  1.04992294e+02  1.51860535e+02*
*         0.00000000e+00
GRID*               3687                  1.71614731e+02  1.76467560e+02*
*         0.00000000e+00
GRID*               3688                  1.20949997e+02  2.00041214e+02*
*         0.00000000e+00
GRID*               3689                  1.09906067e+02  7.41099548e+01*
*         0.00000000e+00
GRID*               3690                  1.15400627e+02  7.50864792e+01*
*         0.00000000e+00
GRID*               3691                  1.17995857e+02  7.43847504e+01*
*         0.00000000e+00
GRID*               3692                  1.47682144e+02  1.84039200e+02*
*         0.00000000e+00
GRID*               3693                  1.35225540e+02  1.48577347e+02*
*         0.00000000e+00
GRID*               3694                  1.80162262e+02  1.50818970e+02*
*         0.00000000e+00
GRID*               3695                  1.61477325e+02  1.96161606e+02*
*         0.00000000e+00
GRID*               3696                  1.11907928e+02  1.66315735e+02*
*         0.00000000e+00
GRID*               3697                  9.96203613e+01  1.67425003e+02*
*         0.00000000e+00
GRID*               3698                  1.68037933e+02  7.42811890e+01*
*         0.00000000e+00
GRID*               3699                  1.79190308e+02  1.22922142e+02*
*         0.00000000e+00
GRID*               3700                  8.94780426e+01  1.43527802e+02*
*         0.00000000e+00
GRID*               3701                  9.75130081e+01  1.78373779e+02*
*         0.00000000e+00
GRID*               3702                  1.40308167e+02  6.97324371e+01*
*         0.00000000e+00
GRID*               3703                  1.17505959e+02  1.59339249e+02*
*         0.00000000e+00
GRID*               3704                  1.20604118e+02  7.57540054e+01*
*         0.00000000e+00
GRID*               3705                  1.78564102e+02  1.15662659e+02*
*         0.00000000e+00
GRID*               3706                  1.81326904e+02  1.19432884e+02*
*         0.00000000e+00
GRID*               3707                  1.06887650e+02  8.13872910e+01*
*         0.00000000e+00
GRID*               3708                  1.87179764e+02  1.78172699e+02*
*         0.00000000e+00
GRID*               3709                  1.80499817e+02  1.34128296e+02*
*         0.00000000e+00
GRID*               3710                  1.15492119e+02  9.43519211e+01*
*         0.00000000e+00
GRID*               3711                  9.47210846e+01  1.24477592e+02*
*         0.00000000e+00
GRID*               3712                  1.13532906e+02  1.67467926e+02*
*         0.00000000e+00
GRID*               3713                  1.15991882e+02  9.25558777e+01*
*         0.00000000e+00
GRID*               3714                  1.44863525e+02  1.83491928e+02*
*         0.00000000e+00
GRID*               3715                  1.31661057e+02  9.30123672e+01*
*         0.00000000e+00
GRID*               3716                  1.43079544e+02  8.08531799e+01*
*         0.00000000e+00
GRID*               3717                  1.46932205e+02  2.00404953e+02*
*         0.00000000e+00
GRID*               3718                  1.81394699e+02  1.50863083e+02*
*         0.00000000e+00
GRID*               3719                  1.32777039e+02  7.93252640e+01*
*         0.00000000e+00
GRID*               3720                  1.06450294e+02  8.35159302e+01*
*         0.00000000e+00
GRID*               3721                  1.40309860e+02  9.25080566e+01*
*         0.00000000e+00
GRID*               3722                  1.05461243e+02  1.71360809e+02*
*         0.00000000e+00
GRID*               3723                  9.91168671e+01  9.16099243e+01*
*         0.00000000e+00
GRID*               3724                  1.06790825e+02  1.55852158e+02*
*         0.00000000e+00
GRID*               3725                  1.65705475e+02  8.96751328e+01*
*         0.00000000e+00
GRID*               3726                  1.40106644e+02  1.35337158e+02*
*         0.00000000e+00
GRID*               3727                  9.16155548e+01  1.54399918e+02*
*         0.00000000e+00
GRID*               3728                  1.60129410e+02  7.86286392e+01*
*         0.00000000e+00
GRID*               3729                  1.74880798e+02  7.97595444e+01*
*         0.00000000e+00
GRID*               3730                  1.11938828e+02  1.70235382e+02*
*         0.00000000e+00
GRID*               3731                  1.10083214e+02  1.55467102e+02*
*         0.00000000e+00
GRID*               3732                  1.37156967e+02  1.21833702e+02*
*         0.00000000e+00
GRID*               3733                  1.40186890e+02  1.33720352e+02*
*         0.00000000e+00
GRID*               3734                  1.08772354e+02  1.54499542e+02*
*         0.00000000e+00
GRID*               3735                  1.33672180e+02  1.61855530e+02*
*         0.00000000e+00
GRID*               3736                  1.70803131e+02  1.12797798e+02*
*         0.00000000e+00
GRID*               3737                  1.34444702e+02  1.76987228e+02*
*         0.00000000e+00
GRID*               3738                  9.53534393e+01  1.29757339e+02*
*         0.00000000e+00
GRID*               3739                  1.71499268e+02  1.14737617e+02*
*         0.00000000e+00
GRID*               3740                  1.82823898e+02  1.26613724e+02*
*         0.00000000e+00
GRID*               3741                  1.74026642e+02  9.34015198e+01*
*         0.00000000e+00
GRID*               3742                  1.31299271e+02  1.58266006e+02*
*         0.00000000e+00
GRID*               3743                  1.68232758e+02  1.10941597e+02*
*         0.00000000e+00
GRID*               3744                  1.67186844e+02  7.84745255e+01*
*         0.00000000e+00
GRID*               3745                  1.89169769e+02  1.37912231e+02*
*         0.00000000e+00
GRID*               3746                  9.75273209e+01  1.47861267e+02*
*         0.00000000e+00
GRID*               3747                  9.33591843e+01  1.64881332e+02*
*         0.00000000e+00
GRID*               3748                  1.32304886e+02  1.84620804e+02*
*         0.00000000e+00
GRID*               3749                  9.43297729e+01  1.30989487e+02*
*         0.00000000e+00
GRID*               3750                  1.39757935e+02  8.39177933e+01*
*         0.00000000e+00
GRID*               3751                  1.09884537e+02  1.67151367e+02*
*         0.00000000e+00
GRID*               3752                  9.26975708e+01  1.14292023e+02*
*         0.00000000e+00
GRID*               3753                  1.41036896e+02  7.98278885e+01*
*         0.00000000e+00
GRID*               3754                  1.39170242e+02  7.41453857e+01*
*         0.00000000e+00
GRID*               3755                  1.07864334e+02  1.36027008e+02*
*         0.00000000e+00
GRID*               3756                  1.74346878e+02  1.41625229e+02*
*         0.00000000e+00
GRID*               3757                  1.47289505e+02  1.92858841e+02*
*         0.00000000e+00
GRID*               3758                  1.00956917e+02  1.36571442e+02*
*         0.00000000e+00
GRID*               3759                  1.43367752e+02  9.92477188e+01*
*         0.00000000e+00
GRID*               3760                  1.84039246e+02  1.27992516e+02*
*         0.00000000e+00
GRID*               3761                  1.87411148e+02  1.35219498e+02*
*         0.00000000e+00
GRID*               3762                  1.33719833e+02  1.08683090e+02*
*         0.00000000e+00
GRID*               3763                  1.34727737e+02  1.67881577e+02*
*         0.00000000e+00
GRID*               3764                  1.61627151e+02  7.08760223e+01*
*         0.00000000e+00
GRID*               3765                  1.68145309e+02  1.71916260e+02*
*         0.00000000e+00
GRID*               3766                  1.41070908e+02  8.18821106e+01*
*         0.00000000e+00
GRID*               3767                  1.74730453e+02  1.75211914e+02*
*         0.00000000e+00
GRID*               3768                  1.67783188e+02  1.13051918e+02*
*         0.00000000e+00
GRID*               3769                  1.00579468e+02  1.57895172e+02*
*         0.00000000e+00
GRID*               3770                  1.61000916e+02  8.04732285e+01*
*         0.00000000e+00
GRID*               3771                  1.40338745e+02  9.65461731e+01*
*         0.00000000e+00
GRID*               3772                  1.42076553e+02  7.66876831e+01*
*         0.00000000e+00
GRID*               3773                  9.74832764e+01  1.17432137e+02*
*         0.00000000e+00
GRID*               3774                  1.46298035e+02  1.77656387e+02*
*         0.00000000e+00
GRID*               3775                  1.68629944e+02  9.10627213e+01*
*         0.00000000e+00
GRID*               3776                  1.73552444e+02  1.12637962e+02*
*         0.00000000e+00
GRID*               3777                  1.31219925e+02  7.76611404e+01*
*         0.00000000e+00
GRID*               3778                  1.56211853e+02  1.98713120e+02*
*         0.00000000e+00
GRID*               3779                  1.01936157e+02  1.59175705e+02*
*         0.00000000e+00
GRID*               3780                  9.98084259e+01  1.18837440e+02*
*         0.00000000e+00
GRID*               3781                  1.48924301e+02  1.95619339e+02*
*         0.00000000e+00
GRID*               3782                  1.31772827e+02  1.81244843e+02*
*         0.00000000e+00
GRID*               3783                  9.99141083e+01  1.17023659e+02*
*         0.00000000e+00
GRID*               3784                  1.76398651e+02  9.24761734e+01*
*         0.00000000e+00
GRID*               3785                  1.11857803e+02  1.55792847e+02*
*         0.00000000e+00
GRID*               3786                  1.85757141e+02  1.41278259e+02*
*         0.00000000e+00
GRID*               3787                  1.29125336e+02  1.86579468e+02*
*         0.00000000e+00
GRID*               3788                  1.03810585e+02  1.38387817e+02*
*         0.00000000e+00
GRID*               3789                  1.86616623e+02  1.39398621e+02*
*         0.00000000e+00
GRID*               3790                  1.32682495e+02  1.59907211e+02*
*         0.00000000e+00
GRID*               3791                  1.00947235e+02  1.49744217e+02*
*         0.00000000e+00
GRID*               3792                  1.40933975e+02  9.43532944e+01*
*         0.00000000e+00
GRID*               3793                  1.41824646e+02  1.42138016e+02*
*         0.00000000e+00
GRID*               3794                  1.71657547e+02  1.61456833e+02*
*         0.00000000e+00
GRID*               3795                  1.65420135e+02  8.00813675e+01*
*         0.00000000e+00
GRID*               3796                  1.68083328e+02  8.02011566e+01*
*         0.00000000e+00
GRID*               3797                  1.70320343e+02  7.97044373e+01*
*         0.00000000e+00
GRID*               3798                  1.10715179e+02  1.69514755e+02*
*         0.00000000e+00
GRID*               3799                  1.18719307e+02  1.99477783e+02*
*         0.00000000e+00
GRID*               3800                  1.42803726e+02  1.57663269e+02*
*         0.00000000e+00
GRID*               3801                  1.86520767e+02  1.37756348e+02*
*         0.00000000e+00
GRID*               3802                  1.36910004e+02  8.63085785e+01*
*         0.00000000e+00
GRID*               3803                  1.42580063e+02  7.83763962e+01*
*         0.00000000e+00
GRID*               3804                  1.33609711e+02  1.55727493e+02*
*         0.00000000e+00
GRID*               3805                  1.04367661e+02  1.58311417e+02*
*         0.00000000e+00
GRID*               3806                  1.60791916e+02  1.97871613e+02*
*         0.00000000e+00
GRID*               3807                  1.35937683e+02  8.46447906e+01*
*         0.00000000e+00
GRID*               3808                  1.80409302e+02  1.24011513e+02*
*         0.00000000e+00
GRID*               3809                  1.32478958e+02  8.24649734e+01*
*         0.00000000e+00
GRID*               3810                  9.73703842e+01  1.45792465e+02*
*         0.00000000e+00
GRID*               3811                  1.84809235e+02  1.36879669e+02*
*         0.00000000e+00
GRID*               3812                  1.33640762e+02  7.46282425e+01*
*         0.00000000e+00
GRID*               3813                  1.53082611e+02  7.02162857e+01*
*         0.00000000e+00
GRID*               3814                  9.44069901e+01  1.33049927e+02*
*         0.00000000e+00
GRID*               3815                  1.31641815e+02  1.61911514e+02*
*         0.00000000e+00
GRID*               3816                  1.04524261e+02  1.36843674e+02*
*         0.00000000e+00
GRID*               3817                  1.72229263e+02  1.45549347e+02*
*         0.00000000e+00
GRID*               3818                  1.34479904e+02  1.80183212e+02*
*         0.00000000e+00
GRID*               3819                  1.67930435e+02  1.08950035e+02*
*         0.00000000e+00
GRID*               3820                  1.93278610e+02  1.48548996e+02*
*         0.00000000e+00
GRID*               3821                  1.02335869e+02  1.55431168e+02*
*         0.00000000e+00
GRID*               3822                  1.34464432e+02  1.75402298e+02*
*         0.00000000e+00
GRID*               3823                  1.34916412e+02  1.78677994e+02*
*         0.00000000e+00
GRID*               3824                  1.02292885e+02  1.38210403e+02*
*         0.00000000e+00
GRID*               3825                  1.33044800e+02  1.86163803e+02*
*         0.00000000e+00
GRID*               3826                  1.42290436e+02  6.54132462e+01*
*         0.00000000e+00
GRID*               3827                  1.34648392e+02  1.56738831e+02*
*         0.00000000e+00
GRID*               3828                  1.33302658e+02  1.80961792e+02*
*         0.00000000e+00
GRID*               3829                  1.05520065e+02  7.85446854e+01*
*         0.00000000e+00
GRID*               3830                  1.02997154e+02  1.45035217e+02*
*         0.00000000e+00
GRID*               3831                  1.01482674e+02  1.21648712e+02*
*         0.00000000e+00
GRID*               3832                  1.05971207e+02  1.36021027e+02*
*         0.00000000e+00
GRID*               3833                  1.34626099e+02  1.28957352e+02*
*         0.00000000e+00
GRID*               3834                  1.68955368e+02  8.24080963e+01*
*         0.00000000e+00
GRID*               3835                  1.51079834e+02  1.93064209e+02*
*         0.00000000e+00
GRID*               3836                  1.10411018e+02  1.57275925e+02*
*         0.00000000e+00
GRID*               3837                  1.36028137e+02  1.24389244e+02*
*         0.00000000e+00
GRID*               3838                  1.19070724e+02  1.87357178e+02*
*         0.00000000e+00
GRID*               3839                  1.49026520e+02  1.11726082e+02*
*         0.00000000e+00
GRID*               3840                  9.88781509e+01  8.36218338e+01*
*         0.00000000e+00
GRID*               3841                  1.31058304e+02  8.05030136e+01*
*         0.00000000e+00
GRID*               3842                  1.89343414e+02  1.35773895e+02*
*         0.00000000e+00
GRID*               3843                  9.32348938e+01  1.32170578e+02*
*         0.00000000e+00
GRID*               3844                  1.14472725e+02  1.53051636e+02*
*         0.00000000e+00
GRID*               3845                  1.74511398e+02  1.69614212e+02*
*         0.00000000e+00
GRID*               3846                  9.87572708e+01  1.00763794e+02*
*         0.00000000e+00
GRID*               3847                  9.10617065e+01  1.34860703e+02*
*         0.00000000e+00
GRID*               3848                  1.33411606e+02  1.01077019e+02*
*         0.00000000e+00
GRID*               3849                  1.27825172e+02  1.81824081e+02*
*         0.00000000e+00
GRID*               3850                  1.77999954e+02  9.58391190e+01*
*         0.00000000e+00
GRID*               3851                  1.05816956e+02  1.57111679e+02*
*         0.00000000e+00
GRID*               3852                  1.20832466e+02  1.93845963e+02*
*         0.00000000e+00
GRID*               3853                  1.37851044e+02  1.17013870e+02*
*         0.00000000e+00
GRID*               3854                  1.42539993e+02  1.86311737e+02*
*         0.00000000e+00
GRID*               3855                  1.34444504e+02  9.01589432e+01*
*         0.00000000e+00
GRID*               3856                  1.39744766e+02  8.67212601e+01*
*         0.00000000e+00
GRID*               3857                  1.15510719e+02  1.69753006e+02*
*         0.00000000e+00
GRID*               3858                  1.18930931e+02  7.65379105e+01*
*         0.00000000e+00
GRID*               3859                  8.97907791e+01  1.40139709e+02*
*         0.00000000e+00
GRID*               3860                  1.76095413e+02  1.11360489e+02*
*         0.00000000e+00
GRID*               3861                  1.42834961e+02  1.37352661e+02*
*         0.00000000e+00
GRID*               3862                  1.79880981e+02  1.69781769e+02*
*         0.00000000e+00
GRID*               3863                  9.14025269e+01  1.14697075e+02*
*         0.00000000e+00
GRID*               3864                  1.34441589e+02  8.40199661e+01*
*         0.00000000e+00
GRID*               3865                  9.81481247e+01  1.69374985e+02*
*         0.00000000e+00
GRID*               3866                  1.41124588e+02  1.38169510e+02*
*         0.00000000e+00
GRID*               3867                  1.70505676e+02  1.52199570e+02*
*         0.00000000e+00
GRID*               3868                  1.45376694e+02  1.85915894e+02*
*         0.00000000e+00
GRID*               3869                  1.00204132e+02  1.64808243e+02*
*         0.00000000e+00
GRID*               3870                  1.39993195e+02  1.07624237e+02*
*         0.00000000e+00
GRID*               3871                  1.43986618e+02  7.96794510e+01*
*         0.00000000e+00
GRID*               3872                  1.88492264e+02  1.74724350e+02*
*         0.00000000e+00
GRID*               3873                  1.07660103e+02  1.57496490e+02*
*         0.00000000e+00
GRID*               3874                  1.83800537e+02  1.73460464e+02*
*         0.00000000e+00
GRID*               3875                  9.98069687e+01  1.35191940e+02*
*         0.00000000e+00
GRID*               3876                  1.31044601e+02  7.91274338e+01*
*         0.00000000e+00
GRID*               3877                  9.74908981e+01  8.51120682e+01*
*         0.00000000e+00
GRID*               3878                  1.78528427e+02  9.42518921e+01*
*         0.00000000e+00
GRID*               3879                  1.09469940e+02  1.39416779e+02*
*         0.00000000e+00
GRID*               3880                  1.40171585e+02  9.77870483e+01*
*         0.00000000e+00
GRID*               3881                  1.16811775e+02  1.72062485e+02*
*         0.00000000e+00
GRID*               3882                  1.80371765e+02  9.65040359e+01*
*         0.00000000e+00
GRID*               3883                  1.70819077e+02  1.62694016e+02*
*         0.00000000e+00
GRID*               3884                  9.14662323e+01  1.43237244e+02*
*         0.00000000e+00
GRID*               3885                  1.11774437e+02  1.57319290e+02*
*         0.00000000e+00
GRID*               3886                  1.77100006e+02  8.58000031e+01*
*         0.00000000e+00
GRID*               3887                  1.00091858e+02  8.61233368e+01*
*         0.00000000e+00
GRID*               3888                  1.37579758e+02  8.40166702e+01*
*         0.00000000e+00
GRID*               3889                  1.78495651e+02  8.77804794e+01*
*         0.00000000e+00
GRID*               3890                  1.31283859e+02  8.61021042e+01*
*         0.00000000e+00
GRID*               3891                  9.93527527e+01  8.89503937e+01*
*         0.00000000e+00
GRID*               3892                  1.35702698e+02  8.88940201e+01*
*         0.00000000e+00
GRID*               3893                  1.77723190e+02  9.02931442e+01*
*         0.00000000e+00
GRID*               3894                  1.29844330e+02  9.03469315e+01*
*         0.00000000e+00
GRID*               3895                  1.38520691e+02  9.03516541e+01*
*         0.00000000e+00
GRID*               3896                  1.79802094e+02  8.95690536e+01*
*         0.00000000e+00
GRID*               3897                  1.68347733e+02  8.78828278e+01*
*         0.00000000e+00
GRID*               3898                  1.01802704e+02  9.33495712e+01*
*         0.00000000e+00
GRID*               3899                  1.33329498e+02  9.13443375e+01*
*         0.00000000e+00
GRID*               3900                  1.66183334e+02  9.32741623e+01*
*         0.00000000e+00
GRID*               3901                  1.74891388e+02  9.22645416e+01*
*         0.00000000e+00
GRID*               3902                  1.78133820e+02  9.28194427e+01*
*         0.00000000e+00
GRID*               3903                  1.79756760e+02  9.33230057e+01*
*         0.00000000e+00
GRID*               3904                  1.80910187e+02  9.44389954e+01*
*         0.00000000e+00
GRID*               3905                  9.34458694e+01  9.61983490e+01*
*         0.00000000e+00
GRID*               3906                  1.72350082e+02  9.43813782e+01*
*         0.00000000e+00
GRID*               3907                  1.81967041e+02  9.61462479e+01*
*         0.00000000e+00
GRID*               3908                  9.16483688e+01  9.73258133e+01*
*         0.00000000e+00
GRID*               3909                  1.34577637e+02  9.76512070e+01*
*         0.00000000e+00
GRID*               3910                  1.36672226e+02  9.85725250e+01*
*         0.00000000e+00
GRID*               3911                  1.38325882e+02  9.74883118e+01*
*         0.00000000e+00
GRID*               3912                  9.31748123e+01  9.87499237e+01*
*         0.00000000e+00
GRID*               3913                  1.38199600e+02  9.99861298e+01*
*         0.00000000e+00
GRID*               3914                  1.36510590e+02  1.01166199e+02*
*         0.00000000e+00
GRID*               3915                  1.42601318e+02  1.01567719e+02*
*         0.00000000e+00
GRID*               3916                  1.84033997e+02  1.02446815e+02*
*         0.00000000e+00
GRID*               3917                  9.31040878e+01  1.03523491e+02*
*         0.00000000e+00
GRID*               3918                  9.47587585e+01  1.00623352e+02*
*         0.00000000e+00
GRID*               3919                  9.74008179e+01  1.01756836e+02*
*         0.00000000e+00
GRID*               3920                  1.34475632e+02  1.02921104e+02*
*         0.00000000e+00
GRID*               3921                  1.38072906e+02  1.01619331e+02*
*         0.00000000e+00
GRID*               3922                  1.40004227e+02  1.01454697e+02*
*         0.00000000e+00
GRID*               3923                  1.45344345e+02  1.02792900e+02*
*         0.00000000e+00
GRID*               3924                  1.41025742e+02  1.03715096e+02*
*         0.00000000e+00
GRID*               3925                  1.82934601e+02  1.04416855e+02*
*         0.00000000e+00
GRID*               3926                  9.13000031e+01  1.05600006e+02*
*         0.00000000e+00
GRID*               3927                  1.37160568e+02  1.06094978e+02*
*         0.00000000e+00
GRID*               3928                  1.43355118e+02  1.04160690e+02*
*         0.00000000e+00
GRID*               3929                  1.80381424e+02  1.04537064e+02*
*         0.00000000e+00
GRID*               3930                  1.39105164e+02  1.06683250e+02*
*         0.00000000e+00
GRID*               3931                  1.41515884e+02  1.06088394e+02*
*         0.00000000e+00
GRID*               3932                  1.35243973e+02  1.09756271e+02*
*         0.00000000e+00
GRID*               3933                  1.37138885e+02  1.08429733e+02*
*         0.00000000e+00
GRID*               3934                  1.04582916e+02  1.08810883e+02*
*         0.00000000e+00
GRID*               3935                  1.38947510e+02  1.08789459e+02*
*         0.00000000e+00
GRID*               3936                  1.40913254e+02  1.08599182e+02*
*         0.00000000e+00
GRID*               3937                  9.42905045e+01  1.10213882e+02*
*         0.00000000e+00
GRID*               3938                  1.43640121e+02  1.08811150e+02*
*         0.00000000e+00
GRID*               3939                  1.47123322e+02  1.09742439e+02*
*         0.00000000e+00
GRID*               3940                  9.18895416e+01  1.10813515e+02*
*         0.00000000e+00
GRID*               3941                  9.62192307e+01  1.11649353e+02*
*         0.00000000e+00
GRID*               3942                  1.39618622e+02  1.10377350e+02*
*         0.00000000e+00
GRID*               3943                  1.41475128e+02  1.11650635e+02*
*         0.00000000e+00
GRID*               3944                  1.44768570e+02  1.12093269e+02*
*         0.00000000e+00
GRID*               3945                  1.86160538e+02  1.12783768e+02*
*         0.00000000e+00
GRID*               3946                  9.36042633e+01  1.12294289e+02*
*         0.00000000e+00
GRID*               3947                  9.96176987e+01  1.15006996e+02*
*         0.00000000e+00
GRID*               3948                  1.80307510e+02  1.13450279e+02*
*         0.00000000e+00
GRID*               3949                  9.57008209e+01  1.14939240e+02*
*         0.00000000e+00
GRID*               3950                  1.47508408e+02  1.13055855e+02*
*         0.00000000e+00
GRID*               3951                  1.77581604e+02  1.14066414e+02*
*         0.00000000e+00
GRID*               3952                  1.33759384e+02  1.14647972e+02*
*         0.00000000e+00
GRID*               3953                  1.69271866e+02  1.14420845e+02*
*         0.00000000e+00
GRID*               3954                  1.80822678e+02  1.16194420e+02*
*         0.00000000e+00
GRID*               3955                  1.82711441e+02  1.15076462e+02*
*         0.00000000e+00
GRID*               3956                  1.84551270e+02  1.14235779e+02*
*         0.00000000e+00
GRID*               3957                  1.36526550e+02  1.15970596e+02*
*         0.00000000e+00
GRID*               3958                  1.38526993e+02  1.15799690e+02*
*         0.00000000e+00
GRID*               3959                  1.82944916e+02  1.17165672e+02*
*         0.00000000e+00
GRID*               3960                  9.80591125e+01  1.19782188e+02*
*         0.00000000e+00
GRID*               3961                  1.34487961e+02  1.17624535e+02*
*         0.00000000e+00
GRID*               3962                  1.83567230e+02  1.19091507e+02*
*         0.00000000e+00
GRID*               3963                  1.37035202e+02  1.18417137e+02*
*         0.00000000e+00
GRID*               3964                  1.34594543e+02  1.20560966e+02*
*         0.00000000e+00
GRID*               3965                  1.39459274e+02  1.20118210e+02*
*         0.00000000e+00
GRID*               3966                  1.83053284e+02  1.21401718e+02*
*         0.00000000e+00
GRID*               3967                  8.94999390e+01  1.22859810e+02*
*         0.00000000e+00
GRID*               3968                  9.22489243e+01  1.23124016e+02*
*         0.00000000e+00
GRID*               3969                  9.77103348e+01  1.22388222e+02*
*         0.00000000e+00
GRID*               3970                  1.80800278e+02  1.22128670e+02*
*         0.00000000e+00
GRID*               3971                  1.83117447e+02  1.25097610e+02*
*         0.00000000e+00
GRID*               3972                  8.98671265e+01  1.24909447e+02*
*         0.00000000e+00
GRID*               3973                  1.00866592e+02  1.23531876e+02*
*         0.00000000e+00
GRID*               3974                  1.34190079e+02  1.23734200e+02*
*         0.00000000e+00
GRID*               3975                  1.32788513e+02  1.25987740e+02*
*         0.00000000e+00
GRID*               3976                  1.38379578e+02  1.25647163e+02*
*         0.00000000e+00
GRID*               3977                  9.81725693e+01  1.25952278e+02*
*         0.00000000e+00
GRID*               3978                  1.27679764e+02  1.28280624e+02*
*         0.00000000e+00
GRID*               3979                  8.76841888e+01  1.26693062e+02*
*         0.00000000e+00
GRID*               3980                  8.96623459e+01  1.28417328e+02*
*         0.00000000e+00
GRID*               3981                  1.35017334e+02  1.26942955e+02*
*         0.00000000e+00
GRID*               3982                  1.86329971e+02  1.26945938e+02*
*         0.00000000e+00
GRID*               3983                  9.76190338e+01  1.29347977e+02*
*         0.00000000e+00
GRID*               3984                  8.65857849e+01  1.29251740e+02*
*         0.00000000e+00
GRID*               3985                  8.95500259e+01  1.30421753e+02*
*         0.00000000e+00
GRID*               3986                  9.13497238e+01  1.29169876e+02*
*         0.00000000e+00
GRID*               3987                  1.82624710e+02  1.31673737e+02*
*         0.00000000e+00
[truncated: 422,313 more chars]
